# Supplementary material for: STAGdb: a 30K SNP genotyping array and Science Gateway for Acropora corals and their dinoflagellate symbionts
Source: Sci Rep. 2020 Jul 27;10:12488. doi: 10.1038/s41598-020-69101-z (PMC7385180; doi:10.1038/s41598-020-69101-z)
Supplement: Supplementary file 1 — Supplementary Information 1. [file 41598_2020_69101_MOESM1_ESM.csv]

##For information about the Annotation file content	please see the bundled README file.
#%guid=0000082f-2b88-4e5b-50ba-0054c7000413
#%create_date=Thu Apr 26 11:20:32 2018
#%chip_type=Axiom_AcropSNP
#%genome-species=Axiom_AcropSNP_coral.r1
#%genome-version=N/A
#%genome-version-ucsc=N/A
#%genome-version-ncbi=N/A
#%genome-version-create_date=N/A
#%dbSNP_date=N/A
#%dbSNP_version=N/A
#%hapmap-date=N/A
#%hapmap-version=N/A
#%netaffx-annotation-date=N/A
#%netaffx-annotation-netaffx-build=N/A
#%netaffx-annotation-tabular-format-version=1.0
#%netaffx-annotation-docgen-method=com.affymetrix.database.docgen.DocGenDriver
#%netaffx-annotation-docgen-version=cluster_friendly_submission
Probe Set ID	Affy SNP ID	dbSNP RS ID	Chromosome	Physical Position	Strand	Flank	Allele A	Allele B	Ordered Alleles	Allele Count	ChrX pseudo-autosomal region 1	ChrX pseudo-autosomal region 2	Genetic Map	cust_id	cust_chr	cust_pos	organism	ref_str	snp_priority	chr_type	pconvert	recommendation
AX-197947158	Affx-501371499	---	NW_015441140.1	558720	+	CGGGCTGTAAATGTCCTCGAGTCAACTGAACACTT[A/T]AAATTGTAATAATAACAATAAATTATAATAATGGA	A	T	A // T	2	---	---	---	Afix_06043	NW_015441140.1	558720	Acropora sp.	A. digitifera	---	nuclear	0.416	neutral
AX-212299865	Affx-509869743	---	NW_015441152.1	544592	+	AGTTGTTTTAAAAAATATTGGTCAGGAATTGCCCC[C/T]TACCTGCTGACCCTAAAACTTAGGGAGAACATTTT	T	C	T // C	2	---	---	---	Apop_05655	NW_015441152.1	544592	Acropora sp.	A. digitifera	---	nuclear	0.57	neutral
AX-197951690	Affx-501374334	---	NW_015441238.1	190317	+	ATAATTCTACGGAGAGGAGTTGCAAAAATAAACAA[A/G]GAGACCCAGAAAGGCATATTCCAAGATTAAAACCT	A	G	A // G	2	---	---	---	Afix_08878	NW_015441238.1	190317	Acropora sp.	A. digitifera	---	nuclear	0.686	recommended
AX-197958188	Affx-501378381	---	NW_015441498.1	257064	+	GTTGAGTACATTCTAGATGATCTAAGTGCTGAAAA[A/G]TTGATCTCTACATTACTACCATTTCAAATTAAAAC	A	G	A // G	2	---	---	---	Afix_12967	NW_015441498.1	257064	Acropora sp.	A. digitifera	---	nuclear	0.764	recommended
AX-198056613	Affx-501379060	---	NW_015441623.1	35657	+	GTGTGTCTATTGGGAGGAGATAC[A/T]GTCGGCCACTATTCGAGCATCCGCCGGAAAACTGA	A	T	A // T	2	---	---	---	Afix_13646	NW_015441623.1	35657	Acropora sp.	A. digitifera	---	nuclear	0.496	neutral
AX-197953649	Affx-501375537	---	NW_015441297.1	490634	+	TTTTGTGGCCAGGTTGTGGCAGTTTCCAGGGCTCG[G/T]TTCTCGAAAGTTCCGAAATCTTTTCGGGACCGAAA	T	G	T // G	2	---	---	---	Afix_10081	NW_015441297.1	490634	Acropora sp.	A. digitifera	---	nuclear	0.322	not_recommended
AX-212304554	Affx-509874411	---	NW_015442157.1	52716	+	TCATGAACTTTGGACACATGGACTAGTTGACCCCA[A/G]TGTACCCTGTCCATGGACAAGTAAAATGGGTTGAG	A	G	A // G	2	---	---	---	Apop_10324	NW_015442157.1	52716	Acropora sp.	A. digitifera	---	nuclear	0.484	neutral
AX-212304181	Affx-509874038	---	NW_015441689.1	53644	+	TTTTTGAAGACTTGAGTGCCTGGAAAACACACACT[C/T]AGAGTAGAGCAGAGAACCAACAAATGCAACTGAAA	T	C	T // C	2	---	---	---	Apop_09951	NW_015441689.1	53644	Acropora sp.	A. digitifera	---	nuclear	0.704	recommended
AX-197964306	Affx-501382113	---	NW_015441248.1	350972	+	CAAGTAAATGAAACACAGGATAGCCTTATCTTTTG[A/G]AACGAAATTCAAGTGGATGCTGTTGTGATCGACTT	A	G	A // G	2	---	---	---	Apop_01213	NW_015441248.1	350972	Acropora sp.	A. digitifera	1	nuclear	0.706	recommended
AX-197954974	Affx-501376366	---	NW_015441363.1	375368	+	CGTTACACGTCGCTCAAGATTTTGGAACTAAATTT[G/T]AGTTCTCATCCCAATTCAAAGTGGACAGACTGCAA	T	G	T // G	2	---	---	---	Afix_10910	NW_015441363.1	375368	Acropora sp.	A. digitifera	---	nuclear	0.652	recommended
AX-212307112	Affx-509863713	---	NW_015441220.1	266018	+	CTCAAGCTGGCAATCCGAGGCTCACCCCAACGCAA[A/C]AGTATGTTTTTGACAGAATCCTGGCCATGTTTGGA	A	C	A // C	2	---	---	---	AP_var_2479	NW_015441220.1	266018	Acropora sp.	A. digitifera	---	nuclear	0.646	recommended
AX-198064024	Affx-501383633	---	NW_015441057.1	431113	+	AACGATCTTGTAGCAACCTTGCTAAAAAAAAAGTT[A/T]AAAAAAAGCCACTATTAAGGATATGGAAAAACTCT	A	T	A // T	2	---	---	---	Afix_15827	NW_015441057.1	431113	Acropora sp.	A. digitifera	---	nuclear	0.534	neutral
AX-198055518	Affx-501378401	---	NW_015441509.1	115304	+	AGTCTAGCAGAACCTCGGCTGCCCCTCCAGATAGA[A/T]GATGCATCACGACCAGAAACTGATGAGGTTTGTTG	A	T	A // T	2	---	---	---	Afix_12987	NW_015441509.1	115304	Acropora sp.	A. digitifera	---	nuclear	0.426	neutral
AX-212301065	Affx-509870956	---	NW_015441063.1	1370370	+	GGGAAGTCAGGAAGCCTTAATAACATTGAAGCAAA[A/G]GAGTACTTAACAATTATTCCTCGAGCCCGAATGGG	A	G	A // G	2	---	---	---	Apop_06868	NW_015441063.1	1370370	Acropora sp.	A. digitifera	---	nuclear	0.786	recommended
AX-197954461	Affx-501376037	---	NW_015441347.1	318258	+	ATCTATTTTTCAATTTTAACACTCAAAAAATTTTG[C/G]TGTTTTTTTTTGTTTTTTCTTTTTTACACAAGATA	C	G	C // G	2	---	---	---	Afix_10581	NW_015441347.1	318258	Acropora sp.	A. digitifera	---	nuclear	0.572	neutral
AX-212300067	Affx-509869945	---	NW_015441912.1	3456	+	AGCAACCAAAACCAAAGCAGGGAATTCAAAGAAAG[C/T]GAACAAAGGGCTGACACCTGTAGAACATGAGGTTG	T	C	T // C	2	---	---	---	Apop_05857	NW_015441912.1	3456	Acropora sp.	A. digitifera	---	nuclear	0.654	recommended
AX-198035928	Affx-501366404	---	NW_015441057.1	1255933	+	GACTTGGACAACCTGGAGCCCTCTCATATACGCGG[A/G]GTGCAGAACCAGAACGAAGGAGACGGCCAGACAGA	A	G	A // G	2	---	---	---	Afix_00905	NW_015441057.1	1255933	Acropora sp.	A. digitifera	---	nuclear	0.568	neutral
AX-197982194	Affx-501392875	---	NW_015441448.1	74552	+	GCTTGAGAAGCTAGGTGTTGCCATCAGAATGGGGC[C/T]GTTGCAGAAAACAGCCTTGTTAGTCACAGCTACAA	T	C	T // C	2	---	---	---	Apop_03010	NW_015441448.1	74552	Acropora sp.	A. digitifera	---	nuclear	0.542	neutral
AX-197952195	Affx-501374630	---	NW_015441256.1	158519	+	CACCGAAGGGTTGTGAGATGGGGCCTATGGTTCCT[C/T]GTCCTAGGACACTTGAAAGTCTAACCATTTTCAGA	T	C	T // C	2	---	---	---	Afix_09174	NW_015441256.1	158519	Acropora sp.	A. digitifera	---	nuclear	0.54	neutral
AX-212302047	Affx-509871921	---	NW_015441102.1	212421	+	ATATATATACAATTAGTTATATATAGTCGTTTGTA[C/T]TTTGACAAGCCCTACGGGCTCGTCAAAATACGGCA	T	C	T // C	2	---	---	---	Apop_07834	NW_015441102.1	212421	Acropora sp.	A. digitifera	---	nuclear	0.592	neutral
AX-197946903	Affx-501371350	---	NW_015441139.1	361796	+	GTCGTCTATCCGTCGACAAAAGAGACCCCTACAGG[A/G]ATCGAATTGCCCTTGTTGTTTGTTTTGTTTTCTCC	A	G	A // G	2	---	---	---	Afix_05894	NW_015441139.1	361796	Acropora sp.	A. digitifera	---	nuclear	0.566	neutral
AX-197938698	Affx-501366122	---	NW_015441375.1	275755	+	GGACAGCTGACCGATTCGGCCGATTTCTGACTAGC[A/G]GTAAGCACCCTTTTGCCCTTGCAAGCTCTAATTGT	A	G	A // G	2	---	---	---	Afix_00624	NW_015441375.1	275755	Acropora sp.	A. digitifera	1	nuclear	0.59	neutral
AX-212316664	Affx-509873233	---	NW_015441354.1	172419	+	ATTTCAGATACCGACCCCATATGTCGGCCTCCGAG[C/T]ACGCAAGGAGAAAGAGCCCGTAGACATCGAAGACA	T	C	T // C	2	---	---	---	Apop_09146	NW_015441354.1	172419	Acropora sp.	A. digitifera	---	nuclear	0.59	neutral
AX-212317073	Affx-509873642	---	NW_015441499.1	63304	+	TCAGGAAACAAAAGCAAACAAACAAACTAACTGAC[C/G]ACAGGTGCGAATGGCGCCACATATGTAGGCCAATC	C	G	C // G	2	---	---	---	Apop_09555	NW_015441499.1	63304	Acropora sp.	A. digitifera	---	nuclear	0.55	neutral
AX-197954334	Affx-501375958	---	NW_015441334.1	181147	+	TGGTTGTGGGATATGTCACATATGGTCTATGGGCC[C/G]TAGGGCCGACATATCTCTCCCTCACTGCCTGCCGA	C	G	C // G	2	---	---	---	Afix_10502	NW_015441334.1	181147	Acropora sp.	A. digitifera	---	nuclear	0.49	neutral
AX-197954372	Affx-501375984	---	NW_015441337.1	311883	+	AAAACAAATGCTGCGTGGCACACACATTCTTGTGT[A/G]GAGATGGGAATAGTTTCGAAAGAAACTGTGGTGCT	A	G	A // G	2	---	---	---	Afix_10528	NW_015441337.1	311883	Acropora sp.	A. digitifera	---	nuclear	0.588	neutral
AX-212302147	Affx-509872021	---	NW_015441113.1	573171	+	TACGACCTATTAAGGCATTTATTTGACTCAAGCTT[A/T]AATGAGAAAATGGTTTGAACGCAGGAGAAACTCAG	A	T	A // T	2	---	---	---	Apop_07934	NW_015441113.1	573171	Acropora sp.	A. digitifera	---	nuclear	0.5	neutral
AX-197957766	Affx-501378119	---	NW_015441478.1	319919	+	GGATAGGCTGCGGTGCAGCGCGAGTTACAATTATT[G/T]TTTACGGCAGCCATGTTGGATTTGAAAATTAAGGA	T	G	T // G	2	---	---	---	Afix_12705	NW_015441478.1	319919	Acropora sp.	A. digitifera	---	nuclear	0.548	neutral
AX-212306775	Affx-509863376	---	NW_015441186.1	449877	+	TTCCGGGCAGGACCTGGGTACCGCGATTTTCGCGG[C/T]GTACCCAAGCCCCTCGGCTGGCTGAAAGCTGCCGG	T	C	T // C	2	---	---	---	AP_var_2142	NW_015441186.1	449877	Acropora sp.	A. digitifera	---	nuclear	0.468	neutral
AX-197952881	Affx-501375046	---	NW_015441274.1	486037	+	ACCATCTTGTGCAGGGCTGAGTTGGAACATGCTGG[A/C]GAGGAAGGTACCCCCAAAAAATGCACAACCATTTG	A	C	A // C	2	---	---	---	Afix_09590	NW_015441274.1	486037	Acropora sp.	A. digitifera	---	nuclear	0.546	neutral
AX-212303448	Affx-509873305	---	NW_015441365.1	128877	+	AAAAACTGTCGCTTAGCTAATTGCTATATCTCTCC[C/T]CTTAAGGACGTTCGCGCGAAAATCTTCTAGCATTG	T	C	T // C	2	---	---	---	Apop_09218	NW_015441365.1	128877	Acropora sp.	A. digitifera	---	nuclear	0.542	neutral
AX-197945975	Affx-501370739	---	NW_015441117.1	584435	+	TAGAAGTTACTGAAATTGCCCGAGTCACACAGCGA[C/T]GAGGGCAATTGCAGCAACTTCTGAAAACACAGGTG	T	C	T // C	2	---	---	---	Afix_05283	NW_015441117.1	584435	Acropora sp.	A. digitifera	---	nuclear	0.522	neutral
AX-197958445	Affx-501378541	---	NW_015441521.1	247269	+	TATCTCTTCATGGTGGAAATTTCTTCCCTGTCAAC[A/G]TGTTTGATAAAAAATTTTAGTGTTTCACTTCTCCA	A	G	A // G	2	---	---	---	Afix_13127	NW_015441521.1	247269	Acropora sp.	A. digitifera	---	nuclear	0.594	neutral
AX-197947785	Affx-501371887	---	NW_015441155.1	543986	+	GACATTCCAGCTTAGCTATAGACAGGGCCACCAGG[A/G]TAATGGAGAAAGGGTTCCTTAAAATATACTCAGCT	A	G	A // G	2	---	---	---	Afix_06431	NW_015441155.1	543986	Acropora sp.	A. digitifera	---	nuclear	0.45	neutral
AX-212301833	Affx-509871707	---	NW_015441079.1	903952	+	TAAGATAATAAAATCTTCAGAAAAATAACTAGTTA[A/G]ATAATCAATAATAATTTATTATTATTAATATTAAC	A	G	A // G	2	---	---	---	Apop_07620	NW_015441079.1	903952	Acropora sp.	A. digitifera	---	nuclear	0.51	neutral
AX-197949259	Affx-501372792	---	NW_015441181.1	16781	+	TCAAAATTTGGATTCCTTCTGCGCATTGTTTTGTT[A/G]CGTTTAAGCTTTGTTTCTTTTTTTTTTCCTTCAAG	A	G	A // G	2	---	---	---	Afix_07336	NW_015441181.1	16781	Acropora sp.	A. digitifera	---	nuclear	0.55	neutral
AX-212307247	Affx-509863848	---	NW_015441236.1	188380	+	ATAATCACCGCGGTCAACTAGGGGGAATCGAAGGC[C/G]CCAAAGTCAAGTTCCCTCAACCTTGCGAAGCACTC	C	G	C // G	2	---	---	---	AP_var_2614	NW_015441236.1	188380	Acropora sp.	A. digitifera	---	nuclear	0.572	neutral
AX-197943478	Affx-501369145	---	NW_015441091.1	533267	+	TATTCCGCCTCTCGGGAGAGATGTTGTCCCTGTAC[A/T]TCTTGCACTACAGAGAGAGGGAGAGTTGGGTTTGC	A	T	A // T	2	---	---	---	Afix_03646	NW_015441091.1	533267	Acropora sp.	A. digitifera	---	nuclear	0.474	neutral
AX-197953996	Affx-501375758	---	NW_015441306.1	45131	+	CTCCTTCTTCATTATGCCTAGTTTTTGTGTGCCCT[C/T]GTTTTCAGAAAACATTAGAGAGCTTTAGATTCTAG	T	C	T // C	2	---	---	---	Afix_10302	NW_015441306.1	45131	Acropora sp.	A. digitifera	---	nuclear	0.644	recommended
AX-197957491	Affx-501377962	---	NW_015441467.1	133464	+	CATGATGGCAATAGCCAAGTGCGACTCAAGCTTTT[C/T]GAGTGACATTGTTTTAGTAAAATTAATTTTTGTGT	T	C	T // C	2	---	---	---	Afix_12548	NW_015441467.1	133464	Acropora sp.	A. digitifera	---	nuclear	0.62	recommended
AX-212303168	Affx-509873025	---	NW_015441288.1	435466	+	CTCCAGACCTCTCTACAGATAGGTGCCTCCGTCGC[A/T]CGCTTGTAAGCTCCCCCCCCCCAACCCCAACTCGA	A	T	A // T	2	---	---	---	Apop_08938	NW_015441288.1	435466	Acropora sp.	A. digitifera	---	nuclear	0.54	neutral
AX-212300478	Affx-509870356	---	NW_015441080.1	304302	+	AAACTTTGCAGTTATTTTAATTTGTCTTTCCTATA[C/T]AACATACGAACAGACCAGCTTTACAGAGTAAGCAG	T	C	T // C	2	---	---	---	Apop_06268	NW_015441080.1	304302	Acropora sp.	A. digitifera	---	nuclear	0	not_recommended
AX-197955738	Affx-501376864	---	NW_015441378.1	327020	+	GATTTGATTGGTTTAATGAGGAAAAATAATGGTGC[A/G]GCACGCCTTTTGGTGCAATTTTTTGATGAAGTCTG	A	G	A // G	2	---	---	---	Afix_11408	NW_015441378.1	327020	Acropora sp.	A. digitifera	---	nuclear	0	not_recommended
AX-197948110	Affx-501372098	---	NW_015441162.1	100079	+	GTATACAGGTTGGTAAGTATCTCCACTGAGTGCGA[A/C]GGTGCCTGGTGGTGGTTGCCACTCTCTGGGTTGCC	A	C	A // C	2	---	---	---	Afix_06642	NW_015441162.1	100079	Acropora sp.	A. digitifera	---	nuclear	0	not_recommended
AX-197958281	Affx-501378439	---	NW_015441514.1	51383	+	ATGTGACCATATTTCCACCAATGGCAAAGCTCCAC[C/T]GTCCTCTACACTCTCATATAATCCTACAACACTCC	T	C	T // C	2	---	---	---	Afix_13025	NW_015441514.1	51383	Acropora sp.	A. digitifera	---	nuclear	0	not_recommended
AX-212302594	Affx-509872451	---	NW_015441164.1	563805	+	GTCTGAAGACAATAACTGTTATTACAGTTGAGCCC[A/G]CAGGAAAAATTTCTTGTTTACAACTGCATGCAAAC	A	G	A // G	2	---	---	---	Apop_08364	NW_015441164.1	563805	Acropora sp.	A. digitifera	---	nuclear	0	not_recommended
AX-212302885	Affx-509872742	---	NW_015441226.1	282099	+	TGTCACGCAACGCTCCCCCGAAAGTAACCTTTCGC[A/G]GGAGGGTTGCGTGACATCCCGAAAGAATGCTGAGA	A	G	A // G	2	---	---	---	Apop_08655	NW_015441226.1	282099	Acropora sp.	A. digitifera	---	nuclear	0	not_recommended
AX-212302613	Affx-509872470	---	NW_015441167.1	114589	+	AAATTGGGTATCAAATGAGTTGATAAAAAGATTCT[A/G]AAGCAGAGGTTTCAAGTGTTAGCCCTTTAGTCAGA	A	G	A // G	2	---	---	---	Apop_08383	NW_015441167.1	114589	Acropora sp.	A. digitifera	---	nuclear	0	not_recommended
AX-197940535	Affx-501367339	---	NW_015441059.1	1851447	+	CAATTGGCTATTTTGTACTTGTGTGCTTAATTCCC[A/T]TTTTAATGAAAATGAGGCTGGAGGTGACCTTGTTT	A	T	A // T	2	---	---	---	Afix_01840	NW_015441059.1	1851447	Acropora sp.	A. digitifera	---	nuclear	0.564	neutral
AX-197961028	Affx-501380123	---	NW_015441874.1	65696	+	TCCTACAGAGAGTTGCTCTCCAATCGCGTATCGCG[A/T]AATCGTCTAATGTATATGTATATGTAATAACCTCC	A	T	A // T	2	---	---	---	Afix_14709	NW_015441874.1	65696	Acropora sp.	A. digitifera	---	nuclear	0.492	neutral
AX-212307878	Affx-509864479	---	NW_015441312.1	479577	+	AAGCTTGTCACGACACTCTCCCTCCTTGACCCTCC[A/T]ACGAGTCAAGCATAAGGCGTGATTTCCACCACGAA	A	T	A // T	2	---	---	---	AP_var_3245	NW_015441312.1	479577	Acropora sp.	A. digitifera	---	nuclear	0.52	neutral
AX-197946102	Affx-501370812	---	NW_015441122.1	868489	+	CAATTGCTTGATACCAAATCTCCACCGACGCAGCA[C/T]CACAGTTTCTTTAGAAGATAACTTTTTATCATATT	T	C	T // C	2	---	---	---	Afix_05356	NW_015441122.1	868489	Acropora sp.	A. digitifera	---	nuclear	0.548	neutral
AX-197950663	Affx-501373651	---	NW_015441203.1	596165	+	TGTTTTAAGTTTTTTTCAGTTTTTATTTTCTCAAT[G/T]CCCTCCATGATGATAATAGTAATAAAGTTTATGTT	T	G	T // G	2	---	---	---	Afix_08195	NW_015441203.1	596165	Acropora sp.	A. digitifera	---	nuclear	0	not_recommended
AX-197944388	Affx-501369726	---	NW_015441104.1	838614	+	GGTACAATGATAATTTTACATTGGTTTTTCCTTTA[G/T]CCCATTTTAGTATATACCACACAGGTGAATAGTGC	T	G	T // G	2	---	---	---	Afix_04269	NW_015441104.1	838614	Acropora sp.	A. digitifera	---	nuclear	0	not_recommended
AX-197941319	Affx-501367840	---	NW_015441070.1	186833	+	GGATAAAAAAATGCCGCTTCATTACTGGCCACAAT[G/T]TCTTCTTCTATATCTTTCGCGAAACGACGCGCCAT	T	G	T // G	2	---	---	---	Afix_02341	NW_015441070.1	186833	Acropora sp.	A. digitifera	---	nuclear	0	not_recommended
AX-197942378	Affx-501368484	---	NW_015441077.1	795384	+	ATTTAGCCAAGCCTAAGAGTGGAGCTCTCAATTTC[A/G]TTTCAATAATAAATTTCTAATAAATTTATTTTTTT	A	G	A // G	2	---	---	---	Afix_02985	NW_015441077.1	795384	Acropora sp.	A. digitifera	---	nuclear	0.574	neutral
AX-198079338	Affx-501392896	---	NW_015441452.1	135237	+	CCGCTTCTGCATGGATTGATGGCGCAGCAGTTACG[C/G]CAATTTCATCGCGTTTAAGCCTTGTTACGGTTGGC	C	G	C // G	2	---	---	---	Apop_03031	NW_015441452.1	135237	Acropora sp.	A. digitifera	---	nuclear	0.722	recommended
AX-212316770	Affx-509873339	---	NW_015441372.1	88676	+	TTATTCTTCTCCTACTTTGCAGACTAAACATGTTT[A/G]TGCTTTTTTAGCCAGGTTGTGTGTCAGTTACTGAA	A	G	A // G	2	---	---	---	Apop_09252	NW_015441372.1	88676	Acropora sp.	A. digitifera	---	nuclear	0.748	recommended
AX-197943370	Affx-501369075	---	NW_015441091.1	371951	+	AGGTATCTCGAAATCTCTACAACTCTCAGTATTTT[A/T]TTCATTCTGTTTTTTTTTTTTGTTTTTTTTTCAGA	A	T	A // T	2	---	---	---	Afix_03576	NW_015441091.1	371951	Acropora sp.	A. digitifera	---	nuclear	0.568	neutral
AX-212301402	Affx-509871293	---	NW_015441494.1	124738	+	GGACCTCGCGCAACCACGACGACTACGGCGACAAA[A/G]ACGTCTCACATTTGAAAAACAGTAGTTTTGCACGC	A	G	A // G	2	---	---	---	Apop_07205	NW_015441494.1	124738	Acropora sp.	A. digitifera	---	nuclear	0.416	neutral
AX-198058127	Affx-501379947	---	NW_015441815.1	77449	+	TGTTTCTGTTTTCAGATTGTAATGGAATTTTGTGG[C/T]GCAGGATCTGTTTCTGATTTAATGAAGATAAGAAA	T	C	T // C	2	---	---	---	Afix_14533	NW_015441815.1	77449	Acropora sp.	A. digitifera	---	nuclear	0.716	recommended
AX-198058756	Affx-501380320	---	NW_015441947.1	44440	+	GGGGTGTCATTGGCGGCGTTGTGTTTATTATCGTG[A/G]TTATTGCTGCCGTTTGGTGGTGCAACAAAAAGGGC	A	G	A // G	2	---	---	---	Afix_14906	NW_015441947.1	44440	Acropora sp.	A. digitifera	---	nuclear	0.742	recommended
AX-212313082	Affx-509869673	---	NW_015442136.1	23300	+	CTTGTATCGGCACCCAAAACGGCTTGTTATGAAGA[A/G]TTATTTCCGACTATTGAATCGCAAATTGAAGAGTA	A	G	A // G	2	---	---	---	Apop_05585	NW_015442136.1	23300	Acropora sp.	A. digitifera	---	nuclear	0.79	recommended
AX-197960228	Affx-501379620	---	NW_015441716.1	159910	+	TCGGATCCAGAAAAAAGGACACAAAAGCAAGCACA[A/C]AAAGACCATTTGATATTTTCAGCAATGCGCATGCG	A	C	A // C	2	---	---	---	Afix_14206	NW_015441716.1	159910	Acropora sp.	A. digitifera	---	nuclear	0	not_recommended
AX-197954978	Affx-501376369	---	NW_015441363.1	379536	+	GGAGATGCGCAGAACGTATGCGCAATAACCATAGT[A/G]GTCCTTAATTTGAAATTTCATTCACAAAATGGTCT	A	G	A // G	2	---	---	---	Afix_10913	NW_015441363.1	379536	Acropora sp.	A. digitifera	---	nuclear	0	not_recommended
AX-197960224	Affx-501379617	---	NW_015441710.1	197387	+	TGAATTATTTTGAATCTTTTCCCGCGTTGTTTTGT[C/T]TCGGGTTTGCAAAACTGTCTCGAATTCTCCCAACC	T	C	T // C	2	---	---	---	Afix_14203	NW_015441710.1	197387	Acropora sp.	A. digitifera	---	nuclear	0	not_recommended
AX-197952191	Affx-501374628	---	NW_015441256.1	120039	+	GCAGTAAATCTTTCGTTTTTGCCTTTACATGAAAG[C/T]GATTCGTGCCAAGCAAGCGAAAGTACATTTCGCTT	T	C	T // C	2	---	---	---	Afix_09172	NW_015441256.1	120039	Acropora sp.	A. digitifera	---	nuclear	0	not_recommended
AX-212304344	Affx-509874201	---	NW_015441814.1	19791	+	ATTCTAGATTTTCGAAAAAAAGGAAAGAAAACCTT[C/T]CCTTCTCCTCCAAAACCCCTGAACTTTCCGTTTTT	T	C	T // C	2	---	---	---	Apop_10114	NW_015441814.1	19791	Acropora sp.	A. digitifera	---	nuclear	0	not_recommended
AX-197961239	Affx-501380245	---	NW_015441897.1	130711	+	ATTTTCGAGTGCCCAATAAACCGCTTGCGAACCTC[A/G]ACTGTATTCACCGAAAGAGACAGAGAGAGAGGGAA	A	G	A // G	2	---	---	---	Afix_14831	NW_015441897.1	130711	Acropora sp.	A. digitifera	---	nuclear	0.58	neutral
AX-197960010	Affx-501379483	---	NW_015441695.1	194541	+	TAATATATACTAAAACAACTATTCACCGAAGTGGG[A/G]GTGGGTATTGGTGGATATTTACCGAGTCGCGAAGC	A	G	A // G	2	---	---	---	Afix_14069	NW_015441695.1	194541	Acropora sp.	A. digitifera	---	nuclear	0	not_recommended
AX-212302290	Affx-509872164	---	NW_015441132.1	428299	+	TTCATATATATATGAAATTCATATACATATATTCC[A/G]CGATCACTCTTCACTTTTTAGATCAGATTACTTTG	A	G	A // G	2	---	---	---	Apop_08077	NW_015441132.1	428299	Acropora sp.	A. digitifera	---	nuclear	0	not_recommended
AX-212299902	Affx-509869780	---	NW_015441612.1	61246	+	GTGACGACAGTGGCACTTTGATTATTATTTTTATT[A/T]AGAAATTAAAAAGAAAAAAATTGGCACGTGGCTTA	A	T	A // T	2	---	---	---	Apop_05692	NW_015441612.1	61246	Acropora sp.	A. digitifera	---	nuclear	0	not_recommended
AX-197948965	Affx-501372621	---	NW_015441176.1	625567	+	CCGGACCCGGCGCTCGTTTGGTCCGTCTCCGCCTC[A/G]CAGGATCGCACCCTCTCTCCCCCCCTCCACCGAAT	A	G	A // G	2	---	---	---	Afix_07165	NW_015441176.1	625567	Acropora sp.	A. digitifera	---	nuclear	0.384	not_recommended
AX-197955870	Affx-501376942	---	NW_015441385.1	114507	+	TCGAGGTCGTGGTAGTACGGACCGAGCGAAGCGCG[A/G]TCCGCCCTACCACGACCTCGGGCCAACATTCCCCA	A	G	A // G	2	---	---	---	Afix_11486	NW_015441385.1	114507	Acropora sp.	A. digitifera	---	nuclear	0.398	not_recommended
AX-197940241	Affx-501367133	---	NW_015441058.1	588574	+	GGCCATGCAAAGTCCTCACTTTGCGCCAAAAATTA[A/T]AATTCCAAAACATCCATTCTACAAATCATTTAAAA	A	T	A // T	2	---	---	---	Afix_01634	NW_015441058.1	588574	Acropora sp.	A. digitifera	---	nuclear	0.592	neutral
AX-197939393	Affx-501366587	---	NW_015441057.1	1509515	+	TTGAAAATTTTGAAAACTTTACATCTTTTGTTTCA[A/G]TTTATAATAATTATTAATATGAGACAAAGGAAATA	A	G	A // G	2	---	---	---	Afix_01088	NW_015441057.1	1509515	Acropora sp.	A. digitifera	---	nuclear	0.586	neutral
AX-212299888	Affx-509869766	---	NW_015441364.1	322957	+	AAATAGAAGAAGGAAAACCTTGTTTGTCTCTTTTT[A/T]AAATTTTGTTTGAGACGACACCAAATGCATCATTA	A	T	A // T	2	---	---	---	Apop_05678	NW_015441364.1	322957	Acropora sp.	A. digitifera	---	nuclear	0.258	not_recommended
AX-197953460	Affx-501375416	---	NW_015441295.1	385683	+	TGTTTTTGCCCATGAAAAACATCCCAGGGATATTC[C/T]AAAAAAAAACAATTATTATTATTATTATTAGGGTA	T	C	T // C	2	---	---	---	Afix_09960	NW_015441295.1	385683	Acropora sp.	A. digitifera	---	nuclear	0.744	recommended
AX-197982277	Affx-501392926	---	NW_015441524.1	257899	+	GAACATCTAGGTTGATCACAATGTCAAGCTCCTGT[A/T]TTTCACTCAGCTTTTCAGCTTGTACAACTGTCCTT	A	T	A // T	2	---	---	---	Apop_03061	NW_015441524.1	257899	Acropora sp.	A. digitifera	---	nuclear	0.742	recommended
AX-212302149	Affx-509872023	---	NW_015441113.1	596353	+	ATGAAGAGAAAGAAGTGTTGAAAAGCGGTTGCTAT[A/C]GGTTACTAAACAGTGCCGTAGCAAGGGGAGGGCCA	A	C	A // C	2	---	---	---	Apop_07936	NW_015441113.1	596353	Acropora sp.	A. digitifera	---	nuclear	0.674	recommended
AX-212303853	Affx-509873710	---	NW_015441524.1	306148	+	CTGAGACTCGAATAGAGAGTGTTTAGCATAAAATT[A/G]CACTTGCTGACGCGAGTCGCAAGCAAAAATTTTAA	A	G	A // G	2	---	---	---	Apop_09623	NW_015441524.1	306148	Acropora sp.	A. digitifera	---	nuclear	0.782	recommended
AX-197950944	Affx-501373827	---	NW_015441216.1	590304	+	CTACGCAACCCTTAGGGTGTATTAACGTACCCAAG[A/C]AGGAAAACAAAAATAAAATAAAAAGAGACAAGAAA	A	C	A // C	2	---	---	---	Afix_08371	NW_015441216.1	590304	Acropora sp.	A. digitifera	---	nuclear	0.672	recommended
AX-197946529	Affx-501371099	---	NW_015441131.1	92941	+	TGCTGTTCTGCAATTCCTTATCACCGTTGTTAGTC[A/G]CGTCGTCGTCATCATCGCTATCGGTGGAAAGTGAG	A	G	A // G	2	---	---	---	Afix_05643	NW_015441131.1	92941	Acropora sp.	A. digitifera	---	nuclear	0.658	recommended
AX-212303045	Affx-509872902	---	NW_015441267.1	460405	+	ACTTTATGTAGTGCTATTTGGTTAGTGCTCTGCTC[A/T]TGCTGTGTCAGGGAGACACTTTGTGTTGTGTACAG	A	T	A // T	2	---	---	---	Apop_08815	NW_015441267.1	460405	Acropora sp.	A. digitifera	---	nuclear	0.636	recommended
AX-197955674	Affx-501376817	---	NW_015441378.1	162572	+	TGATTAGTTTCGGATAACAAATGAAAGGTTAGTCT[C/T]TAAAGAAACTGTGGTGTGGTGTCAGGGCAAAGTGA	T	C	T // C	2	---	---	---	Afix_11361	NW_015441378.1	162572	Acropora sp.	A. digitifera	---	nuclear	0.622	recommended
AX-197946459	Affx-501371046	---	NW_015441131.1	670472	+	TGTGTTTCTAAATAGTATTACAAAATGCAAATCTG[A/C]TGCAAAAAAAACAAAAAACATTTCTATCGTTTTGT	A	C	A // C	2	---	---	---	Afix_05590	NW_015441131.1	670472	Acropora sp.	A. digitifera	---	nuclear	0.706	recommended
AX-212304667	Affx-509861247	---	NW_015443437.1	1667	+	CTTTGTTGCGACTAAAGCATAGCTTGTTTATATAT[C/G]TGCATTTGCTTTGTTCTTAGCCCGTAGAACTAAGT	C	G	C // G	2	---	---	---	Apop_10427	NW_015443437.1	1667	Acropora sp.	A. digitifera	---	nuclear	0.614	recommended
AX-197948584	Affx-501372383	---	NW_015441168.1	691820	+	ACTTCCATGTGTTATTAGGGAATTTATAAGAAGCT[G/T]CGAAGTCACATTAAAATAGAACTGCGTTAGGTGAA	T	G	T // G	2	---	---	---	Afix_06927	NW_015441168.1	691820	Acropora sp.	A. digitifera	---	nuclear	0.702	recommended
AX-197953928	Affx-501375714	---	NW_015441303.1	333957	+	TCTGCAAATGTTGAGATTGCCATGGCTTGGTAAAT[A/G]TTCCGCCACTATTCACCTCGATTTCAAATAATAAT	A	G	A // G	2	---	---	---	Afix_10258	NW_015441303.1	333957	Acropora sp.	A. digitifera	---	nuclear	0.634	recommended
AX-212303702	Affx-509873559	---	NW_015441446.1	34123	+	CTTGTTCCGTTTGAAGTAATAACAGTCACGCACGC[A/G]TAATTCTTGGGTTGCACTCACGTGATGAGGCGGAC	A	G	A // G	2	---	---	---	Apop_09472	NW_015441446.1	34123	Acropora sp.	A. digitifera	---	nuclear	0.69	recommended
AX-197981619	Affx-501392542	---	NW_015441168.1	696004	+	ACTTTAAACTTCTCGCAATTCAGAAGTTTCTCAAA[C/T]AAATACTGAAAAAAAAAAATGAAAACAACAGGAGA	T	C	T // C	2	---	---	---	Apop_02676	NW_015441168.1	696004	Acropora sp.	A. digitifera	---	nuclear	0.742	recommended
AX-212301093	Affx-509870984	---	NW_015441084.1	492164	+	AGGTTGGTATTTTCCTGAAAATGATTACTGAGGGA[C/T]CTTTAGATTCTAGGACGAGGACGAAACGAATACAA	T	C	T // C	2	---	---	---	Apop_06896	NW_015441084.1	492164	Acropora sp.	A. digitifera	---	nuclear	0.716	recommended
AX-212303299	Affx-509873156	---	NW_015441325.1	436353	+	ATGAACCAGTATGTTAAAACTAATAATAGCGAAAA[A/C]AAGTCCCATACAACGAAATAGACCGGTTTCATGAG	A	C	A // C	2	---	---	---	Apop_09069	NW_015441325.1	436353	Acropora sp.	A. digitifera	---	nuclear	0.568	neutral
AX-212299910	Affx-509869788	---	NW_015441714.1	83452	+	CAAAATCACCTTTGATACAAATCTCGTTACCCTCC[C/T]ATATTGTATTTTTGTTCTTTTTTTCTTTTTTTTAG	T	C	T // C	2	---	---	---	Apop_05700	NW_015441714.1	83452	Acropora sp.	A. digitifera	---	nuclear	0.59	neutral
AX-212302387	Affx-509872244	---	NW_015441142.1	387385	+	TACCGCTGAAGCACAAATTGGGATGACTGTCAACT[A/G]AAATTAACTAGTTGTTCAAAGGGTGGATGGCGCTA	A	G	A // G	2	---	---	---	Apop_08157	NW_015441142.1	387385	Acropora sp.	A. digitifera	---	nuclear	0.704	recommended
AX-197937755	Affx-501365499	---	NW_015441408.1	129224	+	AAAAGGAGATCTTAATGAAGGCTACATTTTTAATT[G/T]AGTTACTTTTTCTTAATCAAGTTCCCTCACCCTCC	T	G	T // G	2	---	---	---	Afix_11653	NW_015441408.1	129224	Acropora sp.	A. digitifera	---	nuclear	0.696	recommended
AX-197960034	Affx-501379499	---	NW_015441697.1	157267	+	GTTGATCCTTTTTGCATTTGAAGTTGATTTAATTA[C/T]CATTAGCCTTTATCATTATTTTTTTTTTTGTAAAG	T	C	T // C	2	---	---	---	Afix_14085	NW_015441697.1	157267	Acropora sp.	A. digitifera	---	nuclear	0.7	recommended
AX-212301280	Affx-509871171	---	NW_015441303.1	307876	+	GTACGTAGGTTTTTCTTGACGAATAATCGTAATTT[A/C]TTGTTTGTTTGTTTTCTTTTTAATTTGTCGGCTTC	A	C	A // C	2	---	---	---	Apop_07083	NW_015441303.1	307876	Acropora sp.	A. digitifera	---	nuclear	0.682	recommended
AX-197944230	Affx-501369635	---	NW_015441104.1	1001970	+	TGCCAGAACTAACTGGACGCGTCGGTTCTGCGGAA[A/C]TGGGGCTTGTTTCTCAAAAGTCCCGAGACTTTTTC	A	C	A // C	2	---	---	---	Afix_04136	NW_015441104.1	1001970	Acropora sp.	A. digitifera	---	nuclear	0.494	neutral
AX-197953704	Affx-501375569	---	NW_015441299.1	236695	+	AGCAAGGTTGAGGGGCGCGCTGTGAACTTAGCTCA[A/G]AAAGTAAAAAAAACAAAGAAAGCAGCTCTCAGTGT	A	G	A // G	2	---	---	---	Afix_10113	NW_015441299.1	236695	Acropora sp.	A. digitifera	---	nuclear	0.544	neutral
AX-212291923	Affx-509861798	---	NW_015441076.1	537235	+	TGTAACCCTTTGTTCATTTGCCCTTCCCTCTAATG[A/G]AGGCCTAATGCTCAGAACATCAACTTGGCAACCCT	A	G	A // G	2	---	---	---	AP_var_0564	NW_015441076.1	537235	Acropora sp.	A. digitifera	---	nuclear	0.556	neutral
AX-197939701	Affx-501366773	---	NW_015441057.1	2351136	+	CGACGGCAACCGCAAAAAATAACAATTTGATAGGT[G/T]GTAATAGGAAAACTAATCGTGCTGCACGTAGTGAA	T	G	T // G	2	---	---	---	Afix_01274	NW_015441057.1	2351136	Acropora sp.	A. digitifera	---	nuclear	0.708	recommended
AX-197955770	Affx-501376885	---	NW_015441378.1	374899	+	CTCCCAACGTTAGGTGAAGCAATAGCTGTTGTAAC[A/G]GTTGTGCCTGCAGGCAAAGCTTCTTTTGTTTAACG	A	G	A // G	2	---	---	---	Afix_11429	NW_015441378.1	374899	Acropora sp.	A. digitifera	---	nuclear	0.656	recommended
AX-212294674	Affx-509864561	---	NW_015441321.1	304310	+	TGTTTAGAGTATGTTTGTTATTCAAGCACAGCTAC[C/T]TTTTTTATAACTATAGTTACATGTAGTACATGTAC	T	C	T // C	2	---	---	---	AP_var_3327	NW_015441321.1	304310	Acropora sp.	A. digitifera	---	nuclear	0.666	recommended
AX-197940161	Affx-501367083	---	NW_015441058.1	494535	+	AATCTTTTTGGTGGCAATTCGACCTTTCTCAAGTC[C/G]CTCGATAAAACCAAATTTTTGTAACACTCTCCCTG	C	G	C // G	2	---	---	---	Afix_01584	NW_015441058.1	494535	Acropora sp.	A. digitifera	---	nuclear	0.622	recommended
AX-197961211	Affx-501380226	---	NW_015441887.1	8437	+	TTGACTCTCAACTACACTTAAGATTTGCATTAAAA[A/G]GCAACTGTTGCGTTTTTTTTTTTAATTGATTAAAT	A	G	A // G	2	---	---	---	Afix_14812	NW_015441887.1	8437	Acropora sp.	A. digitifera	---	nuclear	0.73	recommended
AX-212300544	Affx-509870422	---	NW_015442195.1	64883	+	AGACAATAAATAACTTTTATATTTTATCTTAAAAC[C/T]ATGATGTCAAACAACATCAACAACAACAAAATAAT	T	C	T // C	2	---	---	---	Apop_06334	NW_015442195.1	64883	Acropora sp.	A. digitifera	---	nuclear	0.562	neutral
AX-212302972	Affx-509872829	---	NW_015441249.1	217012	+	GCATCACATCATTTGGTTGAGGGCTTCTTCCTCTG[C/G]ATGCAAAATTCTTTTTTTTTTTAACATTGCCTTCT	C	G	C // G	2	---	---	---	Apop_08742	NW_015441249.1	217012	Acropora sp.	A. digitifera	---	nuclear	0.568	neutral
AX-212303624	Affx-509873481	---	NW_015441409.1	390770	+	CAAAGAACGATTACTTTTGTGTAAAAATTACTGAT[A/C]AAAAAATGCCAAAACTGTTACAGTTTTGAAAAAAG	A	C	A // C	2	---	---	---	Apop_09394	NW_015441409.1	390770	Acropora sp.	A. digitifera	---	nuclear	0.756	recommended
AX-197980932	Affx-501392128	---	NW_015442142.1	69522	+	TTATGGTTGGCTGAAAATGATGGTTAGCTTGCACT[G/T]GTGATCTGCTTTGTAATAATTTGGTTTGGTTTTTC	T	G	T // G	2	---	---	---	Afix_24323	NW_015442142.1	69522	Acropora sp.	A. digitifera	---	nuclear	0.682	recommended
AX-212300538	Affx-509870416	---	NW_015441624.1	59982	+	TGTATTTAGTTGAACATAAGCAGATTATTTTCCCA[C/T]GGATACGAAGTCTCATTCCAGGGAATTTCGATCTA	T	C	T // C	2	---	---	---	Apop_06328	NW_015441624.1	59982	Acropora sp.	A. digitifera	---	nuclear	0.716	recommended
AX-197946414	Affx-501371013	---	NW_015441131.1	442809	+	TAATAGTGTAGCAGCTTATTAAGATACAATTTCAT[C/T]GGCTTGATATGCAAAACCAAAACAAAACAGTAAAC	T	C	T // C	2	---	---	---	Afix_05557	NW_015441131.1	442809	Acropora sp.	A. digitifera	---	nuclear	0.708	recommended
AX-197940511	Affx-501367323	---	NW_015441059.1	1772603	+	AATTACTCCAATGAATCAGAACAGGAGCAAAGAGT[A/G]CGATGAACCAATCAGAATCCGTAGCAAATACCTGT	A	G	A // G	2	---	---	---	Afix_01824	NW_015441059.1	1772603	Acropora sp.	A. digitifera	---	nuclear	0.696	recommended
AX-212303842	Affx-509873699	---	NW_015441520.1	309256	+	TCATCAAAACACTCGGGGAGTTAAAAGAGTTCTCG[A/T]CTGCGTCTCGGGTTTGCATAACTGTCTCAAATTCT	A	T	A // T	2	---	---	---	Apop_09612	NW_015441520.1	309256	Acropora sp.	A. digitifera	---	nuclear	0.628	recommended
AX-212301618	Affx-509871492	---	NW_015441062.1	72718	+	TGAACTATGAGACAAGTACATGGCCTGCTATTTTT[A/G]TTTTGTTTTGTTTCTTTTTTTTTTTAGCATATCTT	A	G	A // G	2	---	---	---	Apop_07405	NW_015441062.1	72718	Acropora sp.	A. digitifera	---	nuclear	0.348	not_recommended
AX-197945439	Affx-501370407	---	NW_015441116.1	149398	+	TTTAAGATGAATGTGTACACGAAAATCTGCTATTA[A/G]ACAAGCTGACAAAGGTCAAATTACCACCGTATAAA	A	G	A // G	2	---	---	---	Afix_04950	NW_015441116.1	149398	Acropora sp.	A. digitifera	---	nuclear	0.706	recommended
AX-197943289	Affx-501369024	---	NW_015441091.1	238671	+	GCATGAGAATATTTTGTTCCTCCTTAGCGTACCTC[A/T]CAAGCTTGACCAATCAGAACGCATAGAAAGCACCA	A	T	A // T	2	---	---	---	Afix_03525	NW_015441091.1	238671	Acropora sp.	A. digitifera	---	nuclear	0.706	recommended
AX-197948506	Affx-501372337	---	NW_015441166.1	644338	+	GTTGTTTTACCAAACTCTGATCGTCGTATTGATAA[A/G]GAGTGAAGGGCAAAACTATCTGTATGAAGTGTGGA	A	G	A // G	2	---	---	---	Afix_06881	NW_015441166.1	644338	Acropora sp.	A. digitifera	---	nuclear	0.698	recommended
AX-197946573	Affx-501371133	---	NW_015441132.1	456621	+	CAGTTGCTTGATACAGGATTATTGGCTTAACCATT[A/G]GTTAAGAAGTATCAAAACCTATTCTTCCCTATGTT	A	G	A // G	2	---	---	---	Afix_05677	NW_015441132.1	456621	Acropora sp.	A. digitifera	---	nuclear	0.652	recommended
AX-197950045	Affx-501373284	---	NW_015441195.1	516245	+	AATAAACTATTCACTGTTTTTTCATCTTCATGATG[C/G]TTTGAAAAATATTTTTTATTTTTTTTTTATTTCAT	C	G	C // G	2	---	---	---	Afix_07828	NW_015441195.1	516245	Acropora sp.	A. digitifera	---	nuclear	0.64	recommended
AX-197948544	Affx-501372359	---	NW_015441166.1	669834	+	TGAAACCAAATTCTTGTTTCACTCTTTTACCAACA[C/G]AGCACCACAGTTTGTTTAGAAACTAGAAATCCATT	C	G	C // G	2	---	---	---	Afix_06903	NW_015441166.1	669834	Acropora sp.	A. digitifera	---	nuclear	0.718	recommended
AX-197946245	Affx-501370904	---	NW_015441130.1	346181	+	GAGATGCAGACAAAGTTGCCCTGGAAATCTAAAAG[A/G]CAGTTTGTGATAATAATTATTATTAGATTTTGATG	A	G	A // G	2	---	---	---	Afix_05448	NW_015441130.1	346181	Acropora sp.	A. digitifera	---	nuclear	0.7	recommended
AX-197979569	Affx-501391289	---	NW_015441653.1	187446	+	CTAAAGTTTTGTGCTAAAGCGAACGACACAGTAGA[C/T]CACTTTCATAAATGGCGACGTGCTTGTTATTCCTT	T	C	T // C	2	---	---	---	Afix_23484	NW_015441653.1	187446	Acropora sp.	A. digitifera	---	nuclear	0.79	recommended
AX-197958275	Affx-501378436	---	NW_015441514.1	130029	+	TTACAATGAAATAAAACTCTGTCGAAAATTAAGTA[C/T]TTTGCGATTATTCCATGTTGGTCGTGTTGTACAAA	T	C	T // C	2	---	---	---	Afix_13022	NW_015441514.1	130029	Acropora sp.	A. digitifera	---	nuclear	0.752	recommended
AX-197939838	Affx-501366869	---	NW_015441057.1	742501	+	TCGAAGAGACAAACATCTCTTATGAGTTAATATCA[A/G]CTAAACCGTAGTTGTATTATTATTTTTATTGTCCT	A	G	A // G	2	---	---	---	Afix_01370	NW_015441057.1	742501	Acropora sp.	A. digitifera	---	nuclear	0.728	recommended
AX-197945149	Affx-501370210	---	NW_015441112.1	408181	+	AAAGAACGTCGCTATTTATACACGAGTTAAAACCT[A/C]TTCGAGTTTTTCCGGCCACAGGCGAGTAAACAGAT	A	C	A // C	2	---	---	---	Afix_04753	NW_015441112.1	408181	Acropora sp.	A. digitifera	---	nuclear	0.68	recommended
AX-197956673	Affx-501377458	---	NW_015441438.1	276480	+	GAAAACAGCTTCATTAACATACAGTAATATAAGCA[G/T]GGAGGTTTCTATCAAAACAATATCACCTCCAGCCT	T	G	T // G	2	---	---	---	Afix_12044	NW_015441438.1	276480	Acropora sp.	A. digitifera	---	nuclear	0.674	recommended
AX-197950263	Affx-501373419	---	NW_015441197.1	302224	+	ATCAGGGTAAATCCACCTCCACAAAAAAGTTATTT[C/T]GTATAATAATAATGATAATGATGATGACGATGATA	T	C	T // C	2	---	---	---	Afix_07963	NW_015441197.1	302224	Acropora sp.	A. digitifera	---	nuclear	0.692	recommended
AX-212301250	Affx-509871141	---	NW_015441253.1	218767	+	GTCCTGTTTCTTCGAGGATTTGTGAGGTTTTCTAA[C/T]GTGTGCTTTTTAGTTTGTTCTAAATGACGAAAGAG	T	C	T // C	2	---	---	---	Apop_07053	NW_015441253.1	218767	Acropora sp.	A. digitifera	---	nuclear	0.69	recommended
AX-197982282	Affx-501392930	---	NW_015441524.1	265288	+	AGCCTGGAAGATTTTAAAGTTTACACTACTCAATT[A/G]TTAGTAGTCTTATTATTATTGTTTTTTGAGTAGGC	A	G	A // G	2	---	---	---	Apop_03065	NW_015441524.1	265288	Acropora sp.	A. digitifera	---	nuclear	0.742	recommended
AX-197945562	Affx-501370484	---	NW_015441116.1	432578	+	TTTGCAAGGTAAAACGCGTCTTTCAGTCAATAATT[C/G]TCGTTGTTGTTGTTTTTTTGCACAGATGAATCGGA	C	G	C // G	2	---	---	---	Afix_05028	NW_015441116.1	432578	Acropora sp.	A. digitifera	---	nuclear	0.724	recommended
AX-197942454	Affx-501368528	---	NW_015441077.1	902325	+	CTAAATTTCAATTTGTGTGTAGTGATGCCCTCAAC[C/T]AAATTAACCTCCAGTTTGAAAAACTCTTTTATCTG	T	C	T // C	2	---	---	---	Afix_03029	NW_015441077.1	902325	Acropora sp.	A. digitifera	---	nuclear	0.696	recommended
AX-197957112	Affx-501377737	---	NW_015441448.1	174675	+	ACTACAATATCTTACAGCATATTACGATACAAAAA[C/T]GACAACAACAATAGTAACAATAACAAATGCTCTGA	T	C	T // C	2	---	---	---	Afix_12323	NW_015441448.1	174675	Acropora sp.	A. digitifera	---	nuclear	0.76	recommended
AX-212300360	Affx-509870238	---	NW_015441429.1	373094	+	AAAAAAATCATCAGCGTAGTAATTGGGCGTTGGCT[A/G]AAAAGCGTTATTATTATTATTATTATTATTATTAT	A	G	A // G	2	---	---	---	Apop_06150	NW_015441429.1	373094	Acropora sp.	A. digitifera	---	nuclear	0.742	recommended
AX-197947066	Affx-501371447	---	NW_015441140.1	450075	+	GATGAGTGAAACGTTCTTAGCAATTTGCTCAGTGT[C/T]GTTGTTTTTTTATTTTTTTTTTCGTTTTCAGAGGC	T	C	T // C	2	---	---	---	Afix_05991	NW_015441140.1	450075	Acropora sp.	A. digitifera	---	nuclear	0.688	recommended
AX-197958470	Affx-501378554	---	NW_015441524.1	295180	+	GAAACATTTTATTTGAGTACTTCATGTTGTTTTGT[A/T]AAAGAATGCAAAAAAAAAAAGAACCTCAAATGTGT	A	T	A // T	2	---	---	---	Afix_13140	NW_015441524.1	295180	Acropora sp.	A. digitifera	---	nuclear	0.64	recommended
AX-212301432	Affx-509871323	---	NW_015441699.1	61020	+	TTCTCCGCACTGGAAGATGAAAAAGGCGAACTTAC[G/T]ACTTAACCCTTTCACTGCCAAGGGGTTCCCTATTG	T	G	T // G	2	---	---	---	Apop_07235	NW_015441699.1	61020	Acropora sp.	A. digitifera	---	nuclear	0.696	recommended
AX-197949117	Affx-501372709	---	NW_015441179.1	648285	+	TATTTCAGTGTGGGATAAATTCGCGAACATTCTTA[C/G]AAAAAGGCAGGGAAAAAAACAAAAACACATCTTTA	C	G	C // G	2	---	---	---	Afix_07253	NW_015441179.1	648285	Acropora sp.	A. digitifera	---	nuclear	0.76	recommended
AX-197955639	Affx-501376792	---	NW_015441378.1	111534	+	TTAGATGGAATAAAATAAAAGAAATGATCCTCACG[C/T]TTGCTGGACAATCTCAGCGATTTTTCAGATGCACA	T	C	T // C	2	---	---	---	Afix_11336	NW_015441378.1	111534	Acropora sp.	A. digitifera	---	nuclear	0.688	recommended
AX-197940667	Affx-501367433	---	NW_015441061.1	1611198	+	ACTAGGGAAGAAACGACGGCTGCTGACCAAAACGT[G/T]ACATTAAAATAGAACTTTGCGTTAGTCTTCTGCGA	T	G	T // G	2	---	---	---	Afix_01934	NW_015441061.1	1611198	Acropora sp.	A. digitifera	---	nuclear	0.63	recommended
AX-197950816	Affx-501373742	---	NW_015441207.1	488970	+	GTCTAAAAAAATTTGTTTTCTGAAAAGTTGCTTAC[A/C]GTGGTAATTTCACCTTTATTAACTGGTCTAATGCG	A	C	A // C	2	---	---	---	Afix_08286	NW_015441207.1	488970	Acropora sp.	A. digitifera	---	nuclear	0.724	recommended
AX-197960073	Affx-501379524	---	NW_015441702.1	161167	+	AAAAGAGTGGATATTCTTCCCGCTACTATAAATGA[C/G]CTTAAGAAGGAGAAGAAGACAAAGAAGAAGAAGAA	C	G	C // G	2	---	---	---	Afix_14110	NW_015441702.1	161167	Acropora sp.	A. digitifera	---	nuclear	0.72	recommended
AX-212305893	Affx-509862491	---	NW_015441116.1	609699	+	CTAGGGCTCATGCGCACTAGGTAATTGTAAGACTC[A/T]GGAGAAAAATCAAAAGATGGATCGGTGGCATAAGG	A	T	A // T	2	---	---	---	AP_var_1257	NW_015441116.1	609699	Acropora sp.	A. digitifera	---	nuclear	0.546	neutral
AX-197952448	Affx-501374784	---	NW_015441263.1	353458	+	AATGGCACCAAGCTCCACTTTGGTATCCTTAACAC[C/T]AAAAAGAGAAGGAACTGCTTCTGCTGCTGTTAAAC	T	C	T // C	2	---	---	---	Afix_09328	NW_015441263.1	353458	Acropora sp.	A. digitifera	---	nuclear	0.664	recommended
AX-197982435	Affx-501393023	---	NW_015441840.1	64983	+	GTTATATGAGTTTCATGTATTAACATCATACATAT[G/T]TTATTGTTATTTTATCATTATTATCATTTCGTTGT	T	G	T // G	2	---	---	---	Apop_03158	NW_015441840.1	64983	Acropora sp.	A. digitifera	---	nuclear	0	not_recommended
AX-212302245	Affx-509872119	---	NW_015441125.1	811770	+	GTAGATATTTGCCGATGCACGAAGCGGTTAGATAA[A/G]TATCTACCACTATTCACCGACACAGAGATGAATGA	A	G	A // G	2	---	---	---	Apop_08032	NW_015441125.1	811770	Acropora sp.	A. digitifera	---	nuclear	0.802	recommended
AX-212304177	Affx-509874034	---	NW_015441689.1	22450	+	TCTCACTTTAAGTTTCCCGCATAACTACCAGCAAC[A/C]AAAGTGACAACCTCGTTCCCAGGGTCTCTCTTCTC	A	C	A // C	2	---	---	---	Apop_09947	NW_015441689.1	22450	Acropora sp.	A. digitifera	---	nuclear	0.678	recommended
AX-212300137	Affx-509870015	---	NW_015441499.1	148405	+	TTGACGAGAAAGAAAGAGACCGTACAAGCCAAAGC[C/T]TTGAGTTACTTAAACAATTGCTTAAATTGCAAGGC	T	C	T // C	2	---	---	---	Apop_05927	NW_015441499.1	148405	Acropora sp.	A. digitifera	---	nuclear	0.634	recommended
AX-212302531	Affx-509872388	---	NW_015441158.1	640030	+	CTTTGATGGTTTAGAAGTAATAAAAATTCATTACA[C/T]ATAGTGAAGTGCTTTATAGGGATTTCCACCACTGA	T	C	T // C	2	---	---	---	Apop_08301	NW_015441158.1	640030	Acropora sp.	A. digitifera	---	nuclear	0.688	recommended
AX-197961740	Affx-501380575	---	NW_015442024.1	93747	+	CACGTGCTGCACGCAATTCTCTCAACATTTCTTTC[C/G]CGCTCTTCGTAACAACAACAACAGCAACAACAAGG	C	G	C // G	2	---	---	---	Afix_15161	NW_015442024.1	93747	Acropora sp.	A. digitifera	---	nuclear	0.634	recommended
AX-197954213	Affx-501375886	---	NW_015441321.1	323008	+	ATCCTAAACATTCATTGGAGCTAACCTTAGGCCCA[A/G]TCAGTTAGGATTGTTTCTGTATTGGTAAAACCCTT	A	G	A // G	2	---	---	---	Afix_10430	NW_015441321.1	323008	Acropora sp.	A. digitifera	---	nuclear	0.74	recommended
AX-197943101	Affx-501368906	---	NW_015441089.1	114371	+	ACCTCCGTGATTGGGCCGGATGAGAGATATCTGCT[A/C]CTCCTGAACCAATCAGAATTTGTTTCAATTCAGCT	A	C	A // C	2	---	---	---	Afix_03407	NW_015441089.1	114371	Acropora sp.	A. digitifera	---	nuclear	0.614	recommended
AX-212300529	Affx-509870407	---	NW_015441428.1	329267	+	TAAACTTGGTGCGATAGAGCTTTCACAAAGTAGAA[C/T]GCTTCTTGTACGTTTTTTTTTCTTTTTTCTCAGAA	T	C	T // C	2	---	---	---	Apop_06319	NW_015441428.1	329267	Acropora sp.	A. digitifera	---	nuclear	0.724	recommended
AX-212303164	Affx-509873021	---	NW_015441287.1	429577	+	CATAGCGACATACAACAAAAATTGCAAGACGGTGG[G/T]CTATTATTTGGTAAATAAACCCCTTCCGGCGGCTG	T	G	T // G	2	---	---	---	Apop_08934	NW_015441287.1	429577	Acropora sp.	A. digitifera	---	nuclear	0.668	recommended
AX-197950566	Affx-501373593	---	NW_015441202.1	264819	+	TTAGGGAGCTAAAAAATTTTCAGGAAAGAATGGCG[A/G]CCGGCGAGAATCGCTTCGCACCGGAATTAAATGAA	A	G	A // G	2	---	---	---	Afix_08137	NW_015441202.1	264819	Acropora sp.	A. digitifera	---	nuclear	0.662	recommended
AX-197951789	Affx-501374398	---	NW_015441249.1	135268	+	TGTGATTACTTATTAATGATAATATGCAGTTCTAG[A/G]TGGTAAGCAGAAGAAACGCACGCGTATCACGCAAT	A	G	A // G	2	---	---	---	Afix_08942	NW_015441249.1	135268	Acropora sp.	A. digitifera	---	nuclear	0.662	recommended
AX-197956390	Affx-501377264	---	NW_015441428.1	278353	+	GAAATGATCTATCACCTGAATAATTCTTCGGTAAA[A/C]ATTCTACATTAAAAAAAATACAAAAAAAAAGCAGC	A	C	A // C	2	---	---	---	Afix_11850	NW_015441428.1	278353	Acropora sp.	A. digitifera	---	nuclear	0.68	recommended
AX-212304000	Affx-509873857	---	NW_015441588.1	246752	+	ATTGTACTTGATTTATTGAATTTGTAATACTAGTA[C/G]GTACTTAGTAAGCCAAAAAAACAAAAAACAAAAAA	C	G	C // G	2	---	---	---	Apop_09770	NW_015441588.1	246752	Acropora sp.	A. digitifera	---	nuclear	0.648	recommended
AX-197940400	Affx-501367246	---	NW_015441059.1	1586975	+	CTTTTCCTGTTCGTGGAGACAGAAAAGAAACAGAA[C/T]CTTGCAAAGATTAACCCTTTCACTCCAGTAAGTGC	T	C	T // C	2	---	---	---	Afix_01747	NW_015441059.1	1586975	Acropora sp.	A. digitifera	---	nuclear	0.734	recommended
AX-212306674	Affx-509863275	---	NW_015441178.1	83745	+	ATTCGGCAGGGCTTTCTCCCGCCCCTGTTGAAGAG[A/C]GCGGATGTGAGACCTCCCCCGAAGCAAAAGCCAGC	A	C	A // C	2	---	---	---	AP_var_2041	NW_015441178.1	83745	Acropora sp.	A. digitifera	---	nuclear	0.492	neutral
AX-197952334	Affx-501374715	---	NW_015441263.1	104750	+	CATCAAAAGTCGTGGAGAAAGAGGGGTTTTCTCCC[A/T]GTGCAAAAGACTTGGAAGAAAAGGGGGTCAAGATC	A	T	A // T	2	---	---	---	Afix_09259	NW_015441263.1	104750	Acropora sp.	A. digitifera	---	nuclear	0.502	neutral
AX-212300421	Affx-509870299	---	NW_015441186.1	548003	+	AGGGAGTTTTAGCATCGTCAGACAGGAATGGTTAC[G/T]GCAACACCACGTATTAAGAATTTGATTGGTCAAGT	T	G	T // G	2	---	---	---	Apop_06211	NW_015441186.1	548003	Acropora sp.	A. digitifera	---	nuclear	0.752	recommended
AX-212300319	Affx-509870197	---	NW_015441098.1	786255	+	ACCTCTATCATAAAGCAAAAGAAGGAGCCTAAGCC[A/G]TGTAAATCACTGTGATAAAACACTGTGGACATTTG	A	G	A // G	2	---	---	---	Apop_06109	NW_015441098.1	786255	Acropora sp.	A. digitifera	---	nuclear	0.646	recommended
AX-197959225	Affx-501378977	---	NW_015441589.1	92949	+	AGAATTTAGGGTAGAACACCTTAAAACACCTGCAT[A/T]CCAGGGATGGCTATAACATTAA	A	T	A // T	2	---	---	---	Afix_13563	NW_015441589.1	92949	Acropora sp.	A. digitifera	---	nuclear	0.674	recommended
AX-212302996	Affx-509872853	---	NW_015441253.1	69493	+	ATAATAAAATAAGTTTTTCGACATTTGAATTTTCT[C/T]TGTTTTCATTTGCTCTCCAGTTTGATGATTTTGCA	T	C	T // C	2	---	---	---	Apop_08766	NW_015441253.1	69493	Acropora sp.	A. digitifera	---	nuclear	0.714	recommended
AX-197939047	Affx-501366360	---	NW_015441057.1	1202799	+	TTAATATGACCTTTAAGAGACGCGTACTTTTCAAC[C/T]TCGTTAAGCCCGGTTTCCATATAGTCGTCCCTGTC	T	C	T // C	2	---	---	---	Afix_00861	NW_015441057.1	1202799	Acropora sp.	A. digitifera	---	nuclear	0.722	recommended
AX-198051219	Affx-501375808	---	NW_015441312.1	62600	+	TCAACTTTCCAGTGCAGTGATTCCCCCCCTGAATA[A/T]TGTATCTCATAAGTTCAGGGGGGAGCTGAATAATT	A	T	A // T	2	---	---	---	Afix_10352	NW_015441312.1	62600	Acropora sp.	A. digitifera	---	nuclear	0.448	neutral
AX-212301585	Affx-509871459	---	NW_015441060.1	929450	+	CAGTGCTGCAAGTAACAACCATTTTGGTCACCATG[A/G]CAAGAAGGAAAAAAAATTGACAACCAAAACTGTTG	A	G	A // G	2	---	---	---	Apop_07372	NW_015441060.1	929450	Acropora sp.	A. digitifera	---	nuclear	0.694	recommended
AX-197946335	Affx-501370965	---	NW_015441130.1	827600	+	TGTGTATTGCAAACACGTCTGGGCCATGCAAGTTT[G/T]AGACATTTGTACTGCAAAAAAAGAAAAAAAACATT	T	G	T // G	2	---	---	---	Afix_05509	NW_015441130.1	827600	Acropora sp.	A. digitifera	---	nuclear	0.678	recommended
AX-212302935	Affx-509872792	---	NW_015441238.1	286169	+	GTTTGTTTTTTTCATTTCAACTATAACTGATTGCC[A/T]AATCTTTTTTTTTTTTTCGTCGTTCAGTCAGTTTG	A	T	A // T	2	---	---	---	Apop_08705	NW_015441238.1	286169	Acropora sp.	A. digitifera	---	nuclear	0.672	recommended
AX-197963141	Affx-501381430	---	NW_015441108.1	1036030	+	CAGAAGACACTTTTTAATGCATTCCTTGTAGTAAT[A/G]ATATCTACATACACATGTATATGGGTTCATATAAA	A	G	A // G	2	---	---	---	Apop_00530	NW_015441108.1	1036030	Acropora sp.	A. digitifera	1	nuclear	0.718	recommended
AX-212303637	Affx-509873494	---	NW_015441416.1	266761	+	CACGTTCGTTTTTCGCAAAGAAACACATTTAAGTG[C/T]ATGCCGCACGTGCAGCACGATAATTTTTGCTCATC	T	C	T // C	2	---	---	---	Apop_09407	NW_015441416.1	266761	Acropora sp.	A. digitifera	---	nuclear	0.724	recommended
AX-212300160	Affx-509870038	---	NW_015441060.1	845383	+	AATTCAGTAAACCTTCTGCTGTAGCAGGTGGAAAA[C/G]TATATTATACTCGAGTGAGAGTGCAAATTATAAAT	C	G	C // G	2	---	---	---	Apop_05950	NW_015441060.1	845383	Acropora sp.	A. digitifera	---	nuclear	0.746	recommended
AX-212308038	Affx-509864639	---	NW_015441331.1	58520	+	CTGGTTATCAAGTTCCCCACTCACCCCTCCCCCCA[A/C]AACACCTTTACAATATTAAAAGTTTCTCTTTCTGG	A	C	A // C	2	---	---	---	AP_var_3405	NW_015441331.1	58520	Acropora sp.	A. digitifera	---	nuclear	0.69	recommended
AX-212301189	Affx-509871080	---	NW_015441161.1	717617	+	CCACACCCAAGATGAGGAAGGAGAGCATGGTTTGC[A/G]ATTTTTTTGTTTTTGTTCTTTTTTGTAAATCAGTT	A	G	A // G	2	---	---	---	Apop_06992	NW_015441161.1	717617	Acropora sp.	A. digitifera	---	nuclear	0.554	neutral
AX-197942783	Affx-501368716	---	NW_015441082.1	128562	+	TGGACGGCAACTTGGTCTGTCTATGACTCAAACTT[C/T]GGCGTAATTTGTGGTTCCATGTGTTGTGGGAACCT	T	C	T // C	2	---	---	---	Afix_03217	NW_015441082.1	128562	Acropora sp.	A. digitifera	---	nuclear	0.68	recommended
AX-212301201	Affx-509871092	---	NW_015441169.1	293179	+	CAGCTCGGAGAGAATGCATCCAAAATCGAGAACCC[A/G]TGTATGTATAGTACATATATATACATACATGAGGA	A	G	A // G	2	---	---	---	Apop_07004	NW_015441169.1	293179	Acropora sp.	A. digitifera	---	nuclear	0.644	recommended
AX-197955456	Affx-501376678	---	NW_015441375.1	180914	+	CTGAAGCGCGGCCGAGAGGTTGGCGCACCGGATTT[A/G]AAATCTGGTGATCCCGAGTTCAAGTCCCGCTGGAT	A	G	A // G	2	---	---	---	Afix_11222	NW_015441375.1	180914	Acropora sp.	A. digitifera	---	nuclear	0.352	not_recommended
AX-197943497	Affx-501369156	---	NW_015441091.1	546435	+	GGTCTCGGTTATGATGTCACCCTAGTTCGTTGCCA[C/G]ACCTCTATGTTCCTAAAATGAAAAATGCCTTATTT	C	G	C // G	2	---	---	---	Afix_03657	NW_015441091.1	546435	Acropora sp.	A. digitifera	---	nuclear	0.694	recommended
AX-197952279	Affx-501374681	---	NW_015441262.1	135813	+	CGATCAAATGTCGCAAAAACTGGTGTTTTCATTCA[C/T]AAAATAATAATAACAATACTAATAATAATAATAAC	T	C	T // C	2	---	---	---	Afix_09225	NW_015441262.1	135813	Acropora sp.	A. digitifera	---	nuclear	0.712	recommended
AX-212301599	Affx-509871473	---	NW_015441061.1	1218524	+	GTAAGCACAATACTAAATTGATAGCATGTTTTTTT[A/G]TATCAGTATTATGTGAACTGCGGACATAAAAATGA	A	G	A // G	2	---	---	---	Apop_07386	NW_015441061.1	1218524	Acropora sp.	A. digitifera	---	nuclear	0.652	recommended
AX-197943815	Affx-501369359	---	NW_015441094.1	490404	+	GTGTAATCTTACCGAAGTGTGATATTTTTTGTCTT[C/T]GAATAAATAAAAAAAAATCCCAAGTGACTGAAGAG	T	C	T // C	2	---	---	---	Afix_03860	NW_015441094.1	490404	Acropora sp.	A. digitifera	---	nuclear	0.658	recommended
AX-197956191	Affx-501377131	---	NW_015441409.1	220736	+	GCACAGTACAAATAAACTCTCTATTTATCGGACAA[C/T]GGTAATAGATTTTTTTTTTCAATAAAAGGCTGTTA	T	C	T // C	2	---	---	---	Afix_11717	NW_015441409.1	220736	Acropora sp.	A. digitifera	---	nuclear	0.65	recommended
AX-212304349	Affx-509874206	---	NW_015441820.1	155815	+	ATTACTTTTCTGTTGTTAAATCGATGAAGTATACT[C/G]GTCTTGTGAAATATATATGAAATTCATATTGTACT	C	G	C // G	2	---	---	---	Apop_10119	NW_015441820.1	155815	Acropora sp.	A. digitifera	---	nuclear	0.652	recommended
AX-197944557	Affx-501369827	---	NW_015441104.1	997602	+	GCTAACTGACTGTATTAGCCACACTAATATTTTCA[C/T]ACAAAAATTTGGTTTTATCAAAGGAGTTGATAAAG	T	C	T // C	2	---	---	---	Afix_04370	NW_015441104.1	997602	Acropora sp.	A. digitifera	---	nuclear	0.708	recommended
AX-212299892	Affx-509869770	---	NW_015441456.1	11889	+	TTTGCAATAAAACTGGGTGAAAAACATTTGTAAAA[C/T]GTAGCTCTTCTTTTTTTTTTTCCCGGATGTCACGT	T	C	T // C	2	---	---	---	Apop_05682	NW_015441456.1	11889	Acropora sp.	A. digitifera	---	nuclear	0.72	recommended
AX-197945992	Affx-501370749	---	NW_015441117.1	602266	+	TCAGGATACCCAGTAATTCACAATGATCTTTGAAG[A/T]TCCTGTTGTTGCTTTTGTTGGCTTCTCGTTGGACA	A	T	A // T	2	---	---	---	Afix_05293	NW_015441117.1	602266	Acropora sp.	A. digitifera	---	nuclear	0.76	recommended
AX-197964948	Affx-501382479	---	NW_015441353.1	326829	+	AAGTTTATTGCCAGTCGTCCAAAGTTTTGAGAAGA[C/T]TGGTTTTTTTGGATTTGTTGCCGGTGTTTACGAAT	T	C	T // C	2	---	---	---	Apop_01579	NW_015441353.1	326829	Acropora sp.	A. digitifera	1	nuclear	0.734	recommended
AX-197954184	Affx-501375870	---	NW_015441319.1	133602	+	TCTCGGCTCCGCTAATGTGTAGCCATTACTGGTCT[G/T]CCTCCTACCAGTTGGGATTCTTAATCAACTGTTTA	T	G	T // G	2	---	---	---	Afix_10414	NW_015441319.1	133602	Acropora sp.	A. digitifera	---	nuclear	0.652	recommended
AX-197941161	Affx-501367748	---	NW_015441068.1	867214	+	TCAACACAAGGAAGAGATATCCAAACACTGATAAG[A/T]GGATTGAAAAAAACGAGGCGCAGCCGAATTTTTTT	A	T	A // T	2	---	---	---	Afix_02249	NW_015441068.1	867214	Acropora sp.	A. digitifera	---	nuclear	0	not_recommended
AX-197958607	Affx-501378630	---	NW_015441526.1	256265	+	ATGTGTTATTAGCTTATGTCACACCATTTTCTTTT[C/T]AAAGCAACTAGAGCGGTTTTCAAATGACTGTCGAA	T	C	T // C	2	---	---	---	Afix_13216	NW_015441526.1	256265	Acropora sp.	A. digitifera	---	nuclear	0.74	recommended
AX-197938986	Affx-501366322	---	NW_015441960.1	21675	+	GTTCAAAACAGCTAATTCTTTAGAAAATTATTGCA[C/T]AAGAGATCGCTTCAGTTCAACCAGAGCTTTCTTTC	T	C	T // C	2	---	---	---	Afix_00824	NW_015441960.1	21675	Acropora sp.	A. digitifera	1	nuclear	0.666	recommended
AX-197955717	Affx-501376849	---	NW_015441378.1	265534	+	CGGAACTATAGGAAAGGAAAAGGAGAGGAGGGAAG[C/T]GTCAAGTTTATTTAGCGTTAAGGCACTCTAATCGG	T	C	T // C	2	---	---	---	Afix_11393	NW_015441378.1	265534	Acropora sp.	A. digitifera	---	nuclear	0.61	recommended
AX-197943554	Affx-501369189	---	NW_015441091.1	593434	+	ACTCTCTGAAACAATATCTTCACCCATGGCAATGA[A/G]ATTTGATGGCTAATATACAACTATCCCCCAAAGGG	A	G	A // G	2	---	---	---	Afix_03690	NW_015441091.1	593434	Acropora sp.	A. digitifera	---	nuclear	0.722	recommended
AX-197981465	Affx-501392442	---	NW_015441106.1	205137	+	GGCCTTTCCTAAATTACTTCAGCCTCTCTTTCAAA[A/G]CGAGTCTGGGTTATGAATATCAGTTTTCCATCATA	A	G	A // G	2	---	---	---	Apop_02576	NW_015441106.1	205137	Acropora sp.	A. digitifera	---	nuclear	0.698	recommended
AX-197954066	Affx-501375801	---	NW_015441312.1	41791	+	CTTTTGACTCCGAAGATGGCTTCAGTACAGGTTCA[C/T]AAAATGTCAGTGGCCAACAACAGTCCTTCTGAAAA	T	C	T // C	2	---	---	---	Afix_10345	NW_015441312.1	41791	Acropora sp.	A. digitifera	---	nuclear	0.612	recommended
AX-197950252	Affx-501373413	---	NW_015441197.1	296393	+	TCCATGTTAGATATGGCGATATTCGTTTCCACTCC[C/T]GTTATGTATAAATAAATATTGAAAAGAGTAAAACC	T	C	T // C	2	---	---	---	Afix_07957	NW_015441197.1	296393	Acropora sp.	A. digitifera	---	nuclear	0.596	neutral
AX-212299106	Affx-509868996	---	NW_015441499.1	164881	+	GATCCGACTATTTCTCTAAAAAAATGTCTTCTGAC[A/T]ATCAAAATATACCAATTATATATTAAAACGGCGAT	A	T	A // T	2	---	---	---	Apop_04907	NW_015441499.1	164881	Acropora sp.	A. digitifera	---	nuclear	0.682	recommended
AX-212301183	Affx-509871074	---	NW_015441155.1	207023	+	CATAAATCAATAGTCAAACGAAGATATGGTCCTCG[C/T]ACTTTCTGGGCAGTTTTAAGCAATTGTCTCATGAA	T	C	T // C	2	---	---	---	Apop_06986	NW_015441155.1	207023	Acropora sp.	A. digitifera	---	nuclear	0.692	recommended
AX-212300916	Affx-509870807	---	NW_015441161.1	721870	+	AGTCATCAAGTCCTTAACTTTAGATTGCGCGACAT[A/G]CAACTGTGGCCGGTTGTTCGAAGCCTGGTTAGCAC	A	G	A // G	2	---	---	---	Apop_06719	NW_015441161.1	721870	Acropora sp.	A. digitifera	---	nuclear	0.706	recommended
AX-212301463	Affx-509871354	---	NW_015442101.1	90074	+	TCTTTACTAGAAAAAATTTATATTCACTTATTTCA[C/T]TAAAAATTATCACATAATTATTATTATGAAGGCAA	T	C	T // C	2	---	---	---	Apop_07266	NW_015442101.1	90074	Acropora sp.	A. digitifera	---	nuclear	0.658	recommended
AX-197954312	Affx-501375945	---	NW_015441333.1	21152	+	TACTGGTTAAGACTAACCATGTTTCGTGCAACTTG[A/G]GCCTGATTGGTTGATTTGATTGGTTGTTTCCATTG	A	G	A // G	2	---	---	---	Afix_10489	NW_015441333.1	21152	Acropora sp.	A. digitifera	---	nuclear	0.608	recommended
AX-197943778	Affx-501369335	---	NW_015441094.1	446797	+	TCAGCATTAATCACTTTGTTTATCGTTTTCGTTGT[C/T]ATCATTCTCATCATCACCATCATCTTCTTGTCATT	T	C	T // C	2	---	---	---	Afix_03836	NW_015441094.1	446797	Acropora sp.	A. digitifera	---	nuclear	0.652	recommended
AX-197940680	Affx-501367441	---	NW_015441061.1	1621590	+	GCAAGGTTGTATTTGGAGTGACGTTTTGATTGGTT[C/G]AGTGAAGCAAAATAAGCGTGCTGCACGTGCAGCAT	C	G	C // G	2	---	---	---	Afix_01942	NW_015441061.1	1621590	Acropora sp.	A. digitifera	---	nuclear	0.662	recommended
AX-212301411	Affx-509871302	---	NW_015441503.1	180306	+	CCTAAAATCACAGACAATTTCAGCGTGAGGGATGG[A/G]TGGCCAAGTGGTAATAATAATTATTACTACAAATC	A	G	A // G	2	---	---	---	Apop_07214	NW_015441503.1	180306	Acropora sp.	A. digitifera	---	nuclear	0.642	recommended
AX-212300724	Affx-509870614	---	NW_015441504.1	269618	+	CATCATTTTGTTGTTGGGATATCTGTCAATTTATT[C/G]TCACTTATATCTCTTACTAACCGAGTTCGAGGGCC	C	G	C // G	2	---	---	---	Apop_06526	NW_015441504.1	269618	Acropora sp.	A. digitifera	---	nuclear	0.726	recommended
AX-212300566	Affx-509870444	---	NW_015441182.1	198301	+	ATAATTATTATTGTACTGACCTACAGTATTGACTG[C/T]CTTAGCATACATACACCTACCTACCTACCTACCTA	T	C	T // C	2	---	---	---	Apop_06356	NW_015441182.1	198301	Acropora sp.	A. digitifera	---	nuclear	0.696	recommended
AX-197959724	Affx-501379309	---	NW_015441653.1	44333	+	GCCTGTTTTTCGTGAGATTCACGAGTCTTCAAGTT[C/G]TGTTTACTTTTTTTGTTTTTGTTTTTTTCCTTTTA	C	G	C // G	2	---	---	---	Afix_13895	NW_015441653.1	44333	Acropora sp.	A. digitifera	---	nuclear	0.682	recommended
AX-212301130	Affx-509871021	---	NW_015441106.1	195119	+	ATCGTCACCGTTATCAATATCAATATCATTATAAG[C/T]TCAATCAGGAGCTGATGAGTAGGAGCATGCAACTC	T	C	T // C	2	---	---	---	Apop_06933	NW_015441106.1	195119	Acropora sp.	A. digitifera	---	nuclear	0.63	recommended
AX-212299306	Affx-509869196	---	NW_015441100.1	903112	+	TGTCCTTTCTGTAGTTTAAATACTGTTTAAATCGG[C/G]TATTAGAGGATAAAAGTTTAGGGTTTCAGTTAAGA	C	G	C // G	2	---	---	---	Apop_05107	NW_015441100.1	903112	Acropora sp.	A. digitifera	---	nuclear	0.722	recommended
AX-197966824	Affx-501383591	---	NW_015441057.1	2288531	+	GCGATGATAATAATAAATTCTCATTCAAATTATGA[A/G]CATTTTTATTATCATTATTGGTGAAGCATGGCTTT	A	G	A // G	2	---	---	---	Afix_15785	NW_015441057.1	2288531	Acropora sp.	A. digitifera	---	nuclear	0.634	recommended
AX-197955090	Affx-501376435	---	NW_015441364.1	223616	+	TTACAGTGTCACCAATAATTATTACTGTGCCTTAA[C/T]GCTGAGTAAACTTGACACTTAAATAAAGTAATTAT	T	C	T // C	2	---	---	---	Afix_10979	NW_015441364.1	223616	Acropora sp.	A. digitifera	---	nuclear	0.662	recommended
AX-197959017	Affx-501378853	---	NW_015441576.1	143216	+	CTTTCATTCGCGTAAGTGCTACTTATAGATTTTAC[G/T]ATGTCTAATGCCAGATGATTTTACTGGTCAGTGGG	T	G	T // G	2	---	---	---	Afix_13439	NW_015441576.1	143216	Acropora sp.	A. digitifera	---	nuclear	0.652	recommended
AX-197942824	Affx-501368739	---	NW_015441082.1	259771	+	GCTTTTTGTGCCACAAATGATTCCTAGAATATAAC[A/C]TCTTTCTTCCAGCCGTTTTTTGCATAGAACAACTG	A	C	A // C	2	---	---	---	Afix_03240	NW_015441082.1	259771	Acropora sp.	A. digitifera	---	nuclear	0.7	recommended
AX-212308911	Affx-509865515	---	NW_015441491.1	9712	+	CCCCGAGTTCCCACCCCTATGGCTGTCTAGGGGCA[C/T]TGGGTTTCTCTCACACCACTTCCTTAAAGCCTCTA	T	C	T // C	2	---	---	---	AP_var_4281	NW_015441491.1	9712	Acropora sp.	A. digitifera	---	nuclear	0.634	recommended
AX-197981738	Affx-501392612	---	NW_015441205.1	396515	+	TACTCGATCTTGATTGCCACATTTAATGATTGGCT[C/T]AAAAATCTCGCGCCAGTTTTTTTAACCAATAAGAA	T	C	T // C	2	---	---	---	Apop_02746	NW_015441205.1	396515	Acropora sp.	A. digitifera	---	nuclear	0.736	recommended
AX-212300471	Affx-509870349	---	NW_015441061.1	1736147	+	TCAGCGATGAGATTGACTTGAACTTAACCAACAAA[C/T]AATTGAAGGGGTGTGTGGATTAAGGCCTTAAGTGA	T	C	T // C	2	---	---	---	Apop_06261	NW_015441061.1	1736147	Acropora sp.	A. digitifera	---	nuclear	0.692	recommended
AX-212300430	Affx-509870308	---	NW_015441248.1	87740	+	GGCAAGGATATGTAATTATGATAAATCAATTCTGC[G/T]CGCCTTTTGATTGGTTCTCAGCTGTAATCTATTAA	T	G	T // G	2	---	---	---	Apop_06220	NW_015441248.1	87740	Acropora sp.	A. digitifera	---	nuclear	0.726	recommended
AX-212299205	Affx-509869095	---	NW_015441063.1	1369267	+	GTTTACGAGTTAAACCATAACAACTTCCATCATAT[C/T]ATAGCCCATAGAAGCCCTAAAACCTATAACCATAT	T	C	T // C	2	---	---	---	Apop_05006	NW_015441063.1	1369267	Acropora sp.	A. digitifera	---	nuclear	0.81	recommended
AX-197950499	Affx-501373555	---	NW_015441200.1	473941	+	CTCAACGAATCAAGATACTCTCGCTGTTACTCTAT[A/G]CAGATCGAATTGGGATCCGAAAACCTTGATTTTTG	A	G	A // G	2	---	---	---	Afix_08099	NW_015441200.1	473941	Acropora sp.	A. digitifera	---	nuclear	0.672	recommended
AX-212300937	Affx-509870828	---	NW_015441448.1	197200	+	CTTGCTTTTTAAACCGGAAGCAGATTGTTAGAAGG[A/G]TAAATGGTAAATAACAAAAAAAAAAAGAAGTGCGC	A	G	A // G	2	---	---	---	Apop_06740	NW_015441448.1	197200	Acropora sp.	A. digitifera	---	nuclear	0.742	recommended
AX-212301023	Affx-509870914	---	NW_015442086.1	65570	+	TAGTCTGTGAGAACTGGAGTTGCTGTGGAGTTGAG[A/G]TTTGGGGTTTGGGTTGAATTGGCTGTTTCTGCTGC	A	G	A // G	2	---	---	---	Apop_06826	NW_015442086.1	65570	Acropora sp.	A. digitifera	---	nuclear	0.636	recommended
AX-197959305	Affx-501379033	---	NW_015441609.1	92968	+	ACCTTTCCATGATTGTTTTTGGATAGTCGCGTGTC[A/T]TCAGGCGACGTTTGAATTTCACAAGGCTCTCCTCA	A	T	A // T	2	---	---	---	Afix_13619	NW_015441609.1	92968	Acropora sp.	A. digitifera	---	nuclear	0.726	recommended
AX-212301240	Affx-509871131	---	NW_015441226.1	135485	+	TCTGATGGGTGAAACTGTACCATGAGTGTATTATT[A/G]TTATTATTATTATTATTATTATTATTATTATTAAT	A	G	A // G	2	---	---	---	Apop_07043	NW_015441226.1	135485	Acropora sp.	A. digitifera	---	nuclear	0.686	recommended
AX-197944005	Affx-501369485	---	NW_015441096.1	536233	+	AAGTGTTCAAAGTGTTGAAAATGTGGTCCACACAA[A/C]TGCAGAACAGGTCCTTTCACGTCGTGGAAAGAACG	A	C	A // C	2	---	---	---	Afix_03986	NW_015441096.1	536233	Acropora sp.	A. digitifera	---	nuclear	0.698	recommended
AX-212300778	Affx-509870669	---	NW_015441314.1	362025	+	GAGTCGAATAATCAAACATGCATGCTCAAAACTTC[A/G]ATTTCTTTTTTTTCAGTTTTTGCTTGGGAGTCAGT	A	G	A // G	2	---	---	---	Apop_06581	NW_015441314.1	362025	Acropora sp.	A. digitifera	---	nuclear	0.664	recommended
AX-212300625	Affx-509870515	---	NW_015441354.1	281438	+	GTGTCAAATTGTTCTTGGTTTTCTGCTGCCAGCAA[A/C]TAAAATAAAAAAAAGCCATTCAAGTTAGAATTCTC	A	C	A // C	2	---	---	---	Apop_06427	NW_015441354.1	281438	Acropora sp.	A. digitifera	---	nuclear	0.636	recommended
AX-197953909	Affx-501375701	---	NW_015441303.1	30812	+	CTCATTAAAATATTGAGCGAACCGAGCGCTGTGTA[G/T]CTTAGTAAGAAAGGGATCTGTCACACATGGTCTAG	T	G	T // G	2	---	---	---	Afix_10245	NW_015441303.1	30812	Acropora sp.	A. digitifera	---	nuclear	0.704	recommended
AX-197963479	Affx-501381626	---	NW_015441141.1	201373	+	GCTCGACCTGATGATGAATGAATATTGGGAGCGGA[A/G]GACCTTTCTTGGTTTCCTTTTGTCCAGAAATTAAC	A	G	A // G	2	---	---	---	Apop_00726	NW_015441141.1	201373	Acropora sp.	A. digitifera	1	nuclear	0.664	recommended
AX-197955505	Affx-501376706	---	NW_015441375.1	226099	+	TAGTAGGAATTACATAAGAAAGGTGGTGAGGTTGC[A/T]ATCAAAACAAGGTCAACTACAGCCTCGCTGTCATT	A	T	A // T	2	---	---	---	Afix_11250	NW_015441375.1	226099	Acropora sp.	A. digitifera	---	nuclear	0.688	recommended
AX-212317750	Affx-509874320	---	NW_015441980.1	113480	+	TCAATGCAGAAGAACTGCATTACTACAGCTACAAA[A/T]AAAACATAATACTGCTGGTTTCAGCAAGTTAAAGG	A	T	A // T	2	---	---	---	Apop_10233	NW_015441980.1	113480	Acropora sp.	A. digitifera	---	nuclear	0.61	recommended
AX-197953425	Affx-501375392	---	NW_015441295.1	176619	+	ATAATGAATGTACACATTACATCATTTGAATTGCA[A/C]AATTTGAATTTGAAATTCAAAAGTTCAAATGTCTC	A	C	A // C	2	---	---	---	Afix_09936	NW_015441295.1	176619	Acropora sp.	A. digitifera	---	nuclear	0.662	recommended
AX-197947221	Affx-501371540	---	NW_015441140.1	660962	+	TTTATAAAGCAACTGCCTGTTGTTTTATTGTATCG[A/G]TCGGATGCAGGACCTCCCTGAAAACCACTTTCGAG	A	G	A // G	2	---	---	---	Afix_06084	NW_015441140.1	660962	Acropora sp.	A. digitifera	---	nuclear	0.674	recommended
AX-197953163	Affx-501375228	---	NW_015441279.1	507123	+	AACCCATTGCCATTTGCACGAACCACTAAAGACAT[A/G]AAGAAGAAAAAAACAACAACTATTAATTTTTTTTG	A	G	A // G	2	---	---	---	Afix_09772	NW_015441279.1	507123	Acropora sp.	A. digitifera	---	nuclear	0.674	recommended
AX-197960256	Affx-501379641	---	NW_015441722.1	67971	+	GCTTTTGCAATACTGTATTGTTATAATCAAGCAAG[C/T]AAAGCTCACTGTTGTTGTTGTTGTTGTTGACAGAT	T	C	T // C	2	---	---	---	Afix_14227	NW_015441722.1	67971	Acropora sp.	A. digitifera	---	nuclear	0.64	recommended
AX-212300568	Affx-509870446	---	NW_015441214.1	323058	+	TGAAAGTGAACTCTGCGCAGGTTGTTGAAACATAG[C/G]TTACCAACAACAGTCCTTCTAATAACTTTGCTTAT	C	G	C // G	2	---	---	---	Apop_06358	NW_015441214.1	323058	Acropora sp.	A. digitifera	---	nuclear	0.624	recommended
AX-212301218	Affx-509871109	---	NW_015441184.1	93645	+	CAATATCCTTTTTTCCTGTGGGATAACACATCTTG[C/T]TTCACATTGGGGGTGCAGGGATGGCGCAGTGGTGA	T	C	T // C	2	---	---	---	Apop_07021	NW_015441184.1	93645	Acropora sp.	A. digitifera	---	nuclear	0.674	recommended
AX-212302887	Affx-509872744	---	NW_015441227.1	193998	+	AGGTCAACAATTATTGTTTTTAGCTTATTCTATTT[G/T]TAGACTAAATTATTTTTTCAAACCAGGTCAATTTA	T	G	T // G	2	---	---	---	Apop_08657	NW_015441227.1	193998	Acropora sp.	A. digitifera	---	nuclear	0.632	recommended
AX-212301288	Affx-509871179	---	NW_015441304.1	161806	+	GCAAGGTCTCATATATACGTGCGCCTTCAGGGCAC[A/G]AAAAATTGAATTTTTTGAATTTTTTAGTAATTGCG	A	G	A // G	2	---	---	---	Apop_07091	NW_015441304.1	161806	Acropora sp.	A. digitifera	---	nuclear	0.618	recommended
AX-212302241	Affx-509872115	---	NW_015441124.1	622459	+	AGGGGCTGCACCACTAAGAATTGCTTCCACCTAAT[A/C]TCATTTTTTTAAATTTTTTTTTTTTCACATTACAC	A	C	A // C	2	---	---	---	Apop_08028	NW_015441124.1	622459	Acropora sp.	A. digitifera	---	nuclear	0.694	recommended
AX-197954211	Affx-501375885	---	NW_015441321.1	320913	+	ACTGATTAATGAAACTCACGGTAATGAAACTTAAG[C/T]GATACCTTTTTGTTTTTGCTTTTGTCTTGAAGATG	T	C	T // C	2	---	---	---	Afix_10429	NW_015441321.1	320913	Acropora sp.	A. digitifera	---	nuclear	0.634	recommended
AX-197940439	Affx-501367273	---	NW_015441059.1	1622158	+	AAAATATAACTGCGAAGGTCATTAACATCAAAATT[A/G]TTTCCGTACGCAGTTCAAATGAAATTTCATTAATT	A	G	A // G	2	---	---	---	Afix_01774	NW_015441059.1	1622158	Acropora sp.	A. digitifera	---	nuclear	0.632	recommended
AX-198054700	Affx-501377903	---	NW_015441454.1	318265	+	ATTATAAATATATCTATATCTAAAAGCACAGAAAA[A/T]AATTTGAAATTACAGCTATAAAAGGTCAAAAACCT	A	T	A // T	2	---	---	---	Afix_12489	NW_015441454.1	318265	Acropora sp.	A. digitifera	---	nuclear	0.48	neutral
AX-197947537	Affx-501371735	---	NW_015441146.1	463424	+	TGTTGCTTACAAGAGAATTGCTAAGTTGTTTCAAA[G/T]TGAAGCAGGGCATGAAATTAACTTTTTTGGCAAGG	T	G	T // G	2	---	---	---	Afix_06279	NW_015441146.1	463424	Acropora sp.	A. digitifera	---	nuclear	0.674	recommended
AX-198045116	Affx-501372137	---	NW_015441162.1	154866	+	CTCCAAAGTTCTTGGTATTGCACTCTCTGCAGAAC[G/T]GTACTTATAAACCAAGGACTGCCGTTTCATCATCT	T	G	T // G	2	---	---	---	Afix_06681	NW_015441162.1	154866	Acropora sp.	A. digitifera	---	nuclear	0.76	recommended
AX-212310434	Affx-509867038	---	NW_015442239.1	31279	+	AGGAAACGCGGTGAGTGACACATGTGCCTGTTGGG[C/T]CAAAGGCAGTCGTGAAACGGGAATGAAAATGTCGG	T	C	T // C	2	---	---	---	AP_var_5804	NW_015442239.1	31279	Acropora sp.	A. digitifera	---	nuclear	0.632	recommended
AX-197944737	Affx-501369931	---	NW_015441105.1	977457	+	TTGACAAGCGACAGTTACAAACACATGTCACAGGT[A/C]ATTGTTTTACCAATACTGAAAGTATCCTAGACATT	A	C	A // C	2	---	---	---	Afix_04474	NW_015441105.1	977457	Acropora sp.	A. digitifera	---	nuclear	0.694	recommended
AX-198056284	Affx-501378858	---	NW_015441576.1	157800	+	GGCCATTGTGTTGTTTTTTTTTTTTCGTTTTTCTC[A/G]CCATGGACCAACTTGTTCAAGTTTATTGACGAGTT	A	G	A // G	2	---	---	---	Afix_13444	NW_015441576.1	157800	Acropora sp.	A. digitifera	---	nuclear	0.584	neutral
AX-198046945	Affx-501373295	---	NW_015441195.1	544110	+	ACAGGTGCCTACTTCCCTCCCCTTCTATATAGGGG[C/T]TTGTCGCTTGGATTGCCTGGATTTGCCAGCAATGG	T	C	T // C	2	---	---	---	Afix_07839	NW_015441195.1	544110	Acropora sp.	A. digitifera	---	nuclear	0.56	neutral
AX-198061223	Affx-501381843	---	NW_015441183.1	272527	+	TGGTACTGGGTGGTCAACACTCGCGGGGTCGAGGG[A/G]TTCATTCCTAAAGATTTTTTGGTTCCGTTTGACAG	A	G	A // G	2	---	---	---	Apop_00943	NW_015441183.1	272527	Acropora sp.	A. digitifera	1	nuclear	0.688	recommended
AX-212316263	Affx-509872832	---	NW_015441250.1	72733	+	GGCATATTGGGCGTTTCAATGGGATTCGAACCCAT[A/G]GCCTCTGCCTTAGCGCTGCAGCACCAACTGAGCTA	A	G	A // G	2	---	---	---	Apop_08745	NW_015441250.1	72733	Acropora sp.	A. digitifera	---	nuclear	0.466	neutral
AX-198035980	Affx-501366437	---	NW_015441057.1	1316175	+	CCACCAGGCCTTAGATCTGGACCAAAGGCTGGCCG[A/T]ACATTTCCCATACGTCCTGGAGGGTTCCTATTAGA	A	T	A // T	2	---	---	---	Afix_00938	NW_015441057.1	1316175	Acropora sp.	A. digitifera	---	nuclear	0.622	recommended
AX-198038531	Affx-501368039	---	NW_015441071.1	778038	+	ACACACCCACTCACCCAGCCTGTCCCCATCTCTTT[C/G]TTACCTTTCTGTCCGTTCCCTTCTTTTTGTTTCAG	C	G	C // G	2	---	---	---	Afix_02540	NW_015441071.1	778038	Acropora sp.	A. digitifera	---	nuclear	0.726	recommended
AX-198038982	Affx-501368312	---	NW_015441075.1	300732	+	CCAAGGGGAAAACGCCCTTGCCCCCTGATCGTTCC[A/G]CTTTCGATACATTACGGGCTAGAATCTTTATTCAG	A	G	A // G	2	---	---	---	Afix_02813	NW_015441075.1	300732	Acropora sp.	A. digitifera	---	nuclear	0.738	recommended
AX-197948515	Affx-501372342	---	NW_015441166.1	651650	+	AACACGTGATGCTGTTTCTGAACGCGACAATTTCA[C/G]CTCAAACTTTCAAACTTTTCCTTTCGCACAAAGCA	C	G	C // G	2	---	---	---	Afix_06886	NW_015441166.1	651650	Acropora sp.	A. digitifera	---	nuclear	0.654	recommended
AX-198043719	Affx-501371266	---	NW_015441136.1	561061	+	TACATCTGGGACCCTGGGTGAAAGAATTGGCTGTC[A/T]AGATTTCTCTCATGCATAGAATATTATATTTTCCA	A	T	A // T	2	---	---	---	Afix_05810	NW_015441136.1	561061	Acropora sp.	A. digitifera	---	nuclear	0.684	recommended
AX-198053929	Affx-501377431	---	NW_015441435.1	340268	+	GCAGGAGGTGCACCCCCCTCCCCTACCGAGATGAC[A/G]TGCGTGGCTTTCTGAAATAAGTAGTATTCTACAAA	A	G	A // G	2	---	---	---	Afix_12017	NW_015441435.1	340268	Acropora sp.	A. digitifera	---	nuclear	0.69	recommended
AX-198038853	Affx-501368236	---	NW_015441073.1	869244	+	AGCATGGCTCATTATTTTGCAACAACTGCTTCACC[C/T]AATTCGTGAACAAATTTTTAATTGTGTATGAATAA	T	C	T // C	2	---	---	---	Afix_02737	NW_015441073.1	869244	Acropora sp.	A. digitifera	---	nuclear	0.656	recommended
AX-198041278	Affx-501369747	---	NW_015441104.1	880817	+	CTTGTGACAAGGTGTTGTGGCCCGCTTGGCCCGGG[A/G]GTCGTTCATGGAAGTGGACTTCAGATATATTTTGT	A	G	A // G	2	---	---	---	Afix_04290	NW_015441104.1	880817	Acropora sp.	A. digitifera	---	nuclear	0.658	recommended
AX-212311831	Affx-509868435	---	NW_015441152.1	442476	+	AAAAGCGCACGCAAACGACAGCGAGGGGTTAGACG[C/G]AGGCAGCACGAACTGTGACAGTGACGTTGTGTTTT	C	G	C // G	2	---	---	---	Apop_04345	NW_015441152.1	442476	Acropora sp.	A. digitifera	---	nuclear	0.622	recommended
AX-212317568	Affx-509874137	---	NW_015441756.1	110254	+	ACATCGAGTAACGAGCGTGAGCTGTCAGTCACGCG[A/T]GTTGGCTTTGGTATTAGCTGTGTGGCGTTTTTAAT	A	T	A // T	2	---	---	---	Apop_10050	NW_015441756.1	110254	Acropora sp.	A. digitifera	---	nuclear	0.582	neutral
AX-198060430	Affx-501381357	---	NW_015441097.1	524277	+	GGTTTGGCAGGGAGACACCCTACACTGCAGTTTAC[A/T]GGGGTACAGCAACCTGTAACTCAACAGCCTCAACA	A	T	A // T	2	---	---	---	Apop_00457	NW_015441097.1	524277	Acropora sp.	A. digitifera	1	nuclear	0.46	neutral
AX-198049776	Affx-501374951	---	NW_015441272.1	472818	+	CGCAACAAAAAGCTTGCAAATCACGAGCCGGAGGC[A/G]AGTAATTTGGAGCTCTTCGAATGTTCTCCTAACAT	A	G	A // G	2	---	---	---	Afix_09495	NW_015441272.1	472818	Acropora sp.	A. digitifera	---	nuclear	0.674	recommended
AX-212314771	Affx-509871379	---	NW_015441096.1	862523	+	TTAAAAATCCTTATCATTTT[C/G]TTGAATCAGAGTTGTGTTGCAAAAAAAATTTTGTA	C	G	C // G	2	---	---	---	Apop_07291	NW_015441096.1	862523	Acropora sp.	A. digitifera	---	nuclear	0.706	recommended
AX-212300368	Affx-509870246	---	NW_015441679.1	12062	+	TTGGATAATTGCTCATTATTAAAAACTGGATCATT[A/G]GCTAATGCAATTCAAGACTTTGCCATTATGGTGTA	A	G	A // G	2	---	---	---	Apop_06158	NW_015441679.1	12062	Acropora sp.	A. digitifera	---	nuclear	0	not_recommended
AX-197951212	Affx-501374002	---	NW_015441223.1	480562	+	CGAAAACAAAACATACAAGCTAAAGAGGTCTATTG[A/G]GCGAGCACTTCGTTAAGCTCTGGTACTTCGCAGCT	A	G	A // G	2	---	---	---	Afix_08546	NW_015441223.1	480562	Acropora sp.	A. digitifera	---	nuclear	0	not_recommended
AX-212315860	Affx-509872429	---	NW_015441162.1	162056	+	GATCCTCGGAGAAATTCAAAGCTCGCCCCAGGTCA[C/T]ATTCATCTTCCAACTGAATCTATCATTTGAGATGA	T	C	T // C	2	---	---	---	Apop_08342	NW_015441162.1	162056	Acropora sp.	A. digitifera	---	nuclear	0.566	neutral
AX-212309828	Affx-509866432	---	NW_015441782.1	188810	+	ACAAGGGGCATGGTGAGCCCGATAGCTACTGCATT[C/G]TCTGAAATGTTACGGTCGTGGCATCGTTGCTCAAT	C	G	C // G	2	---	---	---	AP_var_5198	NW_015441782.1	188810	Acropora sp.	A. digitifera	---	nuclear	0.704	recommended
AX-198047815	Affx-501373772	---	NW_015441208.1	597110	+	AATCTTCACGGTTTGCACGCCGCTGTGTAGAGGAT[A/G]TTAGAGAATAATCAAAATACATAGCTTAGTTAAAA	A	G	A // G	2	---	---	---	Afix_08316	NW_015441208.1	597110	Acropora sp.	A. digitifera	---	nuclear	0.668	recommended
AX-212313323	Affx-509869914	---	NW_015441208.1	498891	+	TATGGGGTTAGGGTTAGAAACATCCAGACGGGTCA[C/T]GGTCGTCTATTTTCCGCGTTGTGACAAGACTAGAA	T	C	T // C	2	---	---	---	Apop_05826	NW_015441208.1	498891	Acropora sp.	A. digitifera	---	nuclear	0.634	recommended
AX-198046954	Affx-501373301	---	NW_015441195.1	567882	+	TTTCAAATAACTAGTTTGCAACCCGCTTGCAATTG[A/G]AGTGTTGTTTTTCTGTAATTAAGGATTGGAAGGTT	A	G	A // G	2	---	---	---	Afix_07845	NW_015441195.1	567882	Acropora sp.	A. digitifera	---	nuclear	0.746	recommended
AX-198050262	Affx-501375219	---	NW_015441279.1	5009	+	AAAAGCATTTTGGGAACAAGACAGGGGGACCTAAG[C/T]GTATTCGTTAAAATAAATGCGGGCCACATGCAGAA	T	C	T // C	2	---	---	---	Afix_09763	NW_015441279.1	5009	Acropora sp.	A. digitifera	---	nuclear	0.706	recommended
AX-197962161	Affx-501380836	---	NW_015442887.1	2293	+	ATTGGTTGAAAAACTGGCGCGACTCTCTTAAGCCA[A/T]TCACTTTTAAGCCAATCACTTGTTTGATACCATTG	A	T	A // T	2	---	---	---	Afix_15422	NW_015442887.1	2293	Acropora sp.	A. digitifera	---	nuclear	0	not_recommended
AX-212311770	Affx-509868374	---	NW_015441500.1	4146	+	ACGACTAGATTGCTTGTATTTCTCAGCCATCGATG[C/T]GATGTTCAATCTGCTGGCACCTACTACATATTTAC	T	C	T // C	2	---	---	---	Apop_04284	NW_015441500.1	4146	Acropora sp.	A. digitifera	---	nuclear	0.692	recommended
AX-212301041	Affx-509870932	---	NW_015441061.1	1665156	+	TCAGTTGATCAAAAAAAATATCGAGACAAAACAGC[A/T]TTCGCTGGTTATAGCTAGACTTTAATCCTTTGTTG	A	T	A // T	2	---	---	---	Apop_06844	NW_015441061.1	1665156	Acropora sp.	A. digitifera	---	nuclear	0	not_recommended
AX-212294727	Affx-509864614	---	NW_015441327.1	342342	+	GTTGCTTATATAGAAGCTAGTTAAGAGAAAGTGTT[A/G]TAAATGTTTATTACCTAAGTGTAAGGTGTCTCAGT	A	G	A // G	2	---	---	---	AP_var_3380	NW_015441327.1	342342	Acropora sp.	A. digitifera	---	nuclear	0.73	recommended
AX-212299996	Affx-509869874	---	NW_015442195.1	62082	+	CGTTTCGAGCGTTAGCTCTTCGTCATCAGGGAGCT[C/T]AAGCAACCACGACGACTACAGCAACGAGAACGTCA	T	C	T // C	2	---	---	---	Apop_05786	NW_015442195.1	62082	Acropora sp.	A. digitifera	---	nuclear	0	not_recommended
AX-197947414	Affx-501371664	---	NW_015441146.1	241802	+	CTAATTCGGGGCCGACTGGTATCTGAAACGTAGCT[C/T]ACAGAATAAGCGATCCGCGGGCCGAAATCTCGTGA	T	C	T // C	2	---	---	---	Afix_06208	NW_015441146.1	241802	Acropora sp.	A. digitifera	---	nuclear	0	not_recommended
AX-198038863	Affx-501368243	---	NW_015441073.1	937755	+	GGGGTCTGAGCTCAAGGGCGTCGGGGGGAAAGAGC[C/T]GCGTTGGATTATTCGCTGTGATTTCCTTAGAGCTC	T	C	T // C	2	---	---	---	Afix_02744	NW_015441073.1	937755	Acropora sp.	A. digitifera	---	nuclear	0.764	recommended
AX-198057138	Affx-501379364	---	NW_015441657.1	87989	+	GGAAGTTGCCCCAAGAAAAAGCAAGACTTCACATT[A/T]AGCTCCAACAAGTGAGTTCATTTTTCAAAACCCAC	A	T	A // T	2	---	---	---	Afix_13950	NW_015441657.1	87989	Acropora sp.	A. digitifera	---	nuclear	0.776	recommended
AX-212307861	Affx-509864462	---	NW_015441311.1	71999	+	TCATTACATCGTGGCCTTCGTTGATCCAACGATGT[A/T]TGTGCGTTTTCATAAACGCAATTCTACGGTCACAG	A	T	A // T	2	---	---	---	AP_var_3228	NW_015441311.1	71999	Acropora sp.	A. digitifera	---	nuclear	0.774	recommended
AX-212313828	Affx-509870419	---	NW_015441912.1	12942	+	CCCCCCCCCCCCCCCCGTTGCATTATGCTCAAAAT[C/T]GGCCATTTTGGCGACTCTTACAAAACTTGCCATTT	T	C	T // C	2	---	---	---	Apop_06331	NW_015441912.1	12942	Acropora sp.	A. digitifera	---	nuclear	0.704	recommended
AX-198035858	Affx-501366362	---	NW_015441057.1	1204173	+	AACCAACCCCTACCCCGTCCCTCCTTCACTACCTT[C/G]TGAGCATTTGCAACCTAGCTGTTTTAGGTGAGCTT	C	G	C // G	2	---	---	---	Afix_00863	NW_015441057.1	1204173	Acropora sp.	A. digitifera	---	nuclear	0.714	recommended
AX-197944007	Affx-501369486	---	NW_015441096.1	537150	+	GTTACTTGACTCTGAAGATGGCTTCTACACAAGAA[A/G]GAAACTGATCACACACACACAAAAAAACTGTTTAA	A	G	A // G	2	---	---	---	Afix_03987	NW_015441096.1	537150	Acropora sp.	A. digitifera	---	nuclear	0	not_recommended
AX-198052332	Affx-501376483	---	NW_015441366.1	344911	+	TTCATCAGGAATGATCTAAAGCTCTTGAATTTAAA[A/C]GGATACTGTTAACTACATACTGTGACTTCATGGAG	A	C	A // C	2	---	---	---	Afix_11027	NW_015441366.1	344911	Acropora sp.	A. digitifera	---	nuclear	0.658	recommended
AX-198043300	Affx-501371005	---	NW_015441131.1	385469	+	ATTCGCATTCCCCTCGCTACCTACCCTCGTTATCT[A/G]CGTCCTAACAGAAACAACAAGAAACACATCAGTGC	A	G	A // G	2	---	---	---	Afix_05549	NW_015441131.1	385469	Acropora sp.	A. digitifera	---	nuclear	0.604	recommended
AX-198056514	Affx-501379000	---	NW_015441600.1	102984	+	CAACACCACGGCCTTTGCCCCGCCGCTTACTCACA[C/T]ACCATACATTGCAGAAGAACAAACGAATGCCAAGA	T	C	T // C	2	---	---	---	Afix_13586	NW_015441600.1	102984	Acropora sp.	A. digitifera	---	nuclear	0.674	recommended
AX-198053261	Affx-501377039	---	NW_015441397.1	41973	+	ACGACGCCCGACTTCGACTATCCCCCGGTAAGGAC[A/G]AATGATATTTTCCTATAATCGTTATCTTTAGCATT	A	G	A // G	2	---	---	---	Afix_11583	NW_015441397.1	41973	Acropora sp.	A. digitifera	---	nuclear	0.638	recommended
AX-212317004	Affx-509873573	---	NW_015441449.1	229368	+	CTAAAACAAACTTTCCCCGCCTACCCCCATCCTAC[A/T]GTTACTTTTGTGATGATCCACTCCTTAGGGCGCAA	A	T	A // T	2	---	---	---	Apop_09486	NW_015441449.1	229368	Acropora sp.	A. digitifera	---	nuclear	0.638	recommended
AX-198045286	Affx-501372259	---	NW_015441164.1	483358	+	TCCTTTATCCAAAACTAAAATGATGCTTCCTGAAT[A/G]TCCAGTGTAAATGAATGTACAGCACCATAAAGTTC	A	G	A // G	2	---	---	---	Afix_06803	NW_015441164.1	483358	Acropora sp.	A. digitifera	---	nuclear	0.724	recommended
AX-212308922	Affx-509865526	---	NW_015441493.1	250051	+	GCTATCCCCAGATCCCACACGGGCCAAAATAGAAT[C/T]GGTGATGGCGATCTCAGCTGAACTGCATGGTACAA	T	C	T // C	2	---	---	---	AP_var_4292	NW_015441493.1	250051	Acropora sp.	A. digitifera	---	nuclear	0.574	neutral
AX-212316861	Affx-509873430	---	NW_015441395.1	400996	+	ATGAAATACATCCCCACATAAGATGTCTCGTTTGG[G/T]TTTTGTCCTCTGGTTGCTTCGGGGTGAAAATGTGT	T	G	T // G	2	---	---	---	Apop_09343	NW_015441395.1	400996	Acropora sp.	A. digitifera	---	nuclear	0.516	neutral
AX-212312384	Affx-509868988	---	NW_015441363.1	198227	+	TTTGAAGTCGCGCCACTGATCACGTAAGCCTATCC[A/T]CGCGCACGATGACACAACCCTTTATGACGTATTTT	A	T	A // T	2	---	---	---	Apop_04899	NW_015441363.1	198227	Acropora sp.	A. digitifera	---	nuclear	0.488	neutral
AX-198053870	Affx-501377393	---	NW_015441435.1	288730	+	ACGTGCTCTCCTCGTGGGCATATGATGGCGTCTTT[A/T]AAAAAAAAATGTCCCCTTATTAATGGCATTAAATC	A	T	A // T	2	---	---	---	Afix_11979	NW_015441435.1	288730	Acropora sp.	A. digitifera	---	nuclear	0.404	neutral
AX-198059682	Affx-501380894	---	NW_015443419.1	1276	+	TGCCCTTTTCCCCTGAGGAGAGCACTTGCCTGCTC[A/T]GCGTGTAATTATGCTACGATTGGAATTTCTCGAGT	A	T	A // T	2	---	---	---	Afix_15480	NW_015443419.1	1276	Acropora sp.	A. digitifera	---	nuclear	0.586	neutral
AX-212305942	Affx-509862540	---	NW_015441119.1	799487	+	GCAAAAACAAACGTGCTGCACTTGCTGCACGCGCC[C/T]TGGTGCAGTTCCTCCCCATGCTCTTTAGATGTTAC	T	C	T // C	2	---	---	---	AP_var_1306	NW_015441119.1	799487	Acropora sp.	A. digitifera	---	nuclear	0.586	neutral
AX-197960192	Affx-501379597	---	NW_015441708.1	84879	+	GTGTTATGGGAATTTTGAAGTTAAAAGAAAAATTT[A/T]AAAAATCTGCTGAAATTTGGAGTGCTTAGATACAT	A	T	A // T	2	---	---	---	Afix_14183	NW_015441708.1	84879	Acropora sp.	A. digitifera	---	nuclear	0.388	not_recommended
AX-212307329	Affx-509863930	---	NW_015441245.1	526012	+	TCATCCCCCCGGTTTAAGCTGCGACCTTCCCGTCG[G/T]GTCGCTTTATGCTGACGACACAACGGTGGTGGCTT	T	G	T // G	2	---	---	---	AP_var_2696	NW_015441245.1	526012	Acropora sp.	A. digitifera	---	nuclear	0.594	neutral
AX-198062177	Affx-501382443	---	NW_015441340.1	302380	+	CTCCGCACTCTGGCCCCTTCACTGCGCCAGACAGT[C/G]TTGGCCGACATTGACGACTCGCTCTTGCCTCTGCT	C	G	C // G	2	---	---	---	Apop_01543	NW_015441340.1	302380	Acropora sp.	A. digitifera	1	nuclear	0.552	neutral
AX-198048301	Affx-501374057	---	NW_015441224.1	217796	+	ATAAGCTCCACTCTTTCGTCTCCTTTGCTTCCCAA[A/T]AGCCTCCTCTGTAAACGTGCAAACTGGAATTAGTC	A	T	A // T	2	---	---	---	Afix_08601	NW_015441224.1	217796	Acropora sp.	A. digitifera	---	nuclear	0.592	neutral
AX-197955500	Affx-501376703	---	NW_015441375.1	223831	+	CGTAACTAAATTATGCCTCCCATCGGGGCGTGGGA[A/T]GGGGTGGGTGCGGATATAAAATGGAATTTCCCAAT	A	T	A // T	2	---	---	---	Afix_11247	NW_015441375.1	223831	Acropora sp.	A. digitifera	---	nuclear	0.384	not_recommended
AX-197943586	Affx-501369209	---	NW_015441091.1	636163	+	CAGAAATCAATTTAAATTAAAATTTTGTCATTTTT[A/T]AAAGCAAACAAAAAAAGCGCTACTTGACAAAGGAT	A	T	A // T	2	---	---	---	Afix_03710	NW_015441091.1	636163	Acropora sp.	A. digitifera	---	nuclear	0.3	not_recommended
AX-198078838	Affx-501392610	---	NW_015441196.1	582511	+	CCTAATCACAGAGTTTAAAGTAATTACCAAAGAAA[C/T]TGAAGGAAATTGAAAGGCAAAGAATTAAAGCCATT	T	C	T // C	2	---	---	---	Apop_02744	NW_015441196.1	582511	Acropora sp.	A. digitifera	---	nuclear	0.688	recommended
AX-198035463	Affx-501366110	---	NW_015441372.1	235685	+	AGTCACATGGGTGGGGTCTGCATTCAGTGGTGCCT[C/T]GGGATAAAAACAAGGAGGGACAGGTACCACCATAA	T	C	T // C	2	---	---	---	Afix_00612	NW_015441372.1	235685	Acropora sp.	A. digitifera	1	nuclear	0.62	recommended
AX-198055878	Affx-501378617	---	NW_015441526.1	233998	+	AAGTTGAGCGGCTATCAAATTTCTGTCGATAAACC[A/T]GTACCAAGTGATTATTCCGATCAATCAAAGAAGGA	A	T	A // T	2	---	---	---	Afix_13203	NW_015441526.1	233998	Acropora sp.	A. digitifera	---	nuclear	0.594	neutral
AX-198079041	Affx-501392734	---	NW_015441302.1	486438	+	CTTGCTCCTATGAAGAGCAAAGATACCTTTTCTTC[A/T]ACGAGGGAACACTTGCAGTATTTAACTCAAATTCA	A	T	A // T	2	---	---	---	Apop_02869	NW_015441302.1	486438	Acropora sp.	A. digitifera	---	nuclear	0.684	recommended
AX-212317392	Affx-509873961	---	NW_015441638.1	213771	+	TCATAGGCACATCCCTCAGGCCGCTGCTTCCATGA[A/G]GGAAGGCAAATGGGACAGGAAGAAGGTCTGGAATA	A	G	A // G	2	---	---	---	Apop_09874	NW_015441638.1	213771	Acropora sp.	A. digitifera	---	nuclear	0.532	neutral
AX-212316908	Affx-509873477	---	NW_015441408.1	166970	+	TTGAAATAACTGTGAATAGTCACGGGTTCTCCCCC[A/T]GGCCTCGGTTGTTCAAAGGTTTAATAGTGCTAACT	A	T	A // T	2	---	---	---	Apop_09390	NW_015441408.1	166970	Acropora sp.	A. digitifera	---	nuclear	0.436	neutral
AX-197954090	Affx-501375814	---	NW_015441312.1	69551	+	AGAACATTCTAATACGAGTTTTCCTTACTGAGCAC[A/G]CGTTGTAGGTTTGGAGGGCGAAAATTTTAGAGAAA	A	G	A // G	2	---	---	---	Afix_10358	NW_015441312.1	69551	Acropora sp.	A. digitifera	---	nuclear	0.68	recommended
AX-197956643	Affx-501377437	---	NW_015441435.1	345648	+	CTTGAGGTATGGGCTCTCGTTTGTGTTTCAGGAAT[C/G]GTTGCTGTTTGAAACCTTTGAAACGCTTGACCGTT	C	G	C // G	2	---	---	---	Afix_12023	NW_015441435.1	345648	Acropora sp.	A. digitifera	---	nuclear	0.68	recommended
AX-212299985	Affx-509869863	---	NW_015441612.1	36485	+	TCAACACGCAACTGATACAACAAATGGTAAGTGCA[G/T]ATTTAATGTTTTTTGAACTAATTTCACACACCGTA	T	G	T // G	2	---	---	---	Apop_05775	NW_015441612.1	36485	Acropora sp.	A. digitifera	---	nuclear	0.612	recommended
AX-212309638	Affx-509866242	---	NW_015441665.1	228931	+	TCTCGCTTCTCCTTGGGGCGGCCAGTGTTTCTCGC[A/T]GTTAAAGCACAGACTTTTTTGTCTTTCGCTTCCAT	A	T	A // T	2	---	---	---	AP_var_5008	NW_015441665.1	228931	Acropora sp.	A. digitifera	---	nuclear	0.556	neutral
AX-212306116	Affx-509862714	---	NW_015441133.1	770486	+	TGCTCATCCCCCTCGCGCTGGTCCCCCATGGGCTC[C/G]GGCTCTTCACTTTGCTTCCCTGGGTCCGCTGGGAT	C	G	C // G	2	---	---	---	AP_var_1480	NW_015441133.1	770486	Acropora sp.	A. digitifera	---	nuclear	0.44	neutral
AX-198047812	Affx-501373770	---	NW_015441208.1	594547	+	CCTTTTGCCCCCCTGGGCTTCTCTTATCTTCCTGA[A/C]AACAAGGCAATCGAGATGCCCAAAGTTTAAACCAC	A	C	A // C	2	---	---	---	Afix_08314	NW_015441208.1	594547	Acropora sp.	A. digitifera	---	nuclear	0.624	recommended
AX-198047540	Affx-501373622	---	NW_015441203.1	523764	+	ATAGGCATCTCACAAGCTCCCCTGCTGACGCCGCC[C/T]GTATCGCCAGCCATCGCTTCAGGGTTGTCAAGGAA	T	C	T // C	2	---	---	---	Afix_08166	NW_015441203.1	523764	Acropora sp.	A. digitifera	---	nuclear	0.514	neutral
AX-212317308	Affx-509873877	---	NW_015441600.1	164216	+	TGATAAGAGGGCTCTTTAAAGATTTACCTTGCTCC[A/T]GAGGTCGCATGTGGTCTTCTAGTATACTTTGGGGA	A	T	A // T	2	---	---	---	Apop_09790	NW_015441600.1	164216	Acropora sp.	A. digitifera	---	nuclear	0.606	recommended
AX-197953983	Affx-501375751	---	NW_015441306.1	26499	+	CTAACTTAATTGTAGGTAGACTTGTAGAAGATTGC[A/C]ACAGGTTCTTTTTCTTTCTTTCAAACTTCCCTGCT	A	C	A // C	2	---	---	---	Afix_10295	NW_015441306.1	26499	Acropora sp.	A. digitifera	---	nuclear	0.73	recommended
AX-197942330	Affx-501368457	---	NW_015441077.1	703928	+	AAATGAAATAGTCCATCATCTCACGTTGTTCTTAT[C/T]CTTCTTTTCGTTTTGGTTTTGTTTTTGTTTGTCTA	T	C	T // C	2	---	---	---	Afix_02958	NW_015441077.1	703928	Acropora sp.	A. digitifera	---	nuclear	0.72	recommended
AX-197960150	Affx-501379570	---	NW_015441708.1	28666	+	TACATGCTTTTGTACAATTCTCTGATGTAGGCTGC[A/T]AAGTAAGAAAATGAAATTTCCAAATTTAGGGTTTT	A	T	A // T	2	---	---	---	Afix_14156	NW_015441708.1	28666	Acropora sp.	A. digitifera	---	nuclear	0.658	recommended
AX-212303083	Affx-509872940	---	NW_015441272.1	73761	+	GATCAGATGTTGCACATTTCTGAGTTTCAAGTGAT[A/G]AAGGTGGACTTCCACTGTCGCTTAAATTTTGCATA	A	G	A // G	2	---	---	---	Apop_08853	NW_015441272.1	73761	Acropora sp.	A. digitifera	---	nuclear	0.658	recommended
AX-198040390	Affx-501369210	---	NW_015441091.1	637515	+	CACCAATATGCTATGCGGCCGAGGATCCAGGGCAG[A/C]TTTGATGGGTCTTTGTAGACGACAGCTAGCGATAT	A	C	A // C	2	---	---	---	Afix_03711	NW_015441091.1	637515	Acropora sp.	A. digitifera	---	nuclear	0.744	recommended
AX-197959701	Affx-501379295	---	NW_015441653.1	230562	+	GTTTTTCTGTTTAACCAAAAGTTTAGGATTTCTTT[A/C]GTTAATAATAATTATTTCATTTGTACTGGTGATGA	A	C	A // C	2	---	---	---	Afix_13881	NW_015441653.1	230562	Acropora sp.	A. digitifera	---	nuclear	0.606	recommended
AX-197957342	Affx-501377875	---	NW_015441454.1	2045	+	CCACATTTTGATGTCTTCCATTATTTACTACTGAA[C/T]AGATGCAGGGCAACATGGAATCTATTTGTTTTATG	T	C	T // C	2	---	---	---	Afix_12461	NW_015441454.1	2045	Acropora sp.	A. digitifera	---	nuclear	0.632	recommended
AX-197949448	Affx-501372909	---	NW_015441182.1	521448	+	ATGTGTTATTTTTGGATTCTTGGGAAGTAAAGGAT[A/G]AAGAAAAGGAAAATAAGGTTTTTGCTTATTTTGTT	A	G	A // G	2	---	---	---	Afix_07453	NW_015441182.1	521448	Acropora sp.	A. digitifera	---	nuclear	0.724	recommended
AX-212301975	Affx-509871849	---	NW_015441094.1	714966	+	GTTGGATTACAGTATATCACCGCTCAGTTCGATTC[A/G]CGAGACAAATGACAATAACAACAACAAGACATGCC	A	G	A // G	2	---	---	---	Apop_07762	NW_015441094.1	714966	Acropora sp.	A. digitifera	---	nuclear	0.632	recommended
AX-197942889	Affx-501368776	---	NW_015441082.1	637750	+	ATAATGTTAAAATAACTTAATTTATTTTAAGAGTG[C/T]TGACGGAATTATTATTATCATCAATATTCTTTTAT	T	C	T // C	2	---	---	---	Afix_03277	NW_015441082.1	637750	Acropora sp.	A. digitifera	---	nuclear	0.678	recommended
AX-212316273	Affx-509872842	---	NW_015441250.1	252883	+	CCAAGCGCACACCCCAGCTCAGCACAGGTCGGCAT[C/G]GCAGGCAGCAAAACCCAACAGTCGCCTACTGACCC	C	G	C // G	2	---	---	---	Apop_08755	NW_015441250.1	252883	Acropora sp.	A. digitifera	---	nuclear	0.456	neutral
AX-197981588	Affx-501392525	---	NW_015441163.1	402255	+	TTTTATTACTACCTAGAAAGTGTATTTTTACCAAA[A/G]AAAGAAATGAAAAAAAAAAAGTGTGCGACATAAGA	A	G	A // G	2	---	---	---	Apop_02659	NW_015441163.1	402255	Acropora sp.	A. digitifera	---	nuclear	0.726	recommended
AX-198036182	Affx-501366565	---	NW_015441057.1	1480493	+	TTTCGTTGAAGCCTACAATCCCTCATCAATTATTT[A/T]AATTCCTTAGAGCAAAAAGGCAAGCGCACGGCACT	A	T	A // T	2	---	---	---	Afix_01066	NW_015441057.1	1480493	Acropora sp.	A. digitifera	---	nuclear	0.42	neutral
AX-198079234	Affx-501392839	---	NW_015441378.1	299459	+	AAGCACAATAAAGCTTAAGTCATTCACAAAATTTT[A/C]TTTTTTATCATTTTTATCTTTATTGTATCACTGAA	A	C	A // C	2	---	---	---	Apop_02974	NW_015441378.1	299459	Acropora sp.	A. digitifera	---	nuclear	0.55	neutral
AX-212309446	Affx-509866050	---	NW_015441614.1	213617	+	GGAAACCGCTGGTTTCGCTGATACAGCGGCCTCGC[C/T]CAGTTCCAAGTGTTCTTCAGTTCCAGCTCACGGTG	T	C	T // C	2	---	---	---	AP_var_4816	NW_015441614.1	213617	Acropora sp.	A. digitifera	---	nuclear	0.616	recommended
AX-198035181	Affx-501365929	---	NW_015441197.1	284846	+	GCAGTCCCCACCTTGGTTAGAGGGCCTGTGTCCCA[C/T]CACCCAACAGCATTTGCAGCACCGATATTCGACCC	T	C	T // C	2	---	---	---	Afix_00431	NW_015441197.1	284846	Acropora sp.	A. digitifera	1	nuclear	0.588	neutral
AX-212313442	Affx-509870033	---	NW_015442152.1	35822	+	ATTTTTATCAGGATTATGCTTTACCAATAATTATT[A/T]AAAGATAGATAGTGAATAGGGAAAGTGGGAATCTC	A	T	A // T	2	---	---	---	Apop_05945	NW_015442152.1	35822	Acropora sp.	A. digitifera	---	nuclear	0.514	neutral
AX-212315317	Affx-509871903	---	NW_015441099.1	927754	+	TGACTTTGGGACATTGTCCTTCACCCCCAGCTCAC[A/G]GCTTGTTCTCTTGTTATTTGATAGATTTTCAAAAT	A	G	A // G	2	---	---	---	Apop_07816	NW_015441099.1	927754	Acropora sp.	A. digitifera	---	nuclear	0.728	recommended
AX-198055719	Affx-501378518	---	NW_015441518.1	290918	+	ATCCAAAGGACTCCAAGCCTAAGTGGGTGCACGGG[A/T]GTAGCTCTCCAAAGGTACTCGCGTGCAACAGCTGA	A	T	A // T	2	---	---	---	Afix_13104	NW_015441518.1	290918	Acropora sp.	A. digitifera	---	nuclear	0.512	neutral
AX-198063434	Affx-501383239	---	NW_015442014.1	63128	+	CTTATCCACATAACCCCAACGGAACACGGATGCCA[A/T]TTCTAGACATATATTGGGCAGCCCCCTCGGGTCAA	A	T	A // T	2	---	---	---	Apop_02339	NW_015442014.1	63128	Acropora sp.	A. digitifera	1	nuclear	0.53	neutral
AX-212308753	Affx-509865354	---	NW_015441460.1	26079	+	TTTACCCTAGCTGGAGACAAAGGCTGAGCAGGTGG[A/T]GATGCAACAGAAAGAGCCATTATATGTAGTGTCAA	A	T	A // T	2	---	---	---	AP_var_4120	NW_015441460.1	26079	Acropora sp.	A. digitifera	---	nuclear	0.574	neutral
AX-212307268	Affx-509863869	---	NW_015441238.1	312446	+	TCCAATGTCATCGCCACTCCCCAGCTACTAAGTCT[C/T]CAGTGACGTGTTTGCCCCGGCATCCTTCCCCCACC	T	C	T // C	2	---	---	---	AP_var_2635	NW_015441238.1	312446	Acropora sp.	A. digitifera	---	nuclear	0.454	neutral
AX-212315014	Affx-509871600	---	NW_015441072.1	461242	+	TGTTGTTAAGCCCTCACTCCAATTCCCCTACTGAG[A/G]GGAATTTGCTTTAATTTTAATTTATTTAACTGTCG	A	G	A // G	2	---	---	---	Apop_07513	NW_015441072.1	461242	Acropora sp.	A. digitifera	---	nuclear	0.606	recommended
AX-198061338	Affx-501381912	---	NW_015441203.1	129647	+	TTTGGCCAGGAGGGCCCTGTGGTCCAACACACCGG[C/T]TGCAGCTGGTGGTTTCCTTAGAAACAGAAAACCTG	T	C	T // C	2	---	---	---	Apop_01012	NW_015441203.1	129647	Acropora sp.	A. digitifera	1	nuclear	0.742	recommended
AX-198052128	Affx-501376357	---	NW_015441363.1	368102	+	ATTTGGTTGCACCCCCTCTTGAAGCAGGCCAGTGT[A/C]GCACCAACTTCCGAACATTTGGTACATCTCTGAGG	A	C	A // C	2	---	---	---	Afix_10901	NW_015441363.1	368102	Acropora sp.	A. digitifera	---	nuclear	0.634	recommended
AX-212310099	Affx-509866703	---	NW_015441923.1	59240	+	TAAGTCTAAGTCCCCCCATGGCCACCACCTGGAAT[A/T]ATTGTTTCAGGTTACCTCTAGGACAACTAATTGGC	A	T	A // T	2	---	---	---	AP_var_5469	NW_015441923.1	59240	Acropora sp.	A. digitifera	---	nuclear	0.824	recommended
AX-198078347	Affx-501392294	---	NW_015441067.1	179343	+	CATGTGATTCTACTTGTACGCGCACCCCTCGCCTC[A/G]CGTGCCCTCGAAATCTCGCGAGTGGGAGTGTATGC	A	G	A // G	2	---	---	---	Apop_02428	NW_015441067.1	179343	Acropora sp.	A. digitifera	---	nuclear	0.424	neutral
AX-212308916	Affx-509865520	---	NW_015441492.1	34874	+	TGCGTGACTGCTGTCCTACCTAACAGCCCCGTTGG[A/G]TCATATAGTGAGCGAGGTACTTTGCGCGGTTTGAT	A	G	A // G	2	---	---	---	AP_var_4286	NW_015441492.1	34874	Acropora sp.	A. digitifera	---	nuclear	0.582	neutral
AX-212308435	Affx-509865036	---	NW_015441396.1	113042	+	ACAAAAGTAAGCGATCTTCACAGGGAACGCGGCTA[A/T]GGCCCTACCAACTTTTTCTCTTGGGCTGATTTTTT	A	T	A // T	2	---	---	---	AP_var_3802	NW_015441396.1	113042	Acropora sp.	A. digitifera	---	nuclear	0.482	neutral
AX-212312195	Affx-509868799	---	NW_015441437.1	319172	+	TTATTAAATGCGTCAAACTGGGCACTAAATTAATT[A/T]TATCTTCATGAGTATGCATTAGGACGAAGAATATG	A	T	A // T	2	---	---	---	Apop_04709	NW_015441437.1	319172	Acropora sp.	A. digitifera	---	nuclear	0.574	neutral
AX-212316486	Affx-509873055	---	NW_015441297.1	426463	+	CCTATCCTATTTCCCTTCCCACCCCTGAAGCTGCC[A/C]GACCCTCTGCTCCCTTCACCGCTACTCTTTGCATT	A	C	A // C	2	---	---	---	Apop_08968	NW_015441297.1	426463	Acropora sp.	A. digitifera	---	nuclear	0.436	neutral
AX-198047826	Affx-501373778	---	NW_015441208.1	603535	+	GGCTCACGCCCCTGGCACACGTTTGGTCCGTCTTG[G/T]CGTTGGATCCTAGCCCCCACACCCCGCAAAAAAAC	T	G	T // G	2	---	---	---	Afix_08322	NW_015441208.1	603535	Acropora sp.	A. digitifera	---	nuclear	0.462	neutral
AX-198078466	Affx-501392366	---	NW_015441076.1	1229441	+	GTTGTGCCTGTCACTTTACTACCTCCCCACATTTT[A/T]ACTTTCAATGCATACAAGTGGGACAAATAGGAGGA	A	T	A // T	2	---	---	---	Apop_02500	NW_015441076.1	1229441	Acropora sp.	A. digitifera	---	nuclear	0.598	neutral
AX-198053463	Affx-501377155	---	NW_015441409.1	264127	+	GAAGCAATGGGCAGCCTCGATCCCCCAGCAGATGG[C/T]GAAGGTGCTCCACCACCTTATGTGGATCCACTAGC	T	C	T // C	2	---	---	---	Afix_11741	NW_015441409.1	264127	Acropora sp.	A. digitifera	---	nuclear	0.642	recommended
AX-198047510	Affx-501373605	---	NW_015441202.1	289798	+	AGAAGTATCGGCTCGAGTTTCCCCCTCTTACCCCC[C/T]ACACTTTTTCGTGCTTTAGCCGCTTCCTGCGTACT	T	C	T // C	2	---	---	---	Afix_08149	NW_015441202.1	289798	Acropora sp.	A. digitifera	---	nuclear	0.57	neutral
AX-212305018	Affx-509861607	---	NW_015441068.1	1217735	+	TCACCATCTCTGCCATCCCTCACCCCCACCCTCTG[A/G]GAAAAAAGCAAGATGGGTGGGGTAATATGGAGTTG	A	G	A // G	2	---	---	---	AP_var_0373	NW_015441068.1	1217735	Acropora sp.	A. digitifera	---	nuclear	0.502	neutral
AX-198052950	Affx-501376855	---	NW_015441378.1	288827	+	TTAAACTCCCAGCTCTCTTCTACAGAACGTCCCCA[A/G]TTTAAGGGGAGTGTGGACTGGTGTTTCCGGCCCAT	A	G	A // G	2	---	---	---	Afix_11399	NW_015441378.1	288827	Acropora sp.	A. digitifera	---	nuclear	0.43	neutral
AX-212314067	Affx-509870671	---	NW_015441332.1	152838	+	GGGTCTCCCCAACGAAGCTCCGAAATACTCCGGCA[A/C]AAACAAAGTAACTTACATTTTTCGCATTCTGGAAG	A	C	A // C	2	---	---	---	Apop_06583	NW_015441332.1	152838	Acropora sp.	A. digitifera	---	nuclear	0.72	recommended
AX-198037808	Affx-501367582	---	NW_015441065.1	61680	+	ATAAACGATACTCTATCCCCTTGGGAGGGTCTCCC[G/T]GCGGGGCATCCTTGTTCCCTCCCAAAATTGCCCTA	T	G	T // G	2	---	---	---	Afix_02083	NW_015441065.1	61680	Acropora sp.	A. digitifera	---	nuclear	0.458	neutral
AX-198073414	Affx-501389285	---	NW_015441349.1	411976	+	ACTCACCTTGGCCAGCCGCCATGTTAAGGGCCCAG[A/G]AGACCCGGGGTCGAGATGATTGTACAATAACAGGA	A	G	A // G	2	---	---	---	Afix_21480	NW_015441349.1	411976	Acropora sp.	A. digitifera	---	nuclear	0.526	neutral
AX-198057831	Affx-501379764	---	NW_015441744.1	74630	+	CTATTTCCCCACCGTCCTCTACTTCTGTCAGCGTG[C/T]TATCCTCCACTTCATCTTTGCTTTCCAATTCTTCT	T	C	T // C	2	---	---	---	Afix_14350	NW_015441744.1	74630	Acropora sp.	A. digitifera	---	nuclear	0.72	recommended
AX-212308634	Affx-509865235	---	NW_015441433.1	254829	+	TTGCAAGAGCCCGACGTTTGCCGGAAAGCCGATGC[C/T]TTACCTCTGTTGGGGTATATGCCGATAGTTTATCG	T	C	T // C	2	---	---	---	AP_var_4001	NW_015441433.1	254829	Acropora sp.	A. digitifera	---	nuclear	0.574	neutral
AX-198063167	Affx-501383068	---	NW_015441679.1	146829	+	AAAATAGTCGAGACGTCTTCGGATGGAAGGTCCGG[A/T]ATAGAAATAAAGCACTTTGGATTCTTGCCGAAAAA	A	T	A // T	2	---	---	---	Apop_02168	NW_015441679.1	146829	Acropora sp.	A. digitifera	1	nuclear	0.586	neutral
AX-198051047	Affx-501375699	---	NW_015441303.1	294691	+	TTGGCGGATGCAAAGAGCCCCGAGGGGCCTTAATC[A/T]GCCAGATCACTCGTCCTCTATCGTTCAGACTCTGA	A	T	A // T	2	---	---	---	Afix_10243	NW_015441303.1	294691	Acropora sp.	A. digitifera	---	nuclear	0.498	neutral
AX-212306176	Affx-509862774	---	NW_015441139.1	681929	+	GTCAAAATAGGGAGCGAAGTGGGAGGGGGTGAGGA[A/G]GAGACGCTTACTCTCCGTGGCCTGGCAAGGTCGCA	A	G	A // G	2	---	---	---	AP_var_1540	NW_015441139.1	681929	Acropora sp.	A. digitifera	---	nuclear	0.44	neutral
AX-198035860	Affx-501366363	---	NW_015441057.1	1205332	+	CCCTTCAGGGTACATATTCTGTCTTTTGAACTCTT[A/T]AAAAGTATCAAAGAGGTCTGTGCGATTCCGTTCAA	A	T	A // T	2	---	---	---	Afix_00864	NW_015441057.1	1205332	Acropora sp.	A. digitifera	---	nuclear	0.594	neutral
AX-198058801	Affx-501380348	---	NW_015441960.1	22853	+	TCAGCTGAGGAGGCGATTTTCGCACCGAGAGACGC[A/T]AGAGAAAAAAGAGGGGAGGAAAAGTTCGTCTAGAA	A	T	A // T	2	---	---	---	Afix_14934	NW_015441960.1	22853	Acropora sp.	A. digitifera	---	nuclear	0.444	neutral
AX-212312220	Affx-509868824	---	NW_015441067.1	1125371	+	AAGGAAATTTGAAGCCTCACTCCCCAGTCGCCTCT[A/G]TGTTACAGTGGCTTAGCTAGCTACATGTGTGCCTG	A	G	A // G	2	---	---	---	Apop_04734	NW_015441067.1	1125371	Acropora sp.	A. digitifera	---	nuclear	0.746	recommended
AX-212304726	Affx-509861315	---	NW_015441059.1	444384	+	GTTCGACACAAATACGCCAGCCGTCGCCCCTAAGT[C/G]GCTCCAAGATCGAACTTTACTAATGTGGAGCGGCG	C	G	C // G	2	---	---	---	AP_var_0081	NW_015441059.1	444384	Acropora sp.	A. digitifera	---	nuclear	0.656	recommended
AX-198039135	Affx-501368413	---	NW_015441077.1	1198348	+	GAAGACGTCATCCGCCGATTTTGCAGCGGCGGACC[A/G]CAACTTGACACAACATCATAACCTGCCACGTCAAT	A	G	A // G	2	---	---	---	Afix_02914	NW_015441077.1	1198348	Acropora sp.	A. digitifera	---	nuclear	0.59	neutral
AX-212317506	Affx-509874075	---	NW_015441708.1	21524	+	TGTTTACTGGTCCTAACCCCAGCTTGGCTCCTTTC[A/G]GATTCGCAGTGGGTACCCTGCTTAGCCTCACATGA	A	G	A // G	2	---	---	---	Apop_09988	NW_015441708.1	21524	Acropora sp.	A. digitifera	---	nuclear	0.534	neutral
AX-212309079	Affx-509865683	---	NW_015441525.1	247970	+	AATGTACAGGAGTTCACGGGATGGGGTGGGGAGGA[C/T]TGGGAACTATTGGATCGCGTCCTCATGTCCGGTTT	T	C	T // C	2	---	---	---	AP_var_4449	NW_015441525.1	247970	Acropora sp.	A. digitifera	---	nuclear	0.616	recommended
AX-212317572	Affx-509874141	---	NW_015441760.1	72455	+	AATTTTCGAGGCAGTGGTCAACCTCATCCAAAGCC[A/T]GTTTCATGTAGCCTTTGTGGCCCGCTCTCGACTTC	A	T	A // T	2	---	---	---	Apop_10054	NW_015441760.1	72455	Acropora sp.	A. digitifera	---	nuclear	0.432	neutral
AX-212314167	Affx-509870771	---	NW_015441612.1	98992	+	GTTCAACAGTATTTTTCTTGTATGCTGCTTCATTT[A/T]ATATTTTACACCAGTTTGCCTTTTCATCATTATTC	A	T	A // T	2	---	---	---	Apop_06683	NW_015441612.1	98992	Acropora sp.	A. digitifera	---	nuclear	0.544	neutral
AX-212311947	Affx-509868551	---	NW_015441168.1	529877	+	CAAATAAGGTTCGGCCCAGGGTCCCGGCAAGGTGC[C/T]ACAGGTTAAGACCTGGCGTGCGTTTCTGAAATGAC	T	C	T // C	2	---	---	---	Apop_04461	NW_015441168.1	529877	Acropora sp.	A. digitifera	---	nuclear	0.594	neutral
AX-212312277	Affx-509868881	---	NW_015441363.1	184451	+	TACATCTATTGGATGGTGAAAGTAGCTTCTCCTTT[A/T]AAAACAACTTAAGCGAGATGTTTACCGCCAACGGC	A	T	A // T	2	---	---	---	Apop_04792	NW_015441363.1	184451	Acropora sp.	A. digitifera	---	nuclear	0.562	neutral
AX-198054482	Affx-501377771	---	NW_015441449.1	137324	+	CCGGATGATCCCCGCTGGATTGGGGCCTGGTGGCT[A/G]GGGTACTTTTTCGGGGGGCTTCTGTTACTATGTAC	A	G	A // G	2	---	---	---	Afix_12357	NW_015441449.1	137324	Acropora sp.	A. digitifera	---	nuclear	0.492	neutral
AX-198052176	Affx-501376385	---	NW_015441363.1	9565	+	CATTAGGAGCTGCAATGTCTGCAATCCAGACCAGG[C/T]TTTTCTAATGCAATTATTATTACTATCACTTCGAC	T	C	T // C	2	---	---	---	Afix_10929	NW_015441363.1	9565	Acropora sp.	A. digitifera	---	nuclear	0.672	recommended
AX-212307792	Affx-509864393	---	NW_015441301.1	485392	+	TCATCTCCCCTTGTTACCAGTACCAGGCCACTGAC[C/G]ATACAGCTCATCCCGACATAAGCACCAAAGAAGAC	C	G	C // G	2	---	---	---	AP_var_3159	NW_015441301.1	485392	Acropora sp.	A. digitifera	---	nuclear	0.648	recommended
AX-212314784	Affx-509871395	---	NW_015441057.1	426525	+	TTTATCACCTGACCCAAAGCCCCGCGGCACTTTTA[A/T]AGTGTCACGAGAAAGAAAACGTTGGGCGCGTTTCC	A	T	A // T	2	---	---	---	Apop_07308	NW_015441057.1	426525	Acropora sp.	A. digitifera	---	nuclear	0.448	neutral
AX-212316449	Affx-509873018	---	NW_015441286.1	85251	+	GGAGCCGGCGTTGGCAATTTGCTCGCCCCGCGCGA[C/G]ATTTGCTTGAACTGCTCGACCTGAAAACGTGAAAT	C	G	C // G	2	---	---	---	Apop_08931	NW_015441286.1	85251	Acropora sp.	A. digitifera	---	nuclear	0.762	recommended
AX-212304777	Affx-509861366	---	NW_015441060.1	747553	+	TCTCCCCCAGTCCCCCTCAGCCATTTAATTTTGGG[C/T]GCCAAATAATTGAATCACGTTAGGTTCTGAACTCA	T	C	T // C	2	---	---	---	AP_var_0132	NW_015441060.1	747553	Acropora sp.	A. digitifera	---	nuclear	0.698	recommended
AX-198038884	Affx-501368255	---	NW_015441073.1	947536	+	TCCCCAGGTGGACCCCGAGGAGGTCCTCGACTTGG[A/G]GGAGGCATAGTGTCTCTGCCCCGGTAGGGAGGGGG	A	G	A // G	2	---	---	---	Afix_02756	NW_015441073.1	947536	Acropora sp.	A. digitifera	---	nuclear	0.484	neutral
AX-198061412	Affx-501381959	---	NW_015441211.1	550844	+	CTCGGCAATGAATGCAGCTATACTTTCGGTGGCAC[A/T]GCGGACTCAAATAGGCTTGAAACGTTTTCACCATG	A	T	A // T	2	---	---	---	Apop_01059	NW_015441211.1	550844	Acropora sp.	A. digitifera	1	nuclear	0.494	neutral
AX-198048176	Affx-501373980	---	NW_015441223.1	369924	+	TTTAAATGGATCCTTTGCACATGGTGTCACCCCCG[C/G]CATATTTGTGTACTAACACATCCCTTGGGGAATTG	C	G	C // G	2	---	---	---	Afix_08524	NW_015441223.1	369924	Acropora sp.	A. digitifera	---	nuclear	0.588	neutral
AX-212313438	Affx-509870029	---	NW_015441856.1	105260	+	CCCTTCCCCCCCTTCCTCTGGGGTTGATGTGTTGG[C/T]TGTTTGTTGGCAACTCACTGCTAAAAGACAAAAAA	T	C	T // C	2	---	---	---	Apop_05941	NW_015441856.1	105260	Acropora sp.	A. digitifera	---	nuclear	0.69	recommended
AX-198034573	Affx-501365528	---	NW_015441057.1	1495753	+	GCGGCGGTGCGGTCCCCTCCCAGATCAGGGATTTT[C/T]CGCAAGCAACCGTGATATAAATATAGCCTCCGAAA	T	C	T // C	2	---	---	---	Afix_00030	NW_015441057.1	1495753	Acropora sp.	A. digitifera	1	nuclear	0.654	recommended
AX-198052862	Affx-501376802	---	NW_015441378.1	128839	+	CCAGTCGTGCGAGCATGGCGGGCACACTAGACTGA[A/T]TTATCGCAGTGATAACTAAATGCATTTGAAATTGC	A	T	A // T	2	---	---	---	Afix_11346	NW_015441378.1	128839	Acropora sp.	A. digitifera	---	nuclear	0.522	neutral
AX-212309556	Affx-509866160	---	NW_015441640.1	122148	+	AATACGCATGACCGCTGGGTTGGGGAGGGGAGAAG[C/G]GGGGCTCTTTTTATTTGACACGGAAGAGTTAAATG	C	G	C // G	2	---	---	---	AP_var_4926	NW_015441640.1	122148	Acropora sp.	A. digitifera	---	nuclear	0.51	neutral
AX-212306166	Affx-509862764	---	NW_015441138.1	438393	+	CTGTCGCTCCCAGAACCCCTACAGTGGACATCAAG[A/G]CGTGCACAGGGGCTTGGTTAGTCCCTTTGTCAAGC	A	G	A // G	2	---	---	---	AP_var_1530	NW_015441138.1	438393	Acropora sp.	A. digitifera	---	nuclear	0.456	neutral
AX-198048618	Affx-501374253	---	NW_015441229.1	515023	+	CAACGCCACGCGCCACAAGCTCCAGTGAGCTCCCC[A/T]ATAACGCCTGTTGTACAAGATGCCGCTCTTTTGCT	A	T	A // T	2	---	---	---	Afix_08797	NW_015441229.1	515023	Acropora sp.	A. digitifera	---	nuclear	0.588	neutral
AX-212317726	Affx-509874296	---	NW_015441942.1	133026	+	TCACCAATTTCTCTGGATCCGCGCCAGCCTTCCCC[A/G]AGGAAATTTCTGGCTCTCACCACCCTGGGGTAATT	A	G	A // G	2	---	---	---	Apop_10209	NW_015441942.1	133026	Acropora sp.	A. digitifera	---	nuclear	0.474	neutral
AX-212312807	Affx-509869410	---	NW_015441303.1	307068	+	CTCGTTGCACTCCCTACCCCCTCCACTTTCTCCCC[A/C]GCCCTCCCTTCCCTCACTCGTACAGAGGTGCTTGC	A	C	A // C	2	---	---	---	Apop_05321	NW_015441303.1	307068	Acropora sp.	A. digitifera	---	nuclear	0.406	neutral
AX-212305443	Affx-509862033	---	NW_015441087.1	581599	+	TAACAAGGTCAGAGGCTTAATGATTACGGAAGTAC[A/T]AAAAAAGGTCGAATGTTGTTGTTAACAGGATCGTC	A	T	A // T	2	---	---	---	AP_var_0799	NW_015441087.1	581599	Acropora sp.	A. digitifera	---	nuclear	0.458	neutral
AX-198056333	Affx-501378889	---	NW_015441588.1	202467	+	CCTGTTATGGGCAGCAGTGGTCTAAATGATTTATT[A/T]AAAATGTCCAGAAAAACTAACCTTTCACACGTCAC	A	T	A // T	2	---	---	---	Afix_13475	NW_015441588.1	202467	Acropora sp.	A. digitifera	---	nuclear	0.552	neutral
AX-212313728	Affx-509870319	---	NW_015441367.1	192134	+	AAAATGTAGAATGTATAGAAACTATTTTTGGTTTT[G/T]TTTTCTTTGAAAGGAACAAAGGCATCAAGAAAAGA	T	G	T // G	2	---	---	---	Apop_06231	NW_015441367.1	192134	Acropora sp.	A. digitifera	---	nuclear	0.698	recommended
AX-212313937	Affx-509870540	---	NW_015441061.1	1065851	+	GGACAAGCGCACGTCCTTCGAGTGTCACGCGTGCG[C/T]CGGTATTTTTTACTTACATTCTTTTTCCTTTTTAG	T	C	T // C	2	---	---	---	Apop_06452	NW_015441061.1	1065851	Acropora sp.	A. digitifera	---	nuclear	0.718	recommended
AX-212304853	Affx-509861442	---	NW_015441062.1	872617	+	AACTTCCTGAGACCTACAGAGCATCAGCACTGGCC[A/T]ACCCTCATGTCTTAAAATGATTTGCACAATCGTGG	A	T	A // T	2	---	---	---	AP_var_0208	NW_015441062.1	872617	Acropora sp.	A. digitifera	---	nuclear	0.55	neutral
AX-198048932	Affx-501374453	---	NW_015441250.1	247410	+	TTTTTTTTGTCACACGCGCCCCACCCGAAAACGAG[C/T]CAGCGTACGTCTTGCCGACCGCGTTAGTTTCTCTT	T	C	T // C	2	---	---	---	Afix_08997	NW_015441250.1	247410	Acropora sp.	A. digitifera	---	nuclear	0.498	neutral
AX-212310483	Affx-509867087	---	NW_015442337.1	44259	+	GAAGATCTGACCTGCCTTCGCTAACCCTGGCGAAG[A/G]CAAGCCGTTCATCAAGGATGAAGGCCATGGGATTC	A	G	A // G	2	---	---	---	AP_var_5853	NW_015442337.1	44259	Acropora sp.	A. digitifera	---	nuclear	0.596	neutral
AX-198061465	Affx-501381993	---	NW_015441217.1	461356	+	GAGTGGCCCGTGTCGTGTGCGGCGGGAATGGAGCG[A/G]GATGCTACCGGGAGAAAGGTGGAATGAATTTTTGG	A	G	A // G	2	---	---	---	Apop_01093	NW_015441217.1	461356	Acropora sp.	A. digitifera	1	nuclear	0.576	neutral
AX-198059303	Affx-501380655	---	NW_015442185.1	36078	+	TTTCACAGATTCCCCACAACAGCAACTGGGAGTCC[C/T]TCTGCACCTCTCTGGAAGGGAATGATCCCAATCCA	T	C	T // C	2	---	---	---	Afix_15241	NW_015442185.1	36078	Acropora sp.	A. digitifera	---	nuclear	0.62	recommended
AX-198058620	Affx-501380240	---	NW_015441897.1	111358	+	AGACACGCCCCTATTCTCGACTCACCCAGGCCTTC[C/G]GTGATCTTCATAGTTTGAGAACTGCGAAGTGAGAG	C	G	C // G	2	---	---	---	Afix_14826	NW_015441897.1	111358	Acropora sp.	A. digitifera	---	nuclear	0.706	recommended
AX-198048090	Affx-501373928	---	NW_015441222.1	343308	+	TGCCTCGCCTTGAAGAAGTTGGCTCGGCTAGGAGG[A/G]TGGCTCTACCATCGCAAAAGGGTGACCCAGCTAGG	A	G	A // G	2	---	---	---	Afix_08472	NW_015441222.1	343308	Acropora sp.	A. digitifera	---	nuclear	0.488	neutral
AX-198047723	Affx-501373721	---	NW_015441207.1	316290	+	TTGTTTCCTTTATTGTGTCATCCAACAATAATTTT[G/T]TTTTATCCGAATCAACAACAGGATCTAAAACAACA	T	G	T // G	2	---	---	---	Afix_08265	NW_015441207.1	316290	Acropora sp.	A. digitifera	---	nuclear	0.546	neutral
AX-198043642	Affx-501371219	---	NW_015441134.1	318406	+	GGCCTGAAGACCCTGTGCGAGTTGACTGCGGCAAC[A/T]AACAGTGAAAATGTTCTGGAACGCGTAATCTGGAC	A	T	A // T	2	---	---	---	Afix_05763	NW_015441134.1	318406	Acropora sp.	A. digitifera	---	nuclear	0.59	neutral
AX-198055544	Affx-501378417	---	NW_015441509.1	58792	+	CTGGCCAACTAGGAGCCCCAGGTCCAAGTGGACCT[C/G]AAGGAAGACAAGTAAGTAAACATGCTTACCAGCTG	C	G	C // G	2	---	---	---	Afix_13003	NW_015441509.1	58792	Acropora sp.	A. digitifera	---	nuclear	0.59	neutral
AX-212311476	Affx-509868080	---	NW_015441152.1	543935	+	CAAGTGAAACCCCAGCTGCAACCCACGTGCCATTG[G/T]CCATGGATGCTCCAGCCTTGATCGCAAATATCAAG	T	G	T // G	2	---	---	---	Apop_03990	NW_015441152.1	543935	Acropora sp.	A. digitifera	---	nuclear	0.528	neutral
AX-212306563	Affx-509863164	---	NW_015441168.1	201760	+	ATGAGCTGCCAGCTACAGCGGAAGCTGGGACAGAG[C/G]TGGACAGTCAAACCGGCGAATTTGAAAGACAAGGT	C	G	C // G	2	---	---	---	AP_var_1930	NW_015441168.1	201760	Acropora sp.	A. digitifera	---	nuclear	0.676	recommended
AX-198060945	Affx-501381676	---	NW_015441152.1	251243	+	GTAGTCATAGATCTTGCCAGCCACCAGTCGGAGTC[A/T]GTGTTGTCCACGATTTGAAGTCGCTCGCCTTTCTT	A	T	A // T	2	---	---	---	Apop_00776	NW_015441152.1	251243	Acropora sp.	A. digitifera	1	nuclear	0.506	neutral
AX-198055975	Affx-501378678	---	NW_015441536.1	113172	+	CTGATTTTGTTTTCCCGTGGTGGAGTGGGTGGGGG[A/T]ACCGAATACATTCAAGCACAATGATGAATCCATTG	A	T	A // T	2	---	---	---	Afix_13264	NW_015441536.1	113172	Acropora sp.	A. digitifera	---	nuclear	0.592	neutral
AX-198059518	Affx-501380787	---	NW_015442568.1	9923	+	GGCAAAGTTCAACTTCATTTGGTGAGTGCGCATGC[A/T]GACTTCGTTTTTTTTTTAAGTGGTTTCGACAGGCT	A	T	A // T	2	---	---	---	Afix_15373	NW_015442568.1	9923	Acropora sp.	A. digitifera	---	nuclear	0.552	neutral
AX-212310680	Affx-509867284	---	NW_015441063.1	1333212	+	GTCGTAGGCGACGGGTATTTTCTCCGGCGAGAACA[A/T]GATGGCGTGAAGGATTCAAATGCCGTTGTGTGTAA	A	T	A // T	2	---	---	---	Apop_03194	NW_015441063.1	1333212	Acropora sp.	A. digitifera	---	nuclear	0.494	neutral
AX-198056950	Affx-501379255	---	NW_015441653.1	148842	+	TTGGGGCTGTGGCAAGTGCACTCGCTGGCCATTAA[A/T]GAATCGTGGATTTCGTTTCTAGGTGAATTTATTGA	A	T	A // T	2	---	---	---	Afix_13841	NW_015441653.1	148842	Acropora sp.	A. digitifera	---	nuclear	0.766	recommended
AX-198061662	Affx-501382122	---	NW_015441250.1	75986	+	GGTTAGAAAATCCGTCCCCTTCCCGTGTCGCGCAG[C/T]TGAACGGTGTGACAGACGCGGCGCTAGGGAACGGC	T	C	T // C	2	---	---	---	Apop_01222	NW_015441250.1	75986	Acropora sp.	A. digitifera	1	nuclear	0.582	neutral
AX-212314788	Affx-509871399	---	NW_015441057.1	970220	+	TTAATACATCTCCCGGGGTGGGGGAGGGATACTCC[C/T]TTACTTAGGTTATACGGGTACGTGCCGCTGGACAA	T	C	T // C	2	---	---	---	Apop_07312	NW_015441057.1	970220	Acropora sp.	A. digitifera	---	nuclear	0.536	neutral
AX-198060715	Affx-501381533	---	NW_015441128.1	328463	+	CCCACCACCACCCCGACCCCTATAAAACGAGCAGG[A/G]CCCAAGGCCAGTGTCAGACCTATTGCAGTGGCACC	A	G	A // G	2	---	---	---	Apop_00633	NW_015441128.1	328463	Acropora sp.	A. digitifera	1	nuclear	0.472	neutral
AX-198060718	Affx-501381535	---	NW_015441128.1	436780	+	TTCTTCCCGCCACGTCACTCGAACACCAGCGCCGC[A/G]CCCTGTGAAGTCATCACGGAGTGTGCTCCAACATA	A	G	A // G	2	---	---	---	Apop_00635	NW_015441128.1	436780	Acropora sp.	A. digitifera	1	nuclear	0.526	neutral
AX-212316663	Affx-509873232	---	NW_015441353.1	388251	+	CCCCAACGAAATTTTCGGTTCTTTAACGAAAAGAA[A/T]AAAAAATCATAGATTTAAAACGCAAACCTTTTCGT	A	T	A // T	2	---	---	---	Apop_09145	NW_015441353.1	388251	Acropora sp.	A. digitifera	---	nuclear	0.596	neutral
AX-198051308	Affx-501375862	---	NW_015441315.1	74231	+	ATGAGACGCAAAACCAAAATCAATCGCACTTTGTA[C/T]GCGTGACTTTTCCCGCGCTTTTGAATAAGTTACAG	T	C	T // C	2	---	---	---	Afix_10406	NW_015441315.1	74231	Acropora sp.	A. digitifera	---	nuclear	0.536	neutral
AX-198036392	Affx-501366699	---	NW_015441057.1	2121745	+	CTCTGTCAAAACAAAATTCATTAATAATTCACCTC[A/G]AAGACAGAGAGGGGATTCAGGAATTAAGTCATAAA	A	G	A // G	2	---	---	---	Afix_01200	NW_015441057.1	2121745	Acropora sp.	A. digitifera	---	nuclear	0.506	neutral
AX-212315660	Affx-509872229	---	NW_015441141.1	587547	+	TATAAATAATAATGATAGTAATAATGCATTCCTGT[C/T]GAACTGATCCAGAGATGTGCATTGTTGGGGTTTGA	T	C	T // C	2	---	---	---	Apop_08142	NW_015441141.1	587547	Acropora sp.	A. digitifera	---	nuclear	0.48	neutral
AX-198048815	Affx-501374380	---	NW_015441243.1	303656	+	CAGCTACCAGTTACCAATGGGCTTTTTTACACTGA[C/T]GAGGGGCTCTACCCGAAACGTTTGTATATTTTTTT	T	C	T // C	2	---	---	---	Afix_08924	NW_015441243.1	303656	Acropora sp.	A. digitifera	---	nuclear	0.578	neutral
AX-212314644	Affx-509871249	---	NW_015441372.1	76624	+	ACTTTAAGAAACGACGTGAAATTTTCGTACTTGAG[C/G]TTCTGACGACAACGAGAACCCGCAGCAGCGAATCT	C	G	C // G	2	---	---	---	Apop_07161	NW_015441372.1	76624	Acropora sp.	A. digitifera	---	nuclear	0.546	neutral
AX-198047438	Affx-501373566	---	NW_015441200.1	525467	+	TCGGTTATTAAGTAGTTAGTATTGGACAACCCTCT[C/T]TGAGGGCCTCCCTGACTGCCGGGCATGTAGTCACT	T	C	T // C	2	---	---	---	Afix_08110	NW_015441200.1	525467	Acropora sp.	A. digitifera	---	nuclear	0.462	neutral
AX-198056707	Affx-501379113	---	NW_015441631.1	72551	+	TCATCATCATCATCATCATCATCGTTTTCTTCGTC[C/T]CCAGATCCCGAGCCGCTGATCTCTTTGGCAAGACG	T	C	T // C	2	---	---	---	Afix_13699	NW_015441631.1	72551	Acropora sp.	A. digitifera	---	nuclear	0.512	neutral
AX-198043271	Affx-501370986	---	NW_015441131.1	108640	+	AATTAGTTCAATTATTGAACTGAGTGGAGTGCAAT[A/G]TTATAATTTTGGTCTGAATCATACTTGTGATTTCA	A	G	A // G	2	---	---	---	Afix_05530	NW_015441131.1	108640	Acropora sp.	A. digitifera	---	nuclear	0.624	recommended
AX-198046379	Affx-501372947	---	NW_015441182.1	560361	+	CGGAAGAATTAAAAAAAAAAAGACTTATTTCAGGT[A/G]CAAAAGTGGTCCAAAATAAACTGTAACTTATTTTA	A	G	A // G	2	---	---	---	Afix_07491	NW_015441182.1	560361	Acropora sp.	A. digitifera	---	nuclear	0.632	recommended
AX-198054495	Affx-501377779	---	NW_015441449.1	157074	+	TTATTCCTTTGTCTTTATGTTAATTAGACCTAGTG[C/G]CTTCACTTTAGTTTAAATAGCCTTTTGAATTTTGC	C	G	C // G	2	---	---	---	Afix_12365	NW_015441449.1	157074	Acropora sp.	A. digitifera	---	nuclear	0.734	recommended
AX-212314740	Affx-509871345	---	NW_015442101.1	78937	+	TATCTTTGTTTTAAAATACAAAGCAAAAATGGTTT[C/G]TTTTCTGCTTATTTGAGAAAAGAATGCATGTCCAT	C	G	C // G	2	---	---	---	Apop_07257	NW_015442101.1	78937	Acropora sp.	A. digitifera	---	nuclear	0.594	neutral
AX-198050514	Affx-501375376	---	NW_015441295.1	152351	+	AAATTGGCAAAGATATCTTTTTTCATCATAGTTCA[A/T]CAAAATTTGGTTGATTTTGTGACATCATCACTTGG	A	T	A // T	2	---	---	---	Afix_09920	NW_015441295.1	152351	Acropora sp.	A. digitifera	---	nuclear	0.534	neutral
AX-198038204	Affx-501367835	---	NW_015441070.1	183512	+	AACTTCACGCGAAAAACCGATATCGCACGAATCGC[A/G]AAGCTAAAGGTAAACTCAATTACTAGGCAAAACCA	A	G	A // G	2	---	---	---	Afix_02336	NW_015441070.1	183512	Acropora sp.	A. digitifera	---	nuclear	0.572	neutral
AX-198055972	Affx-501378676	---	NW_015441536.1	110253	+	TTATTATTATTATTATTATTATTATTATTATTACT[C/T]ACGCGTCTTTTTGTGCGTTAGGCTTTCTCCTAATG	T	C	T // C	2	---	---	---	Afix_13262	NW_015441536.1	110253	Acropora sp.	A. digitifera	---	nuclear	0.588	neutral
AX-198043711	Affx-501371262	---	NW_015441134.1	50606	+	ATCCACTATGCGCAACAGACAAACAAACAAATAAA[A/C]AAACAATGGAATTTACCAGAGCCTTTTTCAAACGA	A	C	A // C	2	---	---	---	Afix_05806	NW_015441134.1	50606	Acropora sp.	A. digitifera	---	nuclear	0.556	neutral
AX-198045265	Affx-501372244	---	NW_015441162.1	93610	+	ATAAAGAGACATTTTCGTTGCAGCAGCTGTCGTAG[C/T]CTCTAGAGTTCCCTATTAACTGACCTCAGACAAAG	T	C	T // C	2	---	---	---	Afix_06788	NW_015441162.1	93610	Acropora sp.	A. digitifera	---	nuclear	0.526	neutral
AX-198037736	Affx-501367535	---	NW_015441062.1	961878	+	GGCAGCCAAGAGATAGTAATAAGAATAATAATTTT[A/T]TGATGTCCAAAAACGGCTGACGATATTACAGTGGA	A	T	A // T	2	---	---	---	Afix_02036	NW_015441062.1	961878	Acropora sp.	A. digitifera	---	nuclear	0.574	neutral
AX-212316188	Affx-509872757	---	NW_015441229.1	527658	+	GCAGCTCGCTTACCTTAAAAGAACAACAGCAACAA[A/C]GGCAATTCGAAGCTGCTAAAATGCATAGACCCAAG	A	C	A // C	2	---	---	---	Apop_08670	NW_015441229.1	527658	Acropora sp.	A. digitifera	---	nuclear	0.556	neutral
AX-198039093	Affx-501368381	---	NW_015441077.1	1111681	+	AAAACCTTTTCAATAGCTTTTATTACAGTTGAGCC[G/T]GCAGGCTAAGCTTCCTTTTGTTTACCGCCACAAAA	T	G	T // G	2	---	---	---	Afix_02882	NW_015441077.1	1111681	Acropora sp.	A. digitifera	---	nuclear	0.572	neutral
AX-212317040	Affx-509873609	---	NW_015441475.1	126029	+	TGGGTCCTAGCCTCCTTCGCAGCCGTTTTTATGCT[C/T]GTCCCTCCCCACACACTCCTTTCCCGAAGTTAGCC	T	C	T // C	2	---	---	---	Apop_09522	NW_015441475.1	126029	Acropora sp.	A. digitifera	---	nuclear	0.41	neutral
AX-212315485	Affx-509872071	---	NW_015441121.1	280947	+	CACTTGAAGGACGCACAACAGAAGATAGTTTGTCT[A/T]GACGGATAATGCACCTTGTGCCCGCCTTTATACTA	A	T	A // T	2	---	---	---	Apop_07984	NW_015441121.1	280947	Acropora sp.	A. digitifera	---	nuclear	0.51	neutral
AX-198079017	Affx-501392721	---	NW_015441302.1	475198	+	GTTATCGTGGTTGTTGTTGTTGTTTTTCACGTCTT[A/T]CGGTCCCGAGTGGTTTGGCGAACTATCTTTTTGCG	A	T	A // T	2	---	---	---	Apop_02856	NW_015441302.1	475198	Acropora sp.	A. digitifera	---	nuclear	0.596	neutral
AX-198046339	Affx-501372920	---	NW_015441182.1	535011	+	TTCGTTGCGGTCGTGGCTTGCTTAAGCTCCCTATT[G/T]TCAAGAATGCAACGGATGTTCGGGAGCTAGTGATT	T	G	T // G	2	---	---	---	Afix_07464	NW_015441182.1	535011	Acropora sp.	A. digitifera	---	nuclear	0.484	neutral
AX-212316432	Affx-509873001	---	NW_015441280.1	376113	+	CATAGCTTACCGGATTTCACATCCGCAGTTAAATA[C/T]ATGAAATATTTCGCATATAACTTCATATATTAAGA	T	C	T // C	2	---	---	---	Apop_08914	NW_015441280.1	376113	Acropora sp.	A. digitifera	---	nuclear	0.582	neutral
AX-212314404	Affx-509871008	---	NW_015441091.1	874395	+	TATTTTCCGGCCTAAATCATAATATGCCTATGTAT[G/T]ATGAAAAGTCAATATTATTTAAAAATGTTGATTAA	T	G	T // G	2	---	---	---	Apop_06920	NW_015441091.1	874395	Acropora sp.	A. digitifera	---	nuclear	0.658	recommended
AX-212314618	Affx-509871223	---	NW_015441333.1	91872	+	TTTTTTTTGTTTTTTTGGTTTTTGTTTTTTTCAGA[A/C]CCGCCAGGCCCGCCTGTGATAAAAGCCTTTCCACG	A	C	A // C	2	---	---	---	Apop_07135	NW_015441333.1	91872	Acropora sp.	A. digitifera	---	nuclear	0.486	neutral
AX-198055472	Affx-501378374	---	NW_015441498.1	131806	+	TGCATTTTTTTTGTTTTTTGGTTGATAAATGAATT[A/C]ATTTATAAATTATTTAAAAATGGTAGCCTAAAATA	A	C	A // C	2	---	---	---	Afix_12960	NW_015441498.1	131806	Acropora sp.	A. digitifera	---	nuclear	0.558	neutral
AX-212315071	Affx-509871657	---	NW_015441076.1	26038	+	ACGACCGTATCGGTCGCAATTTCGAGCCCTGGTTG[A/G]GCAGTTTCTGCTGACACGGTACCGCATGTTTCATT	A	G	A // G	2	---	---	---	Apop_07570	NW_015441076.1	26038	Acropora sp.	A. digitifera	---	nuclear	0.578	neutral
AX-198079321	Affx-501392887	---	NW_015441452.1	115339	+	ATTGAACTTGTAACAAAAACAAGCACAAATTACAT[G/T]ATCACTGTACACGGGGCACTCGTACATCCCTTTCT	T	G	T // G	2	---	---	---	Apop_03022	NW_015441452.1	115339	Acropora sp.	A. digitifera	---	nuclear	0.562	neutral
AX-212317927	Affx-509874497	---	NW_015442726.1	5327	+	CTCCTCTCTGACCTTGTAGCTCAGTCGGCAAAGCA[A/G]CGGTGATCTATTGCGAGGGTCGTGGGTTCGAATCT	A	G	A // G	2	---	---	---	Apop_10410	NW_015442726.1	5327	Acropora sp.	A. digitifera	---	nuclear	0.496	neutral
AX-198079606	Affx-501393046	---	NW_015442511.1	30399	+	TGCGGGTTTTTTAAATTTTAAATTGATGGCCTTGT[A/T]AATTACAGAGGACAAACTAAATTAAAAGTTAATTT	A	T	A // T	2	---	---	---	Apop_03181	NW_015442511.1	30399	Acropora sp.	A. digitifera	---	nuclear	0.542	neutral
AX-198051312	Affx-501375864	---	NW_015441316.1	178414	+	ATGTTAAAGAACTCTCACGATACATACATATGTGT[C/G]AAGAATTCACTTGCCTATCGAAGGGGACTTAGTAA	C	G	C // G	2	---	---	---	Afix_10408	NW_015441316.1	178414	Acropora sp.	A. digitifera	---	nuclear	0.538	neutral
AX-212315175	Affx-509871761	---	NW_015441087.1	350306	+	AAACAATGACCTGTGACCTGCAAAAGAAACCTGCC[A/G]TTGTCATAAACCCTTGCAGGGTGTTGGGAGAACAC	A	G	A // G	2	---	---	---	Apop_07674	NW_015441087.1	350306	Acropora sp.	A. digitifera	---	nuclear	0.546	neutral
AX-198056701	Affx-501379110	---	NW_015441631.1	66226	+	TAGTGTGAAGACAAGTTAAATATGAGAACACTTCC[G/T]GTTGTCGTCCGTGGGTCAGAAACGTGGCGTGCTTA	T	G	T // G	2	---	---	---	Afix_13696	NW_015441631.1	66226	Acropora sp.	A. digitifera	---	nuclear	0.492	neutral
AX-198044052	Affx-501371466	---	NW_015441140.1	495792	+	TAATAATGAGCTTGCCCTCCAGCATGGCCTATTAA[C/T]CAAAAAAATCCACAATTTGTACCAATGAAAGCTCT	T	C	T // C	2	---	---	---	Afix_06010	NW_015441140.1	495792	Acropora sp.	A. digitifera	---	nuclear	0.552	neutral
AX-212314456	Affx-509871060	---	NW_015441152.1	684199	+	TTGAAGGGACCATGGCATCCATGGCAACCCTGTGA[A/G]CAGGGACCATCTCTGCATGCAGCCACCAACTGACA	A	G	A // G	2	---	---	---	Apop_06972	NW_015441152.1	684199	Acropora sp.	A. digitifera	---	nuclear	0.478	neutral
AX-212315590	Affx-509872176	---	NW_015441133.1	467546	+	TAGCTCAACTGGTGGGGCTCTGCACCGGCATCGCA[A/G]AGGTCAGGCTTTGAGTCCCATTCAGGCCTCTCTCT	A	G	A // G	2	---	---	---	Apop_08089	NW_015441133.1	467546	Acropora sp.	A. digitifera	---	nuclear	0.428	neutral
AX-212316281	Affx-509872850	---	NW_015441251.1	498051	+	TCATCATCACAATCATCATCACCTGAATTTACCTC[A/G]CTACTTTTCCCACGGTCATCATTGCAGCTGGTACT	A	G	A // G	2	---	---	---	Apop_08763	NW_015441251.1	498051	Acropora sp.	A. digitifera	---	nuclear	0.596	neutral
AX-198050738	Affx-501375510	---	NW_015441297.1	434704	+	CATTTCTCCCGCTTTCTTATTTTTCGCCGAAATTA[C/T]AGACGCCTCCCAGTCTCGAATGCTGGAAACGTTTC	T	C	T // C	2	---	---	---	Afix_10054	NW_015441297.1	434704	Acropora sp.	A. digitifera	---	nuclear	0.576	neutral
AX-198079325	Affx-501392889	---	NW_015441452.1	116805	+	TTTGTTGTTTGATCGAGCAGCAGCAGCCGCAAGGC[A/G]AGGGAGGAACTCAACGAGTCTCTCGCGGCAGAATA	A	G	A // G	2	---	---	---	Apop_03024	NW_015441452.1	116805	Acropora sp.	A. digitifera	---	nuclear	0.576	neutral
AX-198048831	Affx-501374389	---	NW_015441243.1	356079	+	TAAATAAAGTATATGTACATGTATGTATGCAGTCT[A/G]TTGGTGCAGATGACCAAGACTCAGGGTCTTAAAAT	A	G	A // G	2	---	---	---	Afix_08933	NW_015441243.1	356079	Acropora sp.	A. digitifera	---	nuclear	0.536	neutral
AX-212313582	Affx-509870173	---	NW_015441612.1	13213	+	CATTCAAGCTATAACCATTATGAAAGAGGTCCATT[C/G]GAACTTAAAGGAGAGTAGCATGCTTGGTTGGCTTA	C	G	C // G	2	---	---	---	Apop_06085	NW_015441612.1	13213	Acropora sp.	A. digitifera	---	nuclear	0.578	neutral
AX-198057318	Affx-501379467	---	NW_015441694.1	74690	+	TACCTTTACTAACAATAATTATTAATTTTTCAAAA[C/G]CTCCTGTGCATTGGGTAGGTCTACCCCTGAGCAGT	C	G	C // G	2	---	---	---	Afix_14053	NW_015441694.1	74690	Acropora sp.	A. digitifera	---	nuclear	0.55	neutral
AX-212316940	Affx-509873509	---	NW_015441421.1	296972	+	TTCCGCAATGGCTTAAATTATATGCTAGTCCTTTA[A/G]GGGGTGAAACTAAGGACCAACTATTAAAGCACATG	A	G	A // G	2	---	---	---	Apop_09422	NW_015441421.1	296972	Acropora sp.	A. digitifera	---	nuclear	0.552	neutral
AX-198042169	Affx-501370284	---	NW_015441113.1	868532	+	GGTAATAAAAATTAAAAAAAAAAAAATCGTAAAAA[C/T]AGAAATTAACTTTTGTTATGTACTCAATTTTGATT	T	C	T // C	2	---	---	---	Afix_04827	NW_015441113.1	868532	Acropora sp.	A. digitifera	---	nuclear	0.558	neutral
AX-212313267	Affx-509869858	---	NW_015441504.1	213958	+	TTGAAGTTCCCTTTAAGGAAAAAACAGAAACAAAC[A/T]AACAACACGCACTGGACAACTGCAAGACTTCAAGG	A	T	A // T	2	---	---	---	Apop_05770	NW_015441504.1	213958	Acropora sp.	A. digitifera	---	nuclear	0.544	neutral
AX-198043235	Affx-501370963	---	NW_015441130.1	823799	+	ACCAAAACCAGTCGCACCTTGTACGCGCGATTTTT[A/T]AGTACAATCTTTAAAGTAAGGAGTCATTTTTATCG	A	T	A // T	2	---	---	---	Afix_05507	NW_015441130.1	823799	Acropora sp.	A. digitifera	---	nuclear	0.532	neutral
AX-198045982	Affx-501372684	---	NW_015441176.1	751887	+	AAGATAGCTCGTCAAGACGGATAATGCGTCTTGCG[C/G]CCGTCTCTACACTAGGTACGAATAACCAGACGAAT	C	G	C // G	2	---	---	---	Afix_07228	NW_015441176.1	751887	Acropora sp.	A. digitifera	---	nuclear	0.676	recommended
AX-212314637	Affx-509871242	---	NW_015441368.1	199241	+	AGTAATTTATAAAAAAAAAAACATGTTTAGTACCA[A/C]CAGTAAGACATGAGGAAGTCACTGGAACCTCGCTC	A	C	A // C	2	---	---	---	Apop_07154	NW_015441368.1	199241	Acropora sp.	A. digitifera	---	nuclear	0.598	neutral
AX-212296123	Affx-509866013	---	NW_015441604.1	17060	+	AACCTCATCGAAAGGGAATCGTGTTCACATCCGCT[A/G]TGTTCAAACAAATTGCATTTTCAATGCCGTGAATT	A	G	A // G	2	---	---	---	AP_var_4779	NW_015441604.1	17060	Acropora sp.	A. digitifera	---	nuclear	0.692	recommended
AX-198046052	Affx-501372731	---	NW_015441179.1	678200	+	TTATATATATTATATATATATATACACATACATTC[C/T]GTGATACTTATGTTGCCTAACTGATCACATACGGA	T	C	T // C	2	---	---	---	Afix_07275	NW_015441179.1	678200	Acropora sp.	A. digitifera	---	nuclear	0.55	neutral
AX-198056595	Affx-501379050	---	NW_015441623.1	22027	+	TTGTACGGTATATGAGCTGATAGCTTTATTTTCGT[C/G]AGCCAATCAGGGGACAAGAAAGCTAAGTTTCGGGT	C	G	C // G	2	---	---	---	Afix_13636	NW_015441623.1	22027	Acropora sp.	A. digitifera	---	nuclear	0.542	neutral
AX-212313777	Affx-509870368	---	NW_015441152.1	491798	+	CATTGGAAAAAAAAAAACCTTAACCATGACCTTTT[C/T]TCCACCTTCTCTCCCTCATTCCCCACCACACATAC	T	C	T // C	2	---	---	---	Apop_06280	NW_015441152.1	491798	Acropora sp.	A. digitifera	---	nuclear	0.488	neutral
AX-212317370	Affx-509873939	---	NW_015441627.1	56901	+	GACGTAGATTTTAGGTCTTAGTTTTCGTAAAATCC[A/G]GTCGCCTATGTGTGGGATGATGCTCTCCAAGCAAT	A	G	A // G	2	---	---	---	Apop_09852	NW_015441627.1	56901	Acropora sp.	A. digitifera	---	nuclear	0.578	neutral
AX-198043890	Affx-501371368	---	NW_015441139.1	382110	+	GCGGTATCGCTATGCGGGATCCTGGCTAACCGCGC[A/T]GAGAATTTTTCCATGTTTGCGTTCATCGGTTTGCC	A	T	A // T	2	---	---	---	Afix_05912	NW_015441139.1	382110	Acropora sp.	A. digitifera	---	nuclear	0.396	not_recommended
AX-212314377	Affx-509870981	---	NW_015441079.1	822250	+	CAACACCTTTGATACCAAATTTTCATCTTACTAGC[A/T]GCTATCCTGGACACAACTCCTTCTTCAGGACTTTT	A	T	A // T	2	---	---	---	Apop_06893	NW_015441079.1	822250	Acropora sp.	A. digitifera	---	nuclear	0.53	neutral
AX-212313364	Affx-509869955	---	NW_015441060.1	857915	+	CGTCCTCGTCCTAGAATCTAAACTTCCCTATTATA[C/T]GCGATTCGCTTTGAGGCAATTCTGGTCAACGGTTT	T	C	T // C	2	---	---	---	Apop_05867	NW_015441060.1	857915	Acropora sp.	A. digitifera	---	nuclear	0.546	neutral
AX-198051808	Affx-501376174	---	NW_015441352.1	371779	+	ATGACTGATGAAAGTAATTACGTGACTGAGATTGT[G/T]ACGCTAAGTAATTGGCTTAAAAGTCTCGCGCCAGT	T	G	T // G	2	---	---	---	Afix_10718	NW_015441352.1	371779	Acropora sp.	A. digitifera	---	nuclear	0.584	neutral
AX-212314715	Affx-509871320	---	NW_015441645.1	122387	+	TTGCTTTTGTATTTTGTGAATGCAAAATAAAAGTT[A/T]AAAAAAATGGATCAAATTGGTCTTGAAGTTATGTT	A	T	A // T	2	---	---	---	Apop_07232	NW_015441645.1	122387	Acropora sp.	A. digitifera	---	nuclear	0.336	not_recommended
AX-212314672	Affx-509871277	---	NW_015441428.1	336024	+	AAGCAAGCATTAGCAATCTGTGGAAAGCCCTAATT[A/T]AAAAAAAAAGTGCTAAAAGAAAAAAAGGAAACAGC	A	T	A // T	2	---	---	---	Apop_07189	NW_015441428.1	336024	Acropora sp.	A. digitifera	---	nuclear	0.374	not_recommended
AX-198060136	Affx-501381175	---	NW_015441077.1	36620	+	TGGTGATCGGCTCTCAGCGTCCCATTCATCTCCGG[A/T]TGACGGGGCAACCAAATCGGCTTCATGTGACTGAT	A	T	A // T	2	---	---	---	Apop_00275	NW_015441077.1	36620	Acropora sp.	A. digitifera	1	nuclear	0.378	not_recommended
AX-212316578	Affx-509873147	---	NW_015441322.1	195833	+	CTTCTTTGTTTTGTTGTTTTTGTTTTCATAAAAAT[A/G]TTGGGGTATGAAAAAGGCATAAGAAATTAACTTGA	A	G	A // G	2	---	---	---	Apop_09060	NW_015441322.1	195833	Acropora sp.	A. digitifera	---	nuclear	0.55	neutral
AX-198048496	Affx-501374178	---	NW_015441225.1	437294	+	CGTTGTTGTTGTTGTTTGTTTGATATTTTTTTCGC[A/G]TTGTCGTTGCTGTCGTCATCGTCCCCTAGTTTTGG	A	G	A // G	2	---	---	---	Afix_08722	NW_015441225.1	437294	Acropora sp.	A. digitifera	---	nuclear	0.556	neutral
AX-212315539	Affx-509872125	---	NW_015441126.1	818323	+	GGGCTGCTTGCTTTGTTTCTGGACCATGAATTTTT[A/T]AAATGAGAGTAAAAAGTATGATTTCTGCATTTAAA	A	T	A // T	2	---	---	---	Apop_08038	NW_015441126.1	818323	Acropora sp.	A. digitifera	---	nuclear	0.298	not_recommended
AX-198052432	Affx-501376543	---	NW_015441368.1	274259	+	GTTTTTCTTTCCCTTTAACCCCCTTCCAGGTTCGC[A/G]CAGTAGCTTCCCGAGCCCTTGGTGCCATGGTACGT	A	G	A // G	2	---	---	---	Afix_11087	NW_015441368.1	274259	Acropora sp.	A. digitifera	---	nuclear	0.38	not_recommended
AX-198035237	Affx-501365964	---	NW_015441223.1	364902	+	AATATCGAACACGGTCAGGGACGATTTCCGCCTAT[A/T]AAGGTGAAACTGGCGCCCGGCAAGGCACCTTGTAC	A	T	A // T	2	---	---	---	Afix_00466	NW_015441223.1	364902	Acropora sp.	A. digitifera	1	nuclear	0.388	not_recommended
AX-198048066	Affx-501373912	---	NW_015441219.1	23328	+	CTTGGTATTTAGATTTGGCAAACCCTAAAACCAAC[A/G]CAAAGACCGCAGGATTCACCAAAGAGGAACGGCAG	A	G	A // G	2	---	---	---	Afix_08456	NW_015441219.1	23328	Acropora sp.	A. digitifera	---	nuclear	0.592	neutral
AX-212314057	Affx-509870661	---	NW_015441188.1	275601	+	CCGTCGTCGTCGTGGTTGCTTAAGCTCTCTATTAA[A/T]ACTACACAGCTGGGGCCTGTTTCTGATAAGTCCCG	A	T	A // T	2	---	---	---	Apop_06573	NW_015441188.1	275601	Acropora sp.	A. digitifera	---	nuclear	0.486	neutral
AX-212309010	Affx-509865614	---	NW_015441510.1	60692	+	TGAGACTTGCGCTTGCGCTTGCGTTGCAACTATGC[C/T]AAGAAAGCAAAAAGCCGCATAAGCACACCGCAATC	T	C	T // C	2	---	---	---	AP_var_4380	NW_015441510.1	60692	Acropora sp.	A. digitifera	---	nuclear	0.568	neutral
AX-212297535	Affx-509867425	---	NW_015441209.1	402708	+	AGTGGTCCTCGGGAACTTAATAAATGACTGATCCT[A/T]GTTTTACAATCTCGACATGATATGTCTAAGCCGTA	A	T	A // T	2	---	---	---	Apop_03335	NW_015441209.1	402708	Acropora sp.	A. digitifera	---	nuclear	0.63	recommended
AX-212291693	Affx-509861568	---	NW_015441066.1	1405348	+	GTTTGCGGGCAATGATTCTTCGAAGGAAATTTACA[C/T]TTGAAAATCGCGTCTAATGCATGCGCGATCGCGTA	T	C	T // C	2	---	---	---	AP_var_0334	NW_015441066.1	1405348	Acropora sp.	A. digitifera	---	nuclear	0.74	recommended
AX-212313316	Affx-509869907	---	NW_015441149.1	57866	+	ATACAAGCTAAAGAGGTCTATTGAACTGAATTTTT[C/T]GTCATCGTCATCAGCAGGATTAGGTTTAATATCTG	T	C	T // C	2	---	---	---	Apop_05819	NW_015441149.1	57866	Acropora sp.	A. digitifera	---	nuclear	0.514	neutral
AX-212315057	Affx-509871643	---	NW_015441074.1	1192976	+	GTTGTTGTTGTGCTGTTTTTGTTTTTGTTTTTTTG[C/G]GCGCTCCTTCCTGTGTGGGTGTGTGCTACTATCAG	C	G	C // G	2	---	---	---	Apop_07556	NW_015441074.1	1192976	Acropora sp.	A. digitifera	---	nuclear	0.434	neutral
AX-212315835	Affx-509872404	---	NW_015441160.1	128585	+	TGAGACTCCCCTCCTCCTCCTCCCCAAGAGCCTGT[A/C]CGAACTATGGAAGTTCGTACGGTGATGTCATGACC	A	C	A // C	2	---	---	---	Apop_08317	NW_015441160.1	128585	Acropora sp.	A. digitifera	---	nuclear	0.594	neutral
AX-212313767	Affx-509870358	---	NW_015441081.1	407022	+	GTTGACTCAAAGGGCTTGTATGGGAGACGAAGACT[C/T]CATCTGATGCGCTCCTGGGCTGACCTGTGAAACAG	T	C	T // C	2	---	---	---	Apop_06270	NW_015441081.1	407022	Acropora sp.	A. digitifera	---	nuclear	0.39	not_recommended
AX-198045683	Affx-501372493	---	NW_015441170.1	436454	+	CAGTTCTGAGCGGCACTCGAACCCTGACCTCTGCG[C/T]TGGGAACTAACTGTTCGAGAGGGGACGTGCTTCTC	T	C	T // C	2	---	---	---	Afix_07037	NW_015441170.1	436454	Acropora sp.	A. digitifera	---	nuclear	0.348	not_recommended
AX-212294565	Affx-509864452	---	NW_015441310.1	264958	+	ATATCGACCATTTCTCCATTCGATCTGCGTAACTG[C/G]CGGGTGTCGCGGGGAGCACTTGGCAAGAAAAATGG	C	G	C // G	2	---	---	---	AP_var_3218	NW_015441310.1	264958	Acropora sp.	A. digitifera	---	nuclear	0.666	recommended
AX-197944723	Affx-501369923	---	NW_015441105.1	966286	+	ATTTTTTAAAATTAAACAGATGAAGGGTTAGTTCA[C/G]TTTATTATATATAATAATTATTTTCATGAGCGTTA	C	G	C // G	2	---	---	---	Afix_04466	NW_015441105.1	966286	Acropora sp.	A. digitifera	---	nuclear	0.738	recommended
AX-197951276	Affx-501374048	---	NW_015441224.1	173658	+	GGGATATTTTTCCCATGAATATGGTAACAACTTGT[C/T]CTAGGGTAACTGCGCATGCGCAAACAAAGTACCAA	T	C	T // C	2	---	---	---	Afix_08592	NW_015441224.1	173658	Acropora sp.	A. digitifera	---	nuclear	0.632	recommended
AX-197961762	Affx-501380589	---	NW_015442039.1	74720	+	ATCAATAACTAGTAGCAATTTCTCTATATACAACG[C/T]AGGGTTCCAAATATTTCCTCCATGTGGTATACTGA	T	C	T // C	2	---	---	---	Afix_15175	NW_015442039.1	74720	Acropora sp.	A. digitifera	---	nuclear	0.656	recommended
AX-198042263	Affx-501370341	---	NW_015441113.1	958627	+	TATTATTTTTTTTTTTCAGAAATTGATGTCGATTT[A/T]AAATTCTCTCACGTGCAAATATCTTCTTTGATCAG	A	T	A // T	2	---	---	---	Afix_04884	NW_015441113.1	958627	Acropora sp.	A. digitifera	---	nuclear	0.36	not_recommended
AX-198045716	Affx-501372516	---	NW_015441170.1	497510	+	GATTTAATTTGATTTGTGTTGATTTGATTGCCTGT[C/G]TCCCCAATTAGCAGAGGCTCTGTGCTCGGCTAAAT	C	G	C // G	2	---	---	---	Afix_07060	NW_015441170.1	497510	Acropora sp.	A. digitifera	---	nuclear	0.376	not_recommended
AX-198055794	Affx-501378564	---	NW_015441526.1	120824	+	GGAGCTTAAGCAAGCGACGTTTTCGCGCCACGGAC[A/G]GCAACCAGAAGTGAGCTGGTTACCTATTTAATTTG	A	G	A // G	2	---	---	---	Afix_13150	NW_015441526.1	120824	Acropora sp.	A. digitifera	---	nuclear	0.636	recommended
AX-198050613	Affx-501375438	---	NW_015441296.1	261662	+	CAGTACAGAAACTCATGCATTTTTTTTTCATTTCT[A/G]TTTTGAAGGCACAAAACGTTACACCTGCTATTGTG	A	G	A // G	2	---	---	---	Afix_09982	NW_015441296.1	261662	Acropora sp.	A. digitifera	---	nuclear	0.576	neutral
AX-198048997	Affx-501374495	---	NW_015441250.1	401059	+	GACTGGATGCATATATGGCATTCTCACATGAAGTA[C/T]GTGTCAGAAGAAGGACTCGAAAGGAGCATCGAGTC	T	C	T // C	2	---	---	---	Afix_09039	NW_015441250.1	401059	Acropora sp.	A. digitifera	---	nuclear	0.594	neutral
AX-197949458	Affx-501372916	---	NW_015441182.1	529850	+	TTAGCAATTAGCTTTGCTAAATTGGATGTCCCTGG[A/C]TAAATAACAGATAAATGAAAAAAAAAACTAAAGTT	A	C	A // C	2	---	---	---	Afix_07460	NW_015441182.1	529850	Acropora sp.	A. digitifera	---	nuclear	0.546	neutral
AX-212295855	Affx-509865745	---	NW_015441542.1	192595	+	AACTCCTGATTGCTTTGCAAGGAGCATGACACTCT[C/G]AGAAACAATTAACCCTAAAAACCTAATAATGTTTT	C	G	C // G	2	---	---	---	AP_var_4511	NW_015441542.1	192595	Acropora sp.	A. digitifera	---	nuclear	0.566	neutral
AX-197947433	Affx-501371674	---	NW_015441146.1	257179	+	TTTTGACGTAGTCTGCCGCACGGCAACCCGAGCTC[C/G]CAGCAGTAAATCTTTCATTAGGGAGCTTCAGACGA	C	G	C // G	2	---	---	---	Afix_06218	NW_015441146.1	257179	Acropora sp.	A. digitifera	---	nuclear	0.444	neutral
AX-212291572	Affx-509861447	---	NW_015441062.1	1354960	+	GATGAGCAGGTCATTTCTTCCAGCAGACAATCAAG[C/G]GACCCCCAATGAATTCGAAGTCATCAATGCAGTCC	C	G	C // G	2	---	---	---	AP_var_0213	NW_015441062.1	1354960	Acropora sp.	A. digitifera	---	nuclear	0.7	recommended
AX-197945714	Affx-501370578	---	NW_015441117.1	132215	+	CAGACTGCCTCCATACCACAGAACCAATACAACAG[C/T]ACCCTGCCAGTACAGAGTATTTATTACAATAATAT	T	C	T // C	2	---	---	---	Afix_05122	NW_015441117.1	132215	Acropora sp.	A. digitifera	---	nuclear	0.666	recommended
AX-198053714	Affx-501377301	---	NW_015441429.1	173755	+	CAGAACTGTTATTTATTAATTTTATTATTTTAGTG[A/G]TTCAGTGCTTTGGTGCTTGGCCTTGCAGCATTTCC	A	G	A // G	2	---	---	---	Afix_11887	NW_015441429.1	173755	Acropora sp.	A. digitifera	---	nuclear	0.54	neutral
AX-198042435	Affx-501370449	---	NW_015441116.1	230370	+	CCCTCGTAGCACGCCGAGTCTGGGAATCGAACCTG[A/G]GCCACGTGGGTGGATACAGGAGATAATATAACCCA	A	G	A // G	2	---	---	---	Afix_04992	NW_015441116.1	230370	Acropora sp.	A. digitifera	---	nuclear	0.588	neutral
AX-197941484	Affx-501367936	---	NW_015441071.1	319420	+	AATTGCTGAGTAAGCTTGAAAATCAAACAACAACG[G/T]CAAGAGCAAAACAAACAGACAAACAATATAAGGCG	T	G	T // G	2	---	---	---	Afix_02437	NW_015441071.1	319420	Acropora sp.	A. digitifera	---	nuclear	0.686	recommended
AX-212313982	Affx-509870585	---	NW_015441248.1	79677	+	GGGATCGACGGGGGGCAAGCAAAAAATTCCAAAAT[C/T]GGCTGACTTTTTGGCTACCTTTCGGAAGGCTTAGA	T	C	T // C	2	---	---	---	Apop_06497	NW_015441248.1	79677	Acropora sp.	A. digitifera	---	nuclear	0.544	neutral
AX-198078499	Affx-501392386	---	NW_015441082.1	214308	+	TAAGAGTAAAGCTTGAAAAAAAAAAGAGAATCACG[C/T]CCCATGTGACGCCACTCATGTAGCGCATGAAGCAC	T	C	T // C	2	---	---	---	Apop_02520	NW_015441082.1	214308	Acropora sp.	A. digitifera	---	nuclear	0.52	neutral
AX-198051829	Affx-501376188	---	NW_015441352.1	61347	+	TATTAATTATTGTTATTATTCTTGTTATTTTTAAT[A/T]AGCGTCACAAAAGAACAGTGCTATGATTGGCTGAA	A	T	A // T	2	---	---	---	Afix_10732	NW_015441352.1	61347	Acropora sp.	A. digitifera	---	nuclear	0.576	neutral
AX-212299612	Affx-509869502	---	NW_015441367.1	188036	+	TATCAACTCCTTTTACACTAAATTTTCGTGATCGG[A/G]TTTGCAGTACCTTAATGAAACATTATGTTCATTCT	A	G	A // G	2	---	---	---	Apop_05413	NW_015441367.1	188036	Acropora sp.	A. digitifera	---	nuclear	0.694	recommended
AX-197957480	Affx-501377955	---	NW_015441467.1	123800	+	AGGCTTTAAGCTTGTTTTTCTGTTTTTGTCTTTCT[C/G]CTTAAGTTAGGCAGGTTCCGTGAGCATTTCATGCC	C	G	C // G	2	---	---	---	Afix_12541	NW_015441467.1	123800	Acropora sp.	A. digitifera	---	nuclear	0.544	neutral
AX-212301157	Affx-509871048	---	NW_015441137.1	728301	+	TAAACAATGATGATCAATGACTGCAATGCATGAGG[C/T]TCAGATAGAGCGGTTTTCAAATGACTGTCGAAAAA	T	C	T // C	2	---	---	---	Apop_06960	NW_015441137.1	728301	Acropora sp.	A. digitifera	---	nuclear	0.612	recommended
AX-197957383	Affx-501377898	---	NW_015441454.1	299399	+	ATTTTGTTCTTGTAAAGGGAGGAACCGTGCGCTGC[A/C]AAGGGTAAAGCAATAAACAAAAGAAATTTGTGTTC	A	C	A // C	2	---	---	---	Afix_12484	NW_015441454.1	299399	Acropora sp.	A. digitifera	---	nuclear	0.472	neutral
AX-212297100	Affx-509866990	---	NW_015442168.1	48942	+	TCAATAAGTGTTATTATTCCCTTTAACATTTAAAC[A/G]GATAGATTCAACTCCAGAAGGTTCAAGTTTCGGTT	A	G	A // G	2	---	---	---	AP_var_5756	NW_015442168.1	48942	Acropora sp.	A. digitifera	---	nuclear	0.796	recommended
AX-212315909	Affx-509872478	---	NW_015441168.1	453382	+	GATTTCAAAAAATATATATATTTCTGCGTTTCTTT[A/G]AGGGTTGTCGCAATTCCTCCGACCGGGAGGGAATC	A	G	A // G	2	---	---	---	Apop_08391	NW_015441168.1	453382	Acropora sp.	A. digitifera	---	nuclear	0.572	neutral
AX-212314924	Affx-509871510	---	NW_015441062.1	1220262	+	TTTCTCGGTATTTTATATATATATTTTTTTTTTTG[C/T]CTTGATTGGTGCGTCTTTTGGGTGCAAACTTACTA	T	C	T // C	2	---	---	---	Apop_07423	NW_015441062.1	1220262	Acropora sp.	A. digitifera	---	nuclear	0.672	recommended
AX-212300889	Affx-509870780	---	NW_015442919.1	2496	+	CAACAACAAATGCAGAAAAATGTGTGCACGGCAAT[A/T]AAACCAATCACGAATGTAGAAAATAAAAAAAAACG	A	T	A // T	2	---	---	---	Apop_06692	NW_015442919.1	2496	Acropora sp.	A. digitifera	---	nuclear	0.732	recommended
AX-198055776	Affx-501378551	---	NW_015441524.1	291972	+	CCTTTCTCCATCAGGGTGTTACAAACTGTGACTTT[C/T]GGAAACTGGTACGTTACAATTTAAATATCAAAAGT	T	C	T // C	2	---	---	---	Afix_13137	NW_015441524.1	291972	Acropora sp.	A. digitifera	---	nuclear	0.586	neutral
AX-212314645	Affx-509871250	---	NW_015441372.1	83982	+	TTGAGATATGTTGTGTTGTGTTTTTTTGTTATTAT[C/T]TTTCGTAATAGACAGGCGAAACCGAGGTTCATTTC	T	C	T // C	2	---	---	---	Apop_07162	NW_015441372.1	83982	Acropora sp.	A. digitifera	---	nuclear	0.536	neutral
AX-197948792	Affx-501372517	---	NW_015441170.1	499529	+	GATGTGCCAGTGCGTTGAAGAGTGCTCTTGTTCCT[A/T]CAGGGAAAGGAGGAGAACGTGTTGGTATTTGGTAT	A	T	A // T	2	---	---	---	Afix_07061	NW_015441170.1	499529	Acropora sp.	A. digitifera	---	nuclear	0.558	neutral
AX-198051738	Affx-501376134	---	NW_015441352.1	264024	+	CTCAGTTATTAATAAGAAAATGGTTTTGTTATTGT[C/T]TCCTTTTTTTCTAGGCTAAGCTTGAGTTTCATAGT	T	C	T // C	2	---	---	---	Afix_10678	NW_015441352.1	264024	Acropora sp.	A. digitifera	---	nuclear	0.726	recommended
AX-198079598	Affx-501393042	---	NW_015442427.1	39734	+	TTGTCTTCGTGCTTTTTTTTTTTGGGGTGTTTTTG[C/T]TCGTTTGCTCTGTTGTTGCTGCGAACAGAGCATCT	T	C	T // C	2	---	---	---	Apop_03177	NW_015442427.1	39734	Acropora sp.	A. digitifera	---	nuclear	0.696	recommended
AX-198036723	Affx-501366886	---	NW_015441057.1	784540	+	CTATTCAACTTGTTTGATACAAAATTTTATTGTTG[C/T]GTAAGTGCAGTCCATGTGAGATCCTACCATTCACA	T	C	T // C	2	---	---	---	Afix_01387	NW_015441057.1	784540	Acropora sp.	A. digitifera	---	nuclear	0.692	recommended
AX-198042319	Affx-501370376	---	NW_015441114.1	129398	+	ATACCCTGTTAAAAAAAGGAAAAGGAAACATATTG[C/T]ATAAGATGTTTGGCCCGTTTCCGTTTTTGATGGAC	T	C	T // C	2	---	---	---	Afix_04919	NW_015441114.1	129398	Acropora sp.	A. digitifera	---	nuclear	0.676	recommended
AX-212302964	Affx-509872821	---	NW_015441245.1	347032	+	TTGTATCTTTTTGTTTGGTTTGTCAGATTTCTGTT[A/G]TCTTTAAATGGGGGCATTAAACAAAGTTTTCAATG	A	G	A // G	2	---	---	---	Apop_08734	NW_015441245.1	347032	Acropora sp.	A. digitifera	---	nuclear	0.566	neutral
AX-212303176	Affx-509873033	---	NW_015441292.1	161027	+	GTCTTTTTGTTCTTGTGTTGACTTACATCAACTTT[A/G]AACAGTTCTACCAATCAGCCAATAAGATATCAGTA	A	G	A // G	2	---	---	---	Apop_08946	NW_015441292.1	161027	Acropora sp.	A. digitifera	---	nuclear	0.74	recommended
AX-198038023	Affx-501367723	---	NW_015441068.1	798892	+	GAGTCTCTCGGGGCGCTCACCCGCTGACCAAAAAG[C/T]GTGCAGACTCTGGGTACGAGATTGATGGTCAACAA	T	C	T // C	2	---	---	---	Afix_02224	NW_015441068.1	798892	Acropora sp.	A. digitifera	---	nuclear	0.526	neutral
AX-212304569	Affx-509874426	---	NW_015442206.1	53207	+	TTACGGCCCGACTCCTTTGCCACCTTTTTGGTCCG[A/G]GCCGTGTCGTCCGCGGAAGGGTCGGCAAGGCTGCG	A	G	A // G	2	---	---	---	Apop_10339	NW_015442206.1	53207	Acropora sp.	A. digitifera	---	nuclear	0.428	neutral
AX-212300784	Affx-509870675	---	NW_015441437.1	300331	+	TCACATAATTATGACGTTGAGTCTGGGAATCGAAC[A/C]CAGATCACATTGGTGGGAGGTGAGTGCTTTCATCA	A	C	A // C	2	---	---	---	Apop_06587	NW_015441437.1	300331	Acropora sp.	A. digitifera	---	nuclear	0.606	recommended
AX-197937990	Affx-501365646	---	NW_015441077.1	582525	+	ACTTAGTGACCAGGCCTAGAAGTCCTGCCATGTAC[A/T]GGAAGTGGTTTGGGAGTCTCTGTAGACATTACAGC	A	T	A // T	2	---	---	---	Afix_00148	NW_015441077.1	582525	Acropora sp.	A. digitifera	1	nuclear	0.41	neutral
AX-197957754	Affx-501378112	---	NW_015441478.1	309791	+	TTATTGAATCTTCTGATGCTCTTCGTGTGCACAGC[A/T]ACTTGCCAGCGCCCTGCTAGTTGAGGTTGTCAAAC	A	T	A // T	2	---	---	---	Afix_12698	NW_015441478.1	309791	Acropora sp.	A. digitifera	---	nuclear	0.54	neutral
AX-197961757	Affx-501380586	---	NW_015442039.1	68686	+	TTGGTTTTCACTAGAGGTGGTTTAAATAGCTGAAT[A/G]AAGGATTAAGTTAGGTTTCTAAAGAAACTGTAGAG	A	G	A // G	2	---	---	---	Afix_15172	NW_015442039.1	68686	Acropora sp.	A. digitifera	---	nuclear	0.802	recommended
AX-197953675	Affx-501375553	---	NW_015441297.1	93027	+	CAACTGGAAGAAGTCTTCCTTTAAATAAATCTAGT[A/G]CAATTAAAAAAAAGAAAAGAAATTCCAGAATTATT	A	G	A // G	2	---	---	---	Afix_10097	NW_015441297.1	93027	Acropora sp.	A. digitifera	---	nuclear	0.744	recommended
AX-197952128	Affx-501374590	---	NW_015441255.1	496651	+	TTGTGAATGAAAAGTTTGTTATTTATGGCGATCGT[C/T]CATCATTCAAATGATGATGAATTCTAGTATATTCA	T	C	T // C	2	---	---	---	Afix_09134	NW_015441255.1	496651	Acropora sp.	A. digitifera	---	nuclear	0.674	recommended
AX-197951261	Affx-501374038	---	NW_015441224.1	149253	+	CTTAAATTAATACTCGCTTGTGCAAATAGATGATC[C/T]TTTGCTTGCGCTTGTTTCGAAGAGACGCAAGGAAA	T	C	T // C	2	---	---	---	Afix_08582	NW_015441224.1	149253	Acropora sp.	A. digitifera	---	nuclear	0.748	recommended
AX-212299386	Affx-509869276	---	NW_015441155.1	113526	+	CGACGACAGCCGAGGCTAATTTCTAACTTGTTCAT[G/T]CCAGTTAGAAAATGCTTAGACAGTTCTCATTTTAT	T	G	T // G	2	---	---	---	Apop_05187	NW_015441155.1	113526	Acropora sp.	A. digitifera	---	nuclear	0.694	recommended
AX-212296250	Affx-509866140	---	NW_015441632.1	108777	+	TAATATACCTCTGTACATCCAGACCCGGGGAGTTA[A/G]GATATCTCCATGTGCACAAGCATTGAATAATCTGT	A	G	A // G	2	---	---	---	AP_var_4906	NW_015441632.1	108777	Acropora sp.	A. digitifera	---	nuclear	0.702	recommended
AX-198042931	Affx-501370766	---	NW_015441122.1	314038	+	TTAATTGGCTGGACCTGTCTTTTGAAAGTTGGGGT[A/G]TTTATGGCAATTAAACTGGCTATCTTAAGCCATGT	A	G	A // G	2	---	---	---	Afix_05310	NW_015441122.1	314038	Acropora sp.	A. digitifera	---	nuclear	0.758	recommended
AX-212305538	Affx-509862136	---	NW_015441093.1	773697	+	ACTGGCTTCCCCTCTGCTTAAGCTAACCACTTTGT[C/G]CATTAGCAATAGCTTTTGCGAGTTCATTTGCAGTT	C	G	C // G	2	---	---	---	AP_var_0902	NW_015441093.1	773697	Acropora sp.	A. digitifera	---	nuclear	0.672	recommended
AX-212295554	Affx-509865444	---	NW_015441479.1	146397	+	AATGCATAACGATGCATATGGGTCCCAGCTGTTAG[A/G]CACTACTTCGAAGGCAAGTTGCTCCAATGACGTGC	A	G	A // G	2	---	---	---	AP_var_4210	NW_015441479.1	146397	Acropora sp.	A. digitifera	---	nuclear	0.682	recommended
AX-198058287	Affx-501380041	---	NW_015441844.1	24266	+	TCATCAAACAAATATGTCCTTGCTCTTGGCCTGCT[A/T]ATTGCAAATATACAGCATTCATTTAACCTATTTAG	A	T	A // T	2	---	---	---	Afix_14627	NW_015441844.1	24266	Acropora sp.	A. digitifera	---	nuclear	0.662	recommended
AX-198061715	Affx-501382157	---	NW_015441260.1	443211	+	ATGGAGGGACCAACAGAGCCCGCAATGATGGGCCG[A/G]TGGCAGTAATCACGCATTTCCTTCCGCCTTTTCTA	A	G	A // G	2	---	---	---	Apop_01257	NW_015441260.1	443211	Acropora sp.	A. digitifera	1	nuclear	0.616	recommended
AX-212307594	Affx-509864195	---	NW_015441274.1	113504	+	TATACTAATGAGCTCCTGTCCCAGGACCCAGTGCT[C/T]CTTTTTCGGTTACGCTTGGTCCTTGGTAAAATTTG	T	C	T // C	2	---	---	---	AP_var_2961	NW_015441274.1	113504	Acropora sp.	A. digitifera	---	nuclear	0.724	recommended
AX-212314531	Affx-509871136	---	NW_015441242.1	40871	+	AAATGAAATGGCCCCTTGATACCGCATCTTTTTCA[G/T]AAAAGTGAGTCCATTTTTGTCTTCCTCCTTAGAGC	T	G	T // G	2	---	---	---	Apop_07048	NW_015441242.1	40871	Acropora sp.	A. digitifera	---	nuclear	0.716	recommended
AX-212303000	Affx-509872857	---	NW_015441254.1	274061	+	TCATTCGAAATGGTAATTTTTAGGGGCATTCCATT[G/T]GGGTTGTCCTTCGGGGCATTCCATGGACTGGGAGT	T	G	T // G	2	---	---	---	Apop_08770	NW_015441254.1	274061	Acropora sp.	A. digitifera	---	nuclear	0.638	recommended
AX-212317408	Affx-509873977	---	NW_015441648.1	94394	+	ATCGAAAACGAAGCAAAGAGCGTTATATACCCCTT[A/G]AATTAAGAGTGAACATCACAGCTTCTTCCTCCAAA	A	G	A // G	2	---	---	---	Apop_09890	NW_015441648.1	94394	Acropora sp.	A. digitifera	---	nuclear	0.684	recommended
AX-212306662	Affx-509863263	---	NW_015441177.1	89195	+	CTGTAACATACACATCGTCGCTTTTAAAGCAGGGA[A/T]TGATGACCGGCTTAAAGTCAAGGATCTCGTCGTTA	A	T	A // T	2	---	---	---	AP_var_2029	NW_015441177.1	89195	Acropora sp.	A. digitifera	---	nuclear	0.628	recommended
AX-212313455	Affx-509870046	---	NW_015441063.1	1262112	+	TTTTATTATACATAATAAGTGTGCCAAATATATTT[G/T]TTGTTGTTGCTGATTAGCTTAATCAGACGATACCC	T	G	T // G	2	---	---	---	Apop_05958	NW_015441063.1	1262112	Acropora sp.	A. digitifera	---	nuclear	0.64	recommended
AX-212307163	Affx-509863764	---	NW_015441225.1	643294	+	TCTTAAATTGGATTCAAGAAGTGACCGTACTGAAT[C/T]TCTTTTCGTGATTAAGGGATATGGATACTCCCAAT	T	C	T // C	2	---	---	---	AP_var_2530	NW_015441225.1	643294	Acropora sp.	A. digitifera	---	nuclear	0.692	recommended
AX-212310978	Affx-509867582	---	NW_015441098.1	370502	+	AATCGACATTAAACATTAATCACGGAAGGTTTTAA[C/T]TTTCACCAATGACAATATGCGTTCTTTGTGTGACA	T	C	T // C	2	---	---	---	Apop_03492	NW_015441098.1	370502	Acropora sp.	A. digitifera	---	nuclear	0.778	recommended
AX-212315176	Affx-509871762	---	NW_015441087.1	363482	+	TACTTTATGCACTAGTCAGTGTGTTCCTACCCCAC[A/G]GTGATGGGCCCATCAAGTCTAAGCATAAACCCCTT	A	G	A // G	2	---	---	---	Apop_07675	NW_015441087.1	363482	Acropora sp.	A. digitifera	---	nuclear	0.706	recommended
AX-197940004	Affx-501366984	---	NW_015441058.1	1637902	+	CCGAAGAAAAAGCTAGTCTCGTAGTTTTCAGCAAA[A/G]GGCCTCATCGGAAAAACAGCTTATTTTTTCTATGT	A	G	A // G	2	---	---	---	Afix_01485	NW_015441058.1	1637902	Acropora sp.	A. digitifera	---	nuclear	0.744	recommended
AX-212291547	Affx-509861422	---	NW_015441061.1	1513218	+	GCTCGAATAAAGCCATTATAAAGGAACTGTAAGGC[A/T]GTCAGGTAATCGTCTCCTTGGCAACACATCCAGTG	A	T	A // T	2	---	---	---	AP_var_0188	NW_015441061.1	1513218	Acropora sp.	A. digitifera	---	nuclear	0.764	recommended
AX-212308573	Affx-509865174	---	NW_015441418.1	115678	+	ATAACCATGGAAAGACAGTCAGGCTTGGCCCTGAC[A/G]AACATTCACTAAGAAAAGCCTGTTGACTATGATGC	A	G	A // G	2	---	---	---	AP_var_3940	NW_015441418.1	115678	Acropora sp.	A. digitifera	---	nuclear	0.692	recommended
AX-212307463	Affx-509864064	---	NW_015441259.1	463507	+	TGTTTGTCTGATGGAATGGTCATCAATCAGTTTGC[A/T]GGTGGATTTCACTGAATCTCTAACGACAATGTCTG	A	T	A // T	2	---	---	---	AP_var_2830	NW_015441259.1	463507	Acropora sp.	A. digitifera	---	nuclear	0.586	neutral
AX-198050389	Affx-501375297	---	NW_015441292.1	334702	+	GCCCTTTCTTAAAAACAGCAAAAATTCCAATTTCT[A/G]ATTTCCTTGACATAGTGGGCACTTATGTCTGTGTA	A	G	A // G	2	---	---	---	Afix_09841	NW_015441292.1	334702	Acropora sp.	A. digitifera	---	nuclear	0.73	recommended
AX-198045170	Affx-501372175	---	NW_015441162.1	48053	+	GAGTAGCAAATCCGAAAACCCGATTTTAGTTTTGC[A/T]GAAAAACCAGAAACTGAGAACGAAATAGAACAGAA	A	T	A // T	2	---	---	---	Afix_06719	NW_015441162.1	48053	Acropora sp.	A. digitifera	---	nuclear	0.548	neutral
AX-198062972	Affx-501382942	---	NW_015441567.1	16402	+	TGTGGAGAAACCAATGCTACGCCTTTCAAGGCCTC[A/T]GTCTTGGCTTAAATACCGCACCAAGGGTTTTCCCA	A	T	A // T	2	---	---	---	Apop_02042	NW_015441567.1	16402	Acropora sp.	A. digitifera	1	nuclear	0.6	recommended
AX-198049294	Affx-501374672	---	NW_015441260.1	249576	+	GAAGATTTCCACCTATGAACTAACCCTAAGGGGCC[A/C]TGTATTCCGTGTTTTGACCGTTCAATGCTTTTGAA	A	C	A // C	2	---	---	---	Afix_09216	NW_015441260.1	249576	Acropora sp.	A. digitifera	---	nuclear	0.692	recommended
AX-212313601	Affx-509870192	---	NW_015441086.1	532680	+	ACCTCAGGTACATTAATTTTTTTCAAGTGTTTGTT[G/T]TTTGTATTCCATTTTGCTATCCCGTCCCAACGAGT	T	G	T // G	2	---	---	---	Apop_06104	NW_015441086.1	532680	Acropora sp.	A. digitifera	---	nuclear	0.614	recommended
AX-198050755	Affx-501375521	---	NW_015441297.1	458438	+	TGGAGGTGGAGGAGGAGGCCTTCTTGACGTCTGGA[C/T]ATCATTCTTAGCATGTAATGAAATTGACTTCTTTA	T	C	T // C	2	---	---	---	Afix_10065	NW_015441297.1	458438	Acropora sp.	A. digitifera	---	nuclear	0.704	recommended
AX-198034516	Affx-501365486	---	NW_015441402.1	92286	+	TTGCTCCTCGTATTG[C/T]TTTGTGGAATTAGTTTCTCACGTCGGATAGTGTCC	T	C	T // C	2	---	---	---	Afix_11640	NW_015441402.1	92286	Acropora sp.	A. digitifera	---	nuclear	0.746	recommended
AX-212306014	Affx-509862612	---	NW_015441126.1	346572	+	AGAGTGCTCAGCATAACCAAGAATGATTTGAATCA[A/T]GCTGTTGCACTGTTGACGGGAGAGGATACGAGGAC	A	T	A // T	2	---	---	---	AP_var_1378	NW_015441126.1	346572	Acropora sp.	A. digitifera	---	nuclear	0.532	neutral
AX-212297686	Affx-509867576	---	NW_015441071.1	837589	+	ATTCTTAATGCTTATACTCAGTTACAAACTTTACG[G/T]TAAGGGGCTATGGACTGGAAATGGGGATCCAATTT	T	G	T // G	2	---	---	---	Apop_03486	NW_015441071.1	837589	Acropora sp.	A. digitifera	---	nuclear	0.646	recommended
AX-198044791	Affx-501371923	---	NW_015441155.1	679519	+	ACAGAGATCAAAAGCCCATATTGCGACCAGCAATA[G/T]TCCCTTGGAAGCTTAACCTGAAAAGAATTGAAGTA	T	G	T // G	2	---	---	---	Afix_06467	NW_015441155.1	679519	Acropora sp.	A. digitifera	---	nuclear	0.702	recommended
AX-212313637	Affx-509870228	---	NW_015441295.1	117150	+	CAATTCTCCGTTGAAGACTAAAAATTTCGCTTTCC[A/G]GTCTTTTCTGTACTGTGACTTTCAATAATCATGGC	A	G	A // G	2	---	---	---	Apop_06140	NW_015441295.1	117150	Acropora sp.	A. digitifera	---	nuclear	0.728	recommended
AX-198036710	Affx-501366879	---	NW_015441057.1	768912	+	GTCTTCACAGATCACACAACAGCACCATCTCTGGC[A/G]AGCCCAGGAAGTCTTCAGTCAATTTTGCAGTCAAT	A	G	A // G	2	---	---	---	Afix_01380	NW_015441057.1	768912	Acropora sp.	A. digitifera	---	nuclear	0.66	recommended
AX-198062216	Affx-501382466	---	NW_015441351.1	150641	+	TTTCAGGCTGCCACTCCATAACAACAAAGGCCATC[A/G]AGTGCCTTGTAGCAATTTGTGGACCCACTCTGAAA	A	G	A // G	2	---	---	---	Apop_01566	NW_015441351.1	150641	Acropora sp.	A. digitifera	1	nuclear	0.68	recommended
AX-212315171	Affx-509871757	---	NW_015441086.1	1207729	+	CACAGGATGAGCTTTTAGAGCGGCGCCTCTCTCTG[C/T]CTTACGGTTGTCGATTCTCCTTCGCTTTGGCTTTG	T	C	T // C	2	---	---	---	Apop_07670	NW_015441086.1	1207729	Acropora sp.	A. digitifera	---	nuclear	0.686	recommended
AX-212308590	Affx-509865191	---	NW_015441421.1	53171	+	GAAATGCACGCCCCACGCACAAATCAATCAAGTTC[A/C]ATGCGTGCAGAAAACGTCAGCTGCATGAAATTGCT	A	C	A // C	2	---	---	---	AP_var_3957	NW_015441421.1	53171	Acropora sp.	A. digitifera	---	nuclear	0.652	recommended
AX-212305473	Affx-509862063	---	NW_015441089.1	480349	+	GTCAGGGGCCTGGAAGCGTATGCGCCTGGATGTCC[A/G]TCTTGCATCAAACACGCTCCCAAGCCGTGCATGGA	A	G	A // G	2	---	---	---	AP_var_0829	NW_015441089.1	480349	Acropora sp.	A. digitifera	---	nuclear	0.546	neutral
AX-198057097	Affx-501379341	---	NW_015441657.1	42464	+	AATGCGATGGAAAATGACCCATGAACCTCGTTTGT[G/T]TGTCAAAACCACTGATAACTGTAGTATCAGTTGTT	T	G	T // G	2	---	---	---	Afix_13927	NW_015441657.1	42464	Acropora sp.	A. digitifera	---	nuclear	0.582	neutral
AX-212310234	Affx-509866838	---	NW_015442018.1	27209	+	CAGATCTAGCGACTTTGCTTGGAAAAGTACAAAGA[A/T]AAAACGCTTGTTGTTACTATGAGTCAACCAAGGAG	A	T	A // T	2	---	---	---	AP_var_5604	NW_015442018.1	27209	Acropora sp.	A. digitifera	---	nuclear	0.656	recommended
AX-198038136	Affx-501367792	---	NW_015441068.1	989030	+	AGCCGCCAGCCGACCTCCCAAACGATTGACCGGTT[G/T]ATCGGTAGGATAAATGTTGTCGGATTTGTCAAGTT	T	G	T // G	2	---	---	---	Afix_02293	NW_015441068.1	989030	Acropora sp.	A. digitifera	---	nuclear	0.676	recommended
AX-198051265	Affx-501375835	---	NW_015441313.1	307132	+	CGCACCTGCAAAGG[G/T]TGCAAAATCACTGTTTTTCATTGTTTAATATGCAA	T	G	T // G	2	---	---	---	Afix_10379	NW_015441313.1	307132	Acropora sp.	A. digitifera	---	nuclear	0.71	recommended
AX-212314033	Affx-509870637	---	NW_015441080.1	303484	+	TACGTTATTCATGGACATACACATGAAGATGCTCG[A/G]AAACAACAAACAACATTCAGTTCACCGATTAACTG	A	G	A // G	2	---	---	---	Apop_06549	NW_015441080.1	303484	Acropora sp.	A. digitifera	---	nuclear	0.602	recommended
AX-198061108	Affx-501381777	---	NW_015441169.1	497595	+	TTCTGCATGGGGATCTGGAGGAACACTCTCTTCCA[A/T]TTCCATATCATCTGAATCAAGAGTTGTCATTCCAT	A	T	A // T	2	---	---	---	Apop_00877	NW_015441169.1	497595	Acropora sp.	A. digitifera	1	nuclear	0.768	recommended
AX-212307580	Affx-509864181	---	NW_015441272.1	350410	+	GGCTAATTCAAGATTAGAAAACACCACCCCTTGTC[A/G]TCAGCTTACTTTTAATGGCGATATGTGCGAATAAA	A	G	A // G	2	---	---	---	AP_var_2947	NW_015441272.1	350410	Acropora sp.	A. digitifera	---	nuclear	0.666	recommended
AX-212315433	Affx-509872019	---	NW_015441113.1	497354	+	CCTTGTTTCTTCAAATAATGGTAGCCCCTAAGGAA[A/G]CATAATAGGCTCAGTGACATTTTAAAATTTGTTTT	A	G	A // G	2	---	---	---	Apop_07932	NW_015441113.1	497354	Acropora sp.	A. digitifera	---	nuclear	0.696	recommended
AX-212301540	Affx-509871439	---	NW_015441059.1	1486448	+	ATACTGAGAATTAACGATTTTGTAATGACACAGTT[A/G]CCCCGAGTTTTGGGGAATGTCATTGAATAGATGGA	A	G	A // G	2	---	---	---	Apop_07352	NW_015441059.1	1486448	Acropora sp.	A. digitifera	---	nuclear	0.694	recommended
AX-198047000	Affx-501373327	---	NW_015441196.1	280289	+	GGCGATTCTTTTGTTCTTTTTAACATATCCATGGA[A/T]ACTTCCCTCTGACCGAATTTCACCCCTTTGGGCAA	A	T	A // T	2	---	---	---	Afix_07871	NW_015441196.1	280289	Acropora sp.	A. digitifera	---	nuclear	0.666	recommended
AX-212304765	Affx-509861354	---	NW_015441060.1	245724	+	AATAGCGAATGGACCTGCTAACCGTGGATTCACGA[C/T]AAACGAGGGAAAGCGGGCGTCCATGTTTCGTCGAG	T	C	T // C	2	---	---	---	AP_var_0120	NW_015441060.1	245724	Acropora sp.	A. digitifera	---	nuclear	0.582	neutral
AX-198060386	Affx-501381328	---	NW_015441094.1	1063530	+	ACTGCTGGTCTATGAACAACAACAGGAGGCTGATG[A/G]TATACAATAGGTGGCCTGTGAATTAAAATTGGAGC	A	G	A // G	2	---	---	---	Apop_00428	NW_015441094.1	1063530	Acropora sp.	A. digitifera	1	nuclear	0.588	neutral
AX-198039646	Affx-501368740	---	NW_015441082.1	366538	+	CAAGTCACTTCTTTTTTCACCCAAAACCCGTGGAT[G/T]AGTTGAAAGATAATACTGGTTGCATGCATATCTTT	T	G	T // G	2	---	---	---	Afix_03241	NW_015441082.1	366538	Acropora sp.	A. digitifera	---	nuclear	0.746	recommended
AX-198035229	Affx-501365958	---	NW_015441217.1	637810	+	GTATTTTCTCGACGGAGCTTCGTTAGTTCTTCGTT[C/T]GCCTTACTGATACCTTTCTGGTGACTGAGTGTTTC	T	C	T // C	2	---	---	---	Afix_00460	NW_015441217.1	637810	Acropora sp.	A. digitifera	1	nuclear	0.686	recommended
AX-212315705	Affx-509872274	---	NW_015441146.1	222722	+	TGATGTACAGTAAAGCCCCACAATACGTCCACCGC[C/T]TCATTACGACCTCTCTTTTTTTGCCCCGAAGATTT	T	C	T // C	2	---	---	---	Apop_08187	NW_015441146.1	222722	Acropora sp.	A. digitifera	---	nuclear	0.662	recommended
AX-198050572	Affx-501375412	---	NW_015441295.1	369195	+	GCTACAAGAATATACTATTATTGTAATAATCATTA[C/T]TATTCATTATTGGTACAATAATTTTATTTGTGATA	T	C	T // C	2	---	---	---	Afix_09956	NW_015441295.1	369195	Acropora sp.	A. digitifera	---	nuclear	0.63	recommended
AX-212309439	Affx-509866043	---	NW_015441613.1	214072	+	CGATTTAAATTGCGGGCGAGGTCTTCTTTAATTGG[A/G]TTTTGAGGTAAAAATTGACAATGGATGATTTACTT	A	G	A // G	2	---	---	---	AP_var_4809	NW_015441613.1	214072	Acropora sp.	A. digitifera	---	nuclear	0.794	recommended
AX-198060205	Affx-501381213	---	NW_015441079.1	713703	+	GCCATCGAATGCTATAGAGTGGTCCCCAACGGGAA[A/G]CTGTTGTTATTATGAGTTTAAACTTGCATAGAGCT	A	G	A // G	2	---	---	---	Apop_00313	NW_015441079.1	713703	Acropora sp.	A. digitifera	1	nuclear	0.742	recommended
AX-198048323	Affx-501374069	---	NW_015441224.1	24469	+	TCATGCACCGTCATCAAGATGGGGACTTTTTTTGG[C/T]TGGCGATAAAGTTCTAATAATATGTACTGCTGAGT	T	C	T // C	2	---	---	---	Afix_08613	NW_015441224.1	24469	Acropora sp.	A. digitifera	---	nuclear	0.69	recommended
AX-198061818	Affx-501382225	---	NW_015441276.1	510666	+	CTCGGAGAGTTGAATGGCTTGCAGCGTTTGCGCCT[C/T]AGCTCAAACAAGCTACGGAGACTTCCCCACACCAT	T	C	T // C	2	---	---	---	Apop_01325	NW_015441276.1	510666	Acropora sp.	A. digitifera	1	nuclear	0.624	recommended
AX-198056812	Affx-501379172	---	NW_015441639.1	211134	+	CCGTCCCTTTCTGTCTCACACTTTGGACTGGGCCC[G/T]CGTCTCCGTTCCTCAATGTTTGTCATGTGATATTG	T	G	T // G	2	---	---	---	Afix_13758	NW_015441639.1	211134	Acropora sp.	A. digitifera	---	nuclear	0.706	recommended
AX-198062755	Affx-501382801	---	NW_015441487.1	76503	+	CGTCACCTTTCCCGAGCGGTGAACAAGCATGAAGG[C/T]GTTCACGAAGATGTTCCCATTGTAGGTGAAACGAC	T	C	T // C	2	---	---	---	Apop_01901	NW_015441487.1	76503	Acropora sp.	A. digitifera	1	nuclear	0.774	recommended
AX-212305545	Affx-509862143	---	NW_015441093.1	1075303	+	AGTGTGCCCCTTTGTAAGCTCCTTCGAAGTTTGCC[A/G]AGTTTCATAACCATTCTCTTGTATTAACTAAGATT	A	G	A // G	2	---	---	---	AP_var_0909	NW_015441093.1	1075303	Acropora sp.	A. digitifera	---	nuclear	0.708	recommended
AX-198034813	Affx-501365691	---	NW_015441091.1	584234	+	TACCACTTTCCGATGGACGTGATAACCTGCTACGT[A/T]GGAGCGCATCAAAGATTGACGAGTGCAAAGCTAAG	A	T	A // T	2	---	---	---	Afix_00193	NW_015441091.1	584234	Acropora sp.	A. digitifera	1	nuclear	0.654	recommended
AX-212307294	Affx-509863895	---	NW_015441242.1	220411	+	GCTTGACACGGTTTTTCAGTTCCAGCTAATAGTTT[C/T]CTCTACTTGAATTCTTTGTATTAGGCATTTGGTTT	T	C	T // C	2	---	---	---	AP_var_2661	NW_015441242.1	220411	Acropora sp.	A. digitifera	---	nuclear	0.728	recommended
AX-212311822	Affx-509868426	---	NW_015441098.1	367222	+	TAATCGACATTCGGCGACCGAGCTCAGCCGCTAGA[A/C]TAAACATGCCGTTTCAGTCCATCTATTCGAACAAT	A	C	A // C	2	---	---	---	Apop_04336	NW_015441098.1	367222	Acropora sp.	A. digitifera	---	nuclear	0.698	recommended
AX-197948089	Affx-501372086	---	NW_015441161.1	321904	+	CTAAATTCCATTTTCGATCGTACATCGGCCGATGT[C/T]AGTAGTAGCCGCAGGGTCAGTAACTGCGTCCTGCG	T	C	T // C	2	---	---	---	Afix_06630	NW_015441161.1	321904	Acropora sp.	A. digitifera	---	nuclear	0.594	neutral
AX-212309533	Affx-509866137	---	NW_015441631.1	214147	+	CGCTACTCTTCGGTACTCAGGCCCTCGACAACGAC[A/G]ACCAAATAAGAAAGGTAACTTTGAGCCTTTTTCAT	A	G	A // G	2	---	---	---	AP_var_4903	NW_015441631.1	214147	Acropora sp.	A. digitifera	---	nuclear	0.648	recommended
AX-197955939	Affx-501376982	---	NW_015441387.1	62310	+	ATCATATCTCAGCTTCGTTATTAGTTGTTTCGTTG[A/C]AATTAAAATTTCATAATTAACATTTTTTTTCATTC	A	C	A // C	2	---	---	---	Afix_11526	NW_015441387.1	62310	Acropora sp.	A. digitifera	---	nuclear	0.606	recommended
AX-197957500	Affx-501377967	---	NW_015441467.1	147837	+	TATCTATAACCAAAAATAAACTATGCAATTATAAT[A/C]TTGCAAACGCAACCTACAGATGACGAAATCAAGAA	A	C	A // C	2	---	---	---	Afix_12553	NW_015441467.1	147837	Acropora sp.	A. digitifera	---	nuclear	0.556	neutral
AX-198042132	Affx-501370257	---	NW_015441113.1	759644	+	TAACATGATGTCGTTACCTGAAGTGGGGTGCAGGC[A/C]TAATCAATTTCATACTTCGCTTTCAGTCAAAGAAA	A	C	A // C	2	---	---	---	Afix_04800	NW_015441113.1	759644	Acropora sp.	A. digitifera	---	nuclear	0.782	recommended
AX-198073074	Affx-501389091	---	NW_015441303.1	297007	+	CATGACTAGCCGTCAGTTCTCCGCTGAAATGTCGC[C/T]GGGCGCCTGCAGGAGAATTTTTACGAAATTGCTTT	T	C	T // C	2	---	---	---	Afix_21286	NW_015441303.1	297007	Acropora sp.	A. digitifera	---	nuclear	0.646	recommended
AX-198048389	Affx-501374112	---	NW_015441224.1	322445	+	GCAAGGTAAGCCCTTGCGACTACCCCACAGATCAC[A/T]GAGACAACTGGACGCAATGACCCGAGATAAACTTA	A	T	A // T	2	---	---	---	Afix_08656	NW_015441224.1	322445	Acropora sp.	A. digitifera	---	nuclear	0.392	not_recommended
AX-197982419	Affx-501393014	---	NW_015441840.1	120838	+	GACCCCCCTTATCTATCAATTATTGCAGCCATAAC[A/G]CCCCTCTCCCACTACCTCACATCTGCTGGCTAGAT	A	G	A // G	2	---	---	---	Apop_03149	NW_015441840.1	120838	Acropora sp.	A. digitifera	---	nuclear	0.622	recommended
AX-197962808	Affx-501381230	---	NW_015441081.1	686577	+	GGCGACATGATTTTGGCGATCGTTTCGTTTCGTCA[C/G]CTCGTCACTCCTCGCCGAGTCGGAGGGAAAGTTCG	C	G	C // G	2	---	---	---	Apop_00330	NW_015441081.1	686577	Acropora sp.	A. digitifera	1	nuclear	0.64	recommended
AX-212307121	Affx-509863722	---	NW_015441221.1	45057	+	CTCTTCTACCCCGTCTCTTTCTCCTCTTTCGCGCC[A/T]TTTTCCTACCTCTCCCACTTTATTGACTCCCTTAT	A	T	A // T	2	---	---	---	AP_var_2488	NW_015441221.1	45057	Acropora sp.	A. digitifera	---	nuclear	0.662	recommended
AX-198047657	Affx-501373686	---	NW_015441207.1	259599	+	ACGTTCTTCAACAAAGAACAGGAAACAGTTGGCAT[A/G]CATGAAAATCCAACGTAATCGGTCTTGTAATCATT	A	G	A // G	2	---	---	---	Afix_08230	NW_015441207.1	259599	Acropora sp.	A. digitifera	---	nuclear	0.684	recommended
AX-198059596	Affx-501380838	---	NW_015442927.1	11527	+	AGTTTTAAGACACACATTTTTGTTTTCACTTTTTT[A/T]AACTTTCGTACTCTCTGTATGTGTATTGAAAATAC	A	T	A // T	2	---	---	---	Afix_15424	NW_015442927.1	11527	Acropora sp.	A. digitifera	---	nuclear	0.342	not_recommended
AX-197961388	Affx-501380342	---	NW_015441960.1	13232	+	TGATAGCAATAAATGGCTACAATATCATCAGACGG[A/G]ACAGAAAGGAGACCACTCACGGCGGGGTGTGTATG	A	G	A // G	2	---	---	---	Afix_14928	NW_015441960.1	13232	Acropora sp.	A. digitifera	---	nuclear	0.734	recommended
AX-197941801	Affx-501368127	---	NW_015441072.1	456278	+	AGGTCGATCAAGAGGGTGTATACCAATGATTAGCC[A/T]TGTGAGGGCGTCGAGGAGAGTGTCATGACTCCCGT	A	T	A // T	2	---	---	---	Afix_02628	NW_015441072.1	456278	Acropora sp.	A. digitifera	---	nuclear	0.65	recommended
AX-197951230	Affx-501374014	---	NW_015441223.1	651142	+	ATCCCAAAGACAGAACTACAAGGAAAACACACAAT[C/T]CAAGTTATTATTGTTATTATTTAAAATCAGTGTTA	T	C	T // C	2	---	---	---	Afix_08558	NW_015441223.1	651142	Acropora sp.	A. digitifera	---	nuclear	0.694	recommended
AX-197955747	Affx-501376869	---	NW_015441378.1	341067	+	AAAATTTTCTGAAGTTAACGAAGTGTCGGATGCCT[C/G]CTGGAGAGGGGGTCAGGGGGCTCACGCTACCCTGC	C	G	C // G	2	---	---	---	Afix_11413	NW_015441378.1	341067	Acropora sp.	A. digitifera	---	nuclear	0.704	recommended
AX-198057623	Affx-501379637	---	NW_015441722.1	49846	+	TTGAAAAGCTGTCATTTTTCGAATATTAGGTATTT[A/T]TATGGCTGTATTTTCCAAAGGACATTTCAATGAAT	A	T	A // T	2	---	---	---	Afix_14223	NW_015441722.1	49846	Acropora sp.	A. digitifera	---	nuclear	0.366	not_recommended
AX-198059584	Affx-501380830	---	NW_015442760.1	842	+	GTGGAAACGCGAAGTTACATTTTCAGATGAAGCTT[A/T]TGCTATCGCGCAACCAGACCTGCGGGAAGCAGAAA	A	T	A // T	2	---	---	---	Afix_15416	NW_015442760.1	842	Acropora sp.	A. digitifera	---	nuclear	0.366	not_recommended
AX-197955748	Affx-501376870	---	NW_015441378.1	341596	+	CTTTTCGCTTATACCTTGGTTAAGAGCACGCATCT[A/T]CGAATCGCCGAAAATAAAATTAAAAAAACAACGAT	A	T	A // T	2	---	---	---	Afix_11414	NW_015441378.1	341596	Acropora sp.	A. digitifera	---	nuclear	0.7	recommended
AX-212291443	Affx-509861318	---	NW_015441059.1	728763	+	TAAACTACTGTACTCTGTGTTTCAATGGTATGTAG[A/C]AAGTTGGGAGTTGGGGTCCCTGTCTGGTCTGTGTT	A	C	A // C	2	---	---	---	AP_var_0084	NW_015441059.1	728763	Acropora sp.	A. digitifera	---	nuclear	0.702	recommended
AX-197944898	Affx-501370040	---	NW_015441107.1	462153	+	TCAAGCCAACTCCAGGGAGCTGATCGTTTTGTGAG[A/T]TCATGATGAACCTGTAGGAGAAAGGCATGAATGCA	A	T	A // T	2	---	---	---	Afix_04583	NW_015441107.1	462153	Acropora sp.	A. digitifera	---	nuclear	0.664	recommended
AX-197948486	Affx-501372324	---	NW_015441164.1	756290	+	CAACACCAAATCTGATAGTTGACAAAATACCAAAA[A/T]TTCTAGTTCATTCTCTAAAGTTAGAATTAAGTTTA	A	T	A // T	2	---	---	---	Afix_06868	NW_015441164.1	756290	Acropora sp.	A. digitifera	---	nuclear	0.72	recommended
AX-212296973	Affx-509866863	---	NW_015442043.1	20582	+	AGCATTCCAAGAGCTGCAAAAATTTATCGAAGAAT[A/T]GCGAGGGAGTGAGCTGGTTGTTGGATGATGGTGGC	A	T	A // T	2	---	---	---	AP_var_5629	NW_015442043.1	20582	Acropora sp.	A. digitifera	---	nuclear	0.728	recommended
AX-198059245	Affx-501380618	---	NW_015442081.1	90834	+	AGTATGAGAGGATAAT[A/G]ATGGAACTTGAGAGAAACTGAAACAAGAGAATGGT	A	G	A // G	2	---	---	---	Afix_15204	NW_015442081.1	90834	Acropora sp.	A. digitifera	---	nuclear	0.724	recommended
AX-197981512	Affx-501392474	---	NW_015441108.1	411122	+	CTACTTATTCTACAAAGCCGCAGACCATCTAAGGT[G/T]CGCAGCCCCTTGCACCCCTCCCCTAGATTCGCCCC	T	G	T // G	2	---	---	---	Apop_02608	NW_015441108.1	411122	Acropora sp.	A. digitifera	---	nuclear	0.66	recommended
AX-197953662	Affx-501375544	---	NW_015441297.1	70578	+	GTAAACACTTTTTAAAGCAAAGTTGTGAGTTTCTG[C/T]AGCTGTTACCACGGGGATAAGGAGGCAGGGAGGTT	T	C	T // C	2	---	---	---	Afix_10088	NW_015441297.1	70578	Acropora sp.	A. digitifera	---	nuclear	0.64	recommended
AX-197963187	Affx-501381458	---	NW_015441115.1	111467	+	CTCAACTTGGGCTGAATATTTAAACGCGAAGAGTT[A/T]CCCTCAACGATAAGCCCGCACCAGATGCGGGGAAG	A	T	A // T	2	---	---	---	Apop_00558	NW_015441115.1	111467	Acropora sp.	A. digitifera	1	nuclear	0.676	recommended
AX-197940834	Affx-501367542	---	NW_015441062.1	974046	+	CAGAAGGCATGGTCCCATAGGGTGATGGTAAGTGA[G/T]TATAGGGATGTGTGCTCGACCGGTGGGGGAGAGGT	T	G	T // G	2	---	---	---	Afix_02043	NW_015441062.1	974046	Acropora sp.	A. digitifera	---	nuclear	0.684	recommended
AX-212295380	Affx-509865267	---	NW_015441439.1	289970	+	CTTCTTTGCTTGCAGCAACTGGTTACTATGCATAC[A/T]TCGAGGCCTCGCTTCCACGAGGGGCAAATGACACC	A	T	A // T	2	---	---	---	AP_var_4033	NW_015441439.1	289970	Acropora sp.	A. digitifera	---	nuclear	0.65	recommended
AX-212295737	Affx-509865627	---	NW_015441513.1	112613	+	CAGTCTCAAAAGAACTGTATCCGAGAGAGTCTTGC[A/T]CCGATTCTCCGGCGACGAGCAAACAGTAGCAAATG	A	T	A // T	2	---	---	---	AP_var_4393	NW_015441513.1	112613	Acropora sp.	A. digitifera	---	nuclear	0.71	recommended
AX-197939219	Affx-501366473	---	NW_015441057.1	1353642	+	ATGAACTGGATGACGTATTTATGATTTCGCCTTCT[A/T]GAGCTCATCGCAGTGCTTGTAGCTTCCAAAAGGAA	A	T	A // T	2	---	---	---	Afix_00974	NW_015441057.1	1353642	Acropora sp.	A. digitifera	---	nuclear	0.61	recommended
AX-197950579	Affx-501373600	---	NW_015441202.1	277890	+	CGAAGGTTTAGTTCTAAAGAAATTGTTGTGCCAGG[C/G]CAGTGGGGAAGTGAAACAGGGACGTTGGCCCTCGT	C	G	C // G	2	---	---	---	Afix_08144	NW_015441202.1	277890	Acropora sp.	A. digitifera	---	nuclear	0.65	recommended
AX-212292121	Affx-509861997	---	NW_015441085.1	940091	+	ACGCTACACCAATTTTAATGCGTGGCTATCACCGT[A/T]CGTAGAGTGATGGCCACTCCATGGTGCCTGGTGAA	A	T	A // T	2	---	---	---	AP_var_0763	NW_015441085.1	940091	Acropora sp.	A. digitifera	---	nuclear	0.69	recommended
AX-197944058	Affx-501369520	---	NW_015441096.1	957208	+	TTTTTTCTAGCGAATACAGCGTATGTCGGAAGAAA[G/T]GGCAGCTTGTGTGACACCGCTTCCAGCCGGGTCAC	T	G	T // G	2	---	---	---	Afix_04021	NW_015441096.1	957208	Acropora sp.	A. digitifera	---	nuclear	0.762	recommended
AX-197955989	Affx-501377010	---	NW_015441388.1	259891	+	AAACCACAGCGGGAGAAAAATGTAATATCCTTTGA[C/T]TTTTTAAAAATGTCTGTCAAAATTCAGCGGTCAGT	T	C	T // C	2	---	---	---	Afix_11554	NW_015441388.1	259891	Acropora sp.	A. digitifera	---	nuclear	0.596	neutral
AX-212309319	Affx-509865923	---	NW_015441582.1	192863	+	GTGACGGCGTGACGTCCTTCACAGGACCGTGATCA[A/C]GTCGGTTTATATTTCCATGATCGATTGATTTGATT	A	C	A // C	2	---	---	---	AP_var_4689	NW_015441582.1	192863	Acropora sp.	A. digitifera	---	nuclear	0.708	recommended
AX-197948532	Affx-501372352	---	NW_015441166.1	660698	+	ACACCGCTATATGAAATTTTAACGTATTGTACACA[A/T]TTTTATGTAAAAAAGTGTAACTATTAGGGCGAATT	A	T	A // T	2	---	---	---	Afix_06896	NW_015441166.1	660698	Acropora sp.	A. digitifera	---	nuclear	0.628	recommended
AX-197942802	Affx-501368726	---	NW_015441082.1	165717	+	ATCAACATACAGAAGAACAAACTTACATTATCAAC[A/G]GTACATAATCTTACTATGATCGACAATTCTTGGAA	A	G	A // G	2	---	---	---	Afix_03227	NW_015441082.1	165717	Acropora sp.	A. digitifera	---	nuclear	0.718	recommended
AX-212297283	Affx-509867173	---	NW_015442520.1	10183	+	GAGCTTGTGCCATGTGTTCCAAGGCTGGGAGAAAA[C/T]GCAAAGAAGGCCAAGGCCGCACCTTCGAAACATCG	T	C	T // C	2	---	---	---	AP_var_5939	NW_015442520.1	10183	Acropora sp.	A. digitifera	---	nuclear	0.694	recommended
AX-198050694	Affx-501375484	---	NW_015441296.1	386989	+	GGGACGGTCAGGGTGTCCCGTTTGCGATGGTGCTA[A/G]TTGGTTAGGGCTGTGCTAAACCTCGAAAACTTGTG	A	G	A // G	2	---	---	---	Afix_10028	NW_015441296.1	386989	Acropora sp.	A. digitifera	---	nuclear	0.732	recommended
AX-198050566	Affx-501375408	---	NW_015441295.1	358493	+	AAGTCTTGAAATTAATGCTCGGTTTTTCTTTCCTT[C/G]AAGAACAAAGATGCTGGTGATTCTGACAGCGAAAA	C	G	C // G	2	---	---	---	Afix_09952	NW_015441295.1	358493	Acropora sp.	A. digitifera	---	nuclear	0.634	recommended
AX-212315341	Affx-509871927	---	NW_015441102.1	823007	+	CATGTCTCCTCCTCCCCTCATCATCACAAATCGAA[C/T]GGAAAAGTAGAAGCCACGCTAAAAGTTGCCAAGTC	T	C	T // C	2	---	---	---	Apop_07840	NW_015441102.1	823007	Acropora sp.	A. digitifera	---	nuclear	0.67	recommended
AX-198058294	Affx-501380045	---	NW_015441844.1	27506	+	ATCAATCCAAACGCCCCGGGGGCGTTAAGGCGATG[A/G]TTGGATCACGAAATATCAACAACTTACTAATGCCA	A	G	A // G	2	---	---	---	Afix_14631	NW_015441844.1	27506	Acropora sp.	A. digitifera	---	nuclear	0.768	recommended
AX-198044803	Affx-501371932	---	NW_015441155.1	690461	+	CCATCCGCTAAGTTTTTCTTATCAACATTGAAAAC[A/T]GGGAGACCATGGACGTTAACAATTAATTTAAAAGG	A	T	A // T	2	---	---	---	Afix_06476	NW_015441155.1	690461	Acropora sp.	A. digitifera	---	nuclear	0.668	recommended
AX-212314434	Affx-509871038	---	NW_015441124.1	323622	+	CACTTCAGCCCGTTTACCGGGCCAGCCGTTGTTGG[A/G]AATAATTATGCATTGGAATCGGCAAATGAAAAGAT	A	G	A // G	2	---	---	---	Apop_06950	NW_015441124.1	323622	Acropora sp.	A. digitifera	---	nuclear	0.63	recommended
AX-198050545	Affx-501375394	---	NW_015441295.1	306883	+	TTTCCACCGATGGAGAAGCTCTTCCCCACCCTCAT[A/G]AAAAACCAATAACAACCTATAATTCCCCAATTCGC	A	G	A // G	2	---	---	---	Afix_09938	NW_015441295.1	306883	Acropora sp.	A. digitifera	---	nuclear	0.648	recommended
AX-198062145	Affx-501382420	---	NW_015441333.1	297660	+	TTACCACGCACCTCTTTGCAGCCACGTTTCACGCC[A/T]GTACTTGTTGTAGGCCGTTCTTTGTTTACCGAGCT	A	T	A // T	2	---	---	---	Apop_01520	NW_015441333.1	297660	Acropora sp.	A. digitifera	1	nuclear	0.618	recommended
AX-212310161	Affx-509866765	---	NW_015441964.1	102883	+	ACAATGTCAGCAGGCTCGACTGCGGTTACGCATTG[A/T]AGACTAAGCAGTGGACTCTTCTTGTCAAGTCCCTC	A	T	A // T	2	---	---	---	AP_var_5531	NW_015441964.1	102883	Acropora sp.	A. digitifera	---	nuclear	0.692	recommended
AX-198078397	Affx-501392327	---	NW_015441076.1	1177469	+	CTGTACCCCCAACACGCCCTGTGGACAAAACAGCC[A/C]CGGTGTTAGCTCATTATGCAACTTCAATGGCAGAT	A	C	A // C	2	---	---	---	Apop_02461	NW_015441076.1	1177469	Acropora sp.	A. digitifera	---	nuclear	0.686	recommended
AX-197962659	Affx-501381139	---	NW_015441073.1	267339	+	AAAGATGTGTCACTTGAGATCGTCATGCCTTGTGG[G/T]GTCGCGTCACAGACCGGGGCCTAGCGCATCGTAAC	T	G	T // G	2	---	---	---	Apop_00239	NW_015441073.1	267339	Acropora sp.	A. digitifera	1	nuclear	0.62	recommended
AX-212293548	Affx-509863435	---	NW_015441192.1	371930	+	ATGCAGATAGGAAACAAAGAGGGTTAATGTGGCAG[A/C]AGTCAACGGAAGCGGGGGATAAGCGGAATGAAAAT	A	C	A // C	2	---	---	---	AP_var_2201	NW_015441192.1	371930	Acropora sp.	A. digitifera	---	nuclear	0.69	recommended
AX-197954474	Affx-501376045	---	NW_015441347.1	346945	+	TGAAAACGTTTAACGGTTTGCACAGGTTATGGTGT[C/T]TCGTGGACCTCCTCGTCATGCTCTTCCGTGTGCTC	T	C	T // C	2	---	---	---	Afix_10589	NW_015441347.1	346945	Acropora sp.	A. digitifera	---	nuclear	0.63	recommended
AX-197981728	Affx-501392605	---	NW_015441196.1	564510	+	TAATTCAAGTGTAATCGGGTTTTTGTTTGGCACAC[A/G]CCACGCACGTGTAAGAGGCTGAGCATCGCCTCTGT	A	G	A // G	2	---	---	---	Apop_02739	NW_015441196.1	564510	Acropora sp.	A. digitifera	---	nuclear	0.632	recommended
AX-197938649	Affx-501366089	---	NW_015441363.1	11896	+	TTCTCATTATTTCTCCTTGCGCAAGAGGGAAACCT[A/G]GCGGACGGGGAAGTATCTTTGGTTGACGCTGTCCA	A	G	A // G	2	---	---	---	Afix_00591	NW_015441363.1	11896	Acropora sp.	A. digitifera	1	nuclear	0.696	recommended
AX-197941943	Affx-501368220	---	NW_015441073.1	771244	+	ATCTTCCTCTTCTAAGCTCGTATTGCCAGCTGGGT[A/T]GACCCGCGGATAATTAGCCTCGACTCTGCGTTCTT	A	T	A // T	2	---	---	---	Afix_02721	NW_015441073.1	771244	Acropora sp.	A. digitifera	---	nuclear	0.542	neutral
AX-212291825	Affx-509861700	---	NW_015441072.1	1111747	+	TGGGTGTTCGTTTATCTTATAGAGGTATAAAAAGA[A/G]GGCGCCTGGCCTCTCTTTTCTGACTGCGCCAGAAG	A	G	A // G	2	---	---	---	AP_var_0466	NW_015441072.1	1111747	Acropora sp.	A. digitifera	---	nuclear	0.734	recommended
AX-197965616	Affx-501382893	---	NW_015441543.1	70539	+	ATGAACTTAGGTCAGCAGTGATGATCATGCAGTAC[A/G]GAGGGCGTAGATGGGGGTTGGACCAATCACATTAG	A	G	A // G	2	---	---	---	Apop_01993	NW_015441543.1	70539	Acropora sp.	A. digitifera	1	nuclear	0.692	recommended
AX-212304061	Affx-509873918	---	NW_015441618.1	154116	+	TTACATTATATAACGCTCAAGACGAACAGCGAGGG[C/T]TGCAATTTTTTTTTTAACATTTTGCTCTGTTGATC	T	C	T // C	2	---	---	---	Apop_09831	NW_015441618.1	154116	Acropora sp.	A. digitifera	---	nuclear	0.664	recommended
AX-212301524	Affx-509871423	---	NW_015441058.1	1047105	+	CTGGGAAAGGAAAGGGTGGTGAACGAAATAGCCAC[A/G]CAGGGGAGGCCATCAGATGATCAGTGGGTGACATC	A	G	A // G	2	---	---	---	Apop_07336	NW_015441058.1	1047105	Acropora sp.	A. digitifera	---	nuclear	0.7	recommended
AX-212300435	Affx-509870313	---	NW_015441352.1	31927	+	AAGTGACTCACTAAAATTGGGTATCAAGCAAATAA[A/G]TCGATACTGGTCAAATTTCCACCGTGAGGAGATAA	A	G	A // G	2	---	---	---	Apop_06225	NW_015441352.1	31927	Acropora sp.	A. digitifera	---	nuclear	0.778	recommended
AX-197955481	Affx-501376692	---	NW_015441375.1	207282	+	TTTCCTTAGACAAGAAATGCCACTCCAAGTTCTGA[C/G]TCCACCCAAAAAAAAAAAAGGATCAAGCAATTTTG	C	G	C // G	2	---	---	---	Afix_11236	NW_015441375.1	207282	Acropora sp.	A. digitifera	---	nuclear	0.712	recommended
AX-197952239	Affx-501374657	---	NW_015441258.1	511688	+	TATTGTGTCCTGTTTTATTGTCTATCCGTGAGCTT[C/T]ATTGACCAATCAGAATGCTTTTGTAGTTAAGAAGG	T	C	T // C	2	---	---	---	Afix_09201	NW_015441258.1	511688	Acropora sp.	A. digitifera	---	nuclear	0.648	recommended
AX-197962291	Affx-501380919	---	NW_015441057.1	2328406	+	ACTCCAGTATTTGCCTGAGTAGCTCCAAAATTAAA[A/G]TTGCCTACACCAGGTGCACTAGGGGCTCCAAAATT	A	G	A // G	2	---	---	---	Apop_00019	NW_015441057.1	2328406	Acropora sp.	A. digitifera	1	nuclear	0.744	recommended
AX-212305604	Affx-509862202	---	NW_015441097.1	699178	+	ATGGCTATGCCACCCGACAAAGTTCTTTGTTGTAG[A/G]TTTTTGTTCGCTTTTTACTCCGTACTGAGGATCTA	A	G	A // G	2	---	---	---	AP_var_0968	NW_015441097.1	699178	Acropora sp.	A. digitifera	---	nuclear	0.704	recommended
AX-197957144	Affx-501377760	---	NW_015441449.1	115521	+	CCCCAGCACAAGCAAACGAGACAAAGAAAAACATT[A/C]ATATCACAGGTTCTTACACCGCGCGCCGTGGTGTT	A	C	A // C	2	---	---	---	Afix_12346	NW_015441449.1	115521	Acropora sp.	A. digitifera	---	nuclear	0.77	recommended
AX-197943378	Affx-501369081	---	NW_015441091.1	378525	+	ATGGCATAGCTTCTCCGCGTCCGAAAACCCACAAT[G/T]TACTTTGACGAAGGGCTAACATTCAACCCGTCATC	T	G	T // G	2	---	---	---	Afix_03582	NW_015441091.1	378525	Acropora sp.	A. digitifera	---	nuclear	0.618	recommended
AX-212297589	Affx-509867479	---	NW_015441060.1	838434	+	TTGCAGGGAGGATTCCATGACAACCCATAAGCAAA[C/T]GCAGGCCTAGAGTAGCAGGGGGTATCTATGGCAAC	T	C	T // C	2	---	---	---	Apop_03389	NW_015441060.1	838434	Acropora sp.	A. digitifera	---	nuclear	0.736	recommended
AX-197938917	Affx-501366275	---	NW_015441739.1	68704	+	TCAAGGCAATCTGGAAGATGAGCCTTTTCCAGGGC[C/T]GCCCGGAAACTATCCAGTGCTCTCGTCAGGCTCAA	T	C	T // C	2	---	---	---	Afix_00777	NW_015441739.1	68704	Acropora sp.	A. digitifera	1	nuclear	0.558	neutral
AX-212300134	Affx-509870012	---	NW_015441474.1	180995	+	AACTCCCCGTTTTCTGGGAAATCTATGTAGTCCAT[A/T]ATCCCAGCGTCCCACAGAACGATCACCCGCTGACC	A	T	A // T	2	---	---	---	Apop_05924	NW_015441474.1	180995	Acropora sp.	A. digitifera	---	nuclear	0.682	recommended
AX-197939914	Affx-501366923	---	NW_015441057.1	878812	+	CGAGAAAATGAAATCTGATTTGTGGGATAAACATT[G/T]GTGAGACGACACGTAACAGTGTGCAAGGGGTTAGA	T	G	T // G	2	---	---	---	Afix_01424	NW_015441057.1	878812	Acropora sp.	A. digitifera	---	nuclear	0.666	recommended
AX-197950373	Affx-501373483	---	NW_015441199.1	651011	+	TTTCTCGGCTTGATGGGTTACCAATATTCCTTACC[A/G]ATGGTGATTCGCTGGGGGGGTTCGCGCGCTGAAGG	A	G	A // G	2	---	---	---	Afix_08027	NW_015441199.1	651011	Acropora sp.	A. digitifera	---	nuclear	0.606	recommended
AX-197955363	Affx-501376618	---	NW_015441372.1	399873	+	TAATTTTTGTTATCGCCGACTGAAAGCAGTTTGCG[A/C]CGGTTTCAGCGAAGACCTGGCGATTCGGTGGCAAT	A	C	A // C	2	---	---	---	Afix_11162	NW_015441372.1	399873	Acropora sp.	A. digitifera	---	nuclear	0.676	recommended
AX-198048103	Affx-501373935	---	NW_015441222.1	373564	+	GTGTAAGGGTCCCAGCACGGAAGCCTGTGGTACCC[C/G]ATAAGGTAAATGCTTCTTCGACGATTCAATTTCAT	C	G	C // G	2	---	---	---	Afix_08479	NW_015441222.1	373564	Acropora sp.	A. digitifera	---	nuclear	0.714	recommended
AX-198062184	Affx-501382448	---	NW_015441344.1	410016	+	AAGTGTGTTGTCCGCGACCCCTCCAGCAGGAATCA[A/G]TCGTTCTCTTCCAAGAGTGTTAATGGCCAGAACTC	A	G	A // G	2	---	---	---	Apop_01548	NW_015441344.1	410016	Acropora sp.	A. digitifera	1	nuclear	0.698	recommended
AX-197951779	Affx-501374392	---	NW_015441243.1	367793	+	GCTGAGAACACAATGCAGCGTGAAGATTTTGATTT[C/T]GAGTCCTGGATTGAGTTTGTTTGTTTTTTATCGCT	T	C	T // C	2	---	---	---	Afix_08936	NW_015441243.1	367793	Acropora sp.	A. digitifera	---	nuclear	0.74	recommended
AX-212301035	Affx-509870926	---	NW_015441061.1	1656159	+	ATTATAAGGACTGTGATATCTTTTTGTGGTTCCTT[C/T]AATCATCCTTTGCCAAGCAACCATCATTGCATCAT	T	C	T // C	2	---	---	---	Apop_06838	NW_015441061.1	1656159	Acropora sp.	A. digitifera	---	nuclear	0.64	recommended
AX-198044386	Affx-501371679	---	NW_015441146.1	265886	+	ACTTGAAAAGTCCAATTTGTCACTTCAGAATATTT[A/T]AGGTCCTCAATTAACAAACACTAAGAGTACTTTTG	A	T	A // T	2	---	---	---	Afix_06223	NW_015441146.1	265886	Acropora sp.	A. digitifera	---	nuclear	0.614	recommended
AX-212312717	Affx-509869320	---	NW_015441190.1	25187	+	CTTCCCTGCCCTGTTTGATAGTGAAAGGTCTGAAG[A/T]AGTCAACGGCACAATTCGTAAATGGAGCAGCTGGT	A	T	A // T	2	---	---	---	Apop_05231	NW_015441190.1	25187	Acropora sp.	A. digitifera	---	nuclear	0.68	recommended
AX-198054538	Affx-501377805	---	NW_015441449.1	204761	+	CTTATCTGTTAGATAACATATTGAAATTTGTTATC[A/G]ATTGAGAAGTAACCAACACTTCCTACATGCGTGAA	A	G	A // G	2	---	---	---	Afix_12391	NW_015441449.1	204761	Acropora sp.	A. digitifera	---	nuclear	0.608	recommended
AX-198063194	Affx-501383085	---	NW_015441708.1	46497	+	ACCTGCAGGCTCAGAATACAGGTTCGACTGGTTTT[C/G]CCACTCTTGAAGGTACCATTGGGTACAGACACAGA	C	G	C // G	2	---	---	---	Apop_02185	NW_015441708.1	46497	Acropora sp.	A. digitifera	1	nuclear	0.67	recommended
AX-197959900	Affx-501379415	---	NW_015441685.1	119649	+	GTCTTACGGGGAAATAGGCTGAAATAGTGATCATC[A/T]GCAGGGATGGCAAAGTGGTGATTACAGTTGCCTCC	A	T	A // T	2	---	---	---	Afix_14001	NW_015441685.1	119649	Acropora sp.	A. digitifera	---	nuclear	0.616	recommended
AX-212293353	Affx-509863240	---	NW_015441173.1	338032	+	CCTCAACTAAGTTATTTATCAGTCAATTGAAACCG[C/T]GGGCCCCTGACCCTGAGACAGCGGGGAATTTAACA	T	C	T // C	2	---	---	---	AP_var_2006	NW_015441173.1	338032	Acropora sp.	A. digitifera	---	nuclear	0.702	recommended
AX-197948458	Affx-501372307	---	NW_015441164.1	647029	+	AATAGCAACATAACTTACGACCGCTGACACGTTTG[C/T]CTCTTGAAGCCTCAACACCGTCTCTGGCGGTTGGC	T	C	T // C	2	---	---	---	Afix_06851	NW_015441164.1	647029	Acropora sp.	A. digitifera	---	nuclear	0.626	recommended
AX-212304903	Affx-509861492	---	NW_015441065.1	27248	+	TTTTTCGCGAACGCAGTTTATTCCCACCGAAATAA[C/T]CGCGAGTCAACAAACGATCTAAAACAAAGGTTAAC	T	C	T // C	2	---	---	---	AP_var_0258	NW_015441065.1	27248	Acropora sp.	A. digitifera	---	nuclear	0.602	recommended
AX-212314562	Affx-509871167	---	NW_015441303.1	303167	+	AACCGAGCGGTGTTTTACTTGTCAAAAACACTTAA[A/T]ATTACCACCTAGTAACCAACCAAGCACCAAGGCGA	A	T	A // T	2	---	---	---	Apop_07079	NW_015441303.1	303167	Acropora sp.	A. digitifera	---	nuclear	0.732	recommended
AX-212301658	Affx-509871532	---	NW_015441064.1	669518	+	GATGTCATTAAATATTAAAGAAATTGTCTGAAAAA[C/T]GGGCCAGAGATGATATTAATTATTAATAGCACAAC	T	C	T // C	2	---	---	---	Apop_07445	NW_015441064.1	669518	Acropora sp.	A. digitifera	---	nuclear	0.636	recommended
AX-197941336	Affx-501367851	---	NW_015441070.1	201344	+	AGAGGTTTCCAGAAAGAGATCAGAGTCTCTCGAAC[C/T]TTGCGCAAGGCGATTTGATCTGTGTACCTACAAAA	T	C	T // C	2	---	---	---	Afix_02352	NW_015441070.1	201344	Acropora sp.	A. digitifera	---	nuclear	0.728	recommended
AX-212300651	Affx-509870541	---	NW_015441061.1	1069330	+	GCTATTTAAGTTCGTGCGTAAATTTTTCAAGTTAG[C/G]TTTTACAGAGTGTTTTCACTCACGTGATCAATGAG	C	G	C // G	2	---	---	---	Apop_06453	NW_015441061.1	1069330	Acropora sp.	A. digitifera	---	nuclear	0.7	recommended
AX-212315833	Affx-509872402	---	NW_015441160.1	76485	+	CCATCCTCCACCTCCACAGGCTCCAAGTCCGTGGT[G/T]TGACATGTGACAGTAGGCATGTATCTTCCCAGAAG	T	G	T // G	2	---	---	---	Apop_08315	NW_015441160.1	76485	Acropora sp.	A. digitifera	---	nuclear	0.718	recommended
AX-212309490	Affx-509866094	---	NW_015441624.1	144476	+	CGCCACTGAAATCCATACACAGGTCCAAGGTCACC[A/G]ACTTCTCGTTCATGCAAACCTAAGGGATTAATAAG	A	G	A // G	2	---	---	---	AP_var_4860	NW_015441624.1	144476	Acropora sp.	A. digitifera	---	nuclear	0.734	recommended
AX-197940866	Affx-501367563	---	NW_015441065.1	279615	+	CACAATATTTGTAAGTCATTTAACATTACAATGCT[A/G]AATGACCAGGGGCCCGTTTCTCGAAAGTCCCGAAA	A	G	A // G	2	---	---	---	Afix_02064	NW_015441065.1	279615	Acropora sp.	A. digitifera	---	nuclear	0.692	recommended
AX-212317534	Affx-509874103	---	NW_015441735.1	205840	+	GCCTGACCCACCGCCATATTAAGGTTTCCTCCCTC[C/T]ACAAAAACCAACAATTCTAAATTCCAATTAATTCC	T	C	T // C	2	---	---	---	Apop_10016	NW_015441735.1	205840	Acropora sp.	A. digitifera	---	nuclear	0.62	recommended
AX-197948853	Affx-501372552	---	NW_015441170.1	603495	+	TTTTTTTCGGCTCTAATTTTATCCGCCAAGAAAAA[C/T]GGGTTTTGTCGGTGGGTGAAACTAGAGCCGAAAAA	T	C	T // C	2	---	---	---	Afix_07096	NW_015441170.1	603495	Acropora sp.	A. digitifera	---	nuclear	0.684	recommended
AX-212295587	Affx-509865477	---	NW_015441485.1	174679	+	CCCCCATCCTGATCTCCCGAAAGATATGACAAGCC[C/T]CCCCCTCCCCTTCTCTATGGAGGGGACACTCTCTC	T	C	T // C	2	---	---	---	AP_var_4243	NW_015441485.1	174679	Acropora sp.	A. digitifera	---	nuclear	0.732	recommended
AX-212304560	Affx-509874417	---	NW_015442179.1	73457	+	CTAGCAACGGCAGAGTAGAGAGTGCTGAAGTTCAA[A/C]CCCAAAAATAAAAAAAAAACATTGAAGCTGTGGTC	A	C	A // C	2	---	---	---	Apop_10330	NW_015442179.1	73457	Acropora sp.	A. digitifera	---	nuclear	0.632	recommended
AX-212304426	Affx-509874283	---	NW_015441923.1	61746	+	CAGTAGGGTTTGTCCATATGCTCAGTTGCATCTCC[A/G]GGGTAAAAAAAAAAAAAGAAGAGCAACATTCATCA	A	G	A // G	2	---	---	---	Apop_10196	NW_015441923.1	61746	Acropora sp.	A. digitifera	---	nuclear	0.646	recommended
AX-212303940	Affx-509873797	---	NW_015441564.1	77539	+	AGTTAATTTTTACATTCACTAACTAATAAAATGAT[A/G]CCCGATAGCCGGAGGTATCGACCTCGCAGAAGAAC	A	G	A // G	2	---	---	---	Apop_09710	NW_015441564.1	77539	Acropora sp.	A. digitifera	---	nuclear	0.684	recommended
AX-212294949	Affx-509864836	---	NW_015441363.1	353427	+	GCATCTCTACGGGAAGCTAATATTCCATCAAGCAT[C/T]CAAGAAAATAGGCGGGGCACGAGGGGAAGCAACAT	T	C	T // C	2	---	---	---	AP_var_3602	NW_015441363.1	353427	Acropora sp.	A. digitifera	---	nuclear	0.75	recommended
AX-212299460	Affx-509869350	---	NW_015441198.1	524613	+	TTCGATCATGCATGGATACAATTGATATCAAGTGT[C/T]ACATGCAAAACACATGAAGAGACACAATTCCAAGG	T	C	T // C	2	---	---	---	Apop_05261	NW_015441198.1	524613	Acropora sp.	A. digitifera	---	nuclear	0.638	recommended
AX-197948542	Affx-501372358	---	NW_015441166.1	668713	+	CTTACTCAAAAAAACATTGTGATAGTGACTCATAT[A/T]AGGCAACACGAACGAAATACATATATAATTAATTA	A	T	A // T	2	---	---	---	Afix_06902	NW_015441166.1	668713	Acropora sp.	A. digitifera	---	nuclear	0.656	recommended
AX-197956830	Affx-501377560	---	NW_015441439.1	333685	+	AGTTACGTTGATTAGCGACCATGCAAATTATTTGT[A/T]ACAGCTTTGGAGAGCTTTTACAGACCTGTTTAAAT	A	T	A // T	2	---	---	---	Afix_12146	NW_015441439.1	333685	Acropora sp.	A. digitifera	---	nuclear	0.73	recommended
AX-197940363	Affx-501367219	---	NW_015441059.1	1487830	+	AAACAAGGAATTATTTTACACGTGTCGTGACCCAA[C/T]CGTGGTCACCACTGACTCGTGCCACTTTGTTTTCT	T	C	T // C	2	---	---	---	Afix_01720	NW_015441059.1	1487830	Acropora sp.	A. digitifera	---	nuclear	0.662	recommended
AX-197960500	Affx-501379796	---	NW_015441762.1	174103	+	CAGAGAATCTTTCGGTGTGGAAGTGGAAAATCCGT[A/C]GGCGGGTGACCTTCCTGGGAACTCGCTCCGTACAA	A	C	A // C	2	---	---	---	Afix_14382	NW_015441762.1	174103	Acropora sp.	A. digitifera	---	nuclear	0.682	recommended
AX-212302072	Affx-509871946	---	NW_015441104.1	684750	+	CTCTTAATTACGGACGAATAACTAGTTTACCCACC[A/C]CTTCCACCCAGCAAGCCCGCTCCATGGGAGAAAGG	A	C	A // C	2	---	---	---	Apop_07859	NW_015441104.1	684750	Acropora sp.	A. digitifera	---	nuclear	0.658	recommended
AX-197954799	Affx-501376242	---	NW_015441358.1	268272	+	GCCGACCTAAGGTCATAAGTAAGGCTGCACAGCTA[A/C]TGTTTATGATGCATACATGCATGCCACCAATTAGT	A	C	A // C	2	---	---	---	Afix_10786	NW_015441358.1	268272	Acropora sp.	A. digitifera	---	nuclear	0.686	recommended
AX-212293539	Affx-509863426	---	NW_015441191.1	581267	+	TCCAAAGGCATATCAAGTTCTCTCCTGATCATTTT[C/T]CCCACTTGAACTGAGACTGTCGCTGCTGTGAGTTC	T	C	T // C	2	---	---	---	AP_var_2192	NW_015441191.1	581267	Acropora sp.	A. digitifera	---	nuclear	0.668	recommended
AX-198056085	Affx-501378741	---	NW_015441549.1	177811	+	CTTTCTGTTGATCGTCTTTCCCCGTCTGTTCATGG[A/C]CTTATTGTGGAAAAACCTCCTCGCTTCCAAGTAAT	A	C	A // C	2	---	---	---	Afix_13327	NW_015441549.1	177811	Acropora sp.	A. digitifera	---	nuclear	0.648	recommended
AX-212301679	Affx-509871553	---	NW_015441067.1	845688	+	TATATCAGGTAATTTGTCGTTACAGCGTTCCATGA[A/G]AGGGAAGAGGGACCCCGCTCCACCCTAGGAAATGT	A	G	A // G	2	---	---	---	Apop_07466	NW_015441067.1	845688	Acropora sp.	A. digitifera	---	nuclear	0.754	recommended
AX-212294651	Affx-509864538	---	NW_015441318.1	2019	+	CTTACAACTGTGGGAACACACATTGTTGGTGCTAT[A/T]ATTCACAGTGGTCAATGGCAGAGTTGAGAGAAATA	A	T	A // T	2	---	---	---	AP_var_3304	NW_015441318.1	2019	Acropora sp.	A. digitifera	---	nuclear	0.72	recommended
AX-212297130	Affx-509867020	---	NW_015442213.1	31120	+	TAGCCTACCATCGAGAAAGTATATTGCACATGGTT[A/T]GTACATACGTGGATCGTAACAACGCTGCTAAATAA	A	T	A // T	2	---	---	---	AP_var_5786	NW_015442213.1	31120	Acropora sp.	A. digitifera	---	nuclear	0.6	recommended
AX-212314632	Affx-509871237	---	NW_015441368.1	164731	+	GCACTCCAAACTAGTGGGGTTAGGGGGCATGCTGC[C/T]CCAGACAATTTTACAACATTTCAATAAATGAATGG	T	C	T // C	2	---	---	---	Apop_07149	NW_015441368.1	164731	Acropora sp.	A. digitifera	---	nuclear	0.702	recommended
AX-197962212	Affx-501380868	---	NW_015443069.1	1690	+	GACACACCAAGGCATTAAACTTCATTAGTGCAAAT[G/T]TACCGTAGCCTATTGTGAATCCGTGAATCTGATTG	T	G	T // G	2	---	---	---	Afix_15454	NW_015443069.1	1690	Acropora sp.	A. digitifera	---	nuclear	0.75	recommended
AX-212300684	Affx-509870574	---	NW_015441180.1	509663	+	GCCCTTTCAGCATGTTTTTCGTATTAATCATGATT[C/G]AGTAAGTGATGAAGAAGAAGAACAGCAACAGCTCC	C	G	C // G	2	---	---	---	Apop_06486	NW_015441180.1	509663	Acropora sp.	A. digitifera	---	nuclear	0.652	recommended
AX-197960045	Affx-501379507	---	NW_015441697.1	72244	+	TCTGCTTACAACAACTCTTAATCCTGACTCCTACT[C/G]TTAACTCTTTCTCCTACTCCTACTCTTTAACTCTT	C	G	C // G	2	---	---	---	Afix_14093	NW_015441697.1	72244	Acropora sp.	A. digitifera	---	nuclear	0.662	recommended
AX-212295752	Affx-509865642	---	NW_015441516.1	103963	+	CTGGCTGGTCAAACAAAGGCAGGAAATCGGCTATT[A/C]CCCACCGGGGTGGGAGGAGTCCCCTACTACAGCTG	A	C	A // C	2	---	---	---	AP_var_4408	NW_015441516.1	103963	Acropora sp.	A. digitifera	---	nuclear	0.698	recommended
AX-212313701	Affx-509870292	---	NW_015441158.1	394349	+	TTATTCTAACTTTAAGTTGATTGCCCGGATTGCAA[A/G]CTAACGGAACCGCCAGACTTTTGTCATGAGGCAAA	A	G	A // G	2	---	---	---	Apop_06204	NW_015441158.1	394349	Acropora sp.	A. digitifera	---	nuclear	0.646	recommended
AX-197944800	Affx-501369973	---	NW_015441107.1	345619	+	GAAAGGCTTGAAATGAAAGAAAACCGTACGGCACC[A/G]GTTAAATCTTTAATTCCAGAGTTTCTAGCATTTTG	A	G	A // G	2	---	---	---	Afix_04516	NW_015441107.1	345619	Acropora sp.	A. digitifera	---	nuclear	0.648	recommended
AX-197945092	Affx-501370173	---	NW_015441112.1	303532	+	GTAACCAGTTTCTTACAGAACAGGGTTACAGAAGA[A/G]CCGACAGGTTCGGGGTTTGAACTGCGAGTTAGATG	A	G	A // G	2	---	---	---	Afix_04716	NW_015441112.1	303532	Acropora sp.	A. digitifera	---	nuclear	0.698	recommended
AX-197957436	Affx-501377928	---	NW_015441457.1	335255	+	CATGGTTTTGAAAGCGCGGGCAATGGAAGCTCGCT[C/T]TTGCAGCCGAGCTTCTTTTTCTTCTTCGTCCAGCA	T	C	T // C	2	---	---	---	Afix_12514	NW_015441457.1	335255	Acropora sp.	A. digitifera	---	nuclear	0.668	recommended
AX-197955050	Affx-501376412	---	NW_015441364.1	142817	+	GCTGTAGCGAAAGTAAGCATATTTTTGCAACATGT[C/T]AATAACATCACGAAAAAAAAAAACAAATTATCCAA	T	C	T // C	2	---	---	---	Afix_10956	NW_015441364.1	142817	Acropora sp.	A. digitifera	---	nuclear	0.612	recommended
AX-197955790	Affx-501376896	---	NW_015441378.1	385047	+	AGTCTTTCTAGTGTTTGTTATTTAAAATAAAAAGA[C/T]TGGTTTTGCAACCGGGGGCCCTTGTCTCGAAAGTG	T	C	T // C	2	---	---	---	Afix_11440	NW_015441378.1	385047	Acropora sp.	A. digitifera	---	nuclear	0.686	recommended
AX-212303779	Affx-509873636	---	NW_015441497.1	309478	+	CAATTTTCTGCTCAAAAAATCCACCAACCAACGCT[A/G]AGAGGGAAGGGGCGGGGATGAGTTCTCTTTCAACT	A	G	A // G	2	---	---	---	Apop_09549	NW_015441497.1	309478	Acropora sp.	A. digitifera	---	nuclear	0.64	recommended
AX-212314046	Affx-509870650	---	NW_015441155.1	112966	+	TAACTATCTCCAATCTCAGGGAGACGTGTTTCTTT[A/G]TGTGATAGTGATTAAGCCATTAACCCTTTCCCGTC	A	G	A // G	2	---	---	---	Apop_06562	NW_015441155.1	112966	Acropora sp.	A. digitifera	---	nuclear	0.76	recommended
AX-197954743	Affx-501376208	---	NW_015441358.1	164315	+	ACCTACCCTAGCATCGCCAACGGCCTTTTCCACGG[C/G]TTCTTTTGTTTGTTTTTCAAACTGCTTTACCAACT	C	G	C // G	2	---	---	---	Afix_10752	NW_015441358.1	164315	Acropora sp.	A. digitifera	---	nuclear	0.458	neutral
AX-212312681	Affx-509869284	---	NW_015441155.1	146709	+	AATTTGTTCCGCTCGCCGGGACATAGGAGGTCGCT[A/C]AATAGCAACCAATCGAAGATGTAGATGTTCAAACG	A	C	A // C	2	---	---	---	Apop_05195	NW_015441155.1	146709	Acropora sp.	A. digitifera	---	nuclear	0.722	recommended
AX-212308481	Affx-509865082	---	NW_015441404.1	281756	+	ATTGAAATTCTAGCAAGTATTAGTCTGTTTTTCTC[A/T]GTGCTTTTAATCAACAAATAAACATCTGTAAAATG	A	T	A // T	2	---	---	---	AP_var_3848	NW_015441404.1	281756	Acropora sp.	A. digitifera	---	nuclear	0.748	recommended
AX-198035031	Affx-501365830	---	NW_015441139.1	105110	+	GTTGTGCCACATTTCCGTCCCTCAAACTTTCAACA[A/G]GTAACTGCAGATGTGGTCATAGAGCTCGCTCTTAA	A	G	A // G	2	---	---	---	Afix_00332	NW_015441139.1	105110	Acropora sp.	A. digitifera	1	nuclear	0.71	recommended
AX-197958459	Affx-501378548	---	NW_015441521.1	306542	+	AATCATTGTTTCATTTGTCGTGAGATCAGCAACAA[C/T]TTTTCCACGAAAAGAAAAAGAAAACTCACTTTTTG	T	C	T // C	2	---	---	---	Afix_13134	NW_015441521.1	306542	Acropora sp.	A. digitifera	---	nuclear	0.558	neutral
AX-197959691	Affx-501379289	---	NW_015441653.1	218069	+	TCGTGTGGGTTCGATTTCCTGACCTGCCGTCGTAT[G/T]TGGATTGATTTTGTTGGTTCTCTTCTCTGCTCTTA	T	G	T // G	2	---	---	---	Afix_13875	NW_015441653.1	218069	Acropora sp.	A. digitifera	---	nuclear	0.578	neutral
AX-212300034	Affx-509869912	---	NW_015441186.1	539050	+	TCGGACCGATGGAATGCGCAGTGACAGGAAAGATT[A/T]ATTCTTTCTTTTTTGTTTTTGCTTGGATAGGATTG	A	T	A // T	2	---	---	---	Apop_05824	NW_015441186.1	539050	Acropora sp.	A. digitifera	---	nuclear	0.594	neutral
AX-197940283	Affx-501367161	---	NW_015441058.1	87515	+	TGTCATAGATCCAGCTCGGTAAGCGACATAAGAGC[A/T]TGGTACCTTTGTCTTGCTTGCTTGTTTGTTTCTTG	A	T	A // T	2	---	---	---	Afix_01662	NW_015441058.1	87515	Acropora sp.	A. digitifera	---	nuclear	0.538	neutral
AX-198039845	Affx-501368867	---	NW_015441083.1	1139407	+	TTAGGGATAGCTTTGCATTGTCTCCCAAGAATAAT[A/G]TTATTTCCTGCTGCATTTTATGAACATTACAGAAG	A	G	A // G	2	---	---	---	Afix_03368	NW_015441083.1	1139407	Acropora sp.	A. digitifera	---	nuclear	0.694	recommended
AX-212309322	Affx-509865926	---	NW_015441582.1	255753	+	AGACCACACTTCACCCCTGTTAGGACTGCCTTTCT[A/C]AAATTGGAAAGGGTCTTCATACAGTATCTCCCTAC	A	C	A // C	2	---	---	---	AP_var_4692	NW_015441582.1	255753	Acropora sp.	A. digitifera	---	nuclear	0.7	recommended
AX-198038517	Affx-501368031	---	NW_015441071.1	765755	+	TCCTCACCCACAAAGTTTTGCATGAAGCCGAGGCT[A/G]TAGAAGTCTACGAAATGCCCGCTCCCTTATCTGGC	A	G	A // G	2	---	---	---	Afix_02532	NW_015441071.1	765755	Acropora sp.	A. digitifera	---	nuclear	0.698	recommended
AX-198059614	Affx-501380849	---	NW_015442951.1	8958	+	GTTTAGGTACACCGTTGCTCTCACCGGAGGGCACC[A/G]GCAACCTTATATAATGCAAGCAGAATAGAATTATC	A	G	A // G	2	---	---	---	Afix_15435	NW_015442951.1	8958	Acropora sp.	A. digitifera	---	nuclear	0.66	recommended
AX-197953796	Affx-501375627	---	NW_015441303.1	181238	+	AATTTAGTGACCCTGTTCGCTGGCTAATCGCCGGT[A/G]CGTCCCTGATGTTTAGTAATAGATCACAGATACCA	A	G	A // G	2	---	---	---	Afix_10171	NW_015441303.1	181238	Acropora sp.	A. digitifera	---	nuclear	0.49	neutral
AX-197965055	Affx-501382546	---	NW_015441369.1	83497	+	GCTGGTGTAACGTGTGTGGCCCACACGGGCAAGAA[C/G]GTCATGGTAGCTCCCACATAGAGCACTAATAGTTA	C	G	C // G	2	---	---	---	Apop_01646	NW_015441369.1	83497	Acropora sp.	A. digitifera	1	nuclear	0.538	neutral
AX-197946747	Affx-501371244	---	NW_015441134.1	432765	+	CAGCTCCCAGTTCCGTCGATTCAACTGGGACAGCA[C/T]TGCACCGGCATCGCAGAGGTCAGGGTTCAGACCTT	T	C	T // C	2	---	---	---	Afix_05788	NW_015441134.1	432765	Acropora sp.	A. digitifera	---	nuclear	0.564	neutral
AX-212292321	Affx-509862205	---	NW_015441097.1	899778	+	CGCCCGTAGCATGGATGCCCCCATTGTAAAAACAT[C/T]CCAACAGATGCAGAGGCAGAGGCAGAGGCAGACGC	T	C	T // C	2	---	---	---	AP_var_0971	NW_015441097.1	899778	Acropora sp.	A. digitifera	---	nuclear	0.536	neutral
AX-197960153	Affx-501379572	---	NW_015441708.1	39727	+	TGTTGTTAAGGCCAGGGGCTGGTTGTTCGAAGCAA[A/G]GTTTATAGCACTAACCATTGGTTAAGAGTATCGAA	A	G	A // G	2	---	---	---	Afix_14158	NW_015441708.1	39727	Acropora sp.	A. digitifera	---	nuclear	0.552	neutral
AX-212301300	Affx-509871191	---	NW_015441317.1	160217	+	AAGTACTTCATTCCTCGTGGTGAGGTCACACCGCT[C/T]ATCGCTTATGTTGTTTTGTTTTTGTTATTTTGTTT	T	C	T // C	2	---	---	---	Apop_07103	NW_015441317.1	160217	Acropora sp.	A. digitifera	---	nuclear	0.578	neutral
AX-198058483	Affx-501380158	---	NW_015441876.1	41655	+	CTGTATGCCTTGAGCACCAAAGCCTTCAGTTCAAC[A/T]TCCTTATCAAACCAGTCAATATTTATGGACCAAGG	A	T	A // T	2	---	---	---	Afix_14744	NW_015441876.1	41655	Acropora sp.	A. digitifera	---	nuclear	0.71	recommended
AX-197944970	Affx-501370093	---	NW_015441108.1	369764	+	ATCTCCCATCCCTTTGGCAATTTCTAGATGCCGTT[C/G]ATGATACTCAATGGCTTGTTTGAAATCTTCTAAAC	C	G	C // G	2	---	---	---	Afix_04636	NW_015441108.1	369764	Acropora sp.	A. digitifera	---	nuclear	0.592	neutral
AX-197956863	Affx-501377580	---	NW_015441439.1	369644	+	GAATTATCTGTAGCTTGCTCAAAGCACGGGAACAA[A/G]TCGCGTACAAGGTGCGATTGGTTAAAAAACTGGCG	A	G	A // G	2	---	---	---	Afix_12166	NW_015441439.1	369644	Acropora sp.	A. digitifera	---	nuclear	0.538	neutral
AX-212292077	Affx-509861953	---	NW_015441083.1	573356	+	GTTTACAGAAATCGCACTGGAGCTTCATTTTTCAC[A/T]GGGATTATTATATAAGGCTTTTTATGATAAACAGC	A	T	A // T	2	---	---	---	AP_var_0719	NW_015441083.1	573356	Acropora sp.	A. digitifera	---	nuclear	0.468	neutral
AX-212303664	Affx-509873521	---	NW_015441430.1	94542	+	TATTTGCACTCTCACTCGAATGCGCTCTCACTCGA[A/G]TGTACTTGTCTACCTGTTACAGCGTAGCATAATGC	A	G	A // G	2	---	---	---	Apop_09434	NW_015441430.1	94542	Acropora sp.	A. digitifera	---	nuclear	0.52	neutral
AX-198060477	Affx-501381390	---	NW_015441101.1	724707	+	ACAGGTAAACCAGACTTGGTGCCCCTGTCAGAGGG[A/T]GAATTTCACAAAGCCGTCGTTACAGATAAATACAC	A	T	A // T	2	---	---	---	Apop_00490	NW_015441101.1	724707	Acropora sp.	A. digitifera	1	nuclear	0.654	recommended
AX-212299901	Affx-509869779	---	NW_015441612.1	11043	+	AACTTCTCAGAATTCTTAGAATTTGCGCCATTGTT[C/T]TTACTACTACTACTACTACTACCACTACCACTACG	T	C	T // C	2	---	---	---	Apop_05691	NW_015441612.1	11043	Acropora sp.	A. digitifera	---	nuclear	0.584	neutral
AX-198036963	Affx-501367026	---	NW_015441058.1	381130	+	CTGGCTTTGGTTGCATAAAGCATTGCCACCTTCTC[A/G]AGTGAAAAATTGCATGAAAGTCAATGATAAAGAGG	A	G	A // G	2	---	---	---	Afix_01527	NW_015441058.1	381130	Acropora sp.	A. digitifera	---	nuclear	0.724	recommended
AX-198050056	Affx-501375105	---	NW_015441279.1	291030	+	CAATAATTGAGCAATAAATACTTTCAAACAAATTT[C/T]CAAGCAAACTTTCAATATGGCTACCGCGATAATCT	T	C	T // C	2	---	---	---	Afix_09649	NW_015441279.1	291030	Acropora sp.	A. digitifera	---	nuclear	0.744	recommended
AX-197981322	Affx-501392352	---	NW_015441076.1	1199151	+	TTGGGCAAATTTCTAGGTAATTAGTTGCCAAGAAA[C/T]TGAAAAAGAGTTAACCCCTTAACTGCCGAATGAGC	T	C	T // C	2	---	---	---	Apop_02486	NW_015441076.1	1199151	Acropora sp.	A. digitifera	---	nuclear	0.598	neutral
AX-197943384	Affx-501369084	---	NW_015441091.1	381670	+	TCATTGAATGCAGCTGCGTGCATGGGAGACCTGTA[A/G]TGTGACAAACGAAAAACAAAAACAAAACAAAGAGA	A	G	A // G	2	---	---	---	Afix_03585	NW_015441091.1	381670	Acropora sp.	A. digitifera	---	nuclear	0.476	neutral
AX-197977096	Affx-501389816	---	NW_015441387.1	30944	+	GCCATCAGTTGTGCAAGCATTGCATCTGATGCTTG[A/G]ATTTTTCTTGTTTGTTTGTTTAATGATTTCTTGAA	A	G	A // G	2	---	---	---	Afix_22011	NW_015441387.1	30944	Acropora sp.	A. digitifera	---	nuclear	0.524	neutral
AX-212302792	Affx-509872649	---	NW_015441207.1	507687	+	TCTCAAAGGAGCGATGCATGCACCATTGCACGTGC[C/G]TGTAGTTTTACTTTGCTCAGCGAACAGGGTGTAAG	C	G	C // G	2	---	---	---	Apop_08562	NW_015441207.1	507687	Acropora sp.	A. digitifera	---	nuclear	0.47	neutral
AX-197947466	Affx-501371693	---	NW_015441146.1	311878	+	TCGAACCCACTGCACCTGGCAATTGAATGTGGGTG[A/G]CCTTAATGGGTCAGCCTTGGGGTATAAAGTGAATT	A	G	A // G	2	---	---	---	Afix_06237	NW_015441146.1	311878	Acropora sp.	A. digitifera	---	nuclear	0.49	neutral
AX-212296487	Affx-509866377	---	NW_015441728.1	1026	+	AGATAAACCACGTGCCTTTTTCTTTAACTTGTTAA[A/C]CACAGCGTACTCGCATTCAACTTGAGGGGAATCCT	A	C	A // C	2	---	---	---	AP_var_5143	NW_015441728.1	1026	Acropora sp.	A. digitifera	---	nuclear	0.564	neutral
AX-198044301	Affx-501371624	---	NW_015441142.1	573913	+	TTTGATCCACCAATGATTATGGTGTCCCCTATTGG[C/T]ACTGTCTTAAAGTTGGCCAAGCCAAATTCCATGCT	T	C	T // C	2	---	---	---	Afix_06168	NW_015441142.1	573913	Acropora sp.	A. digitifera	---	nuclear	0.756	recommended
AX-198078607	Affx-501392455	---	NW_015441106.1	210363	+	TGAAGAAGTGTAAACTACATTTTGAACCGGCTCCT[A/C]AATATGTAGTCACGCTTGGTTGTACGTGTAGGTAT	A	C	A // C	2	---	---	---	Apop_02589	NW_015441106.1	210363	Acropora sp.	A. digitifera	---	nuclear	0.696	recommended
AX-212307186	Affx-509863787	---	NW_015441229.1	242404	+	GTTCCCTCTGAGGCGGAGGGGCTGGGTTTGTCAGC[A/G]AACCTCCGGTTTCAGGCCATAGCTTAAAAATTCTT	A	G	A // G	2	---	---	---	AP_var_2553	NW_015441229.1	242404	Acropora sp.	A. digitifera	---	nuclear	0.65	recommended
AX-212308986	Affx-509865590	---	NW_015441505.1	148518	+	CTTTAAATTGGTGTATTGTAGCTGCTAGGCCACCA[A/T]GGTATCGATGATAACGTGTGGGCAAAATTTCGTTC	A	T	A // T	2	---	---	---	AP_var_4356	NW_015441505.1	148518	Acropora sp.	A. digitifera	---	nuclear	0.668	recommended
AX-212316319	Affx-509872888	---	NW_015441263.1	295618	+	AACTGCTGAACCCCCATGTCAACCATTTGAGGCCC[A/T]GCCTCAAATACCCTTCTCCATTCGAACTGTCATGA	A	T	A // T	2	---	---	---	Apop_08801	NW_015441263.1	295618	Acropora sp.	A. digitifera	---	nuclear	0.62	recommended
AX-197944286	Affx-501369666	---	NW_015441104.1	637609	+	TACACCTCACAACCCCTCTATCTACATATTAACCT[A/G]TCACCCCCCTTGTCTTCACAGCCAATCACATCACA	A	G	A // G	2	---	---	---	Afix_04209	NW_015441104.1	637609	Acropora sp.	A. digitifera	---	nuclear	0.53	neutral
AX-197951955	Affx-501374492	---	NW_015441250.1	395453	+	GATAAATCACTATCCACTGAATAACCCAAGGTTAG[C/G]TTTTGGTAGTAATATATCAAACACAGGGAAGAGTG	C	G	C // G	2	---	---	---	Afix_09036	NW_015441250.1	395453	Acropora sp.	A. digitifera	---	nuclear	0.596	neutral
AX-197947892	Affx-501371964	---	NW_015441158.1	548176	+	TTGAACAAGAAACCTCCCCATGCAAAAACTTTTAT[G/T]CCCTTGGCGGCCCCATTGACGAGTAAACTCTTGGG	T	G	T // G	2	---	---	---	Afix_06508	NW_015441158.1	548176	Acropora sp.	A. digitifera	---	nuclear	0.504	neutral
AX-212303901	Affx-509873758	---	NW_015441546.1	88867	+	TTATTGCCAAGCGTAACACACTGGTTTCTAAAAGA[C/T]ACTGTTGGCAGCCATTAAATAAGCAGATTGATCTT	T	C	T // C	2	---	---	---	Apop_09671	NW_015441546.1	88867	Acropora sp.	A. digitifera	---	nuclear	0.53	neutral
AX-198057458	Affx-501379546	---	NW_015441708.1	117924	+	GAACTGTCGAGGCTTGGACGTGTCGCGAATTCGCC[C/G]CTATGCCGAGCAGTGGAAGAGTACAACAACAAACG	C	G	C // G	2	---	---	---	Afix_14132	NW_015441708.1	117924	Acropora sp.	A. digitifera	---	nuclear	0.54	neutral
AX-198051243	Affx-501375822	---	NW_015441312.1	91071	+	GTAGCCGCGAGTTCATGTGCTTTATTTTCTTTTTT[A/G]TTTGAAAGTTCTGCTCTGACGCGTCATTCACGTAT	A	G	A // G	2	---	---	---	Afix_10366	NW_015441312.1	91071	Acropora sp.	A. digitifera	---	nuclear	0.752	recommended
AX-212303251	Affx-509873108	---	NW_015441312.1	276895	+	ATATAGCTTTAAGTAACTGAGGAAGCAATGCAAAA[A/T]ATAAAATTCAGTGTTCAGCAGGATAAATGGTCTTG	A	T	A // T	2	---	---	---	Apop_09021	NW_015441312.1	276895	Acropora sp.	A. digitifera	---	nuclear	0.668	recommended
AX-198039453	Affx-501368620	---	NW_015441079.1	1256159	+	ACCAAACCGAGATGGAGAGCAACACTGATCACTGC[A/G]GTAGGTGAAACAGCTTCATTTTGTCTTACGATAGA	A	G	A // G	2	---	---	---	Afix_03121	NW_015441079.1	1256159	Acropora sp.	A. digitifera	---	nuclear	0.668	recommended
AX-197959844	Affx-501379383	---	NW_015441664.1	147718	+	ATTTCTTTTCACGATTTGATGATAAAATATGAAGT[A/T]AAAATTATATGATGTGAATACTGTACATGAAATTC	A	T	A // T	2	---	---	---	Afix_13969	NW_015441664.1	147718	Acropora sp.	A. digitifera	---	nuclear	0.576	neutral
AX-212308466	Affx-509865067	---	NW_015441403.1	42461	+	TTTCCCTCCCCTGTATTTTCTAGGTCACCTGGCTC[A/G]GGCCTATTTGTAAACAACTTGTTATAGCGCTGTTT	A	G	A // G	2	---	---	---	AP_var_3833	NW_015441403.1	42461	Acropora sp.	A. digitifera	---	nuclear	0.642	recommended
AX-212309067	Affx-509865671	---	NW_015441523.1	185742	+	TTTTCCTTGTTAGGAACCCAAAATACTGATGGTAG[C/G]CGCCTGCAATACATGTCATCAAATTTATATGCATT	C	G	C // G	2	---	---	---	AP_var_4437	NW_015441523.1	185742	Acropora sp.	A. digitifera	---	nuclear	0.742	recommended
AX-212317372	Affx-509873941	---	NW_015441627.1	83297	+	AGGAACGCCCCCGATGTGGGCCATTGCGAACCTAT[G/T]ATCAGCATCAATGTTACTCCAAGTGCTAGGAAGTA	T	G	T // G	2	---	---	---	Apop_09854	NW_015441627.1	83297	Acropora sp.	A. digitifera	---	nuclear	0.678	recommended
AX-197944581	Affx-501369841	---	NW_015441105.1	584490	+	ACTTCAACATGGCGCGAAAGGCGGACGAATCATTG[C/T]AGCTGTTATCACAGTTGAGCTTGCAGGCAAAGATT	T	C	T // C	2	---	---	---	Afix_04384	NW_015441105.1	584490	Acropora sp.	A. digitifera	---	nuclear	0.572	neutral
AX-197954453	Affx-501376033	---	NW_015441342.1	50830	+	TTAACCAAAACAACGTACTTTTGCTGGTGTTAACA[C/T]TTCAGAATCGAGTAATTTTTTCAGGCATATTATTA	T	C	T // C	2	---	---	---	Afix_10577	NW_015441342.1	50830	Acropora sp.	A. digitifera	---	nuclear	0.552	neutral
AX-197943470	Affx-501369139	---	NW_015441091.1	520442	+	GAGGTTTCAATGCCTCTAAATACATAGCCTTTAAA[A/C]CTGGTTATAATAATTATTGTTTATTACATTCCATT	A	C	A // C	2	---	---	---	Afix_03640	NW_015441091.1	520442	Acropora sp.	A. digitifera	---	nuclear	0.572	neutral
AX-212306869	Affx-509863470	---	NW_015441195.1	338912	+	AAGTTTGCGAGCCAACAGCGATGTTGAAAACCACT[A/C]TAGTTGACTACGTCAGCGTCGGTGGATAGGTTGTC	A	C	A // C	2	---	---	---	AP_var_2236	NW_015441195.1	338912	Acropora sp.	A. digitifera	---	nuclear	0.626	recommended
AX-212308349	Affx-509864950	---	NW_015441381.1	304940	+	TTACAGATTGTGCAACACACGACCATCTCCTCAAC[A/T]GCAGCATCACTTGAAGCAAGAAATACAGACTAAAA	A	T	A // T	2	---	---	---	AP_var_3716	NW_015441381.1	304940	Acropora sp.	A. digitifera	---	nuclear	0.49	neutral
AX-212308997	Affx-509865601	---	NW_015441506.1	301522	+	CACCCTTCACACTCACACTCGCTCCTTGACCCTCA[C/T]CCTTCACCCAAGACCCGCGTCTTAGCAAGACCGCA	T	C	T // C	2	---	---	---	AP_var_4367	NW_015441506.1	301522	Acropora sp.	A. digitifera	---	nuclear	0.554	neutral
AX-212310486	Affx-509867090	---	NW_015442344.1	39812	+	AATCGGGGAACTTCGGAAAGAGCCGAGCGCTCCTA[A/G]TTAGCAGTCGTTGCTATGACTTTCGCATTATTCGT	A	G	A // G	2	---	---	---	AP_var_5856	NW_015442344.1	39812	Acropora sp.	A. digitifera	---	nuclear	0.748	recommended
AX-212309870	Affx-509866474	---	NW_015441801.1	74031	+	CCCGCGCTCCCAGAGCGCCCGACGTCTCCCCTCTT[G/T]TGCTAACTCATTCTTCGAACCAGTGGGCTCCTTCC	T	G	T // G	2	---	---	---	AP_var_5240	NW_015441801.1	74031	Acropora sp.	A. digitifera	---	nuclear	0.702	recommended
AX-212296812	Affx-509866702	---	NW_015441923.1	37998	+	GATATGGGCCTATAGTTGGATGGGTCAGATTCATC[A/T]TTACTTTTGTGTATTGGGGTGACTTTAGCAAGTTT	A	T	A // T	2	---	---	---	AP_var_5468	NW_015441923.1	37998	Acropora sp.	A. digitifera	---	nuclear	0.632	recommended
AX-198046726	Affx-501373169	---	NW_015441195.1	230787	+	AGGGGTTAGCCCATCCTCCCCCTCCCTCCTCGGGC[C/T]TAACATTGATACATGCAAAAAGTTCCGGCCGCATT	T	C	T // C	2	---	---	---	Afix_07713	NW_015441195.1	230787	Acropora sp.	A. digitifera	---	nuclear	0.688	recommended
AX-212310959	Affx-509867563	---	NW_015441057.1	2200124	+	TTGTGACAATAACTATGTTTAACTTACCCCATGAA[G/T]ACATAAAGAAAAATCATGGCTGTCATCAGACTCCC	T	G	T // G	2	---	---	---	Apop_03473	NW_015441057.1	2200124	Acropora sp.	A. digitifera	---	nuclear	0.622	recommended
AX-198048985	Affx-501374487	---	NW_015441250.1	287506	+	TAACAGGCGCTCCCTCACGAAAACTTGAAATCGGA[A/C]GGTCATAAGTTTGATTCTCGTTAAACTTGGATTCG	A	C	A // C	2	---	---	---	Afix_09031	NW_015441250.1	287506	Acropora sp.	A. digitifera	---	nuclear	0.694	recommended
AX-198042381	Affx-501370416	---	NW_015441116.1	167305	+	TTTTGCAACTAGAATTTCACCTCTAGTCGCTTAAG[C/T]GTGTAGGCTAAATTTTGTAAATTTCAAGCCCTGTT	T	C	T // C	2	---	---	---	Afix_04959	NW_015441116.1	167305	Acropora sp.	A. digitifera	---	nuclear	0.688	recommended
AX-197942599	Affx-501368610	---	NW_015441079.1	1244492	+	AGAATTAAATCAGGGGAATTCATCCGTTGATAATA[A/C]AGACGAGAACGAAGCCAGCAATTCTGAGCCAACAT	A	C	A // C	2	---	---	---	Afix_03111	NW_015441079.1	1244492	Acropora sp.	A. digitifera	---	nuclear	0.59	neutral
AX-198052278	Affx-501376453	---	NW_015441365.1	250168	+	CATCTGTCTAAGCGCGCTCTGGAATCTACAGAGCC[A/G]TCACATCCAATAGTCTATAGAAAACAAAGGCGATA	A	G	A // G	2	---	---	---	Afix_10997	NW_015441365.1	250168	Acropora sp.	A. digitifera	---	nuclear	0.702	recommended
AX-212304458	Affx-509874315	---	NW_015441978.1	7896	+	AGATTCCCCTCGAAGTCGAAGCAGAGGTGTGAAAA[A/C]AAGAATTATCCCTCTCCCGAGAAAATGTAGATATT	A	C	A // C	2	---	---	---	Apop_10228	NW_015441978.1	7896	Acropora sp.	A. digitifera	---	nuclear	0.472	neutral
AX-197966180	Affx-501383212	---	NW_015441914.1	111855	+	GGTCTCTGCCCAGGCGATTGGATCTCCTTCATGAG[A/G]ACAGCGCCAGCCTCTGACATGTCTCCATGTTGGGG	A	G	A // G	2	---	---	---	Apop_02312	NW_015441914.1	111855	Acropora sp.	A. digitifera	1	nuclear	0.514	neutral
AX-212303677	Affx-509873534	---	NW_015441437.1	318265	+	TCTTATGTTTTTACCAGCCCCAGAAACAACCGTCT[A/C]TCAACAGCCTCCTTCGGGAGGCGGCAAGGCGTCTG	A	C	A // C	2	---	---	---	Apop_09447	NW_015441437.1	318265	Acropora sp.	A. digitifera	---	nuclear	0.532	neutral
AX-198058382	Affx-501380097	---	NW_015441844.1	96051	+	CACCGTGGGGTGCGCTGACGGTGGGGGCAAAAATA[A/C]GCAGTGATGAATATGACACCTAGAGAGACCCCTTG	A	C	A // C	2	---	---	---	Afix_14683	NW_015441844.1	96051	Acropora sp.	A. digitifera	---	nuclear	0.7	recommended
AX-212292839	Affx-509862723	---	NW_015441134.1	323296	+	TCCGGCTATTAGCAGAAGACGGCAATGACAGTTTT[A/T]ATGTGCTTTTATGAGTCTTTCAGCTTTTCAATGTG	A	T	A // T	2	---	---	---	AP_var_1489	NW_015441134.1	323296	Acropora sp.	A. digitifera	---	nuclear	0.546	neutral
AX-212300848	Affx-509870739	---	NW_015441226.1	122360	+	CAGGGGCAGGCACTTCACTTTTCACCTCTGGAAAA[A/C]TATTATCGCCTCCAGAGCTTGTTACTGATGAACTG	A	C	A // C	2	---	---	---	Apop_06651	NW_015441226.1	122360	Acropora sp.	A. digitifera	---	nuclear	0.596	neutral
AX-197981731	Affx-501392607	---	NW_015441196.1	571357	+	TTAATCATATGCATAGAAAGTGCTCAGCGGGATTT[A/T]TCCCTACCGTCTCGTTCCAAAACGACTGCAAACTC	A	T	A // T	2	---	---	---	Apop_02741	NW_015441196.1	571357	Acropora sp.	A. digitifera	---	nuclear	0.52	neutral
AX-197960508	Affx-501379801	---	NW_015441773.1	10105	+	ATTTTAACCATCAAAGATTCCCCATGCGCTTACTG[A/G]CACGCCTTTGTTACATGCTTCGCTGCGTCCTTCTT	A	G	A // G	2	---	---	---	Afix_14387	NW_015441773.1	10105	Acropora sp.	A. digitifera	---	nuclear	0.514	neutral
AX-197956695	Affx-501377473	---	NW_015441439.1	113880	+	TGTTGGTGTAGGGGCCCACATACTGAACATTGCAA[C/T]GTTATGGAGAGCATGCCCTTGAGCCACTGCTGAAG	T	C	T // C	2	---	---	---	Afix_12059	NW_015441439.1	113880	Acropora sp.	A. digitifera	---	nuclear	0.59	neutral
AX-197942011	Affx-501368259	---	NW_015441073.1	953744	+	GTGTCAAAAGCAAACTCACGAACTGGTGGGGGAGG[A/G]GGTGGATTCCGAGGCAGAGGTGGCGGAAGAGGCGG	A	G	A // G	2	---	---	---	Afix_02760	NW_015441073.1	953744	Acropora sp.	A. digitifera	---	nuclear	0.538	neutral
AX-212296904	Affx-509866794	---	NW_015441987.1	28124	+	ATACATTTTCCAAGCTGGGTGCATATAGCGCATGC[C/T]CAAACCGTTGTCTCAATGGCGCCACGCCGTGATGA	T	C	T // C	2	---	---	---	AP_var_5560	NW_015441987.1	28124	Acropora sp.	A. digitifera	---	nuclear	0.598	neutral
AX-212300188	Affx-509870066	---	NW_015441157.1	698086	+	GTGCATTATATCAATACCCGGCCCCGAGGGAAACA[A/G]TTCTCCTTGGCGAGGCCGAAGGGAACATTGACTTT	A	G	A // G	2	---	---	---	Apop_05978	NW_015441157.1	698086	Acropora sp.	A. digitifera	---	nuclear	0.548	neutral
AX-212295896	Affx-509865786	---	NW_015441550.1	134762	+	ATTTTCCGCGTTGTTGCAGTTTAATTTGAAGCTAT[A/T]CCAACGCAGAATGGCGAAGAAACAGGACTCGCCTT	A	T	A // T	2	---	---	---	AP_var_4552	NW_015441550.1	134762	Acropora sp.	A. digitifera	---	nuclear	0.728	recommended
AX-197957350	Affx-501377880	---	NW_015441454.1	216927	+	CCCAAATATCGGCGCCATTTTTAATGAGTGATCAA[A/T]GCCATGCTTGGACACCAAGCCTTTCTTCACAAGTT	A	T	A // T	2	---	---	---	Afix_12466	NW_015441454.1	216927	Acropora sp.	A. digitifera	---	nuclear	0.726	recommended
AX-197964746	Affx-501382358	---	NW_015441317.1	167026	+	CCTTCTGCTCTAGATGTGGGCCATCTTATCATGGT[C/T]TCAACTTCCCACAGAGAGCTTTCCACACCAGCAAA	T	C	T // C	2	---	---	---	Apop_01458	NW_015441317.1	167026	Acropora sp.	A. digitifera	1	nuclear	0.676	recommended
AX-197953755	Affx-501375602	---	NW_015441303.1	145651	+	CAAACGTCGCGATAATTGGAACCCTTTTCGTTTTC[C/T]CACAAGATCCGAAGACTCGAGATTCAACTGTAACT	T	C	T // C	2	---	---	---	Afix_10146	NW_015441303.1	145651	Acropora sp.	A. digitifera	---	nuclear	0.674	recommended
AX-212298924	Affx-509868814	---	NW_015441984.1	97764	+	TGTTTCCTCGATCTCGGGACAACATGCAACTTAAA[A/G]CTGCTCAGTTAGCTTTCGTACAGCATTCAACGCGT	A	G	A // G	2	---	---	---	Apop_04724	NW_015441984.1	97764	Acropora sp.	A. digitifera	---	nuclear	0.738	recommended
AX-197941217	Affx-501367779	---	NW_015441068.1	972510	+	TATAAAAACGCCAAGAAAAGAAAACGAATTAGGTC[A/C]TCTAGAAATAATCAACTGCTTTCCATTATCCACGT	A	C	A // C	2	---	---	---	Afix_02280	NW_015441068.1	972510	Acropora sp.	A. digitifera	---	nuclear	0.688	recommended
AX-212296167	Affx-509866057	---	NW_015441616.1	227329	+	CAAGGCCAGGTTTGTAGTCACCTTTTTTATCAGTA[G/T]CTGTTCGTTTTTTGCTTGAATTTGCTCAGTGGCCT	T	G	T // G	2	---	---	---	AP_var_4823	NW_015441616.1	227329	Acropora sp.	A. digitifera	---	nuclear	0.724	recommended
AX-197957935	Affx-501378217	---	NW_015441491.1	139336	+	GCCAGAAACTGCAGTTGTTCTCTACCACCTAAGAG[C/G]TAACAAGAATTTACGAAAAAAATCATTGCTTTGCT	C	G	C // G	2	---	---	---	Afix_12803	NW_015441491.1	139336	Acropora sp.	A. digitifera	---	nuclear	0.734	recommended
AX-197949965	Affx-501373228	---	NW_015441195.1	370193	+	GTTTAGCTTGGCTTGAATTTAAATCACTGGTAAAC[A/G]TTGTCTTTAACTTGGTATTAAAATATTTTTGAAGT	A	G	A // G	2	---	---	---	Afix_07772	NW_015441195.1	370193	Acropora sp.	A. digitifera	---	nuclear	0.74	recommended
AX-212302732	Affx-509872589	---	NW_015441192.1	558907	+	GGTTCTGCGTTGCTAGTTATTCAACTTGCATGTAT[C/G]ATTTATATGTACGCCTTAACCATTAATTATTGGAT	C	G	C // G	2	---	---	---	Apop_08502	NW_015441192.1	558907	Acropora sp.	A. digitifera	---	nuclear	0.724	recommended
AX-197961822	Affx-501380629	---	NW_015442109.1	82628	+	TTGTGCAATGTTAAAGTTGTTTGTTGCTACTAGAC[A/G]AATTGGTATAGTTCATGGCCATATGTTTAAAATCT	A	G	A // G	2	---	---	---	Afix_15215	NW_015442109.1	82628	Acropora sp.	A. digitifera	---	nuclear	0.702	recommended
AX-197946660	Affx-501371190	---	NW_015441134.1	258769	+	GTAGTAGGTCTTTGCGTTCTTCAAATTGAGTGAAA[G/T]CCACATAAGTCATGCGTCAAAATTAGCATAAACCA	T	G	T // G	2	---	---	---	Afix_05734	NW_015441134.1	258769	Acropora sp.	A. digitifera	---	nuclear	0.768	recommended
AX-212293251	Affx-509863135	---	NW_015441165.1	400230	+	TGGTTGATATTTGTGCATCGAGTTTAGAATAATCT[A/G]AAAATCATTGCGTGGGAAAATCTACAATCAGTGCT	A	G	A // G	2	---	---	---	AP_var_1901	NW_015441165.1	400230	Acropora sp.	A. digitifera	---	nuclear	0.806	recommended
AX-212307203	Affx-509863804	---	NW_015441231.1	460810	+	TGATGTACGGTTGGAACTCTCCAGGCTCTGGTACT[A/T]TCCCGTTTCCGAGAGATACTGTGGCTTTGTACCTT	A	T	A // T	2	---	---	---	AP_var_2570	NW_015441231.1	460810	Acropora sp.	A. digitifera	---	nuclear	0.562	neutral
AX-212295614	Affx-509865504	---	NW_015441489.1	220111	+	TTGTTCTCAAACTTCACAACACACATTCTTGCTTT[A/T]CCCTTCGAGAATTTTTGGGGTTAAACTAAAACCTC	A	T	A // T	2	---	---	---	AP_var_4270	NW_015441489.1	220111	Acropora sp.	A. digitifera	---	nuclear	0.598	neutral
AX-197940778	Affx-501367504	---	NW_015441062.1	1294944	+	GACTATAAAATATTCAGACAGCACATTTCTTACAA[C/G]CATTCTAATATTTAAAAAGCTAAAAAGATGATTTA	C	G	C // G	2	---	---	---	Afix_02005	NW_015441062.1	1294944	Acropora sp.	A. digitifera	---	nuclear	0.696	recommended
AX-212298872	Affx-509868762	---	NW_015441130.1	174649	+	GCTCAAAACTGATGGTAGACCATTTTGGGTTAATT[A/G]ATCATAAAGGATTTTACAGTACTTACAGTTAGTTT	A	G	A // G	2	---	---	---	Apop_04672	NW_015441130.1	174649	Acropora sp.	A. digitifera	---	nuclear	0.776	recommended
AX-197960526	Affx-501379811	---	NW_015441773.1	118384	+	CAAATTTTGGGAGCGTTTGTTTCGCCAATAATTGC[C/T]ACACATTTAATCAACGTGAGAATCATTGTAAGTGA	T	C	T // C	2	---	---	---	Afix_14397	NW_015441773.1	118384	Acropora sp.	A. digitifera	---	nuclear	0.728	recommended
AX-197948238	Affx-501372173	---	NW_015441162.1	433572	+	AAAGAGGTTTATCATTTTAATGTTTATATATCATT[A/G]ATGTTGACATGCTGTAGGTCAAAACAGACTTCAGG	A	G	A // G	2	---	---	---	Afix_06717	NW_015441162.1	433572	Acropora sp.	A. digitifera	---	nuclear	0.67	recommended
AX-212298145	Affx-509868035	---	NW_015441060.1	1774332	+	CGCTCTCTTCTAAGAAACGACTGTTCACTGACTGT[G/T]AAAGTGATCATATCTCTATGGCCTAGGTAACCAGG	T	G	T // G	2	---	---	---	Apop_03945	NW_015441060.1	1774332	Acropora sp.	A. digitifera	---	nuclear	0.678	recommended
AX-197965452	Affx-501382789	---	NW_015441476.1	149351	+	GGCACAATGAAGAGGTGTCATTTTGTCCTCCGAAA[C/T]TGCCTTGATATCCGCTCCATGATGCAAAAGAATTT	T	C	T // C	2	---	---	---	Apop_01889	NW_015441476.1	149351	Acropora sp.	A. digitifera	1	nuclear	0.73	recommended
AX-197949248	Affx-501372786	---	NW_015441181.1	135182	+	GGCGGTTGTGGTGGAATCATATCCAAATGAGCTCT[G/T]ACATCAAACCTACCATGCAGACAATAATAATTATT	T	G	T // G	2	---	---	---	Afix_07330	NW_015441181.1	135182	Acropora sp.	A. digitifera	---	nuclear	0.684	recommended
AX-197956752	Affx-501377510	---	NW_015441439.1	180232	+	TACAAGCTCTTCAATTTCCAAGCAAGAAATACAGT[A/G]TTAATTGCTTTTCCTGTGTTGAAACTTTCAACTCT	A	G	A // G	2	---	---	---	Afix_12096	NW_015441439.1	180232	Acropora sp.	A. digitifera	---	nuclear	0.716	recommended
AX-212297593	Affx-509867483	---	NW_015441061.1	1037977	+	ACGTATTCGAGAGAATCTAAGAAAAATTGTTCCAC[C/T]TCCGTTCTCTGCAAACCAAAACAGTAAAGGGAAAT	T	C	T // C	2	---	---	---	Apop_03393	NW_015441061.1	1037977	Acropora sp.	A. digitifera	---	nuclear	0.692	recommended
AX-197944323	Affx-501369687	---	NW_015441104.1	703689	+	GGCCAAATGAAAAGGAATACTTTGTAAAGAAATGT[A/T]CTTGCTTCATGATCATGGACATCTCAATGTCAGTT	A	T	A // T	2	---	---	---	Afix_04230	NW_015441104.1	703689	Acropora sp.	A. digitifera	---	nuclear	0.766	recommended
AX-212296315	Affx-509866205	---	NW_015441652.1	67389	+	TGGTAAAGTGAGAAAAGCCGGCCTCATTGAAAAAC[C/T]CATTTACCATGGCAAGCTTTCGTTTACTATGGTAA	T	C	T // C	2	---	---	---	AP_var_4971	NW_015441652.1	67389	Acropora sp.	A. digitifera	---	nuclear	0.752	recommended
AX-212303303	Affx-509873160	---	NW_015441327.1	112392	+	AGAAATCTTAAAGATTTTACTTCATTTCACACTAT[A/T]CCATCAACTTACGGCACTTGTTATCAAAGATCCTC	A	T	A // T	2	---	---	---	Apop_09073	NW_015441327.1	112392	Acropora sp.	A. digitifera	---	nuclear	0.776	recommended
AX-197950382	Affx-501373488	---	NW_015441200.1	239528	+	TGGTTTAAAAGCATCTGAGAAAGGGGAAAGGAAAT[A/C]GACGTTCTTCGCATGCACTGATCGTCCAAAAGGAC	A	C	A // C	2	---	---	---	Afix_08032	NW_015441200.1	239528	Acropora sp.	A. digitifera	---	nuclear	0.678	recommended
AX-197961712	Affx-501380554	---	NW_015442024.1	68204	+	ACATTGTTATCAAATTACTCGCGAATGGCGGACTG[A/G]GGTTGTTGAAGATTGTGGCTGTTGAAAACTGAGAA	A	G	A // G	2	---	---	---	Afix_15140	NW_015442024.1	68204	Acropora sp.	A. digitifera	---	nuclear	0.666	recommended
AX-212302416	Affx-509872273	---	NW_015441145.1	561485	+	CAATCGTTTACTGCTGCAAAGAAAATATCCTTCCA[A/C]ATTGTCCAAATATTATTTATGTCCCCACCTGCTAA	A	C	A // C	2	---	---	---	Apop_08186	NW_015441145.1	561485	Acropora sp.	A. digitifera	---	nuclear	0.678	recommended
AX-197961306	Affx-501380290	---	NW_015441902.1	112025	+	ATAGTACTTTAACTCGACTTCTAATTTTGTTATCC[C/T]TATTCCGGAAGGTGTGAATTTATAAAATACCAAAC	T	C	T // C	2	---	---	---	Afix_14876	NW_015441902.1	112025	Acropora sp.	A. digitifera	---	nuclear	0.722	recommended
AX-197941952	Affx-501368225	---	NW_015441073.1	781830	+	TAAATTCATTTCAATCTGTAGAACCACTACATGAA[C/T]TTCAAGTATTAACATCATTGATAGATTTTTTTGTT	T	C	T // C	2	---	---	---	Afix_02726	NW_015441073.1	781830	Acropora sp.	A. digitifera	---	nuclear	0.744	recommended
AX-212301274	Affx-509871165	---	NW_015441303.1	299783	+	CTATCCATCTAAAGTTAACAGCAAAACATCTAAGA[C/T]CAAGCAATATAAAAAATAGTGATAATAAAAATAAT	T	C	T // C	2	---	---	---	Apop_07077	NW_015441303.1	299783	Acropora sp.	A. digitifera	---	nuclear	0.69	recommended
AX-197960117	Affx-501379551	---	NW_015441708.1	125349	+	AAGAACTATCCGAGTTACTGATCAAGCAAGAAGGC[C/G]TTAGACAAGGTCGTTGACTTACCATTTTCGTTGAC	C	G	C // G	2	---	---	---	Afix_14137	NW_015441708.1	125349	Acropora sp.	A. digitifera	---	nuclear	0.708	recommended
AX-212299982	Affx-509869860	---	NW_015441507.1	168834	+	TGTCCAAACATCTTTGGTCATAAACTCATGACCAG[C/T]CTTTCAAAGTGTCGCTTGAAAACAAAACCATGTTA	T	C	T // C	2	---	---	---	Apop_05772	NW_015441507.1	168834	Acropora sp.	A. digitifera	---	nuclear	0.742	recommended
AX-197965755	Affx-501382977	---	NW_015441597.1	148640	+	ATACGCGATAACTGGTTGGGCAAAAAGTATTTCTT[A/T]GGTCCTGATAGCCCTGCCACCAGAGAGGGACGGAA	A	T	A // T	2	---	---	---	Apop_02077	NW_015441597.1	148640	Acropora sp.	A. digitifera	1	nuclear	0.584	neutral
AX-212293458	Affx-509863345	---	NW_015441183.1	266458	+	TATTTAATTGCAACAAGCGGTGATCTTTCTTCAAA[A/G]TACACCGATAATGTGTAACTTAATTTCTGTTTACA	A	G	A // G	2	---	---	---	AP_var_2111	NW_015441183.1	266458	Acropora sp.	A. digitifera	---	nuclear	0.766	recommended
AX-197950640	Affx-501373637	---	NW_015441203.1	580285	+	GCTGAAATTCATCAAGGTCCAGAGAACATTTTTGA[C/T]GCTGCACTTACCTTCCTCAAATCGCGCATTGAGGG	T	C	T // C	2	---	---	---	Afix_08181	NW_015441203.1	580285	Acropora sp.	A. digitifera	---	nuclear	0.736	recommended
AX-212292545	Affx-509862429	---	NW_015441111.1	272911	+	TACGGCGGAGTAAGCCTTAATGATTCTATGTTACC[A/T]TGACCAAAACTGCAACAAGATGTCTCTGATGTGCT	A	T	A // T	2	---	---	---	AP_var_1195	NW_015441111.1	272911	Acropora sp.	A. digitifera	---	nuclear	0.66	recommended
AX-197961323	Affx-501380301	---	NW_015441940.1	110137	+	ACAGCGACAACATGCGACTTACGTCCTTCCACTGA[A/G]CCGTGAATTTTGTCAAGCAACACGCGCGATTCCTC	A	G	A // G	2	---	---	---	Afix_14887	NW_015441940.1	110137	Acropora sp.	A. digitifera	---	nuclear	0.648	recommended
AX-197948741	Affx-501372484	---	NW_015441170.1	428906	+	TATGATTTTAATCTTTAGTTAATGTTCAAGTCGTG[A/T]GTTGTGGGCCAAACCATATCTTAGATAATGCTAAC	A	T	A // T	2	---	---	---	Afix_07028	NW_015441170.1	428906	Acropora sp.	A. digitifera	---	nuclear	0.618	recommended
AX-212295347	Affx-509865234	---	NW_015441433.1	198224	+	AATTCCGAGAAAACCGGAACAATTAAAGCGAATTT[C/T]TCGGAAACGGATCGTATTTGATAGTGCTGTTAGTT	T	C	T // C	2	---	---	---	AP_var_4000	NW_015441433.1	198224	Acropora sp.	A. digitifera	---	nuclear	0.706	recommended
AX-197964009	Affx-501381936	---	NW_015441207.1	691116	+	GAGTGATAACTCCTGATTTTGAAATAAAGGCAGAT[A/G]TCATGCTCATTACAGCGGGTGTTGGATTGGCTGTG	A	G	A // G	2	---	---	---	Apop_01036	NW_015441207.1	691116	Acropora sp.	A. digitifera	1	nuclear	0.712	recommended
AX-212298110	Affx-509868000	---	NW_015441363.1	189999	+	GATAAAATAAACTGATTTCTGCGCGAGATTTTGTC[C/G]ATGTTACAACTAATGCTTGGGCATTAGAAAGTGTG	C	G	C // G	2	---	---	---	Apop_03910	NW_015441363.1	189999	Acropora sp.	A. digitifera	---	nuclear	0.674	recommended
AX-197958956	Affx-501378820	---	NW_015441567.1	223126	+	ATTTCTTTGCAAAAAATTCTTCATTCCTGTCACTT[C/G]CCACCTGCAACAGAATCTAGAATACAAGGTTAAAA	C	G	C // G	2	---	---	---	Afix_13406	NW_015441567.1	223126	Acropora sp.	A. digitifera	---	nuclear	0.732	recommended
AX-212306852	Affx-509863453	---	NW_015441194.1	155699	+	AAGGGTTTCCCTCGACAAAACCGGTGCCTGCATGG[G/T]TGTTGTTTGCACGCATGTGTCATCTCGTCTCGTTC	T	G	T // G	2	---	---	---	AP_var_2219	NW_015441194.1	155699	Acropora sp.	A. digitifera	---	nuclear	0.722	recommended
AX-212312398	Affx-509869002	---	NW_015441542.1	84648	+	CTTTGATATTTACCCCATGTGTAAAGACTCTTGCC[A/G]GAAAATTGCACTTCTCTGAGCAGCATTTTCCCTTT	A	G	A // G	2	---	---	---	Apop_04913	NW_015441542.1	84648	Acropora sp.	A. digitifera	---	nuclear	0.608	recommended
AX-212296658	Affx-509866548	---	NW_015441838.1	89778	+	CGTTTGCAGTTAAACGAGACAGAGGATAAAGCAAC[A/G]GAACTCCTTAGTTCCACGAAATTAATCTTACATGA	A	G	A // G	2	---	---	---	AP_var_5314	NW_015441838.1	89778	Acropora sp.	A. digitifera	---	nuclear	0.744	recommended
AX-212300824	Affx-509870715	---	NW_015441080.1	305891	+	GGTTTCGCCTCGTGGGCTTTTTGGTCTAATTGTTA[A/G]GTATCATCTATTACTTCAATTCGTTCTCCAATCAC	A	G	A // G	2	---	---	---	Apop_06627	NW_015441080.1	305891	Acropora sp.	A. digitifera	---	nuclear	0.662	recommended
AX-212301449	Affx-509871340	---	NW_015442101.1	71537	+	GAGAACAATAACGTGGTCACTTAAGATAGTCATTT[C/G]AAAACTACTCGTATACTCCGTGCTTCAGCTCAACA	C	G	C // G	2	---	---	---	Apop_07252	NW_015442101.1	71537	Acropora sp.	A. digitifera	---	nuclear	0.756	recommended
AX-212297463	Affx-509867353	---	NW_015441407.1	26931	+	GTTGGTGAAATTTGTACGCACATGATCCAAAGATA[C/T]CCACTTTGATGTACCTGAGCAATTTTGTGACAAAC	T	C	T // C	2	---	---	---	Apop_03263	NW_015441407.1	26931	Acropora sp.	A. digitifera	---	nuclear	0.806	recommended
AX-197943619	Affx-501369231	---	NW_015441091.1	710843	+	GCAAGCAAGATATAAACGGCAACAACGTTAACATG[A/G]CTGCACCTGGATTGCGGAATCTACCGTCTTCATTT	A	G	A // G	2	---	---	---	Afix_03732	NW_015441091.1	710843	Acropora sp.	A. digitifera	---	nuclear	0.756	recommended
AX-197950459	Affx-501373533	---	NW_015441200.1	357394	+	TGAGGTGTAGAGTTAAAAGGACCCTTTATCACCCT[A/C]AATAAAAAGGGTGAGGGGACATTTCGTGACACTTA	A	C	A // C	2	---	---	---	Afix_08077	NW_015441200.1	357394	Acropora sp.	A. digitifera	---	nuclear	0.594	neutral
AX-197942234	Affx-501368398	---	NW_015441077.1	1177693	+	CTATTTAGGTGTTGTGCAATACAAATTGTTCCACA[A/G]CATGAAATATATGCTAAGCAAACATGTGACTCTAA	A	G	A // G	2	---	---	---	Afix_02899	NW_015441077.1	1177693	Acropora sp.	A. digitifera	---	nuclear	0.758	recommended
AX-212297362	Affx-509867252	---	NW_015442910.1	5236	+	ATTAGCCAAAACTCCTCCATTTTAATTCCTTTCAT[A/T]TTCTCAGTTTCTCTCTTGAATTATTAATAAGGAAA	A	T	A // T	2	---	---	---	AP_var_6018	NW_015442910.1	5236	Acropora sp.	A. digitifera	---	nuclear	0.692	recommended
AX-197947803	Affx-501371900	---	NW_015441155.1	602983	+	GTCAGCAAATATTATCAACTTCAGCCAAGCCTTTC[A/G]TGAAAGAGTAAGCAGATGTAACTTCTGAACTGCTG	A	G	A // G	2	---	---	---	Afix_06444	NW_015441155.1	602983	Acropora sp.	A. digitifera	---	nuclear	0.7	recommended
AX-197965277	Affx-501382682	---	NW_015441418.1	41392	+	AGGTTGAAATATTTGGTACTTAGAACTGGCAATGT[A/C]TTGAAATTGTCCTGTTCTTGTGACTTTCAGCCACT	A	C	A // C	2	---	---	---	Apop_01782	NW_015441418.1	41392	Acropora sp.	A. digitifera	1	nuclear	0.712	recommended
AX-212297849	Affx-509867739	---	NW_015441193.1	35049	+	TTTCGTGGCTGTTGCTTTTTACTGGCTCAAGAATT[C/G]CAGCAGCCATTTCCTCTCTAGTGAAGAGCTGTGAA	C	G	C // G	2	---	---	---	Apop_03649	NW_015441193.1	35049	Acropora sp.	A. digitifera	---	nuclear	0.714	recommended
AX-197964144	Affx-501382015	---	NW_015441223.1	302068	+	GAGTCTCCTCACCTGAAAAAGGTTAGCCAATAAAA[G/T]GTTAGAATTAATACCATAGGTTTTCTAAATACCAA	T	G	T // G	2	---	---	---	Apop_01115	NW_015441223.1	302068	Acropora sp.	A. digitifera	1	nuclear	0.784	recommended
AX-212295745	Affx-509865635	---	NW_015441515.1	34115	+	TTCTGTGCAATAAAAGTTCAAAGCATACTTCAATA[G/T]CATTCAAACCTGAAAAACAGCAAGTGCGGCATTCG	T	G	T // G	2	---	---	---	AP_var_4401	NW_015441515.1	34115	Acropora sp.	A. digitifera	---	nuclear	0.778	recommended
AX-197965381	Affx-501382747	---	NW_015441454.1	263101	+	GGCAGAACGGAAAGACTTAAATTTCGACAATTCCG[C/G]CTCACACTCTCCGGTGCATCATCAACTGGTGGTGT	C	G	C // G	2	---	---	---	Apop_01847	NW_015441454.1	263101	Acropora sp.	A. digitifera	1	nuclear	0.626	recommended
AX-197953074	Affx-501375169	---	NW_015441279.1	436342	+	GTAAAAGCCGATCCACTTTTAGTATCATGCGCAGC[A/T]TCGGTCTCGCACGAGCACGAAGATGCAAATATTTC	A	T	A // T	2	---	---	---	Afix_09713	NW_015441279.1	436342	Acropora sp.	A. digitifera	---	nuclear	0.59	neutral
AX-197946758	Affx-501371252	---	NW_015441134.1	46334	+	TTTACTAAAAACGAAAAGATGAAAGTCGAATTCGG[A/C]GATGCCCCGTCAAAGCGGCAACTATTCAATTTGCC	A	C	A // C	2	---	---	---	Afix_05796	NW_015441134.1	46334	Acropora sp.	A. digitifera	---	nuclear	0.706	recommended
AX-212296065	Affx-509865955	---	NW_015441588.1	57346	+	CAATCCAGAAGAGTTTAATATAACCGACTAAACTA[A/T]CAGTAATCGTAGATTACAGAGTGCGTTCGAGTATT	A	T	A // T	2	---	---	---	AP_var_4721	NW_015441588.1	57346	Acropora sp.	A. digitifera	---	nuclear	0.73	recommended
AX-212303097	Affx-509872954	---	NW_015441273.1	313695	+	CACGTTTTTGCGCCCAAAAAACGCCTGTTTGCGCG[C/T]GCACGATGTTGTCCTATGAGAAAGTCTCGTGCTCG	T	C	T // C	2	---	---	---	Apop_08867	NW_015441273.1	313695	Acropora sp.	A. digitifera	---	nuclear	0.574	neutral
AX-212296278	Affx-509866168	---	NW_015441642.1	97144	+	GCAGCTTTAGCATGCAGTTACCTCACCGAACTCAT[C/G]TCAAGCTATAGGATTTCAGTACACAAAATCATTCC	C	G	C // G	2	---	---	---	AP_var_4934	NW_015441642.1	97144	Acropora sp.	A. digitifera	---	nuclear	0.698	recommended
AX-212295009	Affx-509864896	---	NW_015441373.1	177209	+	AGAGCACACATTAGCTAGGGAAATATTTGTTCAAG[C/T]TGAGTTTATGCTTCATTAGAATTGTAGCTCTCGTT	T	C	T // C	2	---	---	---	AP_var_3662	NW_015441373.1	177209	Acropora sp.	A. digitifera	---	nuclear	0.704	recommended
AX-197965211	Affx-501382644	---	NW_015441404.1	96827	+	TGATTGATTGGGCGTCGAATATTTTCTGTAAACGC[A/G]ATCAACGGCTTTGTGTTGGATGTGGAATTCATTGC	A	G	A // G	2	---	---	---	Apop_01744	NW_015441404.1	96827	Acropora sp.	A. digitifera	1	nuclear	0.758	recommended
AX-197941810	Affx-501368132	---	NW_015441072.1	463269	+	GAACTCATGAAAACTGATTTAACTTTTTGGAAACC[C/T]TAGCAGTTAGATTTATTTTATGTCTTCACCCCAAA	T	C	T // C	2	---	---	---	Afix_02633	NW_015441072.1	463269	Acropora sp.	A. digitifera	---	nuclear	0.72	recommended
AX-212301345	Affx-509871236	---	NW_015441368.1	124236	+	ACTCCCACAGAAAATCAGATTCCGCTTAGATATGC[A/C]ACTCCTGGGTTCAAACCAATTCCAGTTTTTGGCCA	A	C	A // C	2	---	---	---	Apop_07148	NW_015441368.1	124236	Acropora sp.	A. digitifera	---	nuclear	0.696	recommended
AX-212299572	Affx-509869462	---	NW_015441317.1	195009	+	ACCCGCGTGGAATGGCTTTCCCGCGTGTTGCGTGT[C/T]CTCTGCTTCTCGCGCGACGCCTGTATTTCGTCCAT	T	C	T // C	2	---	---	---	Apop_05373	NW_015441317.1	195009	Acropora sp.	A. digitifera	---	nuclear	0.536	neutral
AX-197954797	Affx-501376241	---	NW_015441358.1	261141	+	GAAATCGTTTCTTAGACGTACCTATCAGCGTATGT[A/G]TAAAAATCGCCAGACAAAGCTGGGAAATTTTCGGG	A	G	A // G	2	---	---	---	Afix_10785	NW_015441358.1	261141	Acropora sp.	A. digitifera	---	nuclear	0.672	recommended
AX-197940957	Affx-501367617	---	NW_015441066.1	224849	+	TGTTACACAAGAATACATTTAGTTGCAAGGAGGCA[C/T]GCCAAAACTATTATAAGCATTAAAGTTCGAGATGC	T	C	T // C	2	---	---	---	Afix_02118	NW_015441066.1	224849	Acropora sp.	A. digitifera	---	nuclear	0.77	recommended
AX-198044892	Affx-501371986	---	NW_015441158.1	745418	+	TTAACGGGGCAACAGTTCCGCACGGCTAGCCAGGT[A/G]TGGCTTCTGGGCTGTATTTTGCACGAAATTGCGGC	A	G	A // G	2	---	---	---	Afix_06530	NW_015441158.1	745418	Acropora sp.	A. digitifera	---	nuclear	0.716	recommended
AX-198051162	Affx-501375776	---	NW_015441308.1	480518	+	AATACAAACCCCAGATAAAATCCTCTTTGTGAGGA[A/T]AAATCAGTTTGCGGAATACACAGAACTGAAAAATA	A	T	A // T	2	---	---	---	Afix_10320	NW_015441308.1	480518	Acropora sp.	A. digitifera	---	nuclear	0.676	recommended
AX-212302579	Affx-509872436	---	NW_015441163.1	46361	+	AGAAATTATGAGTAAGTGGCTTTTTCATTTTAGTA[A/T]CAAGCAATAACAATCTCCTTATGAAACTTCCATGA	A	T	A // T	2	---	---	---	Apop_08349	NW_015441163.1	46361	Acropora sp.	A. digitifera	---	nuclear	0.784	recommended
AX-197957077	Affx-501377714	---	NW_015441446.1	66389	+	ATAGGTCCCATACATCCTGGTGTGCCGGGGAATCC[A/G]CGACATCCGGGGAGCCCGGGTGGTCCCATGCATCC	A	G	A // G	2	---	---	---	Afix_12300	NW_015441446.1	66389	Acropora sp.	A. digitifera	---	nuclear	0.51	neutral
AX-197950510	Affx-501373561	---	NW_015441200.1	486938	+	CAATAGACGTGTAATAGGTTGAAAAAGTGAAAGCT[A/T]ACCATTAGACATCTGAAATTCTGAAATGCAACATA	A	T	A // T	2	---	---	---	Afix_08105	NW_015441200.1	486938	Acropora sp.	A. digitifera	---	nuclear	0.73	recommended
AX-197948391	Affx-501372266	---	NW_015441164.1	491477	+	CGAAGTATGACGACAAAACAGGAAGGTTTGGCCTG[A/C]GATCCTGGAAAGCCAGGGAAATTGCCAAGGTCAAG	A	C	A // C	2	---	---	---	Afix_06810	NW_015441164.1	491477	Acropora sp.	A. digitifera	---	nuclear	0.662	recommended
AX-197965281	Affx-501382685	---	NW_015441418.1	46370	+	CGACTTAAATTTAGTGGAATATCCTCGCTGTCTAC[A/G]ACACCCTTCACAAACCAAAGCCAGTGAGGAAGAAG	A	G	A // G	2	---	---	---	Apop_01785	NW_015441418.1	46370	Acropora sp.	A. digitifera	1	nuclear	0.674	recommended
AX-197965860	Affx-501383034	---	NW_015441647.1	198255	+	ACGTGACTTTCATTCTTAAAATAGTATGCACTATA[A/C]GTGCCTCTGCTATTTCAGCGAGAGGTTACTTGCTG	A	C	A // C	2	---	---	---	Apop_02134	NW_015441647.1	198255	Acropora sp.	A. digitifera	1	nuclear	0.776	recommended
AX-212294273	Affx-509864160	---	NW_015441270.1	25287	+	ACTTACACTACACGCAAACTTCGTGGAAGATCCGC[A/T]ACTGTTACAGGTAACAAAGTCGATATTGCGTTGTC	A	T	A // T	2	---	---	---	AP_var_2926	NW_015441270.1	25287	Acropora sp.	A. digitifera	---	nuclear	0.56	neutral
AX-212302977	Affx-509872834	---	NW_015441250.1	147874	+	TCAAACAATAAGTTTTGCATTTGGTGAAAGTGAGT[G/T]CTGGCAGGAATGCATAAGCTCTCCTCCTTAAAAAT	T	G	T // G	2	---	---	---	Apop_08747	NW_015441250.1	147874	Acropora sp.	A. digitifera	---	nuclear	0.704	recommended
AX-197960393	Affx-501379728	---	NW_015441739.1	6656	+	AATAAGCAGACCCTTACCCGTCTCGATTTCACCTT[C/T]GGGTTCTTACATATGAACCTTCCCT	T	C	T // C	2	---	---	---	Afix_14314	NW_015441739.1	6656	Acropora sp.	A. digitifera	---	nuclear	0.558	neutral
AX-212301483	Affx-509871382	---	NW_015441122.1	433539	+	GCAGGTATGAAAAAAAAAGTACATGTACACTTTGA[A/G]AAAGTCTAAAAAGGTTTGAATTTAGGTG	A	G	A // G	2	---	---	---	Apop_07294	NW_015441122.1	433539	Acropora sp.	A. digitifera	---	nuclear	0.656	recommended
AX-197937663	Affx-501365430	---	NW_015441104.1	114946	+	ACATCGGTAATTAGGACTTGATATTGAACCACGTA[A/G]TAATCCGTGTAACTCCATATTTAGTTTTTGTCCAC	A	G	A // G	2	---	---	---	Afix_04160	NW_015441104.1	114946	Acropora sp.	A. digitifera	---	nuclear	0.816	recommended
AX-197961366	Affx-501380329	---	NW_015441954.1	91451	+	GCATAGCTAGTAAAATGTATGAAGATGACAAACCA[C/T]ATGTACAAGGAGTTGCTAGAATCGAAGGTTTTGCA	T	C	T // C	2	---	---	---	Afix_14915	NW_015441954.1	91451	Acropora sp.	A. digitifera	---	nuclear	0.7	recommended
AX-212298032	Affx-509867922	---	NW_015442160.1	44791	+	TTTGTAATAAAAACCAGATATAAATAACTGTGTAT[A/G]TTATTTGATCTTCTTAACTGTTATGTGTGTATTTC	A	G	A // G	2	---	---	---	Apop_03832	NW_015442160.1	44791	Acropora sp.	A. digitifera	---	nuclear	0.652	recommended
AX-197961189	Affx-501380214	---	NW_015441887.1	35920	+	CCAAAGTACTAATGATGCGATGTTATTATTTGTTT[A/G]CAGATACTATTTATGACGAAGATGAAGTTTTATTA	A	G	A // G	2	---	---	---	Afix_14800	NW_015441887.1	35920	Acropora sp.	A. digitifera	---	nuclear	0.68	recommended
AX-197965297	Affx-501382695	---	NW_015441423.1	253576	+	AAGGAAGATGGCCAAGAGTAACCTGGAAATTAGTA[A/G]TTGTTAGCACTAATTCCACTTGTTATTTCCCATAA	A	G	A // G	2	---	---	---	Apop_01795	NW_015441423.1	253576	Acropora sp.	A. digitifera	1	nuclear	0.74	recommended
AX-212296081	Affx-509865971	---	NW_015441593.1	4289	+	ATGGCAGGAAAAGATTGTTCAGTCTTTTAGCTGTG[A/G]ATCCTGAAGGAAAACTGAGGGAATATTGACATATA	A	G	A // G	2	---	---	---	AP_var_4737	NW_015441593.1	4289	Acropora sp.	A. digitifera	---	nuclear	0.708	recommended
AX-212292507	Affx-509862391	---	NW_015441108.1	577191	+	TTAACACTTAGCACTAGCACCTTTGTCACACCTAG[G/T]ACAAGGCCATGCACCTATGCACTCTTAGAGTACTG	T	G	T // G	2	---	---	---	AP_var_1157	NW_015441108.1	577191	Acropora sp.	A. digitifera	---	nuclear	0.648	recommended
AX-197940498	Affx-501367312	---	NW_015441059.1	1747799	+	TTCTTAGCTAAAGGTCGTCAAATAAGGCATCATAA[A/G]CTCTTCATTTGGTTCACTTAATGTTTCCTTCGCGT	A	G	A // G	2	---	---	---	Afix_01813	NW_015441059.1	1747799	Acropora sp.	A. digitifera	---	nuclear	0.8	recommended
AX-197943052	Affx-501368877	---	NW_015441083.1	1151262	+	GCAGAGAGTTGCGTTACATCCCGTAAAACGGCCGC[C/G]AAGGAGGCTATCGCCTCCTTGGATGGTATGTTATT	C	G	C // G	2	---	---	---	Afix_03378	NW_015441083.1	1151262	Acropora sp.	A. digitifera	---	nuclear	0.472	neutral
AX-212294845	Affx-509864732	---	NW_015441346.1	359212	+	CATATGGCTTTCATAAACTTTATTAATGATCATTA[C/T]ACCTGCCCACCGTTACACCTACCCACCATCATCTC	T	C	T // C	2	---	---	---	AP_var_3498	NW_015441346.1	359212	Acropora sp.	A. digitifera	---	nuclear	0.596	neutral
AX-198046341	Affx-501372921	---	NW_015441182.1	535604	+	TTGAGAAACGGACCCCTGAGCCGGTAGGTAGTCTC[C/T]TTCGCAGCCGAACCGCTGAAATATTAGATTGAAAC	T	C	T // C	2	---	---	---	Afix_07465	NW_015441182.1	535604	Acropora sp.	A. digitifera	---	nuclear	0.69	recommended
AX-197964762	Affx-501382366	---	NW_015441318.1	167647	+	TTGCGTGATCTTATTGTGTCTTACTCGCTACTGTC[C/G]AACTTTCGATCCAATAGCTCAGATTTCGCTTCCTA	C	G	C // G	2	---	---	---	Apop_01466	NW_015441318.1	167647	Acropora sp.	A. digitifera	1	nuclear	0.66	recommended
AX-212315513	Affx-509872099	---	NW_015441122.1	662686	+	CCCGCGTTTTCCCCACACGCTTGCACATCCGGGAC[A/G]GTCGTCTCGGTTCTATGAAAACCGAAGAGGACCTG	A	G	A // G	2	---	---	---	Apop_08012	NW_015441122.1	662686	Acropora sp.	A. digitifera	---	nuclear	0.656	recommended
AX-198044702	Affx-501371867	---	NW_015441155.1	453296	+	CAAGCCCCTGCCCCTCCGCCGTCCCGGTCAATTGC[C/T]CACGTAAGTACTAATACAAGGAATGACGTAAGACC	T	C	T // C	2	---	---	---	Afix_06411	NW_015441155.1	453296	Acropora sp.	A. digitifera	---	nuclear	0.71	recommended
AX-197950864	Affx-501373771	---	NW_015441208.1	596194	+	ATCATGATTTACCTCACCCCTTCACGCCCTGCCAC[A/T]ATTCACCTTGATTTCAAAGAATAATGTTAAATATT	A	T	A // T	2	---	---	---	Afix_08315	NW_015441208.1	596194	Acropora sp.	A. digitifera	---	nuclear	0.144	not_recommended
AX-197943227	Affx-501368985	---	NW_015441090.1	387960	+	AGTTTTTTTTAGAATGACGTCGTTGAAGTAAAAGT[C/T]CGATGAAACGAAAATTATTCGTCTGTGCACTCTGA	T	C	T // C	2	---	---	---	Afix_03486	NW_015441090.1	387960	Acropora sp.	A. digitifera	---	nuclear	0.75	recommended
AX-197952396	Affx-501374752	---	NW_015441263.1	233352	+	TGAATAGGAGTATCCCACAGTCACCATCGAAAATA[A/C]ATCCCTTTACAACTTTGTTACTGCTAGGAGTTTAA	A	C	A // C	2	---	---	---	Afix_09296	NW_015441263.1	233352	Acropora sp.	A. digitifera	---	nuclear	0.742	recommended
AX-197940816	Affx-501367531	---	NW_015441062.1	940081	+	TAAATGCCTAGTGCTAATTCACGTTTAATCGAATA[C/T]GACTCTATACAATTTATACAGGATCTTCTCGTTGA	T	C	T // C	2	---	---	---	Afix_02032	NW_015441062.1	940081	Acropora sp.	A. digitifera	---	nuclear	0.742	recommended
AX-197946817	Affx-501371295	---	NW_015441137.1	601890	+	GGTCCACGCCAACTGTTTCTTCAATCGAAGTAACC[C/T]CTACGTTGGTTACAAACTCCAGTGGAACGAGTGTT	T	C	T // C	2	---	---	---	Afix_05839	NW_015441137.1	601890	Acropora sp.	A. digitifera	---	nuclear	0.75	recommended
AX-212296995	Affx-509866885	---	NW_015442071.1	25442	+	CACCGAGGTCTCAGGGGCATAGCGTGAGATTTTGA[A/G]GGTGCACGCACAGCGCGGAACGCTTTTATAAATAA	A	G	A // G	2	---	---	---	AP_var_5651	NW_015442071.1	25442	Acropora sp.	A. digitifera	---	nuclear	0.592	neutral
AX-197963008	Affx-501381348	---	NW_015441096.1	95684	+	AAGTTAGCAAGTGGATTGTGATTTACCCAATGGTT[A/T]GTGCTGTCCTTCCTTTTAACAACTGAGACCTGGTG	A	T	A // T	2	---	---	---	Apop_00448	NW_015441096.1	95684	Acropora sp.	A. digitifera	1	nuclear	0.554	neutral
AX-212292749	Affx-509862633	---	NW_015441127.1	555521	+	GTGGCGGATGATTATTCACGATACTCTGTGGTAGA[A/T]CTAGTAAGCACTACTTCAGCCGCAGCTGTCATTTC	A	T	A // T	2	---	---	---	AP_var_1399	NW_015441127.1	555521	Acropora sp.	A. digitifera	---	nuclear	0.726	recommended
AX-212300054	Affx-509869932	---	NW_015441472.1	206437	+	CTTCACACCATAGCAATATTCTTGCTTCTCCTAGT[C/T]GATATGTATATATATATATATAGAGAGAGAGAGAG	T	C	T // C	2	---	---	---	Apop_05844	NW_015441472.1	206437	Acropora sp.	A. digitifera	---	nuclear	0.606	recommended
AX-212292633	Affx-509862517	---	NW_015441118.1	686565	+	GCCTCAAAGTTGAACGATCTTTTCTGAAGCATTTT[C/G]ATACATACACAGTGCACTTTATGTGGGACTTTATA	C	G	C // G	2	---	---	---	AP_var_1283	NW_015441118.1	686565	Acropora sp.	A. digitifera	---	nuclear	0.696	recommended
AX-197939218	Affx-501366472	---	NW_015441057.1	1353093	+	ATAAAAGAAAATTTGAAGAGTCTTAAAGCTACGTT[G/T]AGACTTGCAGTTGTTCAGTGGAGATGACAATATAA	T	G	T // G	2	---	---	---	Afix_00973	NW_015441057.1	1353093	Acropora sp.	A. digitifera	---	nuclear	0.762	recommended
AX-212299756	Affx-509869646	---	NW_015442101.1	78649	+	TGCTGATGTATAAAACGTGATCAAATGGATTGTAC[A/T]CTTCATATTATTGACTTTTGTCAGGTATAAAGTGT	A	T	A // T	2	---	---	---	Apop_05558	NW_015442101.1	78649	Acropora sp.	A. digitifera	---	nuclear	0.694	recommended
AX-212304142	Affx-509873999	---	NW_015441658.1	116032	+	CATCGGACTCTTCTTCCAGTCAGATTGTTGTCCTA[C/T]GTACACGAATATAGTCCAGTTGTGCACCTGGCTGA	T	C	T // C	2	---	---	---	Apop_09912	NW_015441658.1	116032	Acropora sp.	A. digitifera	---	nuclear	0.718	recommended
AX-212296545	Affx-509866435	---	NW_015441783.1	148708	+	TGTGAAGTGCTGAAGTTAAGTCATTATCATGATTT[A/G]AAAGGTGCAACTGCTGGGCATCACAATTAGTGGAA	A	G	A // G	2	---	---	---	AP_var_5201	NW_015441783.1	148708	Acropora sp.	A. digitifera	---	nuclear	0.72	recommended
AX-197960738	Affx-501379940	---	NW_015441815.1	103790	+	TAGTGTCCTCGGACACAATTAAGCTTCTTTTAGTA[G/T]TCCGCCCTTCCTGCCGTTAAATAGTTATCGTTTAA	T	G	T // G	2	---	---	---	Afix_14526	NW_015441815.1	103790	Acropora sp.	A. digitifera	---	nuclear	0.712	recommended
AX-197960819	Affx-501379990	---	NW_015441816.1	147000	+	CAGAGCGGTCTAAAGCGTTACCAGTAGGTTCAAGT[C/G]TTGTTGATATCTGCGTTGAAGCTGCAATATAAATC	C	G	C // G	2	---	---	---	Afix_14576	NW_015441816.1	147000	Acropora sp.	A. digitifera	---	nuclear	0.726	recommended
AX-212301878	Affx-509871752	---	NW_015441086.1	293300	+	TCATGCAACATTGTTGGAAGACCAACAGTTCAGAC[A/G]CTGTGTTCCATCACATACAAGATTTCAACGCACAT	A	G	A // G	2	---	---	---	Apop_07665	NW_015441086.1	293300	Acropora sp.	A. digitifera	---	nuclear	0.752	recommended
AX-197938477	Affx-501365969	---	NW_015441224.1	139719	+	GAAATTTCAAGATCCTGCATAATCCGCTACAACCC[G/T]GTATCACCAGTAACACGTACTCAAGAGAATGTGCA	T	G	T // G	2	---	---	---	Afix_00471	NW_015441224.1	139719	Acropora sp.	A. digitifera	1	nuclear	0.688	recommended
AX-197948703	Affx-501372460	---	NW_015441170.1	394261	+	CTTTATCTCCTCACTAGCTAAACATCATTTTAGTC[G/T]TATGATTGGTCTATACAAATTAACTCATTGCTTGT	T	G	T // G	2	---	---	---	Afix_07004	NW_015441170.1	394261	Acropora sp.	A. digitifera	---	nuclear	0.714	recommended
AX-212297838	Affx-509867728	---	NW_015441157.1	83447	+	ACTTTCATTACAACCTATTTCAGGAAAACCGGTCA[C/G]CTATGACATTCCGAGATGAGAGTTTGAATGAGATC	C	G	C // G	2	---	---	---	Apop_03638	NW_015441157.1	83447	Acropora sp.	A. digitifera	---	nuclear	0.7	recommended
AX-212297014	Affx-509866904	---	NW_015442085.1	48766	+	AACTCCAATGGCCCATTTATTTCTTGAACCAAAAG[C/T]AATCTTGGAAGAGCCCATACCAAGGAATGACATCA	T	C	T // C	2	---	---	---	AP_var_5670	NW_015442085.1	48766	Acropora sp.	A. digitifera	---	nuclear	0.712	recommended
AX-212295782	Affx-509865672	---	NW_015441523.1	198381	+	CTTATACGGGCATCAGTGCAAGAAAACATGTACTG[C/T]CAGCAAAATACTCAAAAAGCTTCCAATATAAAGGC	T	C	T // C	2	---	---	---	AP_var_4438	NW_015441523.1	198381	Acropora sp.	A. digitifera	---	nuclear	0.668	recommended
AX-212292266	Affx-509862150	---	NW_015441094.1	525614	+	TTAACTTTATATTTCTTGGAAAATTTATCTCATAC[A/G]TTTGCACGAGATATTTGTATTATTAGGCTCATGTT	A	G	A // G	2	---	---	---	AP_var_0916	NW_015441094.1	525614	Acropora sp.	A. digitifera	---	nuclear	0.756	recommended
AX-212292064	Affx-509861940	---	NW_015441083.1	18150	+	TAGCATCGACCAAAATGTGATGACCTCATCAACAA[A/G]TGGGAAATTTACATTTCAACAGGTTCAACGAAATA	A	G	A // G	2	---	---	---	AP_var_0706	NW_015441083.1	18150	Acropora sp.	A. digitifera	---	nuclear	0.668	recommended
AX-212294623	Affx-509864510	---	NW_015441315.1	373387	+	TTCTAAAAGTCAGATATTTTACTTACATAAAAGAG[C/T]GAGTTTTGTATGCAGTGTATGCCCAACCACTTTTC	T	C	T // C	2	---	---	---	AP_var_3276	NW_015441315.1	373387	Acropora sp.	A. digitifera	---	nuclear	0.746	recommended
AX-212295518	Affx-509865405	---	NW_015441470.1	165586	+	CATTGCTAAAACACACTGCATGTAACCTAAGGACT[C/T]TAAGATCGGGTAATGGAGTAGACATTTAAAACATT	T	C	T // C	2	---	---	---	AP_var_4171	NW_015441470.1	165586	Acropora sp.	A. digitifera	---	nuclear	0.742	recommended
AX-197951640	Affx-501374302	---	NW_015441237.1	423988	+	TGACGTTAAACTTGAAAAAGAAAAATGAGCAGATT[A/C]AAAAATGGGTCTCATCCCTAATGCACAATAATAAT	A	C	A // C	2	---	---	---	Afix_08846	NW_015441237.1	423988	Acropora sp.	A. digitifera	---	nuclear	0.734	recommended
AX-212295440	Affx-509865327	---	NW_015441455.1	248492	+	CGTACTTGTGGTTCGTTTCAGAATCGTAAGAAACT[A/G]TGAAGAAGGTTCTGCTAACATTCTCGTTTTCTCTA	A	G	A // G	2	---	---	---	AP_var_4093	NW_015441455.1	248492	Acropora sp.	A. digitifera	---	nuclear	0.746	recommended
AX-212292938	Affx-509862822	---	NW_015441142.1	532712	+	TCAACACAGGCTCGGTTTCCAATGGAGGAAAACTT[G/T]GCGATCCGCGAAAGCGTTGTATTCCCACCTAGCCG	T	G	T // G	2	---	---	---	AP_var_1588	NW_015441142.1	532712	Acropora sp.	A. digitifera	---	nuclear	0.692	recommended
AX-197941664	Affx-501368038	---	NW_015441071.1	775877	+	CTTGGGAAATGCAATTTTCAGTTCAGTGCCGCAGA[G/T]TGAAAACCGAAGAATTTCTTGAATAGGCATGGGTA	T	G	T // G	2	---	---	---	Afix_02539	NW_015441071.1	775877	Acropora sp.	A. digitifera	---	nuclear	0.71	recommended
AX-197961169	Affx-501380202	---	NW_015441887.1	150584	+	ACTATTTTAATGAAGACCGGAATTTTTGTCATCGA[A/C]ACAGACTAATTAGAGAGTTTTTACGGACATAAAGA	A	C	A // C	2	---	---	---	Afix_14788	NW_015441887.1	150584	Acropora sp.	A. digitifera	---	nuclear	0.716	recommended
AX-212300264	Affx-509870142	---	NW_015441253.1	276182	+	TTTGTATTTGTGTGCGTGAAAATCAACTAGTACTC[C/G]TTGCTACATATCACATCTACTAAATCATTGGTAAT	C	G	C // G	2	---	---	---	Apop_06054	NW_015441253.1	276182	Acropora sp.	A. digitifera	---	nuclear	0.718	recommended
AX-212295478	Affx-509865365	---	NW_015441461.1	130352	+	ACGATCTAGTTTGGCATTGACTTCATTGAAGCGTT[G/T]GTTTATCAAGCTCGTGATGACATCTAGTTCACTTG	T	G	T // G	2	---	---	---	AP_var_4131	NW_015441461.1	130352	Acropora sp.	A. digitifera	---	nuclear	0.704	recommended
AX-212299239	Affx-509869129	---	NW_015441076.1	20273	+	GATAACAAAAGATTAGAAGCACACGCAATTCGCAA[C/T]TGCAACGTTAGATGAACTACGCCACACTAACGGCT	T	C	T // C	2	---	---	---	Apop_05040	NW_015441076.1	20273	Acropora sp.	A. digitifera	---	nuclear	0.702	recommended
AX-197947720	Affx-501371847	---	NW_015441155.1	419559	+	ACAGATGCGCTGTGGAGTATTGTCTTTTTTGGACA[A/G]TTCTTTTGTTGAGTTTGAGTAAACCTTGGATCATA	A	G	A // G	2	---	---	---	Afix_06391	NW_015441155.1	419559	Acropora sp.	A. digitifera	---	nuclear	0.714	recommended
AX-197962504	Affx-501381050	---	NW_015441063.1	1332892	+	TTCGCTATCACTTCATTCAGTGTCACTTACGACAG[A/G]TTGGAAAAGAGGATGTCGACACACCGGGCACGACC	A	G	A // G	2	---	---	---	Apop_00150	NW_015441063.1	1332892	Acropora sp.	A. digitifera	1	nuclear	0.672	recommended
AX-212298967	Affx-509868857	---	NW_015441186.1	650060	+	CAAAAGAACTACAGATTTATCTTAGACAGAAAGGA[A/G]AGCGCGTTCTTTAGTAAGTGAGGCGAGACCTAAAA	A	G	A // G	2	---	---	---	Apop_04767	NW_015441186.1	650060	Acropora sp.	A. digitifera	---	nuclear	0.69	recommended
AX-197963433	Affx-501381599	---	NW_015441137.1	53519	+	ACAAGATTACACTAAGGTTTATCTTAGTCTTATGT[A/G]GAACTGTAGAACAGATCTAAATGCCAAACACTAAA	A	G	A // G	2	---	---	---	Apop_00699	NW_015441137.1	53519	Acropora sp.	A. digitifera	1	nuclear	0.686	recommended
AX-197952521	Affx-501374827	---	NW_015441267.1	318168	+	AAAAAAAAAGAGTAAAACGTGTTTATAGGTAGTAA[A/T]TCAACATGTCTTTTGAAAAAAATGAATTTCAAGGT	A	T	A // T	2	---	---	---	Afix_09371	NW_015441267.1	318168	Acropora sp.	A. digitifera	---	nuclear	0.798	recommended
AX-197956641	Affx-501377435	---	NW_015441435.1	344091	+	CAGGGGTTCCCGACCGTTCACCGTATTTTGGCCCT[C/G]TTGGGCGAAACGAAACACGGTCGTGCTGTATTCCG	C	G	C // G	2	---	---	---	Afix_12021	NW_015441435.1	344091	Acropora sp.	A. digitifera	---	nuclear	0.574	neutral
AX-197956540	Affx-501377362	---	NW_015441431.1	300513	+	AGTGAGTAGTATTCTTGCCTTTGTGCTTGTGGAAG[A/T]AAAATGTAATTTTTTTAGATAAACTTTCCAGTAAG	A	T	A // T	2	---	---	---	Afix_11948	NW_015441431.1	300513	Acropora sp.	A. digitifera	---	nuclear	0.544	neutral
AX-212294597	Affx-509864484	---	NW_015441314.1	70307	+	TTGAGAGACGAGTCGAGATGGCTGTTAAAGCTGCG[G/T]GGTTGGAGGCCGAGCTGAAGTTTCCCGACTTGGAA	T	G	T // G	2	---	---	---	AP_var_3250	NW_015441314.1	70307	Acropora sp.	A. digitifera	---	nuclear	0.58	neutral
AX-197964244	Affx-501382075	---	NW_015441236.1	312162	+	GCTGAGTCCCTTTCCCATGGAGCAATATCACAGAT[G/T]TCCTTCCTTGGTAGAACATCATAAAGTTCTTGTTT	T	G	T // G	2	---	---	---	Apop_01175	NW_015441236.1	312162	Acropora sp.	A. digitifera	1	nuclear	0.764	recommended
AX-197959409	Affx-501379098	---	NW_015441631.1	46190	+	TTTAATTGCGTGGTTACCGTGGAAACGCGTCGTGA[C/G]TCGCGTTTGTTGCAGTTTCATCAAACGTGTTAAAG	C	G	C // G	2	---	---	---	Afix_13684	NW_015441631.1	46190	Acropora sp.	A. digitifera	---	nuclear	0.618	recommended
AX-212299487	Affx-509869377	---	NW_015441265.1	13786	+	GATTTCTTCAAAGGAGGAAACATTTTATACCCAAC[C/T]CATCTATAAGTTAGAATAATTTATAACATGCAACA	T	C	T // C	2	---	---	---	Apop_05288	NW_015441265.1	13786	Acropora sp.	A. digitifera	---	nuclear	0.71	recommended
AX-197947751	Affx-501371866	---	NW_015441155.1	452378	+	ACTGGCATCTTACATCGAAACAGAAAATTAATGAG[C/T]CACACTAAGAGAAGTGAGTAATACCAATTGCATGG	T	C	T // C	2	---	---	---	Afix_06410	NW_015441155.1	452378	Acropora sp.	A. digitifera	---	nuclear	0.75	recommended
AX-197946228	Affx-501370892	---	NW_015441129.1	572454	+	TTACAGTATCAGTTGATACCGTAAACCAGAGACAG[A/G]AATCCGGAATTGAGAATGATGGCAGAAAAATTTAC	A	G	A // G	2	---	---	---	Afix_05436	NW_015441129.1	572454	Acropora sp.	A. digitifera	---	nuclear	0.794	recommended
AX-197938362	Affx-501365893	---	NW_015441177.1	241423	+	ATATCTGTCAAAGGACAAACATTGAGCACCCCGTA[C/T]GCTCAAACATCTGGTGGCGTCGGATGGCCCTGTAA	T	C	T // C	2	---	---	---	Afix_00395	NW_015441177.1	241423	Acropora sp.	A. digitifera	1	nuclear	0.54	neutral
AX-197960126	Affx-501379556	---	NW_015441708.1	169826	+	AACATGAGCCCAGGAGCAGATCAAGGATTTTGAGA[A/G]GGGGAGCTTTTGGGCATCAATTTGGGGAATGTCAG	A	G	A // G	2	---	---	---	Afix_14142	NW_015441708.1	169826	Acropora sp.	A. digitifera	---	nuclear	0.594	neutral
AX-197964787	Affx-501382379	---	NW_015441324.1	214139	+	TCAACTAGGAAGTGTGTCTGTCCACTCCATCATTT[A/G]GCATGCGTTAAAATACGACGAGAATCAGGTGTTTA	A	G	A // G	2	---	---	---	Apop_01479	NW_015441324.1	214139	Acropora sp.	A. digitifera	1	nuclear	0.682	recommended
AX-212292753	Affx-509862637	---	NW_015441128.1	58708	+	GGAAAGAAGGGCTGGAGACTGCAGGAGATAAAAGA[G/T]CGATCTGGAGCTCATGTGGAGATTGTAGACGACAA	T	G	T // G	2	---	---	---	AP_var_1403	NW_015441128.1	58708	Acropora sp.	A. digitifera	---	nuclear	0.634	recommended
AX-197959370	Affx-501379076	---	NW_015441631.1	171517	+	TTAAAACAAACAAACTTTTACCCCATTTATCCAAG[G/T]AATCGAAAAAACGATTAAGATGCACGCTCGCACGA	T	G	T // G	2	---	---	---	Afix_13662	NW_015441631.1	171517	Acropora sp.	A. digitifera	---	nuclear	0.582	neutral
AX-197937906	Affx-501365594	---	NW_015441062.1	1325319	+	CTCCTTCAGTTGGAACATAAACATATTCTGAAAGT[C/T]GCAAACTAAGATCAGATCCAATGACACCTAACTGA	T	C	T // C	2	---	---	---	Afix_00096	NW_015441062.1	1325319	Acropora sp.	A. digitifera	1	nuclear	0.74	recommended
AX-197959195	Affx-501378958	---	NW_015441589.1	188913	+	TTCCATAGTGTGCCAGTCAATTCCAGCTGTGCCCA[C/T]CCCCCCTCCTCCTGGCTAACCCCTGGGAATTTGCT	T	C	T // C	2	---	---	---	Afix_13544	NW_015441589.1	188913	Acropora sp.	A. digitifera	---	nuclear	0.508	neutral
AX-212297343	Affx-509867233	---	NW_015442740.1	20504	+	AACTTAAATTCTTGTGTTGTCACATGATCATTTCA[G/T]CTGATAGCCTCGTGATTTCCCAACATTGAGTGCAG	T	G	T // G	2	---	---	---	AP_var_5999	NW_015442740.1	20504	Acropora sp.	A. digitifera	---	nuclear	0.722	recommended
AX-197961309	Affx-501380292	---	NW_015441902.1	99041	+	GTGTGGGCCTAATTCTATTACACATAACAAACAAC[A/G]AATGGTTAGAGAGATGTCGGGATATTTGGCATTGT	A	G	A // G	2	---	---	---	Afix_14878	NW_015441902.1	99041	Acropora sp.	A. digitifera	---	nuclear	0.762	recommended
AX-212297952	Affx-509867842	---	NW_015441079.1	1112434	+	TCCTCTCAGAGCAAGAGCCTCTTACACTGCAGCAG[A/G]CAAAGCATGTACTATCAGGTCATGTTGGGGTTTCA	A	G	A // G	2	---	---	---	Apop_03752	NW_015441079.1	1112434	Acropora sp.	A. digitifera	---	nuclear	0.544	neutral
AX-197941110	Affx-501367718	---	NW_015441068.1	337627	+	CGAATACAAGCTGCTTTATCAAGCCGTTTTTAGCA[A/T]AGAACAACAGCCATGTGCTTATAGACTCCTCCCTC	A	T	A // T	2	---	---	---	Afix_02219	NW_015441068.1	337627	Acropora sp.	A. digitifera	---	nuclear	0.696	recommended
AX-197938538	Affx-501366010	---	NW_015441258.1	511824	+	ATGGACGATCCACAAGCGACGTATGAATTTCCTAG[C/T]CACTTCAACAGTAGCTACAAAGGAGGGTTTAAAGA	T	C	T // C	2	---	---	---	Afix_00512	NW_015441258.1	511824	Acropora sp.	A. digitifera	1	nuclear	0.736	recommended
AX-212296823	Affx-509866713	---	NW_015441930.1	87771	+	ACCGCTGAAGAGATCGATGGTGAGTAGCAAACGAA[A/G]CTTTTGATTGGTGGATGTCTACACTCTCCATATTT	A	G	A // G	2	---	---	---	AP_var_5479	NW_015441930.1	87771	Acropora sp.	A. digitifera	---	nuclear	0.722	recommended
AX-197962690	Affx-501381157	---	NW_015441076.1	157061	+	AATTAAATGGTTTGATTTTAAGAACGCTAAGAGAA[C/G]TTGGTCCTTGTACATTAACGATGTCCTTAGTTACA	C	G	C // G	2	---	---	---	Apop_00257	NW_015441076.1	157061	Acropora sp.	A. digitifera	1	nuclear	0.768	recommended
AX-212294582	Affx-509864469	---	NW_015441312.1	131325	+	AGAGAACCTTGTGTTTCTTGAGTTACGAACACATC[A/G]AGTTTACAACAACTTGCAGCAGCTTAACAAGTTCA	A	G	A // G	2	---	---	---	AP_var_3235	NW_015441312.1	131325	Acropora sp.	A. digitifera	---	nuclear	0.706	recommended
AX-197962746	Affx-501381190	---	NW_015441078.1	483101	+	AAAATCAGGTGCGTTAAATTATATAGCGGTCACCG[C/G]CTTTAAATCACTAAGGAGATCTATTGTTTTATGTT	C	G	C // G	2	---	---	---	Apop_00290	NW_015441078.1	483101	Acropora sp.	A. digitifera	1	nuclear	0.648	recommended
AX-212298745	Affx-509868635	---	NW_015442195.1	68420	+	TGGCCTCCAGTTAAAGCAAGAGAAGGCTAAAGAAC[C/T]TTCAACTTACCAAAAGTTAGCTTTATTGTTGAAGG	T	C	T // C	2	---	---	---	Apop_04545	NW_015442195.1	68420	Acropora sp.	A. digitifera	---	nuclear	0.724	recommended
AX-197938801	Affx-501366199	---	NW_015441496.1	155035	+	TTATTAGTGTTCAATATTGTGAGAGACAAAAACGT[A/G]TAAGGAGTGGAGGCGCAACTATATTATATTGCCAT	A	G	A // G	2	---	---	---	Afix_00701	NW_015441496.1	155035	Acropora sp.	A. digitifera	1	nuclear	0.804	recommended
AX-212300656	Affx-509870546	---	NW_015441068.1	1440956	+	ATTAAATGTGAGTTTATGTAATGCTAAAAATATGC[C/T]GCCGCCTAATTTGTGCAATTTATTATTTTTTTCGC	T	C	T // C	2	---	---	---	Apop_06458	NW_015441068.1	1440956	Acropora sp.	A. digitifera	---	nuclear	0.732	recommended
AX-197952132	Affx-501374592	---	NW_015441255.1	498011	+	GAATGAAGCTGATATCTGCAGTATGTAATGTCCAA[C/T]GACATGATCGGGATGCAAATTCCCGTGACGGAAAA	T	C	T // C	2	---	---	---	Afix_09136	NW_015441255.1	498011	Acropora sp.	A. digitifera	---	nuclear	0.682	recommended
AX-197954320	Affx-501375950	---	NW_015441333.1	96561	+	AGTACTTAAGTTGCAGAACTATGGTAGAGTTTTCA[A/C]TTTCCTTGCCAATGTCAAAATTTCAGTGCTAGGAA	A	C	A // C	2	---	---	---	Afix_10494	NW_015441333.1	96561	Acropora sp.	A. digitifera	---	nuclear	0.764	recommended
AX-197948834	Affx-501372541	---	NW_015441170.1	584731	+	ATGACGCGCTACTGTTATGTGAACTTCAAGCAGAA[A/G]CGTTTGCTTGCGTATTACAGCTTAAAGCCTGGTTT	A	G	A // G	2	---	---	---	Afix_07085	NW_015441170.1	584731	Acropora sp.	A. digitifera	---	nuclear	0.75	recommended
AX-197981657	Affx-501392568	---	NW_015441186.1	570633	+	GGCTAAATTTGTTTTGCAAACAAAACGTTAGCCAG[C/T]AGATCTTTTTCCTGGCTTCATAAACTCGCTGCTAC	T	C	T // C	2	---	---	---	Apop_02702	NW_015441186.1	570633	Acropora sp.	A. digitifera	---	nuclear	0.718	recommended
AX-197945029	Affx-501370131	---	NW_015441109.1	152268	+	AGGCTGAGCTGTGGAGATCTCATTGCTCAAGATGC[C/T]ATGTACCATGCAAAATGCCTAGCAACCCTTTATAA	T	C	T // C	2	---	---	---	Afix_04674	NW_015441109.1	152268	Acropora sp.	A. digitifera	---	nuclear	0.654	recommended
AX-197945654	Affx-501370538	---	NW_015441116.1	79824	+	CCTCTGTTTCCCTGTTGGTACTGCTCATAACGTTC[A/G]TAGGCACGTGCAAACTGTTCCCCAGAGTATAACCA	A	G	A // G	2	---	---	---	Afix_05082	NW_015441116.1	79824	Acropora sp.	A. digitifera	---	nuclear	0.702	recommended
AX-212301301	Affx-509871192	---	NW_015441317.1	161935	+	AAATCTATCTCCGATTCCTTAGATCACAAGAAAGG[A/G]TTTTTCTTGAGGAAGTTCATGATTATCTGATGTAA	A	G	A // G	2	---	---	---	Apop_07104	NW_015441317.1	161935	Acropora sp.	A. digitifera	---	nuclear	0.65	recommended
AX-198041148	Affx-501369664	---	NW_015441104.1	633337	+	AATCAATTTTGTCCCCATCCACTCCTCTTCCCACC[C/T]GCCAGGAAATAACCCAACATGAACAATAATATAAT	T	C	T // C	2	---	---	---	Afix_04207	NW_015441104.1	633337	Acropora sp.	A. digitifera	---	nuclear	0.63	recommended
AX-197944299	Affx-501369673	---	NW_015441104.1	653002	+	TATTCATTGCAAAAGGTAATTTTACCTCTAACGAG[G/T]GCAAAAATTTATTTCCTAATGATGAAAATAATAAT	T	G	T // G	2	---	---	---	Afix_04216	NW_015441104.1	653002	Acropora sp.	A. digitifera	---	nuclear	0.756	recommended
AX-197945422	Affx-501370395	---	NW_015441114.1	99409	+	CACTAAACGTCAGTCCTGGAATTGAATTTTCTAGG[C/T]AAGGCTCGTGACTCATCCTTCTCTCTGATTGTGCA	T	C	T // C	2	---	---	---	Afix_04938	NW_015441114.1	99409	Acropora sp.	A. digitifera	---	nuclear	0.72	recommended
AX-197944845	Affx-501370005	---	NW_015441107.1	400838	+	CAAAAGTCTAAATATTCCATAGTATAGTTTCTTAT[G/T]AACCAACAAAAGGGCATGCTATGTAACCTCGGAAA	T	G	T // G	2	---	---	---	Afix_04548	NW_015441107.1	400838	Acropora sp.	A. digitifera	---	nuclear	0.706	recommended
AX-212296726	Affx-509866616	---	NW_015441868.1	81621	+	TTAGTAGATCGTTTTGACATTGTCTGGCAAAACGG[C/T]ACCGTGAAAAATTGTAATTTCCTTTCGTTGCTTTG	T	C	T // C	2	---	---	---	AP_var_5382	NW_015441868.1	81621	Acropora sp.	A. digitifera	---	nuclear	0.726	recommended
AX-212301620	Affx-509871494	---	NW_015441062.1	302053	+	CCACCTCGACTGTACATCCCACTCCTCCAGCTCCA[A/G]AACGAGGAAACTTCAGTGTGAAAGACAAGAATGAT	A	G	A // G	2	---	---	---	Apop_07407	NW_015441062.1	302053	Acropora sp.	A. digitifera	---	nuclear	0.524	neutral
AX-212300850	Affx-509870741	---	NW_015441240.1	135754	+	ATGCACTTGCCACTCCTTCACCCCATAAGGATAAG[A/T]AAGAAAATAAACAAAACAACCACAACAGCCGTAAA	A	T	A // T	2	---	---	---	Apop_06653	NW_015441240.1	135754	Acropora sp.	A. digitifera	---	nuclear	0.416	neutral
AX-197961756	Affx-501380585	---	NW_015442039.1	65858	+	ACACCAGCGTTACATTACAGCACGGATTCTTATGG[A/C]AAATTCAAGTTGTGCATCTTGCAGTTTCGCTGGAC	A	C	A // C	2	---	---	---	Afix_15171	NW_015442039.1	65858	Acropora sp.	A. digitifera	---	nuclear	0.666	recommended
AX-212308968	Affx-509865572	---	NW_015441503.1	67859	+	TCTTAATGCCCGAGACTGAAGAACCCCCTTCCTTG[C/T]GCGTTGCATCGCGAACCACAAAACTGAGTTCAAGA	T	C	T // C	2	---	---	---	AP_var_4338	NW_015441503.1	67859	Acropora sp.	A. digitifera	---	nuclear	0.666	recommended
AX-212294172	Affx-509864059	---	NW_015441258.1	557995	+	GACTTCAAGAGTAGTTGTTTCTACCAGTTTGACCC[G/T]CATAAATTCCTATAGATATTGGTAGGATGTGACTG	T	G	T // G	2	---	---	---	AP_var_2825	NW_015441258.1	557995	Acropora sp.	A. digitifera	---	nuclear	0.698	recommended
AX-197944151	Affx-501369583	---	NW_015441101.1	137208	+	TGGCTAAATGGTTCCATCATCCTTAAGGCATCAGC[C/T]TCCATGTCATGCACTCTTGATGAGTTCAATGACTC	T	C	T // C	2	---	---	---	Afix_04084	NW_015441101.1	137208	Acropora sp.	A. digitifera	---	nuclear	0.72	recommended
AX-198053766	Affx-501377332	---	NW_015441431.1	218981	+	CCCTCTGTCGCAAATGCATGGCACACTGCTCGACC[A/G]ATGCCACTTGCACCACCTATATTTGAACAAGTTCC	A	G	A // G	2	---	---	---	Afix_11918	NW_015441431.1	218981	Acropora sp.	A. digitifera	---	nuclear	0.686	recommended
AX-198063506	Affx-501383286	---	NW_015442482.1	34647	+	GTCGATATTCCAGGAGGAGGAACCCTCAGCATCGC[C/T]GGTACTACCGAGGATGCAGCTTATCAGATGAGCTG	T	C	T // C	2	---	---	---	Apop_02386	NW_015442482.1	34647	Acropora sp.	A. digitifera	1	nuclear	0.654	recommended
AX-198050871	Affx-501375590	---	NW_015441303.1	122432	+	CGAGTGAATTCCACGTTAAATTTCACTTGAAAAAC[C/T]AAGTATATCGCACTCATCTCTTGACAAATCGTTCT	T	C	T // C	2	---	---	---	Afix_10134	NW_015441303.1	122432	Acropora sp.	A. digitifera	---	nuclear	0.674	recommended
AX-198035233	Affx-501365961	---	NW_015441222.1	345027	+	AATTTCAGTGCGGCCAACAGTAACCTTGGCATCTG[C/T]AATACTGTTAATTTCACTAAAAATTCCTCCAAATG	T	C	T // C	2	---	---	---	Afix_00463	NW_015441222.1	345027	Acropora sp.	A. digitifera	1	nuclear	0.788	recommended
AX-197963175	Affx-501381450	---	NW_015441112.1	1012687	+	GTTGCACCTGCACCAACAGGGTCTAGCACCCACAC[C/T]TTCCCCAGTTCACGAGCCTTGGTTGCAGCTTTGTG	T	C	T // C	2	---	---	---	Apop_00550	NW_015441112.1	1012687	Acropora sp.	A. digitifera	1	nuclear	0.478	neutral
AX-212316935	Affx-509873504	---	NW_015441420.1	234397	+	CCACTCCAATTCTTGCTCACCGCGAGCAAGGGCGC[C/G]GTAAGTGGGACGGTCAACCCCGGTGTTGCAGGTCC	C	G	C // G	2	---	---	---	Apop_09417	NW_015441420.1	234397	Acropora sp.	A. digitifera	---	nuclear	0.57	neutral
AX-212304839	Affx-509861428	---	NW_015441061.1	2022609	+	TAGAACGTCAATCCGCCTGAGCCTGCGATACGGAA[A/G]TATCATTAAGCAGCAGCTCCGAGACATAGAGAAAG	A	G	A // G	2	---	---	---	AP_var_0194	NW_015441061.1	2022609	Acropora sp.	A. digitifera	---	nuclear	0.648	recommended
AX-197964872	Affx-501382430	---	NW_015441336.1	101539	+	TAAATTAGATTCAATTACCCTCAAGTTTAATTGCA[A/G]ACTAAAGAAGTTGTCTTAATGTTATCGATGTGTTT	A	G	A // G	2	---	---	---	Apop_01530	NW_015441336.1	101539	Acropora sp.	A. digitifera	1	nuclear	0.618	recommended
AX-212302524	Affx-509872381	---	NW_015441157.1	752863	+	TCCAAGCATCGGCCGTTTTTGAACATAGGGTCCAT[A/G]GGCTCCAACCCAAACTTAATAATAGCCGTCAAGCT	A	G	A // G	2	---	---	---	Apop_08294	NW_015441157.1	752863	Acropora sp.	A. digitifera	---	nuclear	0.686	recommended
AX-198036662	Affx-501366853	---	NW_015441057.1	520827	+	GAGCCCCCCTCCCCCTGTAAGGCCTCCTCGGCGCA[A/G]TAAAACTGAAAGATCATCCAGGACATTGGAGTCAC	A	G	A // G	2	---	---	---	Afix_01354	NW_015441057.1	520827	Acropora sp.	A. digitifera	---	nuclear	0.694	recommended
AX-212291962	Affx-509861837	---	NW_015441078.1	90323	+	AACAAATGCTTTTTCGCGAACAGTTGGCACGGAAA[A/C]AGGTAGGAAAGTGATTGGGACGAATAGAAGAAATG	A	C	A // C	2	---	---	---	AP_var_0603	NW_015441078.1	90323	Acropora sp.	A. digitifera	---	nuclear	0.704	recommended
AX-197947020	Affx-501371422	---	NW_015441140.1	384272	+	ATGTACCAATGAGTTTAATTGCAAAATACTGGAAT[A/G]ATAACGGAAAATAATGGAAAACCTGAATCGAAAAT	A	G	A // G	2	---	---	---	Afix_05966	NW_015441140.1	384272	Acropora sp.	A. digitifera	---	nuclear	0.73	recommended
AX-212294396	Affx-509864283	---	NW_015441287.1	75276	+	CAATGGTAAAGAATTGGAAACGTGCTTTCTCAATC[A/T]AAGCCAAAAAGGGAAGGGCGGGATACTAGAGATAT	A	T	A // T	2	---	---	---	AP_var_3049	NW_015441287.1	75276	Acropora sp.	A. digitifera	---	nuclear	0.568	neutral
AX-197945475	Affx-501370428	---	NW_015441116.1	187541	+	GACGATTTCACTGCCTGTCCAAAGTCCCAGATCCT[A/T]ACGCTGCTATCCAGTCCTCCAGAGACAAGAAGCGT	A	T	A // T	2	---	---	---	Afix_04971	NW_015441116.1	187541	Acropora sp.	A. digitifera	---	nuclear	0.592	neutral
AX-197961614	Affx-501380488	---	NW_015442015.1	22653	+	GCCAGAAGACAATTAAAGCAATTCGCGCTTATAGG[C/G]ATGCGAAGGAAAATTGTGGGAAGGTCTACAAAGCC	C	G	C // G	2	---	---	---	Afix_15074	NW_015442015.1	22653	Acropora sp.	A. digitifera	---	nuclear	0.714	recommended
AX-198045011	Affx-501372065	---	NW_015441159.1	795560	+	TTTACAAGAGGCGCCCAGTTCTTCGCAAGCAGAGA[A/T]AAATCTATTTCTCGTCCCCGAAATGAATTAATGTT	A	T	A // T	2	---	---	---	Afix_06609	NW_015441159.1	795560	Acropora sp.	A. digitifera	---	nuclear	0.712	recommended
AX-212306412	Affx-509863010	---	NW_015441157.1	28254	+	TGATGGCTGGTGGTCGTAGGGGTTTGGCGCCTCCC[A/C]TTCGCTGACATGGCTCCTTGCTTGCATGTTTGCAA	A	C	A // C	2	---	---	---	AP_var_1776	NW_015441157.1	28254	Acropora sp.	A. digitifera	---	nuclear	0.642	recommended
AX-212302563	Affx-509872420	---	NW_015441161.1	134626	+	AGTGATAAAGCCGGCTTGAACATCAGGAGCATTGA[C/T]ATCAATGCTGCAATCCAGATCTCTCTTACCTTGAT	T	C	T // C	2	---	---	---	Apop_08333	NW_015441161.1	134626	Acropora sp.	A. digitifera	---	nuclear	0.718	recommended
AX-197946942	Affx-501371379	---	NW_015441139.1	418988	+	CGTCCACTACAAATAATGTTATTGTCCAAAGAGAG[A/G]ACAAATAATTCAAATCATGGAGAACCATGCTTGGG	A	G	A // G	2	---	---	---	Afix_05923	NW_015441139.1	418988	Acropora sp.	A. digitifera	---	nuclear	0.746	recommended
AX-212291812	Affx-509861687	---	NW_015441072.1	352834	+	TTATATGCTTGGCCTTTCTGTTTAGTTCCATTCCA[A/C]GTGAACCAGCTTTTAAAACTCAAACTATAGATCAG	A	C	A // C	2	---	---	---	AP_var_0453	NW_015441072.1	352834	Acropora sp.	A. digitifera	---	nuclear	0.706	recommended
AX-212295070	Affx-509864957	---	NW_015441383.1	112006	+	AGCTTCTTGGTCGCTACTTACTTATCCCTTATTAT[C/G]AAACGATCCAGAATGAAATACGCTCTCTTGCCAGC	C	G	C // G	2	---	---	---	AP_var_3723	NW_015441383.1	112006	Acropora sp.	A. digitifera	---	nuclear	0.712	recommended
AX-212295870	Affx-509865760	---	NW_015441545.1	99219	+	AGTAAGCATAATTTATCATCCACTTATTGGTAACA[A/T]AACAAATCTAGCCTACCCTGGTCTCTTCTTCGTTG	A	T	A // T	2	---	---	---	AP_var_4526	NW_015441545.1	99219	Acropora sp.	A. digitifera	---	nuclear	0.746	recommended
AX-197943855	Affx-501369384	---	NW_015441095.1	1013203	+	AGACTCTTATATTTTTCGTTATATCCTGCCGACTT[A/T]TAAAATTTGAAAAATCTGACAGTTGAAAATAAGCC	A	T	A // T	2	---	---	---	Afix_03885	NW_015441095.1	1013203	Acropora sp.	A. digitifera	---	nuclear	0.704	recommended
AX-197941025	Affx-501367664	---	NW_015441067.1	4674	+	CTACAATGAACCAGGTAAATAAGATCCCAGAAATT[C/T]GAAAAAGAGACGATCGGCTCGAGTTCACATCACTC	T	C	T // C	2	---	---	---	Afix_02165	NW_015441067.1	4674	Acropora sp.	A. digitifera	---	nuclear	0.76	recommended
AX-212303153	Affx-509873010	---	NW_015441283.1	418850	+	TTTTTTGACAGCTCATTCAAAATTGCAGACGATGC[A/C]AGCAAACTTTTCTTTCTGTCTGCTTTCAAAGAGCC	A	C	A // C	2	---	---	---	Apop_08923	NW_015441283.1	418850	Acropora sp.	A. digitifera	---	nuclear	0.706	recommended
AX-197963024	Affx-501381359	---	NW_015441097.1	95715	+	GCAGTAACGTAAGTTGTATTTGTGCTTTTGTCGTA[C/T]TTCAAGTCGGCATACTGTGGTCCGCGGGCAGTTTC	T	C	T // C	2	---	---	---	Apop_00459	NW_015441097.1	95715	Acropora sp.	A. digitifera	1	nuclear	0.568	neutral
AX-197963242	Affx-501381491	---	NW_015441120.1	32142	+	GAAGATGGTGTTCCTTGAATCGATCCAGGGGAGCT[G/T]GTGTAATGGCTCGCGGGTGACGAGCATGGAGAAGG	T	G	T // G	2	---	---	---	Apop_00591	NW_015441120.1	32142	Acropora sp.	A. digitifera	1	nuclear	0.592	neutral
AX-197949997	Affx-501373251	---	NW_015441195.1	408109	+	CACTCGCCACTTATTGTTCCACCAAGCCTTTTTGA[A/G]CAAAAAACGCAAATTATCATTCCGTGTAATTTTTC	A	G	A // G	2	---	---	---	Afix_07795	NW_015441195.1	408109	Acropora sp.	A. digitifera	---	nuclear	0.662	recommended
AX-212294946	Affx-509864833	---	NW_015441363.1	174076	+	TTAGAATTTTACTGTTGTTCTGCCTTGACAAATGT[A/G]CTCTCGAATCACGTTTTTGAGCTTAAAGTTGTTAG	A	G	A // G	2	---	---	---	AP_var_3599	NW_015441363.1	174076	Acropora sp.	A. digitifera	---	nuclear	0.704	recommended
AX-197956519	Affx-501377350	---	NW_015441431.1	249937	+	TTCAATATCCCTACGACGAGAAAATGCTAAATTCA[A/G]CTGGATTAAGCCAAGATAACGAAAGAATTTTAACA	A	G	A // G	2	---	---	---	Afix_11936	NW_015441431.1	249937	Acropora sp.	A. digitifera	---	nuclear	0.728	recommended
AX-197959596	Affx-501379221	---	NW_015441651.1	191834	+	TTATATAAGAACAATTTCACTTATTTCTCTTTGAA[A/G]CCAGAAACGAATGCGATGAAAAAGATCAGGACAAT	A	G	A // G	2	---	---	---	Afix_13807	NW_015441651.1	191834	Acropora sp.	A. digitifera	---	nuclear	0.746	recommended
AX-197960315	Affx-501379677	---	NW_015441734.1	7985	+	TTACTGCTGTGAACAGATCTTATAAAAACAGCATT[C/T]CCAATGAATATTTTGTTGATCCCACAGTAGCAGAC	T	C	T // C	2	---	---	---	Afix_14263	NW_015441734.1	7985	Acropora sp.	A. digitifera	---	nuclear	0.738	recommended
AX-197951467	Affx-501374184	---	NW_015441225.1	459199	+	TCTAGTTCGACATGGTCATGTATTAGACCGATCAG[A/G]GTTTCTTGTGTTTTGTCAAAGCATCAGTCTTGAAA	A	G	A // G	2	---	---	---	Afix_08728	NW_015441225.1	459199	Acropora sp.	A. digitifera	---	nuclear	0.712	recommended
AX-212302599	Affx-509872456	---	NW_015441165.1	325024	+	ATTTGTTCAAAACCTCTGGCTGGAAAACCATTCAC[A/G]AAACATGAAGGCAGAAATGTCTGTCAGGATTGCTA	A	G	A // G	2	---	---	---	Apop_08369	NW_015441165.1	325024	Acropora sp.	A. digitifera	---	nuclear	0.738	recommended
AX-198055242	Affx-501378230	---	NW_015441491.1	66538	+	GGATTATTCTATATTC[C/G]TATTGGTGGCTTCGCAATTTTGTTGACAAACGTGC	C	G	C // G	2	---	---	---	Afix_12816	NW_015441491.1	66538	Acropora sp.	A. digitifera	---	nuclear	0.792	recommended
AX-197939847	Affx-501366876	---	NW_015441057.1	763541	+	CTATCAGTGGATAAACCTTGAACACCTTAGGCCTG[A/G]TGTTCAAATGAAGGGGACTACCTATTTATATTAGA	A	G	A // G	2	---	---	---	Afix_01377	NW_015441057.1	763541	Acropora sp.	A. digitifera	---	nuclear	0.654	recommended
AX-212294343	Affx-509864230	---	NW_015441278.1	224145	+	TAAGATGAGCACTTTTTTTACGATACTCTCGGGTG[A/G]CCGTAGCTGGTTTGGAGACTATTCGTAAGATGCTC	A	G	A // G	2	---	---	---	AP_var_2996	NW_015441278.1	224145	Acropora sp.	A. digitifera	---	nuclear	0.598	neutral
AX-197940883	Affx-501367573	---	NW_015441065.1	44840	+	TCATTTGAAGAATTCACGCAAGGCAGGGGCGGATC[C/T]AGGGACGGGGTACAGGGGGTTCGCTCTTCATAACA	T	C	T // C	2	---	---	---	Afix_02074	NW_015441065.1	44840	Acropora sp.	A. digitifera	---	nuclear	0.428	neutral
AX-197960199	Affx-501379602	---	NW_015441708.1	92152	+	CTTATTGTGTACATGACGTATTAAGAGGGATCTTC[A/G]GAACCAATATTATAATGTCAAATAAATAAAGGACG	A	G	A // G	2	---	---	---	Afix_14188	NW_015441708.1	92152	Acropora sp.	A. digitifera	---	nuclear	0.658	recommended
AX-212298860	Affx-509868750	---	NW_015441061.1	1758717	+	TTCCTCTTTCAATTTCGATCCAGTTTAAATTAGTT[A/G]TCAGTTAAAACTAGACAGCTCATTTGAAATCTCTT	A	G	A // G	2	---	---	---	Apop_04660	NW_015441061.1	1758717	Acropora sp.	A. digitifera	---	nuclear	0.696	recommended
AX-197966109	Affx-501383174	---	NW_015441815.1	87495	+	AAAGGAAGCGTTCCTAACTCTCTCGTTCGAAATCA[A/C]ACGCTTTCAAAGTTGTCACCTCGCGCGAAGATCGC	A	C	A // C	2	---	---	---	Apop_02274	NW_015441815.1	87495	Acropora sp.	A. digitifera	1	nuclear	0.762	recommended
AX-197937986	Affx-501365643	---	NW_015441077.1	1181438	+	CAAAAATGTTTATCGTGATCAAAATGATACAAAGG[C/T]TGTTGATTTATTCTTTCCTCGTCGTTGTGTTTGCA	T	C	T // C	2	---	---	---	Afix_00145	NW_015441077.1	1181438	Acropora sp.	A. digitifera	1	nuclear	0.722	recommended
AX-212299221	Affx-509869111	---	NW_015441072.1	487022	+	ACAAGAGGAGGATAGAGATGGCTGATGTTAAAGCA[A/G]TTCATTTGAAGATATTAAGACAGTGATTCGCCGTC	A	G	A // G	2	---	---	---	Apop_05022	NW_015441072.1	487022	Acropora sp.	A. digitifera	---	nuclear	0.744	recommended
AX-197943780	Affx-501369336	---	NW_015441094.1	448749	+	AAATATCTTTGTTTAAAAACGTGCGCATCTACATA[C/G]CTATGTTGAGCCGAGCGAGGAGCACGATTTTAATG	C	G	C // G	2	---	---	---	Afix_03837	NW_015441094.1	448749	Acropora sp.	A. digitifera	---	nuclear	0.736	recommended
AX-197961427	Affx-501380366	---	NW_015441960.1	53015	+	TCATTAATAGTCACGTACTGGTAGTGAAACAGTAA[A/G]ATCACATCTTGTCCATACTTCTTCTCAGGCCCCAT	A	G	A // G	2	---	---	---	Afix_14952	NW_015441960.1	53015	Acropora sp.	A. digitifera	---	nuclear	0.792	recommended
AX-197939865	Affx-501366889	---	NW_015441057.1	790260	+	CATTTGAGCAATCGATGGTCAGTAGCAATCAGTAG[C/T]GCAAGCAATACAAATGTGCTTATAATCGTGCGATG	T	C	T // C	2	---	---	---	Afix_01390	NW_015441057.1	790260	Acropora sp.	A. digitifera	---	nuclear	0.72	recommended
AX-197982192	Affx-501392874	---	NW_015441448.1	74014	+	AAATTATTATTATTTTCATACATAATGAAACAATA[A/C]ATTATTGTTTTAATTATTTGTTCATAAGAACAGCA	A	C	A // C	2	---	---	---	Apop_03009	NW_015441448.1	74014	Acropora sp.	A. digitifera	---	nuclear	0.584	neutral
AX-212294253	Affx-509864140	---	NW_015441267.1	212615	+	GAGGTTAAACTTGATGTTTCTGGTCTAGGAATACA[A/G]GTTTCTTGGAAGACTTGTTGTACTTGGAGGGCTTT	A	G	A // G	2	---	---	---	AP_var_2906	NW_015441267.1	212615	Acropora sp.	A. digitifera	---	nuclear	0.638	recommended
AX-197955361	Affx-501376617	---	NW_015441372.1	398912	+	TGGTGATTTCAAACAGAGAAGCAAAAACGCGGAAA[A/G]CACTCAGGCTTTCTTTGTACCGAAATGAAAAGGCG	A	G	A // G	2	---	---	---	Afix_11161	NW_015441372.1	398912	Acropora sp.	A. digitifera	---	nuclear	0.728	recommended
AX-212291785	Affx-509861660	---	NW_015441070.1	1458910	+	TTGTGTCGAAGGATGGATGAAGTCTAGGGTGATAC[C/T]AGTTTCCCGATCGTATCGCTCCAATAACTGCTTGC	T	C	T // C	2	---	---	---	AP_var_0426	NW_015441070.1	1458910	Acropora sp.	A. digitifera	---	nuclear	0.73	recommended
AX-197948389	Affx-501372265	---	NW_015441164.1	490229	+	GTGATTGGTTACTCGCGTACCCTCTGGCTTTTTGG[C/G]ACCTCACCTATTCGGGATTGTTTCCGGTTCGTGCG	C	G	C // G	2	---	---	---	Afix_06809	NW_015441164.1	490229	Acropora sp.	A. digitifera	---	nuclear	0.662	recommended
AX-212303963	Affx-509873820	---	NW_015441573.1	109414	+	AAATTTACGAACGGAAACCTTATTGCTGTTGGCAA[A/G]CTGTAAGCCAGAAAAAAATATATGCAAAAACAAAA	A	G	A // G	2	---	---	---	Apop_09733	NW_015441573.1	109414	Acropora sp.	A. digitifera	---	nuclear	0.728	recommended
AX-197951149	Affx-501373959	---	NW_015441223.1	179927	+	ACCGTCCTTTGGCAATGATCCAGTATGAATCACCC[A/C]GCACAGCGGTTTCAAAGAGTAGACACCTGATGTAA	A	C	A // C	2	---	---	---	Afix_08503	NW_015441223.1	179927	Acropora sp.	A. digitifera	---	nuclear	0.68	recommended
AX-212301627	Affx-509871501	---	NW_015441062.1	909255	+	AGAGCATGATACAGGACATAAAGCTAAGAATATAA[A/C]ACTTCAAGAATCGTATGTATTTCCTCAATGAAAAA	A	C	A // C	2	---	---	---	Apop_07414	NW_015441062.1	909255	Acropora sp.	A. digitifera	---	nuclear	0.718	recommended
AX-197962543	Affx-501381071	---	NW_015441067.1	1190003	+	GAAAGAGCGCTATTTTTGTCGCTTCATTGATAACC[A/G]AATTTTAACACGACTTCGGGCTGCCAATGGGCCTT	A	G	A // G	2	---	---	---	Apop_00171	NW_015441067.1	1190003	Acropora sp.	A. digitifera	1	nuclear	0.722	recommended
AX-212301961	Affx-509871835	---	NW_015441093.1	539132	+	GTCCTTGAAGCAAGGTCTAAAAGTAGGTCCAAAAC[A/G]TCTAAAAGTATTGAAATAATTTGGATATTGAAATG	A	G	A // G	2	---	---	---	Apop_07748	NW_015441093.1	539132	Acropora sp.	A. digitifera	---	nuclear	0.714	recommended
AX-212297238	Affx-509867128	---	NW_015442405.1	2996	+	ACTGCCCTTACAGTATCAATGCATTTGATATTTCG[A/T]GTTATCACGGCAAAAATTATCTTTCTCTTGCATCT	A	T	A // T	2	---	---	---	AP_var_5894	NW_015442405.1	2996	Acropora sp.	A. digitifera	---	nuclear	0.69	recommended
AX-197940748	Affx-501367486	---	NW_015441062.1	1162721	+	TATTCTATTTGATTTTGCCAGTACAGTACCTACTT[C/T]CTTATGATTGCACTTTCTGGCCCCAGTTGTTGCGC	T	C	T // C	2	---	---	---	Afix_01987	NW_015441062.1	1162721	Acropora sp.	A. digitifera	---	nuclear	0.698	recommended
AX-212314359	Affx-509870963	---	NW_015441066.1	1314459	+	CATCAAATGCAGCCCACATTCCGTCACCCCAACTC[C/T]CTGTTTTCTTTTCTTTACGCTCAGTGTTTCCTCCT	T	C	T // C	2	---	---	---	Apop_06875	NW_015441066.1	1314459	Acropora sp.	A. digitifera	---	nuclear	0.686	recommended
AX-197940735	Affx-501367478	---	NW_015441062.1	1152613	+	TGATATCCTAATACTAAGAATCAAAGAGTCTCACA[G/T]AATTTTACAAAGTAGAATGAACACAGCAAACTCAA	T	G	T // G	2	---	---	---	Afix_01979	NW_015441062.1	1152613	Acropora sp.	A. digitifera	---	nuclear	0.698	recommended
AX-212296485	Affx-509866375	---	NW_015441721.1	187275	+	AGCAGCTGCCCAAATTAGCATATTCTTCTAAAGTG[A/G]CACGAGAATTTTTAAGTTCCGGCACGTGAATCAGC	A	G	A // G	2	---	---	---	AP_var_5141	NW_015441721.1	187275	Acropora sp.	A. digitifera	---	nuclear	0.736	recommended
AX-212295260	Affx-509865147	---	NW_015441414.1	221694	+	CCAACCATCAAAGTTGATAGAAACTAACAAAGAGC[A/G]AGCCGTTTCATTGTTTTAGCATAACCCACCGACCA	A	G	A // G	2	---	---	---	AP_var_3913	NW_015441414.1	221694	Acropora sp.	A. digitifera	---	nuclear	0.71	recommended
AX-197952509	Affx-501374820	---	NW_015441267.1	303725	+	GATAGCATATATGAGGTACTAAATTTCATATATTT[A/G]AACGGCAGAGTGGAACAACTTCAATGTGATTGAAA	A	G	A // G	2	---	---	---	Afix_09364	NW_015441267.1	303725	Acropora sp.	A. digitifera	---	nuclear	0.69	recommended
AX-212293060	Affx-509862944	---	NW_015441152.1	285660	+	GAAGGTAAAGGTACGCACAGATAAATCAATGAATG[A/G]GATGACCACTAAGAAAACATATGTTGTGGCTTAAA	A	G	A // G	2	---	---	---	AP_var_1710	NW_015441152.1	285660	Acropora sp.	A. digitifera	---	nuclear	0.702	recommended
AX-197944814	Affx-501369983	---	NW_015441107.1	366278	+	CGCTAGGGGCAATGTTGGGAGGCTGTACCTGGCAA[A/G]AAAGGAAGGGGGAAGAGCACTGATCAGCATCAAGG	A	G	A // G	2	---	---	---	Afix_04526	NW_015441107.1	366278	Acropora sp.	A. digitifera	---	nuclear	0.44	neutral
AX-212301553	Affx-509865432	---	NW_015441476.1	134161	+	GGCTCCCTATTGATGAGTATTTACAATCTCAGGAA[C/T]AATAGGCTATTCAAGCAATTTTTATCGGAGATCTG	T	C	T // C	2	---	---	---	AP_var_4198	NW_015441476.1	134161	Acropora sp.	A. digitifera	---	nuclear	0.702	recommended
AX-212303742	Affx-509873599	---	NW_015441472.1	282815	+	ACTACATAAATAGTAGAAATATATATTCTTACATA[A/T]AAACAAATTTCAGTGGTGAAAACTTGTTAAATTGT	A	T	A // T	2	---	---	---	Apop_09512	NW_015441472.1	282815	Acropora sp.	A. digitifera	---	nuclear	0.632	recommended
AX-197940775	Affx-501367502	---	NW_015441062.1	1270151	+	CTAGAATCCAAGATCAAGGAGCTTCAAGACAAGGA[C/T]GCTGCTCTTGAACGCTTGAAAACTGCTAAGGCTTC	T	C	T // C	2	---	---	---	Afix_02003	NW_015441062.1	1270151	Acropora sp.	A. digitifera	---	nuclear	0.706	recommended
AX-197960258	Affx-501379642	---	NW_015441722.1	68527	+	CGCACCTGATATCGTGTTGGTAGTAACCAATGGAA[G/T]TCATGCGTGTACGTTTCCCAGGTGTACATCCAAAC	T	G	T // G	2	---	---	---	Afix_14228	NW_015441722.1	68527	Acropora sp.	A. digitifera	---	nuclear	0.696	recommended
AX-197954101	Affx-501375820	---	NW_015441312.1	88626	+	ACCGCCATGTTTTAAAACTAGGAACACCGGAACAC[C/T]GGAACACC	T	C	T // C	2	---	---	---	Afix_10364	NW_015441312.1	88626	Acropora sp.	A. digitifera	---	nuclear	0.604	recommended
AX-197954226	Affx-501375894	---	NW_015441321.1	349875	+	TTTTATTGCTGTGAACCTCAGGTTCATGATAAGCT[A/G]AGAGATCTTGGTACATGCAGTTTATTATAACCAGA	A	G	A // G	2	---	---	---	Afix_10438	NW_015441321.1	349875	Acropora sp.	A. digitifera	---	nuclear	0.75	recommended
AX-212303875	Affx-509873732	---	NW_015441529.1	102027	+	CACTAGTTACCTACTAGCGAATTGCCAGAGTTTAT[A/G]AAGCCGCTGGCTAACAAATAGTGAAAACATGGCTT	A	G	A // G	2	---	---	---	Apop_09645	NW_015441529.1	102027	Acropora sp.	A. digitifera	---	nuclear	0.644	recommended
AX-197947572	Affx-501371755	---	NW_015441146.1	593008	+	GAGTTTAGGATAATTAGAAAAGCATGGGTTTGTGA[A/C]ATGGCACAATTTGATCACACTGTAAATGGCGAGAA	A	C	A // C	2	---	---	---	Afix_06299	NW_015441146.1	593008	Acropora sp.	A. digitifera	---	nuclear	0.678	recommended
AX-212299742	Affx-509869632	---	NW_015441811.1	180693	+	CTTCAGTCCGCATGATCCTACACAAATGCGCAATC[C/G]AACAAGTTAAACCATCGTGGCAATTGGGCACTTTT	C	G	C // G	2	---	---	---	Apop_05543	NW_015441811.1	180693	Acropora sp.	A. digitifera	---	nuclear	0.676	recommended
AX-212294852	Affx-509864739	---	NW_015441347.1	156536	+	AGTTTTGTACAACATTTACTTATGGAATTGCAAGC[C/T]CATGACATAGTAACGTAAGCTTGCCAGTAGTTTAC	T	C	T // C	2	---	---	---	AP_var_3505	NW_015441347.1	156536	Acropora sp.	A. digitifera	---	nuclear	0.752	recommended
AX-197961254	Affx-501380254	---	NW_015441897.1	139109	+	TACTATTCTTATGCCACGGTGTTACTATAACTCGC[G/T]TAACCTGCAGTAGCCATTCTGATTGGTTCCGAATT	T	G	T // G	2	---	---	---	Afix_14840	NW_015441897.1	139109	Acropora sp.	A. digitifera	---	nuclear	0.69	recommended
AX-197951985	Affx-501374509	---	NW_015441252.1	120028	+	GCTGTTTTCTAATAAATCCTCATAACTTCTGTCTA[C/T]CTTTTCAGTTATTGTAGTTTTCCTACGATAACATG	T	C	T // C	2	---	---	---	Afix_09053	NW_015441252.1	120028	Acropora sp.	A. digitifera	---	nuclear	0.714	recommended
AX-212302190	Affx-509872064	---	NW_015441119.1	10728	+	TTTTTAAAGAGAAAACTGATAATACTATTTCATAA[A/C]AATTTAATGACTAATTTTGACTAATAATTGAATGG	A	C	A // C	2	---	---	---	Apop_07977	NW_015441119.1	10728	Acropora sp.	A. digitifera	---	nuclear	0.628	recommended
AX-197950882	Affx-501373783	---	NW_015441208.1	608448	+	GACAATATTGCCACGTCTTTTTCAACATGTGCCTA[A/C]CAAATCTCACAGTACACTTTGCATCCACCAATTCT	A	C	A // C	2	---	---	---	Afix_08327	NW_015441208.1	608448	Acropora sp.	A. digitifera	---	nuclear	0.712	recommended
AX-212296269	Affx-509866159	---	NW_015441639.1	102011	+	AAAGCTGGATCATTTCACACTAAATATTGAATTGC[A/T]GGGACCAGGAGGAGGGTCTCAAGCTCCAAGAGGGT	A	T	A // T	2	---	---	---	AP_var_4925	NW_015441639.1	102011	Acropora sp.	A. digitifera	---	nuclear	0.556	neutral
AX-212296034	Affx-509865924	---	NW_015441582.1	208785	+	ACCAGGATGTTGTAGGAACATTTTCCCATCACAGA[C/T]GACAAATCATTGCCCAATTTTGGACCCATAATTCA	T	C	T // C	2	---	---	---	AP_var_4690	NW_015441582.1	208785	Acropora sp.	A. digitifera	---	nuclear	0.714	recommended
AX-212291892	Affx-509861767	---	NW_015441075.1	792336	+	GTTGCTTATGTGATCTCCATTCTGCAGAGACAGTG[A/G]CAAATTTGTCGCCTTTTCTATTTCGTTTTTATATT	A	G	A // G	2	---	---	---	AP_var_0533	NW_015441075.1	792336	Acropora sp.	A. digitifera	---	nuclear	0.628	recommended
AX-197948578	Affx-501372380	---	NW_015441168.1	680759	+	TATTGCTGAAAGCCATTAATGGTGACAATAATTTT[A/T]AAAAAATGCTTAATGCTGAGGAGGCGAAGAAAAGA	A	T	A // T	2	---	---	---	Afix_06924	NW_015441168.1	680759	Acropora sp.	A. digitifera	---	nuclear	0.19	not_recommended
AX-197946334	Affx-501370964	---	NW_015441130.1	826805	+	GTATTTGTTAAGTTTTCATAAAAATCTTGCATTTC[A/T]CATTATTCATAAATGATGGCTGGAGTTATGCTTCC	A	T	A // T	2	---	---	---	Afix_05508	NW_015441130.1	826805	Acropora sp.	A. digitifera	---	nuclear	0.698	recommended
AX-197954274	Affx-501375923	---	NW_015441324.1	39918	+	TTTACTTCGTTTCATTTCAATCATTTTAGCTGGAT[A/G]TACTGTGCCATCGCGTGTTGACAACGCTTGCCGAT	A	G	A // G	2	---	---	---	Afix_10467	NW_015441324.1	39918	Acropora sp.	A. digitifera	---	nuclear	0.682	recommended
AX-212299763	Affx-509869653	---	NW_015442101.1	80140	+	TGACTTCAGGAGTATCTGAAAGTTCTCAAGTACAA[A/G]CTGGGAATTGCACGAAAAAGGGAGATAACGAAGTG	A	G	A // G	2	---	---	---	Apop_05565	NW_015442101.1	80140	Acropora sp.	A. digitifera	---	nuclear	0.798	recommended
AX-197963812	Affx-501381824	---	NW_015441179.1	622077	+	CGCAAGGAACACATATTGTAATCTTTTATAATCAA[C/T]GATGTTACGTAAAGTTTTCATTAAACTCATAACTA	T	C	T // C	2	---	---	---	Apop_00924	NW_015441179.1	622077	Acropora sp.	A. digitifera	1	nuclear	0.74	recommended
AX-197961741	Affx-501380576	---	NW_015442024.1	94886	+	TTTTTCATCCGATTGAAGGTAAAAACATTAATTGT[A/G]TCAAGGATTTTTGACTTATAAGGCTTTATTAATTA	A	G	A // G	2	---	---	---	Afix_15162	NW_015442024.1	94886	Acropora sp.	A. digitifera	---	nuclear	0.74	recommended
AX-198078811	Affx-501392592	---	NW_015441186.1	643513	+	CCACTCCTAATCTCCACCCCACTCCACCACCGCTT[C/G]ATAACATCTTGGATTTTCCCTTCGCCTAAGACGTC	C	G	C // G	2	---	---	---	Apop_02726	NW_015441186.1	643513	Acropora sp.	A. digitifera	---	nuclear	0.684	recommended
AX-197958675	Affx-501378667	---	NW_015441531.1	43921	+	GTACTATTGGACCTCGGTTAGTCACTATTCTTTGG[A/G]TGTTTCTTTCAATAATAATTATTATTCAATATTAG	A	G	A // G	2	---	---	---	Afix_13253	NW_015441531.1	43921	Acropora sp.	A. digitifera	---	nuclear	0.594	neutral
AX-212299422	Affx-509869312	---	NW_015441180.1	459860	+	TTCTGTTGCAATCCAGGGACCTTTGCGCCAGGAGC[A/T]CCAGGAATGGACCTTCCTGGAGGGCTGGTAGGGTC	A	T	A // T	2	---	---	---	Apop_05223	NW_015441180.1	459860	Acropora sp.	A. digitifera	---	nuclear	0.392	not_recommended
AX-197942950	Affx-501368816	---	NW_015441083.1	1042556	+	AACTTTTTGTTTCATTCTTGATTTTAGTTCCTAGT[C/T]CTTAAAATAGATACGACCACATCAGCTACGCTGTA	T	C	T // C	2	---	---	---	Afix_03317	NW_015441083.1	1042556	Acropora sp.	A. digitifera	---	nuclear	0.712	recommended
AX-212294039	Affx-509863926	---	NW_015441245.1	408319	+	ATTTCAGATTTTGAGTTTATCATTCAGCAGATACT[C/T]GTGATTTTTGGTTGTTGGGCCATTACTCAGACAGA	T	C	T // C	2	---	---	---	AP_var_2692	NW_015441245.1	408319	Acropora sp.	A. digitifera	---	nuclear	0.726	recommended
AX-197958893	Affx-501378785	---	NW_015441552.1	264276	+	TCAAAATTGGTAAGTTACGCTAATGCGATATGAGC[A/T]AATGATGTTAAGATACGGCCTAATATGATATTACG	A	T	A // T	2	---	---	---	Afix_13371	NW_015441552.1	264276	Acropora sp.	A. digitifera	---	nuclear	0.782	recommended
AX-197938525	Affx-501366001	---	NW_015441252.1	338859	+	CCTTGTTCTTAATACTCGACCATCACTTATGACTC[A/G]CTAGGTCATTTGTTCGGTTAAATCATTACTGAGTT	A	G	A // G	2	---	---	---	Afix_00503	NW_015441252.1	338859	Acropora sp.	A. digitifera	1	nuclear	0.732	recommended
AX-212297503	Affx-509867393	---	NW_015441073.1	550948	+	TCATCATATTACCGGCAAACCGACCTCTTCTGTTA[A/T]AGATCTTGCAGCAATAGAGCAATATTCAACAGAAC	A	T	A // T	2	---	---	---	Apop_03303	NW_015441073.1	550948	Acropora sp.	A. digitifera	---	nuclear	0.664	recommended
AX-197961534	Affx-501380435	---	NW_015441985.1	76821	+	TTTCTCCCGCCAGTGGGCAAGTTACATGCTTACAT[C/T]GTTAATGGTTGATTGTGGTCTTTGGGCAAAGTGCG	T	C	T // C	2	---	---	---	Afix_15021	NW_015441985.1	76821	Acropora sp.	A. digitifera	---	nuclear	0.714	recommended
AX-197946283	Affx-501370929	---	NW_015441130.1	395116	+	TACAAATAAGGAAGGAAAGTTTTTTAAATCATCTT[C/G]CTACTTAAATTAGAGAGAAACTCTGGGAATTGCGC	C	G	C // G	2	---	---	---	Afix_05473	NW_015441130.1	395116	Acropora sp.	A. digitifera	---	nuclear	0.69	recommended
AX-212301919	Affx-509871793	---	NW_015441089.1	278900	+	GTTCTAGCATTAGGGGCTGTCAGGGAAATAGAATT[C/T]TCCTGCGCAAGCGAGAGTTAAAGCCTAAAGGTTTA	T	C	T // C	2	---	---	---	Apop_07706	NW_015441089.1	278900	Acropora sp.	A. digitifera	---	nuclear	0.636	recommended
AX-212299260	Affx-509869150	---	NW_015441084.1	514444	+	TTTTGGCCTGAATTTATTTCTCACGTAAACCACAA[C/G]GAGATAACAATAGTTGGAACTTAGTGCTTTAGACC	C	G	C // G	2	---	---	---	Apop_05061	NW_015441084.1	514444	Acropora sp.	A. digitifera	---	nuclear	0.68	recommended
AX-197951163	Affx-501373969	---	NW_015441223.1	352115	+	TTCGCAACATTTCTTCAATGCAAGGAATATCTCAT[C/G]GATCTTTTTTTTTTTCAACGAAGGAAAAGATCAAG	C	G	C // G	2	---	---	---	Afix_08513	NW_015441223.1	352115	Acropora sp.	A. digitifera	---	nuclear	0.688	recommended
AX-197951603	Affx-501374277	---	NW_015441229.1	575826	+	TGAATTTTTGGCATGAAGAAATTAATTTATGAACT[C/G]TGGATTTTGAAATAATGCAGATTGAACTCATCATT	C	G	C // G	2	---	---	---	Afix_08821	NW_015441229.1	575826	Acropora sp.	A. digitifera	---	nuclear	0.726	recommended
AX-212296983	Affx-509866873	---	NW_015442061.1	69581	+	AAGCTTTACGAAAGCAAAGTGGGCGCGTTTAACGT[C/G]GACAAGGAAAAATGTTCGCAAATAACAGAAGGTAA	C	G	C // G	2	---	---	---	AP_var_5639	NW_015442061.1	69581	Acropora sp.	A. digitifera	---	nuclear	0.644	recommended
AX-212292683	Affx-509862567	---	NW_015441122.1	533797	+	TATTGAAAGGCTTCAATGAGCTGTGAAAGTAATTC[A/G]ACACAAAGACCTTTAAAAATCTTATCTATTCTTCG	A	G	A // G	2	---	---	---	AP_var_1333	NW_015441122.1	533797	Acropora sp.	A. digitifera	---	nuclear	0.742	recommended
AX-198056667	Affx-501379090	---	NW_015441631.1	30938	+	AGACTTTAGATTACGCCGCGGTTTGGTCGAATTTT[G/T]TTTTTCTTTCAAAACGATGTGGTTCATCAGAAAAC	T	G	T // G	2	---	---	---	Afix_13676	NW_015441631.1	30938	Acropora sp.	A. digitifera	---	nuclear	0.67	recommended
AX-197957036	Affx-501377690	---	NW_015441446.1	215066	+	CAGGAGAGGGGGTCCAGAACTGGACTAGAGAAATC[A/G]TGGAACTTCCACTATTGGCAGCCAGCTCCAAGATG	A	G	A // G	2	---	---	---	Afix_12276	NW_015441446.1	215066	Acropora sp.	A. digitifera	---	nuclear	0	not_recommended
AX-197945219	Affx-501370259	---	NW_015441113.1	761305	+	TTCTAATCAGCCCGTGAGGAATGAATTTGAAGTGA[C/T]ATATGAAGTAAGCTATGATCTTCGCAGTAATGAAC	T	C	T // C	2	---	---	---	Afix_04802	NW_015441113.1	761305	Acropora sp.	A. digitifera	---	nuclear	0	not_recommended
AX-197951128	Affx-501373945	---	NW_015441223.1	165875	+	AGCAACGAGAATCCAAGCAAAAATAAACATGAGCA[A/G]TCCTCCAAATTCCACTCGACTCTCATCCAAGGAAT	A	G	A // G	2	---	---	---	Afix_08489	NW_015441223.1	165875	Acropora sp.	A. digitifera	---	nuclear	0.7	recommended
AX-197955220	Affx-501376522	---	NW_015441366.1	403878	+	GCTGACCACCAGGAATTTGCCTTTGTTTCCTTATG[G/T]ATGGCAAATTCCCGACGGTGGGGACGAAAGTAGAG	T	G	T // G	2	---	---	---	Afix_11066	NW_015441366.1	403878	Acropora sp.	A. digitifera	---	nuclear	0.58	neutral
AX-197941838	Affx-501368152	---	NW_015441072.1	494635	+	TTCACTCCTTCCTGCAGGAGTCGTCCGTGCCACCT[C/T]TCCTCATTAATCGTCTCCTTCAGCCCCTCCATATC	T	C	T // C	2	---	---	---	Afix_02653	NW_015441072.1	494635	Acropora sp.	A. digitifera	---	nuclear	0.544	neutral
AX-197951089	Affx-501373920	---	NW_015441219.1	295189	+	GAAGGGGCTTATTTACTAGTTATCCACACATATCA[A/T]ATGGCATTTTAATATGGGGAAGTACTTACACACCT	A	T	A // T	2	---	---	---	Afix_08464	NW_015441219.1	295189	Acropora sp.	A. digitifera	---	nuclear	0.708	recommended
AX-212301784	Affx-509871658	---	NW_015441076.1	49689	+	TCAGTGATCTCAAGAACTAGGTCCGTCAACAAAGT[A/G]CTTAATAATTTTGCGAGCCACAGGGACACGAAAAT	A	G	A // G	2	---	---	---	Apop_07571	NW_015441076.1	49689	Acropora sp.	A. digitifera	---	nuclear	0.722	recommended
AX-212296909	Affx-509866799	---	NW_015441989.1	102075	+	TGACTTGGACACTGGAGACAACGCTAAGGTAAAAG[C/T]ATCATCAATTTTAGGGGACAACGTAGCTTACTGGT	T	C	T // C	2	---	---	---	AP_var_5565	NW_015441989.1	102075	Acropora sp.	A. digitifera	---	nuclear	0.72	recommended
AX-212304588	Affx-509874445	---	NW_015442287.1	39433	+	TAGCCATAAACACTTCAAAAATGCCTTAAGGGGTA[A/G]TTGTCTAAGCTCCCTTTTTCTCTGTGAAGGAAAGT	A	G	A // G	2	---	---	---	Apop_10358	NW_015442287.1	39433	Acropora sp.	A. digitifera	---	nuclear	0.714	recommended
AX-197948714	Affx-501372466	---	NW_015441170.1	403818	+	AAACTCGGCTTTGAGATTTGTTCAGACCCATTAAC[C/T]CTAGAAAAGTAACAGACGTACCGTGACGAAAAACT	T	C	T // C	2	---	---	---	Afix_07010	NW_015441170.1	403818	Acropora sp.	A. digitifera	---	nuclear	0.718	recommended
AX-197953392	Affx-501375372	---	NW_015441295.1	136815	+	ATAGTGCTATTTTGGATGAAGATAAACATCGTATC[A/G]CTCCTTTTCGTTTTATCGTGACTTCAGCCTGGGAC	A	G	A // G	2	---	---	---	Afix_09916	NW_015441295.1	136815	Acropora sp.	A. digitifera	---	nuclear	0.764	recommended
AX-197939503	Affx-501366655	---	NW_015441057.1	1697506	+	CATATGGGTGGTCATGATGAGTGAACAAGAAAATT[A/G]ATCAATTTATTGACTGTGGTCACAATTTCTTTTAG	A	G	A // G	2	---	---	---	Afix_01156	NW_015441057.1	1697506	Acropora sp.	A. digitifera	---	nuclear	0.75	recommended
AX-197949661	Affx-501373044	---	NW_015441189.1	386608	+	GGCATATTGAAATAGAACACACAAAAAAACAATAA[C/T]AATAAAGAAATAATCAGCACCATCTAGTACAATCT	T	C	T // C	2	---	---	---	Afix_07588	NW_015441189.1	386608	Acropora sp.	A. digitifera	---	nuclear	0.702	recommended
AX-212298706	Affx-509868596	---	NW_015441405.1	229030	+	ACATAGATATTGTACTCTGGGCTAGATGCATAGCA[C/T]GTTTACGCACTTCGTTGCATTTCTCTTCATCAGAG	T	C	T // C	2	---	---	---	Apop_04506	NW_015441405.1	229030	Acropora sp.	A. digitifera	---	nuclear	0.736	recommended
AX-197946752	Affx-501371247	---	NW_015441134.1	448939	+	ATCCTTCGGATGGGAGTTCGACTGCTATCTCACTT[A/G]AGAGTATACGTACTCAATAAAGCTCTCTCCTTTTG	A	G	A // G	2	---	---	---	Afix_05791	NW_015441134.1	448939	Acropora sp.	A. digitifera	---	nuclear	0.642	recommended
AX-212310603	Affx-509867207	---	NW_015442632.1	16780	+	GCACTCCCGCTTCGAGAGCTCAGGTGATGACGGTA[C/T]TTTGCGAAGATGACATTTGTAAATCCCAAAGATCC	T	C	T // C	2	---	---	---	AP_var_5973	NW_015442632.1	16780	Acropora sp.	A. digitifera	---	nuclear	0.76	recommended
AX-212306514	Affx-509863112	---	NW_015441163.1	696532	+	ATCCCATCTGCCCCTCGTGCAACTTAGCCAGAGGC[C/T]TAGCCCGCCCATCACTTGCTGTTTCTAGATTATAA	T	C	T // C	2	---	---	---	AP_var_1878	NW_015441163.1	696532	Acropora sp.	A. digitifera	---	nuclear	0.644	recommended
AX-198042217	Affx-501370315	---	NW_015441113.1	909186	+	TCTCATTCGCCCGCCTGCCCACACGCCTCTCCCCT[A/C]CGACTCAACTAACCGAGAAAAAAAAACATGAAAAT	A	C	A // C	2	---	---	---	Afix_04858	NW_015441113.1	909186	Acropora sp.	A. digitifera	---	nuclear	0.618	recommended
AX-212302213	Affx-509872087	---	NW_015441122.1	314222	+	TTGTGATTAAGCACTCTTGGTTGCTGAGTTATTCA[A/C]GATTTTGACCTCACAATGTGGACACAAAGTGGTGT	A	C	A // C	2	---	---	---	Apop_08000	NW_015441122.1	314222	Acropora sp.	A. digitifera	---	nuclear	0	not_recommended
AX-197958727	Affx-501378695	---	NW_015441536.1	256405	+	TCTGCAATTATTTCTAAATTATTCAAAGTCATTGC[A/G]CTTGAAAATGTGTTCTAACTTCCTAGAATAAAATT	A	G	A // G	2	---	---	---	Afix_13281	NW_015441536.1	256405	Acropora sp.	A. digitifera	---	nuclear	0	not_recommended
AX-212301972	Affx-509871846	---	NW_015441094.1	514696	+	AAAGCTACATGATGATTCTCGCTGCTATTGTTCAG[G/T]TTGGAGATGACGTTTTCCTTTCCAATCTTCTCTGC	T	G	T // G	2	---	---	---	Apop_07759	NW_015441094.1	514696	Acropora sp.	A. digitifera	---	nuclear	0.586	neutral
AX-197960250	Affx-501379636	---	NW_015441722.1	118852	+	TTCGAAGCCTAGAACGAGTTTGTAATCATAAATGC[A/G]TATGTATCTTCAAGGTGGGGTTGTCCTTCTAGCCA	A	G	A // G	2	---	---	---	Afix_14222	NW_015441722.1	118852	Acropora sp.	A. digitifera	---	nuclear	0.782	recommended
AX-197960637	Affx-501379879	---	NW_015441792.1	127799	+	AACGTAAAGAATCGCTGCTCTGGAAACGATAATCC[C/T]ATGAGTGGTACGAAACCTCTCGAAAGGAGACAGAG	T	C	T // C	2	---	---	---	Afix_14465	NW_015441792.1	127799	Acropora sp.	A. digitifera	---	nuclear	0.734	recommended
AX-197965924	Affx-501383067	---	NW_015441679.1	144051	+	CTCTATTTTCTCGCCAACCATTTAATTTTGACTTC[A/G]AAGGGTAGTGTGTAGCACCTGAAAAACAGCCTCCC	A	G	A // G	2	---	---	---	Apop_02167	NW_015441679.1	144051	Acropora sp.	A. digitifera	1	nuclear	0.752	recommended
AX-197953244	Affx-501375280	---	NW_015441285.1	256491	+	ATATCAAATAGTCCATTTTGTGTTATTCCACTGCA[G/T]TTATGTCTATTTTGTGCTTGTTTTTGTGTCCTTTT	T	G	T // G	2	---	---	---	Afix_09824	NW_015441285.1	256491	Acropora sp.	A. digitifera	---	nuclear	0	not_recommended
AX-198079205	Affx-501392824	---	NW_015441368.1	157363	+	CCATTCGAGTCTCACTCGCATTTTTCGGTGGTTTT[G/T]TTTAAACAGCGTTAGACGGTGTCAATGCGGTGTTC	T	G	T // G	2	---	---	---	Apop_02959	NW_015441368.1	157363	Acropora sp.	A. digitifera	---	nuclear	0.608	recommended
AX-212300821	Affx-509870712	---	NW_015441068.1	1460591	+	AAGTTTCCTACTTGGACTTTATCCACCAAAAAACA[A/C]AACAATAGAGACATATGCTGGCGTTTTTAGTGCAC	A	C	A // C	2	---	---	---	Apop_06624	NW_015441068.1	1460591	Acropora sp.	A. digitifera	---	nuclear	0.808	recommended
AX-212305816	Affx-509862414	---	NW_015441109.1	552175	+	TCTCGACTGGCCCCCAGTTAGCTGATGTCATCCTC[A/T]CTTTTCAATGACCTCTGGTTACTTTGCACAGTCGT	A	T	A // T	2	---	---	---	AP_var_1180	NW_015441109.1	552175	Acropora sp.	A. digitifera	---	nuclear	0.68	recommended
AX-197945671	Affx-501370549	---	NW_015441116.1	92643	+	CTTATCAGTTAATTAGCTTGTAAATTTGCCGTGGC[G/T]TGCACTTTCGTTTCTTCATTATTTCTGTTTCCCTC	T	G	T // G	2	---	---	---	Afix_05093	NW_015441116.1	92643	Acropora sp.	A. digitifera	---	nuclear	0.686	recommended
AX-197937817	Affx-501365540	---	NW_015441057.1	2356650	+	ATCTGAAATGTCTTTGTAACAGCCGTCAAGCCACA[C/T]GAAGTTATTGCTGATCCACATTGGTATTCAATTCC	T	C	T // C	2	---	---	---	Afix_00042	NW_015441057.1	2356650	Acropora sp.	A. digitifera	1	nuclear	0.688	recommended
AX-198039533	Affx-501368670	---	NW_015441079.1	197354	+	ACGCCATCCCTCAACAGTAAATCGTTCATTCTATG[C/T]CTTTACTTCTCAAATTCATTGATAATTCTTGAAGA	T	C	T // C	2	---	---	---	Afix_03171	NW_015441079.1	197354	Acropora sp.	A. digitifera	---	nuclear	0.76	recommended
AX-212310014	Affx-509866618	---	NW_015441869.1	54722	+	GTATCCCCCCCCTCCCCTGCCCCCAGCTCAGTTTT[C/G]TACACACCCTACCGAGTAAACAACAGTAAGACAAA	C	G	C // G	2	---	---	---	AP_var_5384	NW_015441869.1	54722	Acropora sp.	A. digitifera	---	nuclear	0.694	recommended
AX-198055211	Affx-501378212	---	NW_015441491.1	133866	+	AAAAAGGGAAGAAGTCGCTGCCCCCGAGACTGGTT[A/G]CAACATTACTTTGGATCCGGAGGCGCAACTTGGAA	A	G	A // G	2	---	---	---	Afix_12798	NW_015441491.1	133866	Acropora sp.	A. digitifera	---	nuclear	0.658	recommended
AX-197945607	Affx-501370511	---	NW_015441116.1	475534	+	AATCCTTATTTGACAGTATGATGAATAGAACGGAA[A/G]TTAAACCAGACAAAAGAATTTCCTCAACAATGAAG	A	G	A // G	2	---	---	---	Afix_05055	NW_015441116.1	475534	Acropora sp.	A. digitifera	---	nuclear	0.748	recommended
AX-212316293	Affx-509872862	---	NW_015441254.1	340678	+	ATCAGTCTCAATTATCTTCTCTCCTCTTTCATGTC[C/T]TTTAGTCAACTGTCATGAGTAGAATAGGTACACAA	T	C	T // C	2	---	---	---	Apop_08775	NW_015441254.1	340678	Acropora sp.	A. digitifera	---	nuclear	0.734	recommended
AX-198035395	Affx-501366066	---	NW_015441303.1	299095	+	GCTCGGAGCCCGGGACGACACTCGATTCGACCGCG[C/T]TGGAGTCTCTCGGGTATTTTCTTGTCATCAGCAAC	T	C	T // C	2	---	---	---	Afix_00568	NW_015441303.1	299095	Acropora sp.	A. digitifera	1	nuclear	0.674	recommended
AX-197957228	Affx-501377809	---	NW_015441449.1	215329	+	ATTCAAAGCCCGATTAAGCTAATCCTGAATTATTG[A/G]AAATACTCTTAAAGGAGGATTTTTCACAAGATTTA	A	G	A // G	2	---	---	---	Afix_12395	NW_015441449.1	215329	Acropora sp.	A. digitifera	---	nuclear	0	not_recommended
AX-212314484	Affx-509871088	---	NW_015441169.1	252803	+	CAAAATTAATGACAAATTTAATATGTATAATTTAT[A/T]TGGCATATCAGATGTGATGTCAGCTGAATTATCGG	A	T	A // T	2	---	---	---	Apop_07000	NW_015441169.1	252803	Acropora sp.	A. digitifera	---	nuclear	0.64	recommended
AX-198053848	Affx-501377380	---	NW_015441435.1	216917	+	CTGGCCCAGCCAACACGTCGGCTGACACACGAGGA[A/C]AATCAAAGTGTCACTGTCTTTACTCGTGGATATCA	A	C	A // C	2	---	---	---	Afix_11966	NW_015441435.1	216917	Acropora sp.	A. digitifera	---	nuclear	0.7	recommended
AX-197961379	Affx-501380337	---	NW_015441960.1	10810	+	CGCCACTTTGGTGAATAATTGTTAAATATTGCAAA[C/T]GAAACACACAAAGAACCTTAATCCCAACAGAATTG	T	C	T // C	2	---	---	---	Afix_14923	NW_015441960.1	10810	Acropora sp.	A. digitifera	---	nuclear	0	not_recommended
AX-212298498	Affx-509868388	---	NW_015441919.1	125129	+	CCATCATAACTACAGTAGAACAGATCATTTTCCCA[C/T]CAAGAAGTCTCACTTCTTTTCAATTCACCACTGAT	T	C	T // C	2	---	---	---	Apop_04298	NW_015441919.1	125129	Acropora sp.	A. digitifera	---	nuclear	0.704	recommended
AX-212300686	Affx-509870576	---	NW_015441193.1	60744	+	TGTTGTTTTTGTTGGCTTTTCAAACTTTCGCAGAG[C/T]ATCTTTGTTAGATTGTCCTGCTGTGCCATAAAATG	T	C	T // C	2	---	---	---	Apop_06488	NW_015441193.1	60744	Acropora sp.	A. digitifera	---	nuclear	0.698	recommended
AX-197942059	Affx-501368291	---	NW_015441075.1	219367	+	TGAAGGTATTCTGTTATGATAGAACCTGGATGATA[C/T]GTGGTAAGCAATTGGTAACAGAGTACTTACATGTG	T	C	T // C	2	---	---	---	Afix_02792	NW_015441075.1	219367	Acropora sp.	A. digitifera	---	nuclear	0.764	recommended
AX-197964019	Affx-501381942	---	NW_015441209.1	233571	+	TGCTCATTTGAGAAAAGATGCAGTGAACAGTCAAC[A/G]GGACACAGAGGGAATTACAGAGATTTTAGTAGAGG	A	G	A // G	2	---	---	---	Apop_01042	NW_015441209.1	233571	Acropora sp.	A. digitifera	1	nuclear	0.732	recommended
AX-212291870	Affx-509861745	---	NW_015441074.1	905525	+	GTGATGGCGTTTTTGTAGTTGTGAACTCGTAACAG[C/T]TTCGCACTAGTTCTGTGCCAAAAGCTGGCTTAGAA	T	C	T // C	2	---	---	---	AP_var_0511	NW_015441074.1	905525	Acropora sp.	A. digitifera	---	nuclear	0.676	recommended
AX-212298274	Affx-509868164	---	NW_015441060.1	864097	+	GTGGGAATGATATTATGGAAATGATTATTTAATTC[C/T]TAAACATCACAAACCAAACAGAACGTAACCTCATA	T	C	T // C	2	---	---	---	Apop_04074	NW_015441060.1	864097	Acropora sp.	A. digitifera	---	nuclear	0.676	recommended
AX-197952106	Affx-501374577	---	NW_015441252.1	100000	+	AAATTAGCCAATTGAAATGAATAATTTAGCTTAAA[C/T]ATTGCCATTAATTTTAAACTCGAAATGTTTCTGAA	T	C	T // C	2	---	---	---	Afix_09121	NW_015441252.1	100000	Acropora sp.	A. digitifera	---	nuclear	0.698	recommended
AX-212299934	Affx-509869812	---	NW_015441108.1	896479	+	TCAGGGCGTTTTCGTAGACCGATTTATTTTCAGTC[A/T]GTAAAAATGCCGTGACACAGGCTTAGTATGGGAGA	A	T	A // T	2	---	---	---	Apop_05724	NW_015441108.1	896479	Acropora sp.	A. digitifera	---	nuclear	0	not_recommended
AX-212304935	Affx-509861524	---	NW_015441065.1	1345230	+	TTGGTCAAGAGCCCGCGAGCAAGATCCGCATCCAA[A/T]GTAAACTAATTTGCCAATCTTGTCTTTGAATTGAT	A	T	A // T	2	---	---	---	AP_var_0290	NW_015441065.1	1345230	Acropora sp.	A. digitifera	---	nuclear	0.712	recommended
AX-198037200	Affx-501367181	---	NW_015441059.1	1365056	+	GATATTTATCATAATCAATAATAATCATTTATATT[A/T]AACTAGCTCAATGCTTTAGTACAGATTTGCAGGAG	A	T	A // T	2	---	---	---	Afix_01682	NW_015441059.1	1365056	Acropora sp.	A. digitifera	---	nuclear	0.65	recommended
AX-212292170	Affx-509862046	---	NW_015441088.1	856652	+	GCATTTGGAGGAAATCTTGAAGTATTTCTTTGACA[C/T]ATAAGCTATACGTAATTTTGTAATCATTGAAATTC	T	C	T // C	2	---	---	---	AP_var_0812	NW_015441088.1	856652	Acropora sp.	A. digitifera	---	nuclear	0.788	recommended
AX-197945105	Affx-501370182	---	NW_015441112.1	313561	+	TAGACAAAAGCTGTTTTTTTAAAAATGAAGGGCCC[A/G]TTTTCCCTTGTCGGGTGAGCGTCTTGGCACGGAAT	A	G	A // G	2	---	---	---	Afix_04725	NW_015441112.1	313561	Acropora sp.	A. digitifera	---	nuclear	0.56	neutral
AX-197960420	Affx-501379744	---	NW_015441739.1	86376	+	TATTTGTCAGCAGGAGAACAATAATTGTACCGTTC[A/G]CTTTCAAAGCATGTCTTCCAAAGTCAATGTTTCGT	A	G	A // G	2	---	---	---	Afix_14330	NW_015441739.1	86376	Acropora sp.	A. digitifera	---	nuclear	0.676	recommended
AX-197940407	Affx-501367251	---	NW_015441059.1	1591567	+	CTCTTGAAATTCATAGATCACTACATAAATAAATA[A/G]TAAGCTCTTGCACAAGAGCATAAATAGTTATTACG	A	G	A // G	2	---	---	---	Afix_01752	NW_015441059.1	1591567	Acropora sp.	A. digitifera	---	nuclear	0.722	recommended
AX-212299784	Affx-509869662	---	NW_015442101.1	85199	+	TAGGCCACAGTGATGAAACTTAGGATCTTTGCAGA[C/G]AAAGATCCATCAGGAATCTTTTTGCGGCACTGCAG	C	G	C // G	2	---	---	---	Apop_05574	NW_015442101.1	85199	Acropora sp.	A. digitifera	---	nuclear	0.736	recommended
AX-212308957	Affx-509865561	---	NW_015441499.1	124533	+	TGTATGCAAAGGAGTGGCCCCTTGGTTAGTGCAGG[A/G]GTCTGGGGATTATTATCCCATAATGCCTTGTACCT	A	G	A // G	2	---	---	---	AP_var_4327	NW_015441499.1	124533	Acropora sp.	A. digitifera	---	nuclear	0.624	recommended
AX-212311926	Affx-509868530	---	NW_015441080.1	63565	+	AGCGAGGAGAGCCCCGACCTCCGAGTTTCACACAA[A/C]GTGTGTATTTCGCTCGATCTATCATTTTTCGCCGA	A	C	A // C	2	---	---	---	Apop_04440	NW_015441080.1	63565	Acropora sp.	A. digitifera	---	nuclear	0.73	recommended
AX-212291863	Affx-509861738	---	NW_015441074.1	589224	+	GTGATATAAAATTTCGCATAAAACTGTGAAGCGAT[A/G]AAGTGTGAGTGGCAGAGAACATTATCTCGTGAGAC	A	G	A // G	2	---	---	---	AP_var_0504	NW_015441074.1	589224	Acropora sp.	A. digitifera	---	nuclear	0.726	recommended
AX-197949934	Affx-501373207	---	NW_015441195.1	298905	+	AGACAGAATTGGACGACACGAAGTCGCTGTTAAAA[A/T]TTGCCAATAAAAAAAATAATAAGTTAAAATGAACA	A	T	A // T	2	---	---	---	Afix_07751	NW_015441195.1	298905	Acropora sp.	A. digitifera	---	nuclear	0	not_recommended
AX-212309819	Affx-509866423	---	NW_015441774.1	9174	+	AAAATGCCGCATCCCCACTGCAGTCGTAGGCTATT[C/T]CTGTACCGTCACTGATTGTCCAATTGGTTATTCTT	T	C	T // C	2	---	---	---	AP_var_5189	NW_015441774.1	9174	Acropora sp.	A. digitifera	---	nuclear	0.68	recommended
AX-197961252	Affx-501380253	---	NW_015441897.1	138540	+	AAGGATGACGTAAGTAGATCAAAAAATGTTTCACT[A/G]ATTTACTGAGATAAACGATTGAAAAGAGAAAGAAA	A	G	A // G	2	---	---	---	Afix_14839	NW_015441897.1	138540	Acropora sp.	A. digitifera	---	nuclear	0.726	recommended
AX-212298600	Affx-509868490	---	NW_015441494.1	123518	+	CAACTTCAAGTCCCTGTTATCTTCGTAAACGTTGC[C/T]ATGACGAGCGTTTTTTTCCGCCGCTAGTTCAAGCT	T	C	T // C	2	---	---	---	Apop_04400	NW_015441494.1	123518	Acropora sp.	A. digitifera	---	nuclear	0.696	recommended
AX-197938906	Affx-501366268	---	NW_015441708.1	182252	+	TAGCATTAATTGTACTGTCACCTGCACCTATCTCA[A/C]AATACATGAAAAGAGGGGTATATTTGAAAACTAAA	A	C	A // C	2	---	---	---	Afix_00770	NW_015441708.1	182252	Acropora sp.	A. digitifera	1	nuclear	0.656	recommended
AX-197938943	Affx-501366292	---	NW_015441844.1	25702	+	ATGGGTTTAGAGGATTTACTTAAGTGGCAAAATGA[C/T]CCCTCTAAAAAGAAGTCTTGACACCTTATGCGCTA	T	C	T // C	2	---	---	---	Afix_00794	NW_015441844.1	25702	Acropora sp.	A. digitifera	1	nuclear	0.698	recommended
AX-212299195	Affx-509869085	---	NW_015441063.1	1365552	+	GTATTCAAAAAATCCTCCCTTTATTAAGACACAAA[A/G]CACCTTTGTTTTACAATCTCAGCAAAGGTGAGTAC	A	G	A // G	2	---	---	---	Apop_04996	NW_015441063.1	1365552	Acropora sp.	A. digitifera	---	nuclear	0.762	recommended
AX-197939519	Affx-501366664	---	NW_015441057.1	1711482	+	TATTTTTCCTCCCGATTCAGCCAATCAAATCTTTG[A/T]GGCGTTGTCGTTGCCAATGCCACTCCCTATTGTGG	A	T	A // T	2	---	---	---	Afix_01165	NW_015441057.1	1711482	Acropora sp.	A. digitifera	---	nuclear	0.538	neutral
AX-197948009	Affx-501372039	---	NW_015441159.1	721405	+	GAGCAAAACAAAATGTCTTCAACAGAACGAACAAA[A/T]GTTATCTGGGCTGACACAGAAAAGATCGAATACAT	A	T	A // T	2	---	---	---	Afix_06583	NW_015441159.1	721405	Acropora sp.	A. digitifera	---	nuclear	0.706	recommended
AX-197952437	Affx-501374777	---	NW_015441263.1	316661	+	AGTCATTGGGGCATATTTGGGGAAGTTAAGGAACC[A/G]GGAAAACTTCCGGGAGATAAGAACTTTCCTTCGTA	A	G	A // G	2	---	---	---	Afix_09321	NW_015441263.1	316661	Acropora sp.	A. digitifera	---	nuclear	0.66	recommended
AX-197964115	Affx-501381998	---	NW_015441219.1	515642	+	GCTACAAAGAGGTTGTCATTATTGATGGCAGCATA[A/G]CAAGGTTTGCTACTGTTAAAATATTTTCCCTGCAA	A	G	A // G	2	---	---	---	Apop_01098	NW_015441219.1	515642	Acropora sp.	A. digitifera	1	nuclear	0.756	recommended
AX-212298852	Affx-509868742	---	NW_015442195.1	61809	+	GTCAAATGGGATTACTGCAGAGAAAAGTGGTGGTC[A/G]CTTCTGACATCGGTGTTAATCACATCTCTTAGGTG	A	G	A // G	2	---	---	---	Apop_04652	NW_015442195.1	61809	Acropora sp.	A. digitifera	---	nuclear	0.7	recommended
AX-197959258	Affx-501379001	---	NW_015441600.1	116580	+	ACTTAACTTTCAAAACCTTGGTGTTTTCAAAATTG[C/T]ACTGGTTTCTTGTTCTTCAGCCTTTTGCAAAATGA	T	C	T // C	2	---	---	---	Afix_13587	NW_015441600.1	116580	Acropora sp.	A. digitifera	---	nuclear	0.694	recommended
AX-197951989	Affx-501374511	---	NW_015441252.1	125756	+	CGTGCTTCAAAGCTAAAGCTCCCTATCATGTTATT[C/T]TACGAGGGCGCAATAAATATTTAGTAAATAAACCC	T	C	T // C	2	---	---	---	Afix_09055	NW_015441252.1	125756	Acropora sp.	A. digitifera	---	nuclear	0.734	recommended
AX-212302666	Affx-509872523	---	NW_015441177.1	182976	+	GGGTCTTTGAGGATGGGATGACAATAGGATTTGTT[C/T]TCCTGATTCAATAAATTCCAGATGGAGAGTCACTA	T	C	T // C	2	---	---	---	Apop_08436	NW_015441177.1	182976	Acropora sp.	A. digitifera	---	nuclear	0.728	recommended
AX-197950477	Affx-501373543	---	NW_015441200.1	379515	+	GTTGTTGTAGTTTAGTTCGCAGAAATTATGTCACA[A/G]GAGTATTGTAGTTACCCGGTTAAATATATGAAAAA	A	G	A // G	2	---	---	---	Afix_08087	NW_015441200.1	379515	Acropora sp.	A. digitifera	---	nuclear	0.686	recommended
AX-212295780	Affx-509865670	---	NW_015441523.1	18086	+	ACTTCGGCGCGAAAAACATAGCCCGTGACAATAGC[C/T]CCGACCCGATGTCTCAGAGCCAAAACACCATCATA	T	C	T // C	2	---	---	---	AP_var_4436	NW_015441523.1	18086	Acropora sp.	A. digitifera	---	nuclear	0.582	neutral
AX-197947155	Affx-501371497	---	NW_015441140.1	554597	+	CTAAAACAATGTTTCAAATCTACATGACCAAATGA[A/T]TATTTGGTTGATTGTTTGACGGTCTGCTTTGTCAC	A	T	A // T	2	---	---	---	Afix_06041	NW_015441140.1	554597	Acropora sp.	A. digitifera	---	nuclear	0.696	recommended
AX-212296319	Affx-509866209	---	NW_015441653.1	39320	+	TGAAGAAGTGACAAGGAGACCGCAAGAAGCTGAAA[A/G]CTTATGCAAGTAGGCTTATCTGAACTCACATTTTA	A	G	A // G	2	---	---	---	AP_var_4975	NW_015441653.1	39320	Acropora sp.	A. digitifera	---	nuclear	0.746	recommended
AX-198034708	Affx-501365624	---	NW_015441071.1	341475	+	CTTTCCAGGTCCACCAACCACACCCAGCTATCTGC[A/T]GGCTTGCTCAGTGGAAGAGCTGTTGGGTCAATCTT	A	T	A // T	2	---	---	---	Afix_00126	NW_015441071.1	341475	Acropora sp.	A. digitifera	1	nuclear	0.302	not_recommended
AX-212299577	Affx-509869467	---	NW_015441317.1	197706	+	GGCGAGAACAGGTTGGATATAAAAAAACGAGAGAG[A/G]ACTAGGACGATACCTCGCTCTTCCTTCGACTGTTT	A	G	A // G	2	---	---	---	Apop_05378	NW_015441317.1	197706	Acropora sp.	A. digitifera	---	nuclear	0.71	recommended
AX-212303688	Affx-509873545	---	NW_015441439.1	341074	+	TGAGGCTTGTTTAAGAGGAGTTCCCGCGACGAACC[A/G]AAGGGGACTGATCACAATGAGGGTAACTGTAGGTT	A	G	A // G	2	---	---	---	Apop_09458	NW_015441439.1	341074	Acropora sp.	A. digitifera	---	nuclear	0.55	neutral
AX-197946890	Affx-501371342	---	NW_015441139.1	347522	+	CTTCATTGTTTCATAATAAGAGACCTCTATGTAGT[A/G]TTAATTTTTTCAACCTTGAAAAGGGTAGATTAGTC	A	G	A // G	2	---	---	---	Afix_05886	NW_015441139.1	347522	Acropora sp.	A. digitifera	---	nuclear	0.654	recommended
AX-212296262	Affx-509866152	---	NW_015441636.1	75128	+	TGTTCGGCTATGCTTTTCCTGGTTCACTTCAACCT[A/C]TATTTCAAAATGCAACACTGCCCAGCCACCGGGAT	A	C	A // C	2	---	---	---	AP_var_4918	NW_015441636.1	75128	Acropora sp.	A. digitifera	---	nuclear	0.682	recommended
AX-212304566	Affx-509874423	---	NW_015442195.1	42544	+	ATGTCACTAATGTGCTTTTGTCAAAAATAACAACT[A/G]AATTAACATTTATTTTACATATAAGGTGTTCCCAA	A	G	A // G	2	---	---	---	Apop_10336	NW_015442195.1	42544	Acropora sp.	A. digitifera	---	nuclear	0.696	recommended
AX-212297873	Affx-509867763	---	NW_015441295.1	143527	+	GAATTACCGGCCTGCTTTTTGATAAAAAGTTAATT[A/G]CAGAGTTCATTGCCTCTTTATTTGTTGTTGGCGTC	A	G	A // G	2	---	---	---	Apop_03673	NW_015441295.1	143527	Acropora sp.	A. digitifera	---	nuclear	0.734	recommended
AX-197955589	Affx-501376757	---	NW_015441375.1	322108	+	GACTTACGCAGGATTTTCATAGCATATAGCATGTT[C/T]GTGTCTATTTTTCGCACTAGCCACACCTCTCCAAA	T	C	T // C	2	---	---	---	Afix_11301	NW_015441375.1	322108	Acropora sp.	A. digitifera	---	nuclear	0.708	recommended
AX-212301800	Affx-509871674	---	NW_015441076.1	1145111	+	CCTCATCTGAGCTTATTATCGTGAGAACATGACGT[C/T]GGAATTCAACAGTGACATTTTGGACACCAGAAATT	T	C	T // C	2	---	---	---	Apop_07587	NW_015441076.1	1145111	Acropora sp.	A. digitifera	---	nuclear	0.71	recommended
AX-212297260	Affx-509867150	---	NW_015442459.1	37718	+	CTTTGCGCTGTGGATTCATATTTTATACAGGTGAG[G/T]GCAAGAATGACGTGTTCTGAATTGCTGCAGTAGGA	T	G	T // G	2	---	---	---	AP_var_5916	NW_015442459.1	37718	Acropora sp.	A. digitifera	---	nuclear	0.654	recommended
AX-212294056	Affx-509863943	---	NW_015441247.1	28432	+	AAGACAGGGTAACATTCATTTAATCACATTCAAAC[C/T]GAAGAGTATACTGTTATGCAACATCTGGTACAATT	T	C	T // C	2	---	---	---	AP_var_2709	NW_015441247.1	28432	Acropora sp.	A. digitifera	---	nuclear	0.698	recommended
AX-197944695	Affx-501369906	---	NW_015441105.1	929484	+	GTAAAGAGCCAAGTGGTTGACTTCTTCAAGTAGAG[A/G]CCCTCAGTTGTGTTGGTTTCTTTCATTCACGGCCC	A	G	A // G	2	---	---	---	Afix_04449	NW_015441105.1	929484	Acropora sp.	A. digitifera	---	nuclear	0.748	recommended
AX-197954706	Affx-501376187	---	NW_015441352.1	56442	+	GAAAATGTCACTTTGAGATTCAATTTTTCCCTTAT[A/C]ATTAGTTTCCCGCCATTATCAATGTCTCAGTTTAT	A	C	A // C	2	---	---	---	Afix_10731	NW_015441352.1	56442	Acropora sp.	A. digitifera	---	nuclear	0.726	recommended
AX-197953556	Affx-501375481	---	NW_015441296.1	379629	+	CCAAGATCTTGGTTCGAACACCCACCTGAGTAATC[C/G]CCATCTGAGACAAAAAAAGAACAAATATACGTCGT	C	G	C // G	2	---	---	---	Afix_10025	NW_015441296.1	379629	Acropora sp.	A. digitifera	---	nuclear	0.708	recommended
AX-212297358	Affx-509867248	---	NW_015442892.1	13419	+	AGGTCTAGATTCCTGCTGGCTGTGTAACGACAGTT[A/T]AAAAGCGCCAGCCTAAGCGCTAGCCCTGCTGACAA	A	T	A // T	2	---	---	---	AP_var_6014	NW_015442892.1	13419	Acropora sp.	A. digitifera	---	nuclear	0.39	not_recommended
AX-212299584	Affx-509869474	---	NW_015441317.1	205063	+	ACATCCTTGCTCGTTCCTAATACAAACCGTTTCAG[C/G]AACTGATCTTTCGTAACGGTTGGGTGAAGGTTTCT	C	G	C // G	2	---	---	---	Apop_05385	NW_015441317.1	205063	Acropora sp.	A. digitifera	---	nuclear	0.722	recommended
AX-197956532	Affx-501377357	---	NW_015441431.1	277317	+	TTTTCACACCTCCATTTCATCGTTAAAGCTGTACG[C/T]TTCCGCTAAAGGTAATCAACCGCACTGAACAATTT	T	C	T // C	2	---	---	---	Afix_11943	NW_015441431.1	277317	Acropora sp.	A. digitifera	---	nuclear	0.718	recommended
AX-212292511	Affx-509862395	---	NW_015441108.1	650957	+	TTAACTACGTAAAGAAACGTTTCACTTTCTCTTGA[A/G]GAAACGGACCTGAAATCGGCGTCACAGTAGATCTT	A	G	A // G	2	---	---	---	AP_var_1161	NW_015441108.1	650957	Acropora sp.	A. digitifera	---	nuclear	0.678	recommended
AX-197965079	Affx-501382560	---	NW_015441372.1	278054	+	GTTGATGTAAATTCACAGGGACTTAAAAATGACCA[C/T]GTATGGCTTGTTTTGTACCGAAGTGATCGTCGAAC	T	C	T // C	2	---	---	---	Apop_01660	NW_015441372.1	278054	Acropora sp.	A. digitifera	1	nuclear	0.746	recommended
AX-212303580	Affx-509873437	---	NW_015441397.1	265435	+	AACATGCTACGAAAAGACCGAGCAGAATTTCCATA[C/T]AACGTTAGCATAATGTTTGATCTTTTTTGTCTGTA	T	C	T // C	2	---	---	---	Apop_09350	NW_015441397.1	265435	Acropora sp.	A. digitifera	---	nuclear	0.71	recommended
AX-198063184	Affx-501383078	---	NW_015441696.1	55745	+	GCATACAGCGTCAGCGATACCCGCCTATCCCCGCC[A/T]CCCCTCCCTGGTGTGTCACGCATGACACAGCACTG	A	T	A // T	2	---	---	---	Apop_02178	NW_015441696.1	55745	Acropora sp.	A. digitifera	1	nuclear	0.382	not_recommended
AX-197939873	Affx-501366894	---	NW_015441057.1	795947	+	TTATCCTCAAAACAAACGCCCGTAGACCGACCTGC[A/T]GAAGGGGATGCGGGTGAAAAGTTCATCAAGCCATC	A	T	A // T	2	---	---	---	Afix_01395	NW_015441057.1	795947	Acropora sp.	A. digitifera	---	nuclear	0.332	not_recommended
AX-212297368	Affx-509867258	---	NW_015442937.1	11790	+	AAAACGCCAAAGAAGGCGAGATCACGTTCGATCCC[A/T]CGGCGATCTATCACTGCACTGACCCACGGCGGTGC	A	T	A // T	2	---	---	---	AP_var_6024	NW_015442937.1	11790	Acropora sp.	A. digitifera	---	nuclear	0.398	not_recommended
AX-212297412	Affx-509867302	---	NW_015441136.1	751751	+	TCAAACACGAGTTCCTTTATTGTTCAAGAAAACCT[C/T]GGACATTTTCCTTGCACCCTGAATACTCTGAATTC	T	C	T // C	2	---	---	---	Apop_03212	NW_015441136.1	751751	Acropora sp.	A. digitifera	---	nuclear	0.712	recommended
AX-197949843	Affx-501373153	---	NW_015441195.1	20664	+	TGGAGCTTAATTAATTGCACAAAACCTTTATGATC[A/G]CACTCATATTTCGACAGGAAAAAAGAACTCAACGT	A	G	A // G	2	---	---	---	Afix_07697	NW_015441195.1	20664	Acropora sp.	A. digitifera	---	nuclear	0.722	recommended
AX-212294843	Affx-509864730	---	NW_015441346.1	192819	+	AAATAATTTTTCGCTGTGGTTGTTGAGAAACGAGC[A/T]AATCGGTTAAAATAAGAGCTAAACAAGTTAACACC	A	T	A // T	2	---	---	---	AP_var_3496	NW_015441346.1	192819	Acropora sp.	A. digitifera	---	nuclear	0.68	recommended
AX-197942780	Affx-501368714	---	NW_015441082.1	119431	+	TCACTTCATTGAAAGACCTGCAATATTGCTCTGAT[C/T]CCAGAAAAATTCACACACTTATGAAGATAACATGT	T	C	T // C	2	---	---	---	Afix_03215	NW_015441082.1	119431	Acropora sp.	A. digitifera	---	nuclear	0.708	recommended
AX-197955598	Affx-501376763	---	NW_015441375.1	356213	+	ACATCTTTAGAGTTGTTCTTGTCTGACAAACGATG[A/G]AAATCTGTGCTGGGATTTCTGGTCAATAAAACTCC	A	G	A // G	2	---	---	---	Afix_11307	NW_015441375.1	356213	Acropora sp.	A. digitifera	---	nuclear	0.81	recommended
AX-197944225	Affx-501369632	---	NW_015441103.1	120992	+	CAACTTTTGAAGGAACATTTCCTGATGAAACCTCT[A/G]GCACTTACCCCGAAACGTATAACCCTAGTCCATAC	A	G	A // G	2	---	---	---	Afix_04133	NW_015441103.1	120992	Acropora sp.	A. digitifera	---	nuclear	0.68	recommended
AX-197957282	Affx-501377840	---	NW_015441449.1	56879	+	AACTACTACTAAGTCCATAGGGTTGACATTATGTA[A/C]GGTTGATGTACTACTAGAACTAGAATTACATGTTG	A	C	A // C	2	---	---	---	Afix_12426	NW_015441449.1	56879	Acropora sp.	A. digitifera	---	nuclear	0.682	recommended
AX-197938507	Affx-501365989	---	NW_015441250.1	245157	+	TGGCCCGGGTGACCGGGGTGATGGGGATGTGCGTG[A/G]GGATGCCCCGGCGGGGGCATCATCATAGCATGAGG	A	G	A // G	2	---	---	---	Afix_00491	NW_015441250.1	245157	Acropora sp.	A. digitifera	1	nuclear	0.37	not_recommended
AX-198057350	Affx-501379485	---	NW_015441695.1	209544	+	TGGTTGGGGGTGGGGGCGGGGAAGCAAGGAAAAGA[A/C]CTACAATTTCGACAAAAATGCTTGGGACACGTGAC	A	C	A // C	2	---	---	---	Afix_14071	NW_015441695.1	209544	Acropora sp.	A. digitifera	---	nuclear	0.674	recommended
AX-198035046	Affx-501365841	---	NW_015441142.1	515951	+	AGGGTTTAGCCGGGTGTGGAAACTCTGATTCGGCG[G/T]TTTTCGGTTACGAACCACTTCACCAGTTCATAGTA	T	G	T // G	2	---	---	---	Afix_00343	NW_015441142.1	515951	Acropora sp.	A. digitifera	1	nuclear	0.672	recommended
AX-212312946	Affx-509869549	---	NW_015441416.1	48806	+	GCATCAGGAGGCAGGAAGGGCAGGTCGAGATGGCA[A/T]GAAATCTCATGTCATCATTATCTATCATGGACAGC	A	T	A // T	2	---	---	---	Apop_05460	NW_015441416.1	48806	Acropora sp.	A. digitifera	---	nuclear	0.648	recommended
AX-198039253	Affx-501368492	---	NW_015441077.1	833611	+	TAGTATCTACAACCCAGCTACGAGCCCCCACTCCA[A/G]CGAAGGGATAAAATAAAATTAAGACAACACATACA	A	G	A // G	2	---	---	---	Afix_02993	NW_015441077.1	833611	Acropora sp.	A. digitifera	---	nuclear	0.624	recommended
AX-212303232	Affx-509873089	---	NW_015441309.1	85557	+	AGAATATATTAATTAAGTTGCTTTTCATTTTCAGT[G/T]GTCAATTTACAGATGTTTGTGGATAAGCCACACCT	T	G	T // G	2	---	---	---	Apop_09002	NW_015441309.1	85557	Acropora sp.	A. digitifera	---	nuclear	0.696	recommended
AX-197961159	Affx-501380197	---	NW_015441887.1	11273	+	TCATATAAAGACCGCCAAACACTACATAGGCTTTT[A/T]AAATGAGGGCTACATGATAATATCAATGAATTCCA	A	T	A // T	2	---	---	---	Afix_14783	NW_015441887.1	11273	Acropora sp.	A. digitifera	---	nuclear	0.328	not_recommended
AX-212295476	Affx-509865363	---	NW_015441461.1	68150	+	TCGGAACTCCGAAGAACAAGTCCGTTTATTCTTTT[A/T]AAATCGTTTTTGATCTACGAGGTAAAAATCCTTCT	A	T	A // T	2	---	---	---	AP_var_4129	NW_015441461.1	68150	Acropora sp.	A. digitifera	---	nuclear	0.334	not_recommended
AX-212297600	Affx-509867490	---	NW_015441063.1	1268621	+	TCAGAGGAATGTTTTTCTCTCCGTTGCCTATGACT[C/T]CCTAACGGTCTTAATCTCTCGACATCACTAAGTCT	T	C	T // C	2	---	---	---	Apop_03400	NW_015441063.1	1268621	Acropora sp.	A. digitifera	---	nuclear	0.684	recommended
AX-212293878	Affx-509863765	---	NW_015441226.1	15309	+	GACTAGAAAACCCGACGGTATCCCAGAATTCGAGT[A/T]TCGCTCTCATTCCCAGCTGGGTGGGTTCTAGGTTG	A	T	A // T	2	---	---	---	AP_var_2531	NW_015441226.1	15309	Acropora sp.	A. digitifera	---	nuclear	0.592	neutral
AX-212295311	Affx-509865198	---	NW_015441422.1	214963	+	CCCACTTATAAATTATTAAGCATAAGGCATAAAAT[A/G]ACCGCTAATCTAAGAATTCTAATACAGGTCAAAGT	A	G	A // G	2	---	---	---	AP_var_3964	NW_015441422.1	214963	Acropora sp.	A. digitifera	---	nuclear	0.712	recommended
AX-197960097	Affx-501379538	---	NW_015441708.1	103176	+	AAAAGGATTGGATTTTTATATGATGATAACGAAAA[G/T]AATTAACTCACTTTTACTTTCTCCCCATTCTCCGC	T	G	T // G	2	---	---	---	Afix_14124	NW_015441708.1	103176	Acropora sp.	A. digitifera	---	nuclear	0.784	recommended
AX-198037558	Affx-501367417	---	NW_015441061.1	1032719	+	CCTACGTGGAAACTACCTATAAAGAAAAACAAATT[A/T]AAAAATATGTAAATGTTGCGTTTCAACTCGCATCT	A	T	A // T	2	---	---	---	Afix_01918	NW_015441061.1	1032719	Acropora sp.	A. digitifera	---	nuclear	0.336	not_recommended
AX-198058057	Affx-501379901	---	NW_015441792.1	147868	+	AGGTCGAAACCTCTCGTGATTTGTCCCTCCCCTCC[C/G]TATCTATTACCTGTTACGAAGGCAAGAGTTTGGGT	C	G	C // G	2	---	---	---	Afix_14487	NW_015441792.1	147868	Acropora sp.	A. digitifera	---	nuclear	0.714	recommended
AX-212309033	Affx-509865637	---	NW_015441515.1	103295	+	GCATGCCTACCGTGAAGGCCATTCCACGGGGCTGG[C/T]GTAAGTAAACTTTTTCCTCTCATTATTTGTGATAA	T	C	T // C	2	---	---	---	AP_var_4403	NW_015441515.1	103295	Acropora sp.	A. digitifera	---	nuclear	0.732	recommended
AX-198054405	Affx-501377723	---	NW_015441446.1	78142	+	TTTGTGAGCTCTGGCGGCGACGCAAGCGTTTGGGC[A/G]AAGGTTCTTGAGGTGCAAAACATGACTGACAAGCA	A	G	A // G	2	---	---	---	Afix_12309	NW_015441446.1	78142	Acropora sp.	A. digitifera	---	nuclear	0.692	recommended
AX-198054800	Affx-501377961	---	NW_015441467.1	132712	+	TCTATTCTGCAACCGGTCAGAAAGACATCCCCTCC[C/G]AGACAAAAATCAAAGAATAAAAATCCATTTGGAAT	C	G	C // G	2	---	---	---	Afix_12547	NW_015441467.1	132712	Acropora sp.	A. digitifera	---	nuclear	0.628	recommended
AX-197953549	Affx-501375476	---	NW_015441296.1	374140	+	AAAACTTTTTACCAATAAAACGACGAAGGCTACCA[C/T]AATGAGTCTGCTGTTATCTAGAAGATCATTCCTTT	T	C	T // C	2	---	---	---	Afix_10020	NW_015441296.1	374140	Acropora sp.	A. digitifera	---	nuclear	0.738	recommended
AX-197950538	Affx-501373577	---	NW_015441200.1	541515	+	CTAGGTCTCGCCAAGCAAAATTACTTGTGCTTGGC[C/T]TAAAAAAGAACCGTACTTAGGGCGCTCACCATTTC	T	C	T // C	2	---	---	---	Afix_08121	NW_015441200.1	541515	Acropora sp.	A. digitifera	---	nuclear	0.59	neutral
AX-212297981	Affx-509867871	---	NW_015441170.1	105797	+	GGAGATCTGACATGACATACATGCTTTAGTATTTT[C/G]ATACAGGCAATTAGTTTATAACAGAATTTAATTTC	C	G	C // G	2	---	---	---	Apop_03781	NW_015441170.1	105797	Acropora sp.	A. digitifera	---	nuclear	0.696	recommended
AX-197981609	Affx-501392537	---	NW_015441163.1	539432	+	ATTCATTAACCAATTCAACCAATATTAAAGCCCGC[A/C]ACACGTGCAGATATTCGCGTAGCCTCTGACAGAAT	A	C	A // C	2	---	---	---	Apop_02671	NW_015441163.1	539432	Acropora sp.	A. digitifera	---	nuclear	0.682	recommended
AX-212315931	Affx-509872500	---	NW_015441170.1	258759	+	AACCTCGTTCCCAGGGTCGATGTTCTTCCCCGAGA[A/T]AGGGAACAAGAGACGCTGGGAACGAGGTTGCAACT	A	T	A // T	2	---	---	---	Apop_08413	NW_015441170.1	258759	Acropora sp.	A. digitifera	---	nuclear	0.398	not_recommended
AX-197948343	Affx-501372237	---	NW_015441162.1	80268	+	AAGTCAAACCAGTTGATCGAGCGCGGACCGATCAG[A/G]TAGCGAGGAAAGCGTCGAGGCTTGACGGACTACGA	A	G	A // G	2	---	---	---	Afix_06781	NW_015441162.1	80268	Acropora sp.	A. digitifera	---	nuclear	0.52	neutral
AX-197963647	Affx-501381726	---	NW_015441162.1	510137	+	AACGCCGAGGATAGCTTCCTCTTGTGACAGACTTC[G/T]CGAGTATATCCCTGTATGCCGCGGATTGAGAAGGG	T	G	T // G	2	---	---	---	Apop_00826	NW_015441162.1	510137	Acropora sp.	A. digitifera	1	nuclear	0.676	recommended
AX-197963605	Affx-501381702	---	NW_015441157.1	401355	+	GTGTTATAGATAGGTGCCTCTTCCGATAAAATCAC[C/G]AAGTATGACCAAATACTATAAATTGTGTTTCAGCC	C	G	C // G	2	---	---	---	Apop_00802	NW_015441157.1	401355	Acropora sp.	A. digitifera	1	nuclear	0.732	recommended
AX-197949228	Affx-501372774	---	NW_015441180.1	92260	+	AATTAGAATTGCGATGGTGCCAGACTTAACAGGTT[A/T]TGTTAGTCGTGAGAACTGAATCATCTTTCAAAGCT	A	T	A // T	2	---	---	---	Afix_07318	NW_015441180.1	92260	Acropora sp.	A. digitifera	---	nuclear	0.662	recommended
AX-212317005	Affx-509873574	---	NW_015441453.1	114205	+	ATGCATGTGCGCACAGCGATCCATAGGCACAGCGG[C/T]GATCACTTTCCCAGGGATAGGAGTTGGCTATGTAT	T	C	T // C	2	---	---	---	Apop_09487	NW_015441453.1	114205	Acropora sp.	A. digitifera	---	nuclear	0.7	recommended
AX-197946676	Affx-501371199	---	NW_015441134.1	270447	+	GAAGGTAAACAGGGCTCGCTTCACTTTAAAAGCAT[A/G]GCCAGAGTCCCTGTAGGCATGAATTTTGAAAGAAA	A	G	A // G	2	---	---	---	Afix_05743	NW_015441134.1	270447	Acropora sp.	A. digitifera	---	nuclear	0.726	recommended
AX-212293743	Affx-509863630	---	NW_015441212.1	6387	+	TGATATAATTGCAGTTTGCTTAACCTACATGATTG[C/T]ATGAACAATGGGAATCTTTGCTCACATCAAGTTCT	T	C	T // C	2	---	---	---	AP_var_2396	NW_015441212.1	6387	Acropora sp.	A. digitifera	---	nuclear	0.748	recommended
AX-197940143	Affx-501367072	---	NW_015441058.1	475697	+	TCTTGGTATGTGTGTTTAGTTTAGATTATAGATTA[A/C]CGTTAATTGGTTAATGATTTTTTTTCCCAAAAATA	A	C	A // C	2	---	---	---	Afix_01573	NW_015441058.1	475697	Acropora sp.	A. digitifera	---	nuclear	0.766	recommended
AX-212299145	Affx-509869035	---	NW_015441061.1	1564269	+	GATCGTGAACAATCACAAAATTAGGCTACAGTTCC[C/T]TCTTGCGTGCATATTACATGTTGCATGCGACATGA	T	C	T // C	2	---	---	---	Apop_04946	NW_015441061.1	1564269	Acropora sp.	A. digitifera	---	nuclear	0.712	recommended
AX-212296837	Affx-509866727	---	NW_015441939.1	115826	+	ACCAAATGTTACGCGTGATGCTGTCACAAGGCAAA[G/T]ATTTACCCCCCCCATACCATTGATATAGCTTACTG	T	G	T // G	2	---	---	---	AP_var_5493	NW_015441939.1	115826	Acropora sp.	A. digitifera	---	nuclear	0.724	recommended
AX-212302800	Affx-509872657	---	NW_015441208.1	400859	+	AGCAATAAAATTAATGAGGTGATGAATAATTCAAA[A/G]TTACATACGTAAACTAAAGTAATAATTAGGCAAGT	A	G	A // G	2	---	---	---	Apop_08570	NW_015441208.1	400859	Acropora sp.	A. digitifera	---	nuclear	0.762	recommended
AX-212300990	Affx-509870881	---	NW_015441253.1	220738	+	TAAAAAAATGACATTTTTTAGAATTCTTAGTAACC[A/G]TACCAGTTCAGCAGGGATTTCAACTCCAGAGATGA	A	G	A // G	2	---	---	---	Apop_06793	NW_015441253.1	220738	Acropora sp.	A. digitifera	---	nuclear	0.666	recommended
AX-212302538	Affx-509872395	---	NW_015441159.1	430859	+	ATTTTGGAGGAACATGCATAGAAAATAGAGAGAAC[A/G]CCGCGTTAATCAGAAACGGAAAGTCTCATTCAAGC	A	G	A // G	2	---	---	---	Apop_08308	NW_015441159.1	430859	Acropora sp.	A. digitifera	---	nuclear	0.74	recommended
AX-197965128	Affx-501382591	---	NW_015441380.1	263207	+	CGTAGCATACATTCCACACGAGACACCGGAAGACA[A/G]CTGAAACGAATGTCAGAGGGCTGTACCCGGATGAC	A	G	A // G	2	---	---	---	Apop_01691	NW_015441380.1	263207	Acropora sp.	A. digitifera	1	nuclear	0.588	neutral
AX-197959322	Affx-501379044	---	NW_015441622.1	128736	+	TAGAACGTTCTAGAAATAACTAAAAATTCATAAAG[C/T]TCTAAAACTTTAAAAAAATGTTGGACGACGTTTGA	T	C	T // C	2	---	---	---	Afix_13630	NW_015441622.1	128736	Acropora sp.	A. digitifera	---	nuclear	0.78	recommended
AX-212302952	Affx-509872809	---	NW_015441240.1	559507	+	TTATCAAAATAAATTTCATCTAGGACAGAAAATGT[C/T]TCGTTCAGCATGAATAATAAAATGAACTAATGATA	T	C	T // C	2	---	---	---	Apop_08722	NW_015441240.1	559507	Acropora sp.	A. digitifera	---	nuclear	0.744	recommended
AX-197945773	Affx-501370615	---	NW_015441117.1	361047	+	ATGACACCGAATGGACTCATGACTCGAGATGATGA[A/C]TACGTCATCAATTTTTTTTTAGAAATTGGTTACAG	A	C	A // C	2	---	---	---	Afix_05159	NW_015441117.1	361047	Acropora sp.	A. digitifera	---	nuclear	0.74	recommended
AX-212293441	Affx-509863328	---	NW_015441181.1	746147	+	CATAAATAAGGAACATATCTGGCCCCAGTATTGAG[C/T]CCCGAGAGACACCGGATATAACAGGGGACCAATCT	T	C	T // C	2	---	---	---	AP_var_2094	NW_015441181.1	746147	Acropora sp.	A. digitifera	---	nuclear	0.576	neutral
AX-197960497	Affx-501379794	---	NW_015441762.1	168480	+	GCCGATCCTTGGACCAGTTGGACCAATTCACAACC[C/T]TCAATAAAGCAAAGGATGTAATCATAGGATATTAG	T	C	T // C	2	---	---	---	Afix_14380	NW_015441762.1	168480	Acropora sp.	A. digitifera	---	nuclear	0.676	recommended
AX-197945441	Affx-501370408	---	NW_015441116.1	150508	+	ACTGGGGCCTAGGCTCGGATGTATTCAACTTTTTA[G/T]CGCATGTGCAAGGGAGAGGCGTGCGCGACGTGTTT	T	G	T // G	2	---	---	---	Afix_04951	NW_015441116.1	150508	Acropora sp.	A. digitifera	---	nuclear	0.666	recommended
AX-197964298	Affx-501382108	---	NW_015441246.1	422109	+	ACAAAACTGGAGAGATTGAAGTCATAGTGGAACCC[A/C]ACGAACAAGTGGGTAGTTTCATAACACAGAAAATG	A	C	A // C	2	---	---	---	Apop_01208	NW_015441246.1	422109	Acropora sp.	A. digitifera	1	nuclear	0.664	recommended
AX-212303600	Affx-509873457	---	NW_015441403.1	154524	+	TGTGTGTTATTTGTACAGAGACAATTCCTCTATTC[A/G]CTTTGACGAAAGGCTAACGCTCGAAATGTCATCTT	A	G	A // G	2	---	---	---	Apop_09370	NW_015441403.1	154524	Acropora sp.	A. digitifera	---	nuclear	0.698	recommended
AX-212307297	Affx-509863898	---	NW_015441242.1	382626	+	TCGCTTTAGCATGAACGGTGAACCTGGGGGCGAGT[A/T]GTCTGGCTGACAAATATCAATTCTTGCGTTTCAGC	A	T	A // T	2	---	---	---	AP_var_2664	NW_015441242.1	382626	Acropora sp.	A. digitifera	---	nuclear	0.668	recommended
AX-212313763	Affx-509870354	---	NW_015441070.1	1193670	+	CCCCACCCCCTCCCTGCCATCTACATGTGTTTGTG[C/T]CTGCCAATTTGATTCTTTCTGATTTATTTTGCGGA	T	C	T // C	2	---	---	---	Apop_06266	NW_015441070.1	1193670	Acropora sp.	A. digitifera	---	nuclear	0.71	recommended
AX-197950031	Affx-501373275	---	NW_015441195.1	463062	+	GTGAACACACTGCAACAGTAAATCGTTCATTCTAT[A/G]TATTAGGCCCCGTCCACACAAAGACGATTGTAAAC	A	G	A // G	2	---	---	---	Afix_07819	NW_015441195.1	463062	Acropora sp.	A. digitifera	---	nuclear	0.66	recommended
AX-197947986	Affx-501372025	---	NW_015441159.1	686993	+	ACGATAAAGCGAAGCGAAAAGCGTTCAAGCGATGT[C/T]AGCGTCACGTTGAGACTTCACTGAAAGACTATTGA	T	C	T // C	2	---	---	---	Afix_06569	NW_015441159.1	686993	Acropora sp.	A. digitifera	---	nuclear	0.706	recommended
AX-197940590	Affx-501367376	---	NW_015441060.1	888759	+	ACATACATAAGGTAGAGAGATTCGCTCTTCTTATA[A/C]TGGTATTGAGCGCTCTTCATCTTCAGACCATACTT	A	C	A // C	2	---	---	---	Afix_01877	NW_015441060.1	888759	Acropora sp.	A. digitifera	---	nuclear	0.672	recommended
AX-197938451	Affx-501365951	---	NW_015441216.1	640220	+	CGCAGACAGCTGGGCATCTTTGATTTCACCACTCT[C/T]AACTCCAAGAGCGTCCCCGCATTTTTCTAAAAAGA	T	C	T // C	2	---	---	---	Afix_00453	NW_015441216.1	640220	Acropora sp.	A. digitifera	1	nuclear	0.654	recommended
AX-197964960	Affx-501382487	---	NW_015441354.1	124190	+	CTCTCCTGTGGATATCCGTGGCGCTTGCCTAGAGG[C/T]AAGTCGAGGCATGGGTTGGCACTCGTCCGTCGGAC	T	C	T // C	2	---	---	---	Apop_01587	NW_015441354.1	124190	Acropora sp.	A. digitifera	1	nuclear	0.48	neutral
AX-212302604	Affx-509872461	---	NW_015441166.1	271151	+	TCAAAACTTTACTCTCTTGTACTTCTCTTAGGCAG[C/T]CCTCTCCTTCTGAGTACTGAAAAAATGCACAAACC	T	C	T // C	2	---	---	---	Apop_08374	NW_015441166.1	271151	Acropora sp.	A. digitifera	---	nuclear	0.692	recommended
AX-197945142	Affx-501370206	---	NW_015441112.1	398817	+	ACTTATGTAATCAGGAATTTATGAATTATTCAGTT[C/T]CAGAGAGTTTGTGTATTCAGCTGTTTTGTTTGATG	T	C	T // C	2	---	---	---	Afix_04749	NW_015441112.1	398817	Acropora sp.	A. digitifera	---	nuclear	0.726	recommended
AX-197953934	Affx-501375718	---	NW_015441303.1	338444	+	TTCGCCAACCTTCCCAGGGTGCATTATGTCCTCAA[C/T]TCAAAGACCCTTGGAATGACATGGGCTTCCTGGAA	T	C	T // C	2	---	---	---	Afix_10262	NW_015441303.1	338444	Acropora sp.	A. digitifera	---	nuclear	0.708	recommended
AX-198052344	Affx-501376490	---	NW_015441366.1	351447	+	TTCCCCCGTTGCCTGACATGCCCTGCCCACCCACC[C/T]GTGAAGTACTTGTTGAGTGTGTAAAGCTGAGGTGA	T	C	T // C	2	---	---	---	Afix_11034	NW_015441366.1	351447	Acropora sp.	A. digitifera	---	nuclear	0.718	recommended
AX-212303400	Affx-509873257	---	NW_015441356.1	236586	+	GAGAGATATCATTAGACAGGAATGAAACCTAACTG[A/G]CTCATAGGCGTAGCCAGGGGGGTCCTGGGGTTGCC	A	G	A // G	2	---	---	---	Apop_09170	NW_015441356.1	236586	Acropora sp.	A. digitifera	---	nuclear	0.744	recommended
AX-212301173	Affx-509871064	---	NW_015441155.1	107873	+	GGAGACATGGCTTAAAACTGACTGGTTGTCATGCG[A/G]GTTATCATGCGGGAGGTCGTGAGTTCGACCCCGGC	A	G	A // G	2	---	---	---	Apop_06976	NW_015441155.1	107873	Acropora sp.	A. digitifera	---	nuclear	0.628	recommended
AX-197960278	Affx-501379653	---	NW_015441722.1	87568	+	AAAGGAATACCTTCAAACTCTTCAAATTCAGAAGT[A/C]AAGCCTCAAAACAAAAAGAAAACCGAAGGCAACGA	A	C	A // C	2	---	---	---	Afix_14239	NW_015441722.1	87568	Acropora sp.	A. digitifera	---	nuclear	0.74	recommended
AX-197944801	Affx-501369974	---	NW_015441107.1	346162	+	GAACAATCAGGTAGAGTACAAGTAAATTGTGGTAA[A/C]GCAAATCACTTTTTTGTTTTAAATTTTGCTTCATC	A	C	A // C	2	---	---	---	Afix_04517	NW_015441107.1	346162	Acropora sp.	A. digitifera	---	nuclear	0.706	recommended
AX-212291814	Affx-509861689	---	NW_015441072.1	408959	+	GTCTTGATTCTGAGTGAGTCTGATATCATTCAGTC[G/T]TTTCCAAATCATTAGTTGGTCTTCAGACATTTTGC	T	G	T // G	2	---	---	---	AP_var_0455	NW_015441072.1	408959	Acropora sp.	A. digitifera	---	nuclear	0.7	recommended
AX-212297614	Affx-509867504	---	NW_015441147.1	839448	+	TCTAAATTCTGAAAATTGTGTCGATATCTTTGATT[A/T]AGGTGCAACTGGTTCAACAGTAGGGGGTATTCTTC	A	T	A // T	2	---	---	---	Apop_03414	NW_015441147.1	839448	Acropora sp.	A. digitifera	---	nuclear	0.536	neutral
AX-197943982	Affx-501369467	---	NW_015441096.1	424026	+	CGGAAGACGACTCATTGCTGTCCCCTGACATAAGC[A/G]TTGCCAGCCAAGGGGATGCTGAGCTGGCAATGGAG	A	G	A // G	2	---	---	---	Afix_03968	NW_015441096.1	424026	Acropora sp.	A. digitifera	---	nuclear	0.52	neutral
AX-212293606	Affx-509863493	---	NW_015441197.1	378301	+	ACGGCGTATTTTAATCAAGCTCAACAGCAAAAAGT[A/T]AACACATTCAGCAAATTTTAATTCAATGCCTTGAG	A	T	A // T	2	---	---	---	AP_var_2259	NW_015441197.1	378301	Acropora sp.	A. digitifera	---	nuclear	0.762	recommended
AX-197962043	Affx-501380762	---	NW_015442408.1	7013	+	CGATTCCCAGAGATGGCTCATTACTTGTGTTTCTG[C/G]CAATATTTGAGCGTGACTAATTGGCAAGAGGGTAT	C	G	C // G	2	---	---	---	Afix_15348	NW_015442408.1	7013	Acropora sp.	A. digitifera	---	nuclear	0.632	recommended
AX-212303217	Affx-509873074	---	NW_015441302.1	318851	+	TTCAATTAAGTGCGAGCAAGAAGAGCACTTTTGTT[A/G]CCAACAACTTGTCACAGTTCACTAACCAGGTTAAC	A	G	A // G	2	---	---	---	Apop_08987	NW_015441302.1	318851	Acropora sp.	A. digitifera	---	nuclear	0.686	recommended
AX-198046719	Affx-501373165	---	NW_015441195.1	217740	+	CCCTTGGATGGCATGCGTGGCAGGCCTTCAGTGAA[A/T]TGTTGACTCAAAAATTTAAATATGACGCAACTTCA	A	T	A // T	2	---	---	---	Afix_07709	NW_015441195.1	217740	Acropora sp.	A. digitifera	---	nuclear	0.742	recommended
AX-198043468	Affx-501371110	---	NW_015441132.1	411974	+	TAGTCTCACGTGGCTATTGCTTCGGGTGACCCTTA[A/T]GCTTCTCTTGTAATTAGCAACATCCTCCATGGATT	A	T	A // T	2	---	---	---	Afix_05654	NW_015441132.1	411974	Acropora sp.	A. digitifera	---	nuclear	0.7	recommended
AX-198061815	Affx-501382223	---	NW_015441276.1	237787	+	CAGCCACTCCCCGTGAGTACATCACTTTACAAAGT[A/G]GCCCTGAAAGGAACTTTGCCAGTTTCCACAGGGGT	A	G	A // G	2	---	---	---	Apop_01323	NW_015441276.1	237787	Acropora sp.	A. digitifera	1	nuclear	0.592	neutral
AX-198051369	Affx-501375901	---	NW_015441321.1	374481	+	CGTCAGCGCTCGCGACGCATACTCTACGGGACGAC[C/T]TTCTTGAAGTAGTACAGCACCTATCCCATGTTTGC	T	C	T // C	2	---	---	---	Afix_10445	NW_015441321.1	374481	Acropora sp.	A. digitifera	---	nuclear	0.758	recommended
AX-212304125	Affx-509873982	---	NW_015441650.1	77119	+	ATCACCAATTTTTTAACATCAAGAGCAAATGAATA[A/G]TTATTATTATTATTGATTTAATAATCATACCAGCT	A	G	A // G	2	---	---	---	Apop_09895	NW_015441650.1	77119	Acropora sp.	A. digitifera	---	nuclear	0.666	recommended
AX-197948827	Affx-501372537	---	NW_015441170.1	582075	+	AACAAACCATTGTAAAGTATTTATAGCGAAAATAA[G/T]AGTATTTTTGGTAATTCTCCAAACCAATGCATGCA	T	G	T // G	2	---	---	---	Afix_07081	NW_015441170.1	582075	Acropora sp.	A. digitifera	---	nuclear	0.77	recommended
AX-197946839	Affx-501371309	---	NW_015441139.1	103688	+	CTGCTTTTGGCTCTTGCCAGCCTTGTCTTTAGCAG[C/T]CAAAAAAGGGCGATTCCTTAAAAGAAACGAAACTT	T	C	T // C	2	---	---	---	Afix_05853	NW_015441139.1	103688	Acropora sp.	A. digitifera	---	nuclear	0.704	recommended
AX-212303502	Affx-509873359	---	NW_015441373.1	114331	+	TTACAACAGACTCGATTTGTTGTTGAAAGGAAACC[A/C]GATGTTAACAAAAATGTACCGTTTCATCACTGAAT	A	C	A // C	2	---	---	---	Apop_09272	NW_015441373.1	114331	Acropora sp.	A. digitifera	---	nuclear	0.676	recommended
AX-197943910	Affx-501369420	---	NW_015441095.1	1104100	+	ACTCCACCAACTGGCGGCTAAATTGGTTGGGCATT[A/G]GACTAGTGTACAGGAGGTTGTGGGTTAAAACCTTG	A	G	A // G	2	---	---	---	Afix_03921	NW_015441095.1	1104100	Acropora sp.	A. digitifera	---	nuclear	0.644	recommended
AX-197938061	Affx-501365690	---	NW_015441091.1	505380	+	ACTCACACATGTTCAAATAATTCATCTTTCTCACG[A/G]ACATAGAGAATTTGGAAAGCTGTAGAACTTCGAGC	A	G	A // G	2	---	---	---	Afix_00192	NW_015441091.1	505380	Acropora sp.	A. digitifera	1	nuclear	0.728	recommended
AX-197959517	Affx-501379169	---	NW_015441639.1	186839	+	AAGTCTGATCAGGAAAAATCATTTACACTTTACCA[A/T]TATTCAGTAATAATTCAATGAGGTGAAGCTGGTGT	A	T	A // T	2	---	---	---	Afix_13755	NW_015441639.1	186839	Acropora sp.	A. digitifera	---	nuclear	0.67	recommended
AX-212293238	Affx-509863122	---	NW_015441164.1	477574	+	AAAACAGGAATCGAGTTGCACAGCCCTTACTTCTA[C/T]ACGAGTCCTTATGGATATAAGTTTAAGATTGTCAT	T	C	T // C	2	---	---	---	AP_var_1888	NW_015441164.1	477574	Acropora sp.	A. digitifera	---	nuclear	0.668	recommended
AX-197959387	Affx-501379086	---	NW_015441631.1	26370	+	ACGTGTTTTCAACTTGATGGAATTATGTCGGTGTA[C/G]CTTTCTATGGTTATTCCATCGACTCGCAGCTCTAT	C	G	C // G	2	---	---	---	Afix_13672	NW_015441631.1	26370	Acropora sp.	A. digitifera	---	nuclear	0.692	recommended
AX-197963170	Affx-501381447	---	NW_015441110.1	840170	+	GGGAATCGTAATGCATCCATTGACATCTTCATTGA[C/T]GATTACTATCTTTCCTTCAGCTTTCAGGAATTTGC	T	C	T // C	2	---	---	---	Apop_00547	NW_015441110.1	840170	Acropora sp.	A. digitifera	1	nuclear	0.658	recommended
AX-197948585	Affx-501372384	---	NW_015441168.1	692900	+	CTAAGCAGAAGACTCGCGAGAGGCTGGAACGAGCG[C/G]GGAATTGAGGCTGGGGTGGTTAGCCTCCATCGCAT	C	G	C // G	2	---	---	---	Afix_06928	NW_015441168.1	692900	Acropora sp.	A. digitifera	---	nuclear	0.434	neutral
AX-212291769	Affx-509861644	---	NW_015441070.1	325939	+	CGTTCTCTTTTTATTCTTCAGAAATTAAGTTCCGC[C/T]GATGACACAAACAAGACAGCATATACCTTTATCTA	T	C	T // C	2	---	---	---	AP_var_0410	NW_015441070.1	325939	Acropora sp.	A. digitifera	---	nuclear	0.678	recommended
AX-197938878	Affx-501366250	---	NW_015441653.1	125175	+	GCCGCAGCTCAGACCGCGAATTAAACAACTGGAAG[A/C]GGAAATAGAGGAGCTTCACAAGAAACACAGCGAGG	A	C	A // C	2	---	---	---	Afix_00752	NW_015441653.1	125175	Acropora sp.	A. digitifera	1	nuclear	0.756	recommended
AX-212300306	Affx-509870184	---	NW_015441061.1	1766105	+	TAAAAAATGCTTCAAAGGCAAAGGAAGGAAAAAGC[A/G]CTGTGAAAAATACGAAGTATTTGTTTGTCATGTTT	A	G	A // G	2	---	---	---	Apop_06096	NW_015441061.1	1766105	Acropora sp.	A. digitifera	---	nuclear	0.676	recommended
AX-212305260	Affx-509861849	---	NW_015441078.1	552169	+	AATCCACCTCCCCCAAGACCAGAGCCTGCGGAAGT[G/T]CGATAAGCTGAAGAATGCTCATCTGAAATTATAAG	T	G	T // G	2	---	---	---	AP_var_0615	NW_015441078.1	552169	Acropora sp.	A. digitifera	---	nuclear	0.702	recommended
AX-198068753	Affx-501386480	---	NW_015441146.1	240002	+	GTGAAAAAGCGTCCTTTTCGGTGCCGACTGGCGGC[C/G]TTCTGTTTTATCGTGGAACCTTTTTTTACAACGTC	C	G	C // G	2	---	---	---	Afix_18675	NW_015441146.1	240002	Acropora sp.	A. digitifera	---	nuclear	0.656	recommended
AX-212293939	Affx-509863826	---	NW_015441233.1	454975	+	CTGCGGACATAATCGATAAAGATGTTTAAGAGTAA[C/T]AAGAAATGATATAGCTTCCATCTAAGAAATTATCT	T	C	T // C	2	---	---	---	AP_var_2592	NW_015441233.1	454975	Acropora sp.	A. digitifera	---	nuclear	0.752	recommended
AX-197960319	Affx-501379679	---	NW_015441739.1	100322	+	TCACAGAAGTTGTCAGCTTGACGATTCTTCAAGTT[A/G]CAAAAAAATATAAATAAATAGAGGAACAAAAAGTT	A	G	A // G	2	---	---	---	Afix_14265	NW_015441739.1	100322	Acropora sp.	A. digitifera	---	nuclear	0.646	recommended
AX-212302820	Affx-509872677	---	NW_015441212.1	549857	+	CAAGCATAGAAACTTGCAAATTAGAGGCTTTGATA[A/T]TAGCCTTAGCTTGTCCTGGCAGCGACGGAAAGGGG	A	T	A // T	2	---	---	---	Apop_08590	NW_015441212.1	549857	Acropora sp.	A. digitifera	---	nuclear	0.558	neutral
AX-212303384	Affx-509873241	---	NW_015441355.1	129935	+	GACTCTCACAGTCGTGAACGCCATTTTGAGGGTGA[C/T]GATTTTTATATGGGTGGGGTGGGGTGGGGTAATAT	T	C	T // C	2	---	---	---	Apop_09154	NW_015441355.1	129935	Acropora sp.	A. digitifera	---	nuclear	0.66	recommended
AX-212294095	Affx-509863982	---	NW_015441251.1	508375	+	TGTTGAAGGAAGCTGACTTGACTTTTGGCAAGTTC[A/G]ACACATGACTCCTTGAATTCACCACATTCTTTCAT	A	G	A // G	2	---	---	---	AP_var_2748	NW_015441251.1	508375	Acropora sp.	A. digitifera	---	nuclear	0.728	recommended
AX-212299778	Affx-509869656	---	NW_015442101.1	80967	+	TTTGGATAAAGAAAGCAGCTCTTAAGCGGACGGCT[C/T]AAGTGTACCAAGACAAAGCAGCTTCCTTTTTCCAC	T	C	T // C	2	---	---	---	Apop_05568	NW_015442101.1	80967	Acropora sp.	A. digitifera	---	nuclear	0.666	recommended
AX-197960850	Affx-501380010	---	NW_015441816.1	76748	+	GCTCCTTTGTGAAAATAACAAGATATTTAGGACCA[C/T]TACAACATATCTCTCATTTAAAATAATAAAGGAAA	T	C	T // C	2	---	---	---	Afix_14596	NW_015441816.1	76748	Acropora sp.	A. digitifera	---	nuclear	0.786	recommended
AX-197946365	Affx-501370982	---	NW_015441130.1	909964	+	CATTTTTATTATTGATTGGACAGTTTATTGATATT[C/T]TTATTTTCCTAGTAAAGTGAATTGACTGAATCCTA	T	C	T // C	2	---	---	---	Afix_05526	NW_015441130.1	909964	Acropora sp.	A. digitifera	---	nuclear	0.69	recommended
AX-212293092	Affx-509862976	---	NW_015441155.1	157092	+	AACCCTCCACATAGCCTTGACAGCTACAGTCAATC[A/G]GATTTTCGTCAGACATCAGTAGATGGAATTGAATT	A	G	A // G	2	---	---	---	AP_var_1742	NW_015441155.1	157092	Acropora sp.	A. digitifera	---	nuclear	0.728	recommended
AX-197946460	Affx-501371047	---	NW_015441131.1	671022	+	TCCAAAAGTATTGTTGCCACCAGTAGTGGATTCCG[C/T]CAATGAAAATCACCAGCAAACATCCTCTTTGCCAA	T	C	T // C	2	---	---	---	Afix_05591	NW_015441131.1	671022	Acropora sp.	A. digitifera	---	nuclear	0.702	recommended
AX-212297643	Affx-509867533	---	NW_015441362.1	243737	+	CGAAGGACAATCCGACGTTATAATGATTAGTGCAT[C/T]CAGTTGGTGACTTTGCCAAACGGATGTCCTCTTAA	T	C	T // C	2	---	---	---	Apop_03443	NW_015441362.1	243737	Acropora sp.	A. digitifera	---	nuclear	0.688	recommended
AX-197964340	Affx-501382134	---	NW_015441253.1	151233	+	ACAATTTTTATCCTTATTACGCGTAAAATCGACGG[C/T]GATGAATTGACTGGGCTCTGTTTTGTTGGAAATCA	T	C	T // C	2	---	---	---	Apop_01234	NW_015441253.1	151233	Acropora sp.	A. digitifera	1	nuclear	0.668	recommended
AX-212299656	Affx-509869546	---	NW_015441413.1	201861	+	GTTGATATAATATTTGTATGCTGGAAATTCTGCAT[G/T]GAATACTGACAGACCTGCAGTGTACAATGGTCGGA	T	G	T // G	2	---	---	---	Apop_05457	NW_015441413.1	201861	Acropora sp.	A. digitifera	---	nuclear	0.738	recommended
AX-197943789	Affx-501369343	---	NW_015441094.1	459859	+	TAGAATTTCTGAATCGAGATGGAATCCTTTAATTT[G/T]GATGTTCCAGTCATTTTAAACATCACTATCATAAT	T	G	T // G	2	---	---	---	Afix_03844	NW_015441094.1	459859	Acropora sp.	A. digitifera	---	nuclear	0.756	recommended
AX-212299243	Affx-509869133	---	NW_015441082.1	1096884	+	TCTCGGTGTTAACTGTTCGTAGTAAGCAAATCCAT[C/G]ACGACTTTGCAATTTGTTATTAGAAGATGTCCTCA	C	G	C // G	2	---	---	---	Apop_05044	NW_015441082.1	1096884	Acropora sp.	A. digitifera	---	nuclear	0.722	recommended
AX-197944409	Affx-501369738	---	NW_015441104.1	865586	+	GACGAGATACACCGAAGCACTGGCTCCATATATGG[A/C]CCTGACAGTCCCCCAAAAGTAAAGCTGCACCCAAT	A	C	A // C	2	---	---	---	Afix_04281	NW_015441104.1	865586	Acropora sp.	A. digitifera	---	nuclear	0.598	neutral
AX-197944953	Affx-501370081	---	NW_015441108.1	302165	+	GCGTGGAGGACGTGCCGCAAGATTATATTATAATC[C/T]GTTCAGTTCAGCCGGCGCGTATTCCTCGGTTTCCA	T	C	T // C	2	---	---	---	Afix_04624	NW_015441108.1	302165	Acropora sp.	A. digitifera	---	nuclear	0.578	neutral
AX-197951103	Affx-501373929	---	NW_015441222.1	344050	+	GAGTTGTCAAACATTCGATTTCCAACTGACAATCG[C/T]AAAAATAAACAGAAGTCTTAAAACTTACTGTTTCG	T	C	T // C	2	---	---	---	Afix_08473	NW_015441222.1	344050	Acropora sp.	A. digitifera	---	nuclear	0.548	neutral
AX-197950886	Affx-501373785	---	NW_015441208.1	609906	+	AAGTAAAGTGCTTGTGCAAAATTGATTACTTCAAC[G/T]CCACGCATGCACTGAAGAAAATGTCCCCTCATTTA	T	G	T // G	2	---	---	---	Afix_08329	NW_015441208.1	609906	Acropora sp.	A. digitifera	---	nuclear	0.748	recommended
AX-212301514	Affx-509871413	---	NW_015441057.1	2399738	+	CTTATGTTAGTTAATCCATGTTTTTGCTAAATGTA[C/T]GTTTTTATCCATTTTATTTTCTTTTGCTTTGTGTG	T	C	T // C	2	---	---	---	Apop_07326	NW_015441057.1	2399738	Acropora sp.	A. digitifera	---	nuclear	0.736	recommended
AX-197942553	Affx-501368583	---	NW_015441079.1	116606	+	TTTGTTGATCTGAATTCACAGAAATCTTACCTCTG[G/T]GGTCAGTTCATCGATGCGCTCTTTGGCAAGTGAAT	T	G	T // G	2	---	---	---	Afix_03084	NW_015441079.1	116606	Acropora sp.	A. digitifera	---	nuclear	0.684	recommended
AX-197948617	Affx-501372405	---	NW_015441168.1	743193	+	CAAACCTTCCTTCCAGCTTTATCACATATTTAAGT[A/G]TTATTCATGAATTTATTTCGGCACGAGAATAGCAC	A	G	A // G	2	---	---	---	Afix_06949	NW_015441168.1	743193	Acropora sp.	A. digitifera	---	nuclear	0.7	recommended
AX-212301944	Affx-509871818	---	NW_015441091.1	970236	+	TCACCAAAATTTGAAGTTAAAGATGGATGCAATAG[G/T]TACAAAAGTGAATCAAGGTGTGATCAGACATCACA	T	G	T // G	2	---	---	---	Apop_07731	NW_015441091.1	970236	Acropora sp.	A. digitifera	---	nuclear	0.806	recommended
AX-197962351	Affx-501380958	---	NW_015441059.1	2342198	+	TTGCTGAAATGCTGTTTCTCCGTAAGGACGCGAAT[A/C]CCTGTATTGGGTAATATGCAATGAGCGTATCCTGA	A	C	A // C	2	---	---	---	Apop_00058	NW_015441059.1	2342198	Acropora sp.	A. digitifera	1	nuclear	0.724	recommended
AX-197939812	Affx-501366852	---	NW_015441057.1	520250	+	AGACCTGTGATATTTATTCGACAAATCAAGGAAAT[A/G]TGGCAGCTGATGGAAATAGTGTTTGTTCGGATGTG	A	G	A // G	2	---	---	---	Afix_01353	NW_015441057.1	520250	Acropora sp.	A. digitifera	---	nuclear	0.734	recommended
AX-212293685	Affx-509863572	---	NW_015441206.1	626357	+	AAACAAAGACGACATAGCTGTAAAGATGTTCCCAA[A/C]CCGAGTAACTGCCAAAGCACTTGAAGATACCAAAT	A	C	A // C	2	---	---	---	AP_var_2338	NW_015441206.1	626357	Acropora sp.	A. digitifera	---	nuclear	0.688	recommended
AX-212296798	Affx-509866688	---	NW_015441919.1	26597	+	TGTAAACTTGCACTTGAATTATGCCTGCTGAAAAT[C/G]TTTGTGTACTTTGCGCATTTATGATATTGCAAAAT	C	G	C // G	2	---	---	---	AP_var_5454	NW_015441919.1	26597	Acropora sp.	A. digitifera	---	nuclear	0.716	recommended
AX-212294697	Affx-509864584	---	NW_015441324.1	315450	+	AAACCGCAAATCTCTTGAAATAATAGAAGTGTTCA[A/G]TCCCTAAATATACTAACATCACGCTTTCAAAGGCA	A	G	A // G	2	---	---	---	AP_var_3350	NW_015441324.1	315450	Acropora sp.	A. digitifera	---	nuclear	0.72	recommended
AX-212301050	Affx-509870941	---	NW_015441063.1	1257621	+	TAGGAAGGGATTTCTTAGACCATTATTGCCCTACC[A/G]TAGAGGAGACTACAAACCAAATAAAGGAGCAACAA	A	G	A // G	2	---	---	---	Apop_06853	NW_015441063.1	1257621	Acropora sp.	A. digitifera	---	nuclear	0.672	recommended
AX-197963427	Affx-501381596	---	NW_015441137.1	131738	+	AAGAATTTAGGTGAATGTCGGACGATTATGCAGAT[A/T]TACGCACTACAGTTATGAAACTCTTATCCATACGG	A	T	A // T	2	---	---	---	Apop_00696	NW_015441137.1	131738	Acropora sp.	A. digitifera	1	nuclear	0.756	recommended
AX-197954465	Affx-501376039	---	NW_015441347.1	325266	+	ATGCCCTGCACTCGGTCTTTTGAGTGACACCTGGG[A/T]GAACAGAAACAGGAAGGGAAAAAATTGAGCTGTCA	A	T	A // T	2	---	---	---	Afix_10583	NW_015441347.1	325266	Acropora sp.	A. digitifera	---	nuclear	0.54	neutral
AX-197964486	Affx-501382214	---	NW_015441273.1	233235	+	CTCGGCGATGCCCTAGAAGAGGTAACGTAACCTAT[C/G]ATATATTTTTAATCCTTCGTTTCCGCTCTCCCATT	C	G	C // G	2	---	---	---	Apop_01314	NW_015441273.1	233235	Acropora sp.	A. digitifera	1	nuclear	0.742	recommended
AX-197982076	Affx-501392811	---	NW_015441367.1	359812	+	GTATTGAAAGTGTTTTCATAACTGTGGCGCCTGGA[A/C]GCATCTTCATTGGCTTACCGGACTGCAATTTTTGC	A	C	A // C	2	---	---	---	Apop_02946	NW_015441367.1	359812	Acropora sp.	A. digitifera	---	nuclear	0.596	neutral
AX-212296370	Affx-509866260	---	NW_015441676.1	84983	+	CTGCTCTTCAACAATATACTCATGCTGTGTCTGAC[A/T]AAGGAGCAGTCCTCGACAACTGTTTTGGGTTTGTA	A	T	A // T	2	---	---	---	AP_var_5026	NW_015441676.1	84983	Acropora sp.	A. digitifera	---	nuclear	0.578	neutral
AX-212291552	Affx-509861427	---	NW_015441061.1	1993112	+	GTTGGAGTTCTGGTCGTCAGAGAGACACCTAGTGA[C/T]GACTAAACAACGTCACAGGAATATGTTTGGGTAGA	T	C	T // C	2	---	---	---	AP_var_0193	NW_015441061.1	1993112	Acropora sp.	A. digitifera	---	nuclear	0.678	recommended
AX-212304310	Affx-509874167	---	NW_015441785.1	181408	+	GCAGTGATTGCATGTGGCATTTTTGAATCTACACT[A/G]TTCAGACCCATGCTGGATACTTCCGCATGATTTGC	A	G	A // G	2	---	---	---	Apop_10080	NW_015441785.1	181408	Acropora sp.	A. digitifera	---	nuclear	0.744	recommended
AX-212299786	Affx-509869664	---	NW_015442101.1	85384	+	TGACAGTGTCGAATTTTGCAGTATTGTTCCCAAAG[C/T]TAATTTGTCAGATTTGTATTGTTTTATAACTCTTA	T	C	T // C	2	---	---	---	Apop_05576	NW_015442101.1	85384	Acropora sp.	A. digitifera	---	nuclear	0.724	recommended
AX-212301778	Affx-509871652	---	NW_015441075.1	614415	+	GCGTTTAGGCTGAGGTAAGGCAAAATTTAAGAACG[C/T]ATTAAAAAAATTCCAAAGGCTGTCAAATCAGTTAA	T	C	T // C	2	---	---	---	Apop_07565	NW_015441075.1	614415	Acropora sp.	A. digitifera	---	nuclear	0.72	recommended
AX-198052294	Affx-501376462	---	NW_015441365.1	296749	+	GACGCCGAATCACACCCCCGCAGGTGGCCAAAATC[C/T]CTACTTTCCTAAAGTACGTCAAATTCTAATCCTTT	T	C	T // C	2	---	---	---	Afix_11006	NW_015441365.1	296749	Acropora sp.	A. digitifera	---	nuclear	0.718	recommended
AX-197961824	Affx-501380630	---	NW_015442120.1	72239	+	ACCACTTTCCTCTCGGCAAATTTTTCACCAAGGCA[C/G]TTAAAGTGCCCCTAACCCCCCAATTTTTTTTTCTC	C	G	C // G	2	---	---	---	Afix_15216	NW_015442120.1	72239	Acropora sp.	A. digitifera	---	nuclear	0.682	recommended
AX-198049500	Affx-501374794	---	NW_015441263.1	367835	+	ACTGCCTGGATATACAACACGACCTGGCCACCCTC[A/C]TTATGGAGCGTTTTTTCGTCAGTTGTTCGGACAAC	A	C	A // C	2	---	---	---	Afix_09338	NW_015441263.1	367835	Acropora sp.	A. digitifera	---	nuclear	0.72	recommended
AX-197939171	Affx-501366443	---	NW_015441057.1	1321095	+	TGTGGTGAAAAGGGCTTCACAGCCTAACATTCAAA[G/T]CGCATATTCAAAACGGACGGACAGACGGACATACA	T	G	T // G	2	---	---	---	Afix_00944	NW_015441057.1	1321095	Acropora sp.	A. digitifera	---	nuclear	0.656	recommended
AX-197938247	Affx-501365814	---	NW_015441131.1	710283	+	TTGAAGCAAGGCTCAATCAAAGATAAGAATCTTGA[C/T]GATGTGGCAGATTATCGCAGAATGGATGACTCCAT	T	C	T // C	2	---	---	---	Afix_00316	NW_015441131.1	710283	Acropora sp.	A. digitifera	1	nuclear	0.72	recommended
AX-212297339	Affx-509867229	---	NW_015442727.1	5639	+	CCAGAGAACTGCACCGCTATAGCCGAAGCTATTTT[C/T]GTAATAGTACGTGGTAAGGGAATAGCAAGCTTACC	T	C	T // C	2	---	---	---	AP_var_5995	NW_015442727.1	5639	Acropora sp.	A. digitifera	---	nuclear	0.672	recommended
AX-212291634	Affx-509861509	---	NW_015441065.1	760611	+	GTCAAAGTAGAATTTAAACCATATGTCAGCCTGTA[C/T]TGAAGAAAATTAGAGCGGCCTGTATTCTGAATTTC	T	C	T // C	2	---	---	---	AP_var_0275	NW_015441065.1	760611	Acropora sp.	A. digitifera	---	nuclear	0.722	recommended
AX-212299270	Affx-509869160	---	NW_015441084.1	532002	+	TTAGAATGTATACACACAGAAATTTTGCGTTTATT[G/T]TTGATCTGCCCCATAGCTTTCCGGACGTCAAAAGC	T	G	T // G	2	---	---	---	Apop_05071	NW_015441084.1	532002	Acropora sp.	A. digitifera	---	nuclear	0.554	neutral
AX-197951656	Affx-501374312	---	NW_015441237.1	436962	+	CACTTCTAGTAACTTTGCTGTAGCAAAGGCTATTT[C/T]GCTGCAAAAACAAAAGCGGTAATCCTTGAGTCTCA	T	C	T // C	2	---	---	---	Afix_08856	NW_015441237.1	436962	Acropora sp.	A. digitifera	---	nuclear	0.722	recommended
AX-197938637	Affx-501366082	---	NW_015441352.1	225166	+	AACCCACGCAAGGCAATTTGTTTAGACACTTTGGT[C/G]ACTATAGACGCTGGATGTTGTCTAGGAGTTCAAAT	C	G	C // G	2	---	---	---	Afix_00584	NW_015441352.1	225166	Acropora sp.	A. digitifera	1	nuclear	0.692	recommended
AX-197951663	Affx-501374317	---	NW_015441237.1	444292	+	TAACAGTCCTGTGGTTCTATTCCTCTTAAAGTCTC[A/G]CCACAATCTGATACACGAGAGACATTGTACTGTAC	A	G	A // G	2	---	---	---	Afix_08861	NW_015441237.1	444292	Acropora sp.	A. digitifera	---	nuclear	0.726	recommended
AX-198063329	Affx-501383173	---	NW_015441815.1	137774	+	ATCAAGGATGACCAACTGACCGCATCGTCGCAGTT[C/G]GGCGAGAGAAATGCACCAAGCAGGGCAAGACTGAA	C	G	C // G	2	---	---	---	Apop_02273	NW_015441815.1	137774	Acropora sp.	A. digitifera	1	nuclear	0.604	recommended
AX-212316044	Affx-509872613	---	NW_015441198.1	98144	+	AAATGCCGAAACCAACCTACTGTGCCCCAGGTTAG[C/T]TGAAGTGAAGCTGCTCCGCGTCTAATTAGCGATAT	T	C	T // C	2	---	---	---	Apop_08526	NW_015441198.1	98144	Acropora sp.	A. digitifera	---	nuclear	0.668	recommended
AX-212300614	Affx-509870492	---	NW_015441075.1	220338	+	AAATACAGAAGCTCAGACTCTTTTGTTTTGTATAA[C/T]CTTTCAATAATAATTGAAGGGGTGTGTGGAATAAG	T	C	T // C	2	---	---	---	Apop_06404	NW_015441075.1	220338	Acropora sp.	A. digitifera	---	nuclear	0.724	recommended
AX-197971985	Affx-501386715	---	NW_015441159.1	688639	+	ATATATATAAAATGAGTCATTTATCGAACAGCTAA[A/C]AAGAATTCTATGGCTTCATAGCTCAGTTGGATGGA	A	C	A // C	2	---	---	---	Afix_18910	NW_015441159.1	688639	Acropora sp.	A. digitifera	---	nuclear	0.754	recommended
AX-197961308	Affx-501380291	---	NW_015441902.1	78008	+	CCGCTCAGTGAGAAGTTTCGATTCTCATTGGTTTA[C/T]CGTCCTGCTTTCCTTGATTTTGATTGGTCAATTTT	T	C	T // C	2	---	---	---	Afix_14877	NW_015441902.1	78008	Acropora sp.	A. digitifera	---	nuclear	0.684	recommended
AX-197952162	Affx-501374610	---	NW_015441255.1	522812	+	ATACCTTTATAATTAACACGTCGATGTTTTGAAGG[A/G]GTTTCGATACAAGTAGATTCGATACAAATTTTTAA	A	G	A // G	2	---	---	---	Afix_09154	NW_015441255.1	522812	Acropora sp.	A. digitifera	---	nuclear	0.654	recommended
AX-212296575	Affx-509866465	---	NW_015441797.1	134528	+	ACTCGAAATCGTGTTAACTTTTTCCTTGCGCATGC[A/G]CTACGGTTGCTTGGACACAAGCATGTCTACATTGA	A	G	A // G	2	---	---	---	AP_var_5231	NW_015441797.1	134528	Acropora sp.	A. digitifera	---	nuclear	0.63	recommended
AX-197943992	Affx-501369475	---	NW_015441096.1	497170	+	TTGTCCCCGAATATTCCATTAAATTACTTTTTGTT[C/T]GGGAATTGCAGAACGGAAATTTAACATTGCAGCAA	T	C	T // C	2	---	---	---	Afix_03976	NW_015441096.1	497170	Acropora sp.	A. digitifera	---	nuclear	0.7	recommended
AX-212296058	Affx-509865948	---	NW_015441586.1	264155	+	GTAAAACATTATCATGGACGTATTGGACGGGTACT[C/T]GGAAGAAGTAAGGGAGTCAGTACAGAGTCTCGTTG	T	C	T // C	2	---	---	---	AP_var_4714	NW_015441586.1	264155	Acropora sp.	A. digitifera	---	nuclear	0.722	recommended
AX-212301011	Affx-509870902	---	NW_015441504.1	283003	+	TTGAACGCACTTGGCACATTTCAGCTGGAATCAAA[A/T]CAAATCAAAATTTTACAACAATCTGATTTGTAAAG	A	T	A // T	2	---	---	---	Apop_06814	NW_015441504.1	283003	Acropora sp.	A. digitifera	---	nuclear	0.656	recommended
AX-212303135	Affx-509872992	---	NW_015441279.1	219768	+	TTAATTTACAGCAAAGGAACTAATGAACAGACTGT[A/G]CTGTAGTTCTTCCCTGTCCTTTTATTTAGGAGGCA	A	G	A // G	2	---	---	---	Apop_08905	NW_015441279.1	219768	Acropora sp.	A. digitifera	---	nuclear	0.742	recommended
AX-197982265	Affx-501392919	---	NW_015441517.1	129597	+	AATTTTCCTTGTTTAGAAATGGTGTCAAAAAAGTC[G/T]GGTAAATGCGGTGATTTTCAAACATTTTATTGACC	T	G	T // G	2	---	---	---	Apop_03054	NW_015441517.1	129597	Acropora sp.	A. digitifera	---	nuclear	0.72	recommended
AX-197958601	Affx-501378627	---	NW_015441526.1	250042	+	CAGCCAAAAGAAAAACGACAATTTTCTCATCTCCA[A/G]GTTGACGTGAACTTCCTGCTTTAAAAAGGAAATGG	A	G	A // G	2	---	---	---	Afix_13213	NW_015441526.1	250042	Acropora sp.	A. digitifera	---	nuclear	0.756	recommended
AX-197962861	Affx-501381263	---	NW_015441085.1	995916	+	TTTAATCACTGACAAACTTTACACAGGCTGTATGA[C/T]ACTCTTTGATCATAGTTATAGCTTGTAAGGCTCAG	T	C	T // C	2	---	---	---	Apop_00363	NW_015441085.1	995916	Acropora sp.	A. digitifera	1	nuclear	0.692	recommended
AX-197955238	Affx-501376533	---	NW_015441368.1	222930	+	ATTTGAGCTTGAATCTGAAATGAAGTTGTCTCCAT[C/T]ACTATTCTTCTT	T	C	T // C	2	---	---	---	Afix_11077	NW_015441368.1	222930	Acropora sp.	A. digitifera	---	nuclear	0.698	recommended
AX-197944440	Affx-501369756	---	NW_015441104.1	892322	+	GGAACATCTAGTATTATGGGATTGGGAAGAAGCTG[A/G]TGTAACACACACACACAAAAAGTAACAACAACTAA	A	G	A // G	2	---	---	---	Afix_04299	NW_015441104.1	892322	Acropora sp.	A. digitifera	---	nuclear	0.672	recommended
AX-197957263	Affx-501377829	---	NW_015441449.1	291214	+	CCAATGCAACCCTTGAGGGAAACGTTTATTTAGTA[C/T]TGACAATATCTAATGGGGGAAGTAGCGGTTTCCTG	T	C	T // C	2	---	---	---	Afix_12415	NW_015441449.1	291214	Acropora sp.	A. digitifera	---	nuclear	0.718	recommended
AX-212301610	Affx-509871484	---	NW_015441061.1	1419396	+	AAATTAAGAGGTTGTTAGACACGAAGAAACGCTTC[C/T]CTCCAGATTCGTATCAGACAGGCACATGCCAATCA	T	C	T // C	2	---	---	---	Apop_07397	NW_015441061.1	1419396	Acropora sp.	A. digitifera	---	nuclear	0.746	recommended
AX-197940361	Affx-501367217	---	NW_015441059.1	1484814	+	TCGTCATCTCAATATGCAAACCAACTAATTGCTCA[A/G]AATTGCGGGTGTGAAGCTGTGGTCCGATCTCACAG	A	G	A // G	2	---	---	---	Afix_01718	NW_015441059.1	1484814	Acropora sp.	A. digitifera	---	nuclear	0.716	recommended
AX-212300703	Affx-509870593	---	NW_015441314.1	365602	+	TAAGCTAACTGTTCTTTCCTTTTTGTTTTTCTAGA[A/C]ATCTTAAACACAATGATTTCCGCATCATTCGGTCA	A	C	A // C	2	---	---	---	Apop_06505	NW_015441314.1	365602	Acropora sp.	A. digitifera	---	nuclear	0.7	recommended
AX-212301395	Affx-509871286	---	NW_015441452.1	134460	+	CCTTTAACCTAGGAAGTCGAACAGTAAAGAAAAAT[A/G]ACATGCTATTGGTTGCTATTGTTAAATGTATAAAA	A	G	A // G	2	---	---	---	Apop_07198	NW_015441452.1	134460	Acropora sp.	A. digitifera	---	nuclear	0.76	recommended
AX-197942657	Affx-501368643	---	NW_015441079.1	163923	+	TGAAATCGTAACCACTAAGGAAAAGGCACTAAGGC[A/G]GCTGTAACAACATAAAAACGTTATGGAAATGAAGT	A	G	A // G	2	---	---	---	Afix_03144	NW_015441079.1	163923	Acropora sp.	A. digitifera	---	nuclear	0.732	recommended
AX-198050045	Affx-501375099	---	NW_015441279.1	274330	+	AGTATAATTTTGCCGGCCAAAGCCCCTGAAAAATG[A/T]CACAAACCAATGAGGTGCATCATTGTTCAAAAGAA	A	T	A // T	2	---	---	---	Afix_09643	NW_015441279.1	274330	Acropora sp.	A. digitifera	---	nuclear	0.622	recommended
AX-212316620	Affx-509873189	---	NW_015441334.1	40755	+	ACAAGGTCAGTCGTCTACTCAAAAGCACAGCTGGG[A/G]AACTGCACAAGCAACAATCTCACTTTAACCCTGAT	A	G	A // G	2	---	---	---	Apop_09102	NW_015441334.1	40755	Acropora sp.	A. digitifera	---	nuclear	0.66	recommended
AX-212305773	Affx-509862371	---	NW_015441107.1	142777	+	GAGAGAGCAAAGAGGACCCTGTCTGCGAGTGCCCA[A/G]GCCAGCATTAAAATAGACTCCCTTTACGAAGGTAT	A	G	A // G	2	---	---	---	AP_var_1137	NW_015441107.1	142777	Acropora sp.	A. digitifera	---	nuclear	0.602	recommended
AX-198052158	Affx-501376374	---	NW_015441363.1	71898	+	AGTGTGCAATGCTCAGGGTTTCCCCAAAGTTTTCC[A/T]AAATGACAAGGTATGAAATGACAATTTTTTTTCCT	A	T	A // T	2	---	---	---	Afix_10918	NW_015441363.1	71898	Acropora sp.	A. digitifera	---	nuclear	0.63	recommended
AX-197959422	Affx-501379105	---	NW_015441631.1	57896	+	CTCCGCTCATGCTCAATTTATTGCGCACGATTTGC[A/T]CGTGTGTCTTATATTTTGTTTTGTTTTTTTTTTCT	A	T	A // T	2	---	---	---	Afix_13691	NW_015441631.1	57896	Acropora sp.	A. digitifera	---	nuclear	0.642	recommended
AX-212301382	Affx-509871273	---	NW_015441428.1	331818	+	TGACAGACGTCAAAAACACAAGTGTTATTTTGGGA[A/G]TTTTGTACTTTTTTTTTTTTGAAATGTAAAGTTGT	A	G	A // G	2	---	---	---	Apop_07185	NW_015441428.1	331818	Acropora sp.	A. digitifera	---	nuclear	0.66	recommended
AX-212303669	Affx-509873526	---	NW_015441436.1	43231	+	TTAACCAGCAGTTCTAAAGAGATAAAACAGGCATT[G/T]TGCAATAATTATTATTCCTGTGCAATCGTTTCACA	T	G	T // G	2	---	---	---	Apop_09439	NW_015441436.1	43231	Acropora sp.	A. digitifera	---	nuclear	0.72	recommended
AX-197944823	Affx-501369989	---	NW_015441107.1	376053	+	ATAGTTTACTGCATAGGGGTCACCAAATGAAAATT[A/G]ATGTATAACAAACACAAAATTGTTTGCTTTCTGCA	A	G	A // G	2	---	---	---	Afix_04532	NW_015441107.1	376053	Acropora sp.	A. digitifera	---	nuclear	0.73	recommended
AX-197959800	Affx-501379360	---	NW_015441657.1	82995	+	AGTACAGCATGGAAATTCACATGTTATCGAGCTAT[A/G]TGAGAGATCTGATTGGCTCTTGCGATGCATAACCA	A	G	A // G	2	---	---	---	Afix_13946	NW_015441657.1	82995	Acropora sp.	A. digitifera	---	nuclear	0.744	recommended
AX-197956758	Affx-501377514	---	NW_015441439.1	194010	+	TTTCAAAGGCTTCATCGTCCCAGGTACTCATATCT[G/T]GATCGCTTCCGCTTTTTCCAAGAACCAGAGGTTGA	T	G	T // G	2	---	---	---	Afix_12100	NW_015441439.1	194010	Acropora sp.	A. digitifera	---	nuclear	0.696	recommended
AX-197961449	Affx-501380384	---	NW_015441963.1	55497	+	AATTGAGACAATATTGTCCTGCAGCACTGTAAAAG[C/T]GGGTCCTTAAATTCTCCTACTCCGTCTGCGTGTTG	T	C	T // C	2	---	---	---	Afix_14970	NW_015441963.1	55497	Acropora sp.	A. digitifera	---	nuclear	0.684	recommended
AX-212305179	Affx-509861768	---	NW_015441075.1	844431	+	TTTCACACCAGCGGCCAATCGTCCGTGGGGCGAAT[G/T]TTCTGCTTACAATGCCAAACAGATCTATCGACCAA	T	G	T // G	2	---	---	---	AP_var_0534	NW_015441075.1	844431	Acropora sp.	A. digitifera	---	nuclear	0.702	recommended
AX-198060230	Affx-501381229	---	NW_015441081.1	585188	+	GTAAAATGCCACCAAAAGCTCTGCCCCATTGCCTT[C/T]CTTAAATATATGATCGGTCCACACAATGAAAATTT	T	C	T // C	2	---	---	---	Apop_00329	NW_015441081.1	585188	Acropora sp.	A. digitifera	1	nuclear	0.72	recommended
AX-198061212	Affx-501381837	---	NW_015441182.1	483003	+	CGAATGAGCACCGCGCTTATCGACGAACGGCGGCG[C/G]CCCAGCTATTTAAATAATATCGTTCAAGGAGTGTG	C	G	C // G	2	---	---	---	Apop_00937	NW_015441182.1	483003	Acropora sp.	A. digitifera	1	nuclear	0.63	recommended
AX-212305881	Affx-509862479	---	NW_015441115.1	109808	+	ATATAGGCTTCCTTCCTCCCCGCCCACAACGGAAA[G/T]TCTAGTTTCTCAGAACCAAAATATCACAGATTCTC	T	G	T // G	2	---	---	---	AP_var_1245	NW_015441115.1	109808	Acropora sp.	A. digitifera	---	nuclear	0.754	recommended
AX-198048241	Affx-501374019	---	NW_015441224.1	124343	+	GCCTTTGTTTGAGTTTCCCCTAAGAAACCAAACCC[C/G]TCTTATGTGTTCAACGAAAATAGTGTCTTAATGAT	C	G	C // G	2	---	---	---	Afix_08563	NW_015441224.1	124343	Acropora sp.	A. digitifera	---	nuclear	0.666	recommended
AX-197950846	Affx-501373759	---	NW_015441208.1	579768	+	CAATTGTTCGTGTTAAGGGTAAAGGCAACCGAAAA[A/G]AAAGAAAAATTCAAAAAATTCAAAGATACTTCTCC	A	G	A // G	2	---	---	---	Afix_08303	NW_015441208.1	579768	Acropora sp.	A. digitifera	---	nuclear	0.668	recommended
AX-212296517	Affx-509866407	---	NW_015441769.1	177442	+	TTTCAATTGTCTCCTCTGAAAGGGAAATCGTTCAA[A/G]TAGGCTCAGAAAATAACGCGATCACTTAAGATTTA	A	G	A // G	2	---	---	---	AP_var_5173	NW_015441769.1	177442	Acropora sp.	A. digitifera	---	nuclear	0.732	recommended
AX-197961457	Affx-501380389	---	NW_015441976.1	63005	+	TTGGCAGAATACATCGAAAAATTGCACTAAAAAGC[A/G]TCCTGCATGTGCAGCACAATTATTTTACCTCATTC	A	G	A // G	2	---	---	---	Afix_14975	NW_015441976.1	63005	Acropora sp.	A. digitifera	---	nuclear	0.68	recommended
AX-197950218	Affx-501373392	---	NW_015441197.1	253680	+	TGATCCCTAAAGTTCCGCATGATTTCACGCATAAA[A/G]TACGATATGGAAACCAGGCTTTAGCGGCAAGCAGT	A	G	A // G	2	---	---	---	Afix_07936	NW_015441197.1	253680	Acropora sp.	A. digitifera	---	nuclear	0.608	recommended
AX-197953394	Affx-501375373	---	NW_015441295.1	138953	+	TCATCATTTATCTTGTGCTGTCTTATTGAACCTTT[A/G]ATATCTTTTTTGTTGTTTTCGTTGCTGTTTTTGTT	A	G	A // G	2	---	---	---	Afix_09917	NW_015441295.1	138953	Acropora sp.	A. digitifera	---	nuclear	0.76	recommended
AX-197947729	Affx-501371853	---	NW_015441155.1	430558	+	GTTTGTCAGCCTAATACTTGTAACGTTCTTTCACT[C/T]CTTAAGTTTAGATTGCCTAAACCCTAACCTCAATA	T	C	T // C	2	---	---	---	Afix_06397	NW_015441155.1	430558	Acropora sp.	A. digitifera	---	nuclear	0.704	recommended
AX-197966210	Affx-501383228	---	NW_015441979.1	62723	+	TCTTCGGAAAAATACTTTGCAATGCACTTGATAAC[C/T]GCAAACTTCTGAGAAGGTGCAAGCTCACGTTTTGA	T	C	T // C	2	---	---	---	Apop_02328	NW_015441979.1	62723	Acropora sp.	A. digitifera	1	nuclear	0.746	recommended
AX-197960159	Affx-501379577	---	NW_015441708.1	52101	+	TTCAAAATTCTTCCAAAATATTTCACCAAGGCACA[A/C]AACATAACTGGTATCAAGTATGTTAAACTTCCATT	A	C	A // C	2	---	---	---	Afix_14163	NW_015441708.1	52101	Acropora sp.	A. digitifera	---	nuclear	0.798	recommended
AX-197965621	Affx-501382897	---	NW_015441547.1	123184	+	CGACAAATGTCCGTCCTAAATAAGAAATAGGTAAC[C/T]GATGAGTAAAATGTAAGCCATTGTTTTTCCAGGAA	T	C	T // C	2	---	---	---	Apop_01997	NW_015441547.1	123184	Acropora sp.	A. digitifera	1	nuclear	0.752	recommended
AX-212299504	Affx-509869394	---	NW_015441279.1	140580	+	CTGTCCATTCTTCATACTTTTAGGGAATCCTTTTC[C/T]AGTCTCTCTCGTGATTCCAGTGGCATACACTCCTT	T	C	T // C	2	---	---	---	Apop_05305	NW_015441279.1	140580	Acropora sp.	A. digitifera	---	nuclear	0.654	recommended
AX-198056109	Affx-501378755	---	NW_015441552.1	203096	+	CTTTTCGTGTGCTCTCCTAACATCTCTCTGAATGT[G/T]TTTTTCTCATACGACGCGTTACAGCCACTGACAGA	T	G	T // G	2	---	---	---	Afix_13341	NW_015441552.1	203096	Acropora sp.	A. digitifera	---	nuclear	0.68	recommended
AX-198049140	Affx-501374576	---	NW_015441252.1	99146	+	CCGCGCCATGTCCGGTCAGGGATTCAGCTGTCGCC[A/G]TTTTAATTGGCTAACACTTTGGTTATCTTTTCGTA	A	G	A // G	2	---	---	---	Afix_09120	NW_015441252.1	99146	Acropora sp.	A. digitifera	---	nuclear	0.748	recommended
AX-198046637	Affx-501373113	---	NW_015441192.1	545689	+	TCTATCCAGCCCATTCACCCCATCCCACTCAGTTC[A/G]CAATTAATCGTTCGTGCCTACTCTTAAACCCTTTC	A	G	A // G	2	---	---	---	Afix_07657	NW_015441192.1	545689	Acropora sp.	A. digitifera	---	nuclear	0.752	recommended
AX-197953158	Affx-501375225	---	NW_015441279.1	504056	+	GCTTTTCGTTTTCGTACATTTACAGCAGTTGTCGT[A/C]CTAACCATGATGTGAAATGACCTGTTTTGCAGTCG	A	C	A // C	2	---	---	---	Afix_09769	NW_015441279.1	504056	Acropora sp.	A. digitifera	---	nuclear	0.654	recommended
AX-197940608	Affx-501367388	---	NW_015441060.1	905444	+	GAGGTGGATTGTGTTGAAAAGGTTGAAAATAGCGG[A/G]GATGATGACAATGATGATTTTAGTTATGATGATGA	A	G	A // G	2	---	---	---	Afix_01889	NW_015441060.1	905444	Acropora sp.	A. digitifera	---	nuclear	0.674	recommended
AX-197981508	Affx-501392471	---	NW_015441108.1	384586	+	CTGTCTATTGAATAATTTATCCTCTTCAGACTTAT[C/T]GTACAGACAGCCCTTTCTTTTATTTTGAAAAGCAT	T	C	T // C	2	---	---	---	Apop_02605	NW_015441108.1	384586	Acropora sp.	A. digitifera	---	nuclear	0.702	recommended
AX-197940404	Affx-501367249	---	NW_015441059.1	1589028	+	ATAACATTATGACCATCTTGTAACAATGTGATGAC[C/T]AAAGGATATTTTAAGATTCAACAGTTTTTCTATTT	T	C	T // C	2	---	---	---	Afix_01750	NW_015441059.1	1589028	Acropora sp.	A. digitifera	---	nuclear	0.786	recommended
AX-197946988	Affx-501371405	---	NW_015441140.1	311887	+	CGATCGAGATGTGTCGACCGACACTCGTCCGTTAT[A/G]TCGGTCGATATGCCGACCGAGAGCCGTTGTCCGAT	A	G	A // G	2	---	---	---	Afix_05949	NW_015441140.1	311887	Acropora sp.	A. digitifera	---	nuclear	0.562	neutral
AX-197963339	Affx-501381547	---	NW_015441130.1	586627	+	TTCCTTGTCAAAGCCACCAACTTAGATGAGCATGC[A/G]CAGGAGTCAACGACGGTTGTCAGAGTCATTGTGAA	A	G	A // G	2	---	---	---	Apop_00647	NW_015441130.1	586627	Acropora sp.	A. digitifera	1	nuclear	0.606	recommended
AX-212299891	Affx-509869769	---	NW_015441437.1	313761	+	ACTCATTTAAATGCGCTGCCTTTTGTTTAGTACAT[C/T]GTCCAGTTGTGCAAATCAAATGGCAAATATAATTT	T	C	T // C	2	---	---	---	Apop_05681	NW_015441437.1	313761	Acropora sp.	A. digitifera	---	nuclear	0.744	recommended
AX-197956229	Affx-501377159	---	NW_015441409.1	280522	+	ACTTTGGTTTCACTTATATTGATATACTATATTAC[G/T]TAAGTCTTTTAAGGACGTTCGCGCCAATTGCTACT	T	G	T // G	2	---	---	---	Afix_11745	NW_015441409.1	280522	Acropora sp.	A. digitifera	---	nuclear	0.692	recommended
AX-212298039	Affx-509867929	---	NW_015441059.1	2069866	+	GAAAATCTTGCCAACTGTTCAAGTATAGATCAAGG[A/G]TCGTGAAGAGAAAAATGCTGGTGAAGAGAATGCAG	A	G	A // G	2	---	---	---	Apop_03839	NW_015441059.1	2069866	Acropora sp.	A. digitifera	---	nuclear	0.69	recommended
AX-212301839	Affx-509871713	---	NW_015441081.1	211998	+	TGCACGCCGAAAGCGACTCATTAGTAAATTGAGAT[C/G]TCTGTTTAACCTTATACTGGAGAAATCACTAACTG	C	G	C // G	2	---	---	---	Apop_07626	NW_015441081.1	211998	Acropora sp.	A. digitifera	---	nuclear	0.732	recommended
AX-197953347	Affx-501375346	---	NW_015441292.1	473857	+	ACAAAGTAGCAAACAAGTTAAGAGGGTAACAAGGT[A/C]ACAGCATGTAACAGAGGTAGCGAAGTCACGGTAAC	A	C	A // C	2	---	---	---	Afix_09890	NW_015441292.1	473857	Acropora sp.	A. digitifera	---	nuclear	0.734	recommended
AX-197940791	Affx-501367515	---	NW_015441062.1	801499	+	CACCAATGTATGCACGCACCTAAACCGATAACAAT[C/G]GAGGAATGCAACACGGATATCAACTGCCCACGTAA	C	G	C // G	2	---	---	---	Afix_02016	NW_015441062.1	801499	Acropora sp.	A. digitifera	---	nuclear	0.722	recommended
AX-197959803	Affx-501379362	---	NW_015441657.1	86319	+	TGTTGTGTTTGATTGCTGAATTGTAAATTTTGTTT[C/G]TTAAGGCCACAGGAGACCCGTATTACCTTCAAGTA	C	G	C // G	2	---	---	---	Afix_13948	NW_015441657.1	86319	Acropora sp.	A. digitifera	---	nuclear	0.734	recommended
AX-212303472	Affx-509873329	---	NW_015441370.1	204446	+	ATCTCATTTGCAGTTTTGGCATACATTTGAGCAAA[A/T]AACAAAAATAATTAATTTTTTGTATTTGATTCAAT	A	T	A // T	2	---	---	---	Apop_09242	NW_015441370.1	204446	Acropora sp.	A. digitifera	---	nuclear	0.436	neutral
AX-212316502	Affx-509873071	---	NW_015441302.1	163524	+	CAAACGAGGCTCAAACCCGCTTTAGAGACAGCCCC[A/G]CACTACAAAATAGCACTTGAACACTTTCCTATGGG	A	G	A // G	2	---	---	---	Apop_08984	NW_015441302.1	163524	Acropora sp.	A. digitifera	---	nuclear	0.664	recommended
AX-198053125	Affx-501376958	---	NW_015441387.1	109826	+	AGTCCCCATTCAGGCCTTAATTCTTCAGGCCTCTC[A/T]CACTTCTGCTTAAGTTGTACTAAAATGTGTGAGGA	A	T	A // T	2	---	---	---	Afix_11502	NW_015441387.1	109826	Acropora sp.	A. digitifera	---	nuclear	0.758	recommended
AX-212301837	Affx-509871711	---	NW_015441080.1	1255563	+	CATTTTAAAAATATTCATTCCTTGTCCGTAACGTG[A/G]GAAGTAAAACGAAAAAACAAACAAACCAACTAAGG	A	G	A // G	2	---	---	---	Apop_07624	NW_015441080.1	1255563	Acropora sp.	A. digitifera	---	nuclear	0.684	recommended
AX-198045004	Affx-501372060	---	NW_015441159.1	769514	+	TGTTAGTAAGAAACAGACCATCTGTGTGGCCATTA[A/T]AATAATAATTAATCCACCAGAGTCTATATCCTAAG	A	T	A // T	2	---	---	---	Afix_06604	NW_015441159.1	769514	Acropora sp.	A. digitifera	---	nuclear	0.76	recommended
AX-197942344	Affx-501368464	---	NW_015441077.1	730958	+	AACTCTGCTAACATTTTTGGTAGTTCCTGCACCCA[C/T]TACCAAGCAACCATCATTTACTTTTCTGTTGTCTC	T	C	T // C	2	---	---	---	Afix_02965	NW_015441077.1	730958	Acropora sp.	A. digitifera	---	nuclear	0.69	recommended
AX-197949544	Affx-501372972	---	NW_015441182.1	609291	+	AACAGTAAATCTTTCAATCCCTATATTTTCTACCG[A/G]TCCACTTGCAGCGTGCTCTGTCAACAGTAAAGGAC	A	G	A // G	2	---	---	---	Afix_07516	NW_015441182.1	609291	Acropora sp.	A. digitifera	---	nuclear	0.728	recommended
AX-197940955	Affx-501367616	---	NW_015441066.1	223157	+	CAGGACATCTGTATAAACGCGGGAAAATTATTTGC[G/T]TTTGATTGGCTGAAAAACTGGGGCGATAATTATTA	T	G	T // G	2	---	---	---	Afix_02117	NW_015441066.1	223157	Acropora sp.	A. digitifera	---	nuclear	0.706	recommended
AX-197951783	Affx-501374394	---	NW_015441249.1	123185	+	TGCACAATTATTTTTTCTTTCATTGGGAGAACACT[C/G]TAATTAAAGCATTTATTATTATTTTTTCAGTCCTT	C	G	C // G	2	---	---	---	Afix_08938	NW_015441249.1	123185	Acropora sp.	A. digitifera	---	nuclear	0.764	recommended
AX-197962566	Affx-501381083	---	NW_015441068.1	435950	+	AAGGCTAATAGAGTTAACGGTAACATACAAGTCCA[A/G]AACACAATCACAATTACAAGAAGCATCTTGATGAG	A	G	A // G	2	---	---	---	Apop_00183	NW_015441068.1	435950	Acropora sp.	A. digitifera	1	nuclear	0.742	recommended
AX-197951087	Affx-501373919	---	NW_015441219.1	287347	+	TATGATCTCAAGCTAAACTTCAATTTATATAAACA[A/T]AAATTTAAGTAACGCACATGTGCTCAGTGCTAATC	A	T	A // T	2	---	---	---	Afix_08463	NW_015441219.1	287347	Acropora sp.	A. digitifera	---	nuclear	0.554	neutral
AX-212293200	Affx-509863084	---	NW_015441162.1	280257	+	GTTCATCTTTCAGTACCTGAATTAGTTGTGCTAAG[C/T]TTGCATAGTCAATCTTTGCTAAATTTAAATATTCT	T	C	T // C	2	---	---	---	AP_var_1850	NW_015441162.1	280257	Acropora sp.	A. digitifera	---	nuclear	0.75	recommended
AX-212294549	Affx-509864436	---	NW_015441308.1	32507	+	GTTTTAAGTTATTCTGTTCGCCTTTACAAATCCCA[A/G]GTAATTTGTTAGTTATCATAGGGAGGCACATGTTT	A	G	A // G	2	---	---	---	AP_var_3202	NW_015441308.1	32507	Acropora sp.	A. digitifera	---	nuclear	0.728	recommended
AX-198079269	Affx-501392858	---	NW_015441396.1	54495	+	AGAGCACTCGGCGTTTCGAGTCTCCCCGAGGCGCA[C/T]GAAACAAAGAATCTCTGTACAATGATTTTTGTACC	T	C	T // C	2	---	---	---	Apop_02993	NW_015441396.1	54495	Acropora sp.	A. digitifera	---	nuclear	0.65	recommended
AX-198046880	Affx-501373258	---	NW_015441195.1	430534	+	AGTAACCTGGTCTTTGAGTGGAAGCGAGGCCGGAC[A/T]TGAACTGTTCTTTTTGCGGAGAGAATTCTAGCGAT	A	T	A // T	2	---	---	---	Afix_07802	NW_015441195.1	430534	Acropora sp.	A. digitifera	---	nuclear	0.656	recommended
AX-212308502	Affx-509865103	---	NW_015441409.1	219032	+	GGTATAAGCCGAATCCCCTTGTTTGAACTATATTT[C/G]GAAGATTGAAGTCAACATTTTGGGAAAAATAGCTC	C	G	C // G	2	---	---	---	AP_var_3869	NW_015441409.1	219032	Acropora sp.	A. digitifera	---	nuclear	0.77	recommended
AX-212314441	Affx-509871045	---	NW_015441137.1	711016	+	CACAATTCTTGAATACGACATCATCATCCCACCTG[A/G]TGGAATGATGAAAATATTTATCATTAGTAAATTTT	A	G	A // G	2	---	---	---	Apop_06957	NW_015441137.1	711016	Acropora sp.	A. digitifera	---	nuclear	0.684	recommended
AX-197948188	Affx-501372143	---	NW_015441162.1	168492	+	GATTTTCCGTAGGTGAGTCGAAAACTGCCTGTCTT[C/T]CACGAAAGAAAAGGTATACTAAGGCCCCGTCCACA	T	C	T // C	2	---	---	---	Afix_06687	NW_015441162.1	168492	Acropora sp.	A. digitifera	---	nuclear	0.698	recommended
AX-197961047	Affx-501380134	---	NW_015441876.1	102425	+	GCCATATTTTTTGCTATTTTTACACCAACTTTATT[A/G]TTGATCAAGTAAGCTATGATCATCGCAGTAATATT	A	G	A // G	2	---	---	---	Afix_14720	NW_015441876.1	102425	Acropora sp.	A. digitifera	---	nuclear	0.686	recommended
AX-197946741	Affx-501371239	---	NW_015441134.1	419209	+	TAAAGAGAGAAGCGCCATCTTTCAAACCATTTAGG[C/T]TGGGGGGGGGGGGTGTGAAGTCGGGGGCTACTGAA	T	C	T // C	2	---	---	---	Afix_05783	NW_015441134.1	419209	Acropora sp.	A. digitifera	---	nuclear	0.626	recommended
AX-212302759	Affx-509872616	---	NW_015441199.1	21973	+	CACATTCTAAACCTAATACTTCTCAGTCCTTCAGA[A/C]TTCGCACTAAAAAGTAAAAAATAAATAAATAAATA	A	C	A // C	2	---	---	---	Apop_08529	NW_015441199.1	21973	Acropora sp.	A. digitifera	---	nuclear	0.786	recommended
AX-197947097	Affx-501371464	---	NW_015441140.1	491890	+	AATAAATAGTCAATTTACTTCTACTTTGTATCCTT[A/G]CTCGAGCATTGATTGGTGTTTTTTTTTTGTCACTA	A	G	A // G	2	---	---	---	Afix_06008	NW_015441140.1	491890	Acropora sp.	A. digitifera	---	nuclear	0.696	recommended
AX-197960345	Affx-501379697	---	NW_015441739.1	2659	+	TCTTCGCCGATTTCTAATTTTGGAGCAGCGTCCTT[C/G]TTCTTCTTCTTTTTCTTCTTTGTAGGCTCCTTTGT	C	G	C // G	2	---	---	---	Afix_14283	NW_015441739.1	2659	Acropora sp.	A. digitifera	---	nuclear	0.612	recommended
AX-197943668	Affx-501369264	---	NW_015441091.1	759876	+	TTCAGGCCTTTCTCACTTGATATAAAAATGCCATG[A/C]TCAAATTCATTCATTCCAAATACAAATTCTTGTAT	A	C	A // C	2	---	---	---	Afix_03765	NW_015441091.1	759876	Acropora sp.	A. digitifera	---	nuclear	0.744	recommended
AX-197958480	Affx-501378560	---	NW_015441524.1	301844	+	TGCATCCTGCATGTAAGTCATAAAAAAATTGGTAT[A/G]AAATAAACCCATCGTGAAGAGATCACGGAGCTGAC	A	G	A // G	2	---	---	---	Afix_13146	NW_015441524.1	301844	Acropora sp.	A. digitifera	---	nuclear	0.674	recommended
AX-212299085	Affx-509868975	---	NW_015441273.1	468485	+	CGTACCTCTCAACTGAATTTCCAGGAGAGTGTTGC[A/T]CCTGAATATTACTACCACTACTTCAACAAAGATGC	A	T	A // T	2	---	---	---	Apop_04886	NW_015441273.1	468485	Acropora sp.	A. digitifera	---	nuclear	0.684	recommended
AX-212299252	Affx-509869142	---	NW_015441084.1	496426	+	TCTGGAAATGAAACGTTACTCCACGAGGCTTTGAG[C/G]GGCGTTGCTAAACTGCTACGGCTTCTCGATCCTCG	C	G	C // G	2	---	---	---	Apop_05053	NW_015441084.1	496426	Acropora sp.	A. digitifera	---	nuclear	0.596	neutral
AX-197981489	Affx-501392459	---	NW_015441106.1	211893	+	TAACAAACTACTATTTAGGGATACATACATGATTG[C/T]GTAGCTCAATAAAGAAGCTGCAGAAATACACTTAA	T	C	T // C	2	---	---	---	Apop_02593	NW_015441106.1	211893	Acropora sp.	A. digitifera	---	nuclear	0.694	recommended
AX-212296088	Affx-509865978	---	NW_015441593.1	136905	+	GCGTCTGACGCTGGCAAATACTGGTACAAAAAGAT[C/T]CTACAAGACGACGGTGCATGAATGCCGGAAATGAC	T	C	T // C	2	---	---	---	AP_var_4744	NW_015441593.1	136905	Acropora sp.	A. digitifera	---	nuclear	0.738	recommended
AX-212294662	Affx-509864549	---	NW_015441320.1	373385	+	ACGCCAAGAAGGTAGAAAACTGTTGTTGGTTCCAA[A/G]TGGAAAATTACGGAGCAACGAAAAAGTCACTAATC	A	G	A // G	2	---	---	---	AP_var_3315	NW_015441320.1	373385	Acropora sp.	A. digitifera	---	nuclear	0.72	recommended
AX-197965154	Affx-501382606	---	NW_015441385.1	73371	+	CACTTGCCTCCGAAACTCTCGTTGATAAAGACTGA[A/C]ACTTAGCCATCTTCACTTCAAAACGTAAAAATCCC	A	C	A // C	2	---	---	---	Apop_01706	NW_015441385.1	73371	Acropora sp.	A. digitifera	1	nuclear	0.752	recommended
AX-212300524	Affx-509870402	---	NW_015441373.1	45338	+	CCGGCTTTAAGATACAATTTTTGCAGTCTCATAAC[A/C]CTGGTGAATACATGTTACAGTTTAGACTTTTTTTC	A	C	A // C	2	---	---	---	Apop_06314	NW_015441373.1	45338	Acropora sp.	A. digitifera	---	nuclear	0.732	recommended
AX-197953464	Affx-501375418	---	NW_015441296.1	118881	+	CACATCTACATGTGTAATTTGTCAGGTTTCGAAAG[C/G]CAGAAACATGTTCGCTAAATGTACGGGTAATTGAC	C	G	C // G	2	---	---	---	Afix_09962	NW_015441296.1	118881	Acropora sp.	A. digitifera	---	nuclear	0.762	recommended
AX-212291576	Affx-509861451	---	NW_015441062.1	1525622	+	GGTTTATCGGTGATCCACATTGCGAGGTGTTGATG[A/T]GGGAAATTCTGCTCCTCGCCCATGGTCCAACCAAA	A	T	A // T	2	---	---	---	AP_var_0217	NW_015441062.1	1525622	Acropora sp.	A. digitifera	---	nuclear	0.52	neutral
AX-212291432	Affx-509861307	---	NW_015441058.1	1929397	+	TTAGAGCTCAACATCTCCTTACACCCATTGCAAAA[C/T]AGTTTTCTGCCTTGAAGACAAAAATTTTTCCCTGG	T	C	T // C	2	---	---	---	AP_var_0073	NW_015441058.1	1929397	Acropora sp.	A. digitifera	---	nuclear	0.61	recommended
AX-212301991	Affx-509871865	---	NW_015441096.1	16453	+	TTATTTTTCTTCCACAATGCGTATGCGAATTGATT[A/G]GTTGCTATGCTTAGCAAAGAATTATGATTGCTTCA	A	G	A // G	2	---	---	---	Apop_07778	NW_015441096.1	16453	Acropora sp.	A. digitifera	---	nuclear	0.634	recommended
AX-197949971	Affx-501373232	---	NW_015441195.1	374409	+	CTGGTCGATTATATTTTCCCAATGCAAATTTTTCA[C/T]TAATCCAGGATTAGCTTAATTTGGCTTTGAACAAC	T	C	T // C	2	---	---	---	Afix_07776	NW_015441195.1	374409	Acropora sp.	A. digitifera	---	nuclear	0.75	recommended
AX-198045478	Affx-501372375	---	NW_015441168.1	670106	+	TGACAAATTCAGATGTGTGGTTATTGAGGCCAACG[G/T]TTTTGCAGAGTTCTTACTCTGGTATCCCTAAAAAA	T	G	T // G	2	---	---	---	Afix_06919	NW_015441168.1	670106	Acropora sp.	A. digitifera	---	nuclear	0.738	recommended
AX-197955658	Affx-501376803	---	NW_015441378.1	129505	+	ATCCAGGTCTTTTAAATTTGGACATGACATAACCG[A/G]TCTGTGTGGGAACAAACAAAGAGTATTATGGTATT	A	G	A // G	2	---	---	---	Afix_11347	NW_015441378.1	129505	Acropora sp.	A. digitifera	---	nuclear	0.772	recommended
AX-198050751	Affx-501375519	---	NW_015441297.1	453248	+	AATCAAGGATTAATCTAGGAATCTCTATTATTTAA[A/G]TCACTTTGAAGTGTAGACGAATCTCTTCGTGAGCT	A	G	A // G	2	---	---	---	Afix_10063	NW_015441297.1	453248	Acropora sp.	A. digitifera	---	nuclear	0.744	recommended
AX-212294225	Affx-509864112	---	NW_015441264.1	509919	+	GGAGAGCTTGGTGCTTTTGTAAATTAAGTTCGAAA[A/G]TAATTTTCTTGCTCTTGAGCCTGATTACATCTTCG	A	G	A // G	2	---	---	---	AP_var_2878	NW_015441264.1	509919	Acropora sp.	A. digitifera	---	nuclear	0.806	recommended
AX-212307780	Affx-509864381	---	NW_015441300.1	332967	+	GATGTATTGAGTTTTAAAAAGCTGCTTCCATGTTT[A/G]CTGGAATTTGCTGATTTACTGAGACTTGTGTGAGA	A	G	A // G	2	---	---	---	AP_var_3147	NW_015441300.1	332967	Acropora sp.	A. digitifera	---	nuclear	0.684	recommended
AX-197961515	Affx-501380421	---	NW_015441985.1	111096	+	AAACCAGGTGCCCTTAACGCAGAATTTCCCAATCT[A/G]CAATGGAATTCCGCCCATCACTGACATTAACGATT	A	G	A // G	2	---	---	---	Afix_15007	NW_015441985.1	111096	Acropora sp.	A. digitifera	---	nuclear	0.732	recommended
AX-212291901	Affx-509861776	---	NW_015441075.1	1255226	+	CTGTCGTTCAGCTCTTCTCGTTTTTTCCAATTCCA[A/T]TGAACAACACCTAAACAACGGTGAAAATATCAAGA	A	T	A // T	2	---	---	---	AP_var_0542	NW_015441075.1	1255226	Acropora sp.	A. digitifera	---	nuclear	0.722	recommended
AX-197955819	Affx-501376913	---	NW_015441378.1	66450	+	ATTTCAATCCATCAGATTTCAAACATCCCAGAACT[C/T]ACAGTGACATGCAACTCAAGACATATTCTTGTGAA	T	C	T // C	2	---	---	---	Afix_11457	NW_015441378.1	66450	Acropora sp.	A. digitifera	---	nuclear	0.766	recommended
AX-212296342	Affx-509866232	---	NW_015441662.1	101494	+	TACTTCCAAACTACAATAACTACTGTATATGTAAT[A/G]CATAAGTTTCATGTATTAGAGCTGCGAATGGAAAT	A	G	A // G	2	---	---	---	AP_var_4998	NW_015441662.1	101494	Acropora sp.	A. digitifera	---	nuclear	0.706	recommended
AX-212295117	Affx-509865004	---	NW_015441390.1	285214	+	GACAAATGTTTTTTGCTGTTAAGAACTGGACGCAT[C/T]GAATAACAAATTTGACAAGTCAATGATTGAATGCC	T	C	T // C	2	---	---	---	AP_var_3770	NW_015441390.1	285214	Acropora sp.	A. digitifera	---	nuclear	0.738	recommended
AX-197943626	Affx-501369236	---	NW_015441091.1	719503	+	TCGTTCACACTTGTGAGCTTGAAGTTAGTTGATTG[C/T]TCGGTCGACCACCTAAAGCGGGAGATTGATGCAAG	T	C	T // C	2	---	---	---	Afix_03737	NW_015441091.1	719503	Acropora sp.	A. digitifera	---	nuclear	0.614	recommended
AX-198051585	Affx-501376038	---	NW_015441347.1	320974	+	CCATCTTTGCACGTGGTGTTTACGAGCCCCCTGAT[C/T]TGGTCAGAGAGTCTAGAATGTATACGTTCATGTAA	T	C	T // C	2	---	---	---	Afix_10582	NW_015441347.1	320974	Acropora sp.	A. digitifera	---	nuclear	0.68	recommended
AX-212315214	Affx-509871800	---	NW_015441090.1	224052	+	AACAAGAAAAAAGAGCCATCCCCCGTGGATCCGCC[A/C]CTTCTTTTAGCCCACAGACCAGAGCATAAGTACAA	A	C	A // C	2	---	---	---	Apop_07713	NW_015441090.1	224052	Acropora sp.	A. digitifera	---	nuclear	0.69	recommended
AX-197947307	Affx-501371601	---	NW_015441142.1	518992	+	ATTAGAAAACTCTCAACTTCAAGTTTATCAAATGT[C/T]CTTGTTTGCATTTAGGGGTGCAGGGATGGCGCGGT	T	C	T // C	2	---	---	---	Afix_06145	NW_015441142.1	518992	Acropora sp.	A. digitifera	---	nuclear	0.688	recommended
AX-197955745	Affx-501376868	---	NW_015441378.1	340247	+	GCGTTAGTTCATTGGAATCCCTTAGGTAAACAAAA[C/G]GTTTAATTAATTAATTTATTTGTCATCATTTTGTA	C	G	C // G	2	---	---	---	Afix_11412	NW_015441378.1	340247	Acropora sp.	A. digitifera	---	nuclear	0.75	recommended
AX-212300525	Affx-509870403	---	NW_015441381.1	90089	+	ATGATCCTATTTGATTTGAATAGCACATGTTACTT[C/G]CCGGGAGAGGTACTCCCTTATATGGGCTATATAGG	C	G	C // G	2	---	---	---	Apop_06315	NW_015441381.1	90089	Acropora sp.	A. digitifera	---	nuclear	0.696	recommended
AX-197963300	Affx-501381525	---	NW_015441126.1	796320	+	TCTATTCGCGACTGGATGTATTCGGTCGCTGGAAA[A/G]ATAGATCCTGATGTGGATTTGTTTGTCAATGACTT	A	G	A // G	2	---	---	---	Apop_00625	NW_015441126.1	796320	Acropora sp.	A. digitifera	1	nuclear	0.712	recommended
AX-212297467	Affx-509867357	---	NW_015441437.1	305346	+	TTTCTTAGCTAAGGAAGCAATGATTACAAGACAAA[G/T]CCACCAGCTTAAAACCACTTCACTATAAAGTTATT	T	G	T // G	2	---	---	---	Apop_03267	NW_015441437.1	305346	Acropora sp.	A. digitifera	---	nuclear	0.708	recommended
AX-212303059	Affx-509872916	---	NW_015441270.1	265014	+	TAAAACAGTCATTACTAGAACTGGGCATTGACTGT[C/T]GTCAACTGAAGGTAAGGAAACCCGAAAGCCATTTA	T	C	T // C	2	---	---	---	Apop_08829	NW_015441270.1	265014	Acropora sp.	A. digitifera	---	nuclear	0.674	recommended
AX-197962041	Affx-501380760	---	NW_015442406.1	46253	+	CAACCTGACTATAAATTAAGCAGGTGATTATGACG[A/T]TGATAATGATAACAATAATGATCAAATGCTTTACA	A	T	A // T	2	---	---	---	Afix_15346	NW_015442406.1	46253	Acropora sp.	A. digitifera	---	nuclear	0.66	recommended
AX-212315503	Affx-509872089	---	NW_015441122.1	363011	+	TCTGGTGGCCTTGAACAATAATTTGCTATTGTTTT[A/G]TTTACTGCTTTCTATTAGTGACAAGAAGAGTGGAA	A	G	A // G	2	---	---	---	Apop_08002	NW_015441122.1	363011	Acropora sp.	A. digitifera	---	nuclear	0.682	recommended
AX-198060127	Affx-501381170	---	NW_015441077.1	1154509	+	GCCAAGCGCGCGAGGAGCGCGAACGGCGAGTGGAC[A/T]CATGATACGGCCACAGAACACCTCTTTTTGGGGGT	A	T	A // T	2	---	---	---	Apop_00270	NW_015441077.1	1154509	Acropora sp.	A. digitifera	1	nuclear	0.694	recommended
AX-198038835	Affx-501368226	---	NW_015441073.1	787166	+	GCGCACATCTCGCGCGTTCCCCACGCCCGAAAGTC[A/G]GATCCATATCAGTAAGGTGACTTTCTGATGCGTTT	A	G	A // G	2	---	---	---	Afix_02727	NW_015441073.1	787166	Acropora sp.	A. digitifera	---	nuclear	0.708	recommended
AX-197950426	Affx-501373513	---	NW_015441200.1	319290	+	AAGAGGAGGCTTATCCTCAGCTTAACTGTCCTGCT[C/T]TTAGCCTGTTCCAGGCTCTCACATCGTAGATACGG	T	C	T // C	2	---	---	---	Afix_08057	NW_015441200.1	319290	Acropora sp.	A. digitifera	---	nuclear	0.626	recommended
AX-212313382	Affx-509869973	---	NW_015441098.1	787227	+	GTGATTGCACTTGCCTCCCACCAACTTGGCCCGGG[C/T]TCGATTTAGGACTCCTGGCCATGAGTAGGTTAAGT	T	C	T // C	2	---	---	---	Apop_05885	NW_015441098.1	787227	Acropora sp.	A. digitifera	---	nuclear	0.7	recommended
AX-197949663	Affx-501373045	---	NW_015441189.1	389004	+	GCAAACAAATAAAAAGTCCTTGACGAAATTGGGCA[C/T]GGAGTTCCCGTTGTGGTCTGGCCTTTACCCAAGTC	T	C	T // C	2	---	---	---	Afix_07589	NW_015441189.1	389004	Acropora sp.	A. digitifera	---	nuclear	0.748	recommended
AX-197945075	Affx-501370162	---	NW_015441112.1	287609	+	TGTATTCAAAGCACACAATGTTAGTTAGTGATGAG[A/T]CATTCAAATGGGACGAGAGGGAAGTAGATACTGGC	A	T	A // T	2	---	---	---	Afix_04705	NW_015441112.1	287609	Acropora sp.	A. digitifera	---	nuclear	0.764	recommended
AX-197949928	Affx-501373204	---	NW_015441195.1	29634	+	GAAGCAAACCAAAAAAAGCTGCAGAGAAAAAGACG[A/G]TCCTTAAAGTAAAAAAGAAGCACGAAGGCTAAGAT	A	G	A // G	2	---	---	---	Afix_07748	NW_015441195.1	29634	Acropora sp.	A. digitifera	---	nuclear	0.692	recommended
AX-212303634	Affx-509873491	---	NW_015441415.1	78011	+	AAAGGAAAACGTTCCTACTGATAAACAACTGAATC[A/G]CCTTCTTAGCTTGGAAAATTTGACAGCCTTTCTTC	A	G	A // G	2	---	---	---	Apop_09404	NW_015441415.1	78011	Acropora sp.	A. digitifera	---	nuclear	0.71	recommended
AX-212303546	Affx-509873403	---	NW_015441386.1	370966	+	TCAGTTAATCTCAGATGGACTGATTAGCCGTCTTT[A/G]AACTAGAGGACGCATTATCCGTGTGAACGAACTTG	A	G	A // G	2	---	---	---	Apop_09316	NW_015441386.1	370966	Acropora sp.	A. digitifera	---	nuclear	0.66	recommended
AX-197952800	Affx-501374994	---	NW_015441272.1	546778	+	AAAACGGAAACTTTACATTGGTGTGGAAAGTTTTA[C/T]TGCGACATCAGTCCTTTGTTTGAAGTTCATTTTCC	T	C	T // C	2	---	---	---	Afix_09538	NW_015441272.1	546778	Acropora sp.	A. digitifera	---	nuclear	0.762	recommended
AX-212298210	Affx-509868100	---	NW_015441260.1	199234	+	ACAAATTGTAGCTGGAAATATCTATATATGATGTG[C/G]CAAGAAAGCCATGAGAAGCTGAGAGCTTATAAGGC	C	G	C // G	2	---	---	---	Apop_04010	NW_015441260.1	199234	Acropora sp.	A. digitifera	---	nuclear	0.688	recommended
AX-197962412	Affx-501380995	---	NW_015441061.1	1817312	+	CTGCTCATATTCACACTGTTTATACAAGCTTCCTT[A/G]TCACCTTATTGTAGCTACGATGCGTGATGACACAG	A	G	A // G	2	---	---	---	Apop_00095	NW_015441061.1	1817312	Acropora sp.	A. digitifera	1	nuclear	0.702	recommended
AX-197962079	Affx-501380785	---	NW_015442562.1	31485	+	TGTTTTCGTTCTTCTATAGTATGAAAGGTTTTTGT[C/T]GCCGTTAATAAAAGCAGCTGATTTAATATGGTGTA	T	C	T // C	2	---	---	---	Afix_15371	NW_015442562.1	31485	Acropora sp.	A. digitifera	---	nuclear	0.72	recommended
AX-212299868	Affx-509869746	---	NW_015441154.1	128452	+	AAATGGAATTAGCATTTCATGTTCACCTTTCTTCA[C/T]AAAGCCAGACCAAAACTTGTATTCTCTTTCAGTTT	T	C	T // C	2	---	---	---	Apop_05658	NW_015441154.1	128452	Acropora sp.	A. digitifera	---	nuclear	0.692	recommended
AX-197961591	Affx-501380473	---	NW_015442010.1	74029	+	CATGAGTCTCTTTTATCTTGGTTGGTATTATTCTT[C/T]CGGTCCGGGATCAGTTACATTTTGAGTTGCTCCAA	T	C	T // C	2	---	---	---	Afix_15059	NW_015442010.1	74029	Acropora sp.	A. digitifera	---	nuclear	0.656	recommended
AX-212300897	Affx-509870788	---	NW_015441061.1	1750208	+	AATGTAAGCAGCCCTTTTGCGACTTAGTGACTTAA[A/C]GACTTAACAAAAAAAAGAAAACGCTTTTTGAAGTT	A	C	A // C	2	---	---	---	Apop_06700	NW_015441061.1	1750208	Acropora sp.	A. digitifera	---	nuclear	0.674	recommended
AX-197951419	Affx-501374151	---	NW_015441224.1	601621	+	GGGTGACATGTCTGGGCGCATGTGTATGGTAATGG[C/G]CACACCACGGGGCTGGTGTAACGTGTGTCCATCCT	C	G	C // G	2	---	---	---	Afix_08695	NW_015441224.1	601621	Acropora sp.	A. digitifera	---	nuclear	0.616	recommended
AX-212292145	Affx-509862021	---	NW_015441086.1	894001	+	ATAAAAGGGCATTGTGGATGTGTAAGTGCATCTTT[A/G]ATGGTCGTTGTTGAAGTTCAAAAATGCAGAATAAT	A	G	A // G	2	---	---	---	AP_var_0787	NW_015441086.1	894001	Acropora sp.	A. digitifera	---	nuclear	0.744	recommended
AX-212294969	Affx-509864856	---	NW_015441366.1	301328	+	AGAGCGCACGGTATTTTTAATTTGCCAATAGTAAA[A/G]CTCTAGGAATAATTCAAATCACAAACAATTTTCGG	A	G	A // G	2	---	---	---	AP_var_3622	NW_015441366.1	301328	Acropora sp.	A. digitifera	---	nuclear	0.808	recommended
AX-197982255	Affx-501392913	---	NW_015441454.1	230931	+	ACAATGAAATAATATAGAGTCAATAAACTTAGCGC[A/G]ATCATTTTGATTTTTCGTGGGCACAATTTAGCACC	A	G	A // G	2	---	---	---	Apop_03048	NW_015441454.1	230931	Acropora sp.	A. digitifera	---	nuclear	0.76	recommended
AX-197948017	Affx-501372044	---	NW_015441159.1	737555	+	ACCAGTGACCTGTAAAAATTCTGCCAACAAAAGAA[C/G]AGGTTTGCGCTCACTTGTAATGTAGCCATATGTCA	C	G	C // G	2	---	---	---	Afix_06588	NW_015441159.1	737555	Acropora sp.	A. digitifera	---	nuclear	0.724	recommended
AX-212316450	Affx-509873019	---	NW_015441286.1	347919	+	CGCATTTCTCGTTCCAGTCCCCTTAACCTCTGCTG[A/G]GTGTTGGGTGCTTCATTCTCGACTGATGACTCACA	A	G	A // G	2	---	---	---	Apop_08932	NW_015441286.1	347919	Acropora sp.	A. digitifera	---	nuclear	0.682	recommended
AX-212310958	Affx-509867562	---	NW_015442740.1	15854	+	TTCTCCAAGGGGAGCAAGGGCACTTTCCTCTAACC[C/T]AGTTAATGCCTATTTTCTGTCAGAACTCTTTGCAT	T	C	T // C	2	---	---	---	Apop_03472	NW_015442740.1	15854	Acropora sp.	A. digitifera	---	nuclear	0.724	recommended
AX-198057108	Affx-501379348	---	NW_015441657.1	59868	+	TTCATCATGGGTGTGTGGAAAGATGTGGAAACACA[A/T]AGGAAGAAGAGACAAGCAAGAAAGATGTTCAAGGG	A	T	A // T	2	---	---	---	Afix_13934	NW_015441657.1	59868	Acropora sp.	A. digitifera	---	nuclear	0.52	neutral
AX-198038296	Affx-501367899	---	NW_015441070.1	388233	+	CTCCCATGACGCGACTCTCCAGTCGTCACTCACAG[C/T]TTTTTGAATAACCTACATGTACACGTTTCTTTTTA	T	C	T // C	2	---	---	---	Afix_02400	NW_015441070.1	388233	Acropora sp.	A. digitifera	---	nuclear	0.688	recommended
AX-212306342	Affx-509862940	---	NW_015441152.1	74564	+	TCATTTCCTGTTAATTGCTTGTTGAGTTGTTTTGG[G/T]TTTTTTGTGTAGGATGTTTGTATGTTGCAAAACTG	T	G	T // G	2	---	---	---	AP_var_1706	NW_015441152.1	74564	Acropora sp.	A. digitifera	---	nuclear	0.694	recommended
AX-212300365	Affx-509870243	---	NW_015441569.1	47572	+	TGTTCATCTTGAAGGGTGTGTACAATAAACAGATT[A/G]TAAAATGAATCAAAGCACTTTTCCTCTCAGTCTTT	A	G	A // G	2	---	---	---	Apop_06155	NW_015441569.1	47572	Acropora sp.	A. digitifera	---	nuclear	0.77	recommended
AX-198063160	Affx-501383064	---	NW_015441677.1	104512	+	TCACTTTCCCTGCTGGAGGCTCTTCAGAGCCAGGG[A/G]AGACCTCGAACTGATAAGGGAATTCTTCATAATAT	A	G	A // G	2	---	---	---	Apop_02164	NW_015441677.1	104512	Acropora sp.	A. digitifera	1	nuclear	0.65	recommended
AX-212301284	Affx-509871175	---	NW_015441303.1	351312	+	GAAAGTAATGAACAAATGCCATTAACATTATCAGT[A/G]TTCGTTTTTCCTTTTTTTTCTTTTTTCAGCACAAG	A	G	A // G	2	---	---	---	Apop_07087	NW_015441303.1	351312	Acropora sp.	A. digitifera	---	nuclear	0.72	recommended
AX-197958066	Affx-501378303	---	NW_015441496.1	208981	+	ACCGATTAATTTGAAATCAAACGTTGGTTTTGAGG[A/G]GAGGGGAAAACCGGAGTACAGTACCAGGAGAAAAA	A	G	A // G	2	---	---	---	Afix_12889	NW_015441496.1	208981	Acropora sp.	A. digitifera	---	nuclear	0.636	recommended
AX-212300316	Affx-509870194	---	NW_015441092.1	418343	+	GAGGCGGTTAAGACAATTGACATACTAGATTTTGT[A/G]TAAATTTTAGGAACTTCTCTTGTAGAGAGCGAGAA	A	G	A // G	2	---	---	---	Apop_06106	NW_015441092.1	418343	Acropora sp.	A. digitifera	---	nuclear	0.752	recommended
AX-197952413	Affx-501374762	---	NW_015441263.1	27396	+	TTTTCCCATTCCATACTAAACTCATATCATCCTCC[A/C]TTTTCCTTTTTTTTTTCCTGCCAAACCATCCTGGC	A	C	A // C	2	---	---	---	Afix_09306	NW_015441263.1	27396	Acropora sp.	A. digitifera	---	nuclear	0.6	recommended
AX-197940192	Affx-501367101	---	NW_015441058.1	54009	+	TAAACATCTATCATTTTTCTGTTTCTCACAAAGTA[C/G]TTTTGGTGCTATTTTTCAACTTGTGTGGTATATAG	C	G	C // G	2	---	---	---	Afix_01602	NW_015441058.1	54009	Acropora sp.	A. digitifera	---	nuclear	0.712	recommended
AX-197981340	Affx-501392362	---	NW_015441076.1	1221933	+	TAACTTATAACCACGAACAGTCCTGACGATTTCTC[C/T]CCGGATGTGTAAAATTTGATGATTTTCTTTTTACA	T	C	T // C	2	---	---	---	Apop_02496	NW_015441076.1	1221933	Acropora sp.	A. digitifera	---	nuclear	0.63	recommended
AX-212302361	Affx-509872218	---	NW_015441139.1	153621	+	CTGCAAACAAAGGCTTATTTCGGGCTGTCACTTTC[A/C]ATCCACCGAAAAAAATAATAATAATAATAATAATA	A	C	A // C	2	---	---	---	Apop_08131	NW_015441139.1	153621	Acropora sp.	A. digitifera	---	nuclear	0.652	recommended
AX-197949774	Affx-501373112	---	NW_015441192.1	543726	+	GACAATAATGCCTTGCTGAATCCTCGCATGCAATT[C/T]TCGGTATTTTGATCTGATGTTACTGAGGTGTTCAT	T	C	T // C	2	---	---	---	Afix_07656	NW_015441192.1	543726	Acropora sp.	A. digitifera	---	nuclear	0.716	recommended
AX-212297567	Affx-509867457	---	NW_015441503.1	128664	+	ATCGATTTGTATTTAAGTAAGCGAAACAGAAACTT[G/T]AAATAGTTGGTTATCAATGCTGGTTCAATGAGGGC	T	G	T // G	2	---	---	---	Apop_03367	NW_015441503.1	128664	Acropora sp.	A. digitifera	---	nuclear	0.76	recommended
AX-197961869	Affx-501380658	---	NW_015442185.1	40310	+	AAGAGTACACATTTTTGTCCGCAACACACAGTTAC[C/T]ATGACAAGATGCTGTGACGTTCAAGTTGTAGAAAT	T	C	T // C	2	---	---	---	Afix_15244	NW_015442185.1	40310	Acropora sp.	A. digitifera	---	nuclear	0.704	recommended
AX-212294378	Affx-509864265	---	NW_015441283.1	415691	+	CTTCCTCTCTTACCATACTTGTCATCAATATGATT[A/C]AAATCATACGAAACATGCGGCCAATGCCAGCTTAT	A	C	A // C	2	---	---	---	AP_var_3031	NW_015441283.1	415691	Acropora sp.	A. digitifera	---	nuclear	0.694	recommended
AX-197953738	Affx-501375591	---	NW_015441303.1	123686	+	ATAATACTGGTGTTGGCAATGCTATTTATGACTAG[A/C]TGTAATTAATAGGAGAAAATGTTTTCAATTTTTTA	A	C	A // C	2	---	---	---	Afix_10135	NW_015441303.1	123686	Acropora sp.	A. digitifera	---	nuclear	0.686	recommended
AX-212296783	Affx-509866673	---	NW_015441906.1	91381	+	CGAGATCGTTATGGTCGAGATTATGATGAAGAATA[C/T]GCCAGGGAAAGAGATTATCGCAGATCACGTGACAG	T	C	T // C	2	---	---	---	AP_var_5439	NW_015441906.1	91381	Acropora sp.	A. digitifera	---	nuclear	0.684	recommended
AX-212299368	Affx-509869258	---	NW_015441137.1	737614	+	CCCTTAACTGTGATGTAAGTTGCAGGATCATAACA[C/T]TGATTTCTCTGAAATGATTAAGAGTTTCGTATAAA	T	C	T // C	2	---	---	---	Apop_05169	NW_015441137.1	737614	Acropora sp.	A. digitifera	---	nuclear	0.768	recommended
AX-197960715	Affx-501379927	---	NW_015441808.1	26947	+	TTCATTAATGCTCCCAAAGGGTTCATCCACAATAA[C/T]ATACAAAAGTAAGTAAATAACTATATCAATATAAA	T	C	T // C	2	---	---	---	Afix_14513	NW_015441808.1	26947	Acropora sp.	A. digitifera	---	nuclear	0.67	recommended
AX-197951693	Affx-501374336	---	NW_015441238.1	195371	+	AAACGCAAACATTGAGAATAAAGTTGAAACAAGAA[A/G]TTCTTTGTTTGAAAAAGGCACTGTCGCATCAGGGG	A	G	A // G	2	---	---	---	Afix_08880	NW_015441238.1	195371	Acropora sp.	A. digitifera	---	nuclear	0.74	recommended
AX-197961997	Affx-501380735	---	NW_015442287.1	47146	+	TTCCTTAGGTTATTTAATGCTCCAAAGCGTTCAAG[C/T]CCTTTTCAGGGGTTATAATAGACACCCCAAGCATA	T	C	T // C	2	---	---	---	Afix_15321	NW_015442287.1	47146	Acropora sp.	A. digitifera	---	nuclear	0.718	recommended
AX-212302617	Affx-509872474	---	NW_015441168.1	415839	+	CACAATCATGAAAAGGATTGTTCACTTGTCCTCTT[A/G]CATCTTGACAACGCCAATGTGAACCCATGCAAGTT	A	G	A // G	2	---	---	---	Apop_08387	NW_015441168.1	415839	Acropora sp.	A. digitifera	---	nuclear	0.692	recommended
AX-212298106	Affx-509867996	---	NW_015441333.1	57763	+	AGTAACTCAACACAACACCACATTGGATGTCTTGG[G/T]CGACTACCCCAAGGGTATGGCCAAGAGCGTGCCGG	T	G	T // G	2	---	---	---	Apop_03906	NW_015441333.1	57763	Acropora sp.	A. digitifera	---	nuclear	0.568	neutral
AX-197948164	Affx-501372129	---	NW_015441162.1	148705	+	CGGTAAGATCTAACGGAGGTAGCAGAAATAATACC[A/G]TACCGATTAGCGGCCATTTCTGACAGAAAGCGTAG	A	G	A // G	2	---	---	---	Afix_06673	NW_015441162.1	148705	Acropora sp.	A. digitifera	---	nuclear	0.726	recommended
AX-212312027	Affx-509868631	---	NW_015441912.1	14111	+	GTGTTGTAGGGTCCCCGGCCGGCCTTGTTTGTGCC[C/T]GAGATTTCATTTGAGCTTTTAGTCAAGAGACAAAT	T	C	T // C	2	---	---	---	Apop_04541	NW_015441912.1	14111	Acropora sp.	A. digitifera	---	nuclear	0.694	recommended
AX-197947863	Affx-501371944	---	NW_015441155.1	739507	+	AAAAAGCGATCGCCTTTTGATAGGCTATAACCTTC[C/T]GTCCAGACTAAAAAAAAAAGAAAAGAAAAATTGTT	T	C	T // C	2	---	---	---	Afix_06488	NW_015441155.1	739507	Acropora sp.	A. digitifera	---	nuclear	0.742	recommended
AX-212300226	Affx-509870104	---	NW_015441569.1	47715	+	AGTACTGTAAGTTAACAACCGATGCGAAGCAAGGT[A/G]GCCACGAATTGAAGTGGAAAAAACATGGTGCCGTA	A	G	A // G	2	---	---	---	Apop_06016	NW_015441569.1	47715	Acropora sp.	A. digitifera	---	nuclear	0.718	recommended
AX-197982240	Affx-501392903	---	NW_015441454.1	221102	+	ATGAACAAAAACGGACTTTGCCACTTTATAAATCG[C/T]GCAGGAAAAATCAATCAAATATTACTTTGATCAGA	T	C	T // C	2	---	---	---	Apop_03038	NW_015441454.1	221102	Acropora sp.	A. digitifera	---	nuclear	0.714	recommended
AX-212303627	Affx-509873484	---	NW_015441411.1	61967	+	AAAGGTGCTTAGACGCTTTTTTGCCGCAGACAGCG[A/G]AAATCAAGATTTTGGTAAACCTCTGTCAGCTCGTT	A	G	A // G	2	---	---	---	Apop_09397	NW_015441411.1	61967	Acropora sp.	A. digitifera	---	nuclear	0.598	neutral
AX-197951548	Affx-501374239	---	NW_015441225.1	576208	+	TCATCCAAGCTCGGGAAACATTAAATTGATTATTC[C/G]AAATTTAATTTTCTTTTGTAGTCTGAGGTTTTTCT	C	G	C // G	2	---	---	---	Afix_08783	NW_015441225.1	576208	Acropora sp.	A. digitifera	---	nuclear	0.72	recommended
AX-197953004	Affx-501375122	---	NW_015441279.1	372458	+	GGCTGCTAGACACATTGACTCAAGATCAACGTAGG[C/T]TAAATTGCATTTAGCCACATAAGGTTAACTGATTT	T	C	T // C	2	---	---	---	Afix_09666	NW_015441279.1	372458	Acropora sp.	A. digitifera	---	nuclear	0.658	recommended
AX-212296471	Affx-509866361	---	NW_015441715.1	14349	+	AATTGTTTGTTGTCCCTGCTATTCTGGACTGACAG[C/G]TCATAATTAGAAGCGATGACACTAAGTGAGTACTC	C	G	C // G	2	---	---	---	AP_var_5127	NW_015441715.1	14349	Acropora sp.	A. digitifera	---	nuclear	0.716	recommended
AX-197938428	Affx-501365935	---	NW_015441200.1	284191	+	GAGATGTTAGAAGATGATGGTATCTTCTTCCTCCA[A/G]ATAGCTGGTCTGCGGCGGACATGGCAATGGGAAGA	A	G	A // G	2	---	---	---	Afix_00437	NW_015441200.1	284191	Acropora sp.	A. digitifera	1	nuclear	0.578	neutral
AX-197942159	Affx-501368354	---	NW_015441077.1	1066535	+	ATCATTTTCAATCGAGGAAAAACAATTTTTAGCAA[C/T]AACTTCTCGATAGCATAACCTGTTCCTAGGCAACC	T	C	T // C	2	---	---	---	Afix_02855	NW_015441077.1	1066535	Acropora sp.	A. digitifera	---	nuclear	0.666	recommended
AX-197965903	Affx-501383056	---	NW_015441663.1	119219	+	TTCCAAGACGACAATACAACTGCTTACAATTTGCG[C/T]AAAAATGTGATTGACAACTTACTGGAATACGCTTG	T	C	T // C	2	---	---	---	Apop_02156	NW_015441663.1	119219	Acropora sp.	A. digitifera	1	nuclear	0.656	recommended
AX-197956026	Affx-501377032	---	NW_015441396.1	49614	+	CATAATATGCACACACAGAAAATCAAAGTTCAAAG[A/G]AACTGTTCCCTAGAAGATTGCCGCATGGTCTACCA	A	G	A // G	2	---	---	---	Afix_11576	NW_015441396.1	49614	Acropora sp.	A. digitifera	---	nuclear	0.712	recommended
AX-197944969	Affx-501370092	---	NW_015441108.1	368997	+	TGGTAGGCTCTGCCGAGGTCGCAGTAACTCTTTCC[C/T]TCCCCAGCTTTGTCTCCCACCTCTTTAGCAATTTT	T	C	T // C	2	---	---	---	Afix_04635	NW_015441108.1	368997	Acropora sp.	A. digitifera	---	nuclear	0.588	neutral
AX-197952991	Affx-501375114	---	NW_015441279.1	348384	+	CGTGATGATTATAAATAATACGAAGTTGTATAATT[A/T]GAAGACATTATCGTGGCTTTGCGGGCTATCGTCCT	A	T	A // T	2	---	---	---	Afix_09658	NW_015441279.1	348384	Acropora sp.	A. digitifera	---	nuclear	0.562	neutral
AX-212298071	Affx-509867961	---	NW_015441152.1	432857	+	AATTTCTGGACACATTTGAAGGCACTAAACGTGGC[A/G]TAACAAAGTACGCTCAAGCTACTCTCTGAAAATGA	A	G	A // G	2	---	---	---	Apop_03871	NW_015441152.1	432857	Acropora sp.	A. digitifera	---	nuclear	0.692	recommended
AX-197939579	Affx-501366698	---	NW_015441057.1	2118105	+	CAAGATGTGCATATTCGAACGAAGAGCTAGTGTCC[C/T]AAAGGACTCGGGCAAATTCTTAACTTTGTTCGTAT	T	C	T // C	2	---	---	---	Afix_01199	NW_015441057.1	2118105	Acropora sp.	A. digitifera	---	nuclear	0.704	recommended
AX-212308737	Affx-509865338	---	NW_015441457.1	107647	+	CTGCCCCACCCCCCTTCCGAGCATCTGTAACTCTG[C/T]GATTATGAGCGAAACAGTGGTCTGTTTCTCAAAGG	T	C	T // C	2	---	---	---	AP_var_4104	NW_015441457.1	107647	Acropora sp.	A. digitifera	---	nuclear	0.756	recommended
AX-198060400	Affx-501381339	---	NW_015441095.1	546186	+	AAAGAGACTGCAGTGGATTTAGCTGCACGCGGAGC[A/G]AGAGTTATCATCGGCTGCAGAAACCTCGAAAAAGG	A	G	A // G	2	---	---	---	Apop_00439	NW_015441095.1	546186	Acropora sp.	A. digitifera	1	nuclear	0.718	recommended
AX-198056954	Affx-501379257	---	NW_015441653.1	152171	+	TCACTGACTCCCCCTTGGACGGGACACCACAGTAT[A/C]TCAAGAAACTTAACCCTCCCTGCGGTGAAAACGTT	A	C	A // C	2	---	---	---	Afix_13843	NW_015441653.1	152171	Acropora sp.	A. digitifera	---	nuclear	0.642	recommended
AX-212300293	Affx-509870171	---	NW_015441494.1	260854	+	AACTTGAGCAAACAAAAGTAGATCTTTAGTACTCT[G/T]CATTTAATAGACCATTTCCGAATTACCTTTGGCCT	T	G	T // G	2	---	---	---	Apop_06083	NW_015441494.1	260854	Acropora sp.	A. digitifera	---	nuclear	0.696	recommended
AX-197957460	Affx-501377942	---	NW_015441457.1	349673	+	TTTTGGCTACAAATAATGTGAACTGGGTGAGTTGG[C/G]CTGAGCTCGGTGTAAGAACCTGTGATCTGCGAACT	C	G	C // G	2	---	---	---	Afix_12528	NW_015441457.1	349673	Acropora sp.	A. digitifera	---	nuclear	0.648	recommended
AX-197956001	Affx-501377017	---	NW_015441388.1	265452	+	CATGCGGCTCAGGATCCATTGTGTCTGATTTTGTA[C/T]TTTTGCGTGTGTGTGTGTGCGTCTGTGTGTGTGTG	T	C	T // C	2	---	---	---	Afix_11561	NW_015441388.1	265452	Acropora sp.	A. digitifera	---	nuclear	0.642	recommended
AX-197947018	Affx-501371421	---	NW_015441140.1	383648	+	TCGCATGTGTCTTTCTGAAGTTGAATGTACATGGC[A/G]ATGATATATTTATACATATTTCTCAATGATACAGC	A	G	A // G	2	---	---	---	Afix_05965	NW_015441140.1	383648	Acropora sp.	A. digitifera	---	nuclear	0.682	recommended
AX-197950925	Affx-501373814	---	NW_015441211.1	415858	+	TGATTTAAGTAACTCATTAGTGATAAAATGAGGAA[G/T]TTAGTCACAATGTTTGTACCTTCATTAAATATGTT	T	G	T // G	2	---	---	---	Afix_08358	NW_015441211.1	415858	Acropora sp.	A. digitifera	---	nuclear	0.776	recommended
AX-197956320	Affx-501377214	---	NW_015441421.1	363666	+	ATCTATTAAAGTTGTGTGTAATTGAAATCAATCTC[C/T]TGGTTGCTGTTGTTGTTGTGTTTCTTTCTGTTCTT	T	C	T // C	2	---	---	---	Afix_11800	NW_015441421.1	363666	Acropora sp.	A. digitifera	---	nuclear	0.728	recommended
AX-212300732	Affx-509870622	---	NW_015441809.1	68697	+	AACATGTTAGAACTGGATTCGTTTTAGTGTTTACG[C/T]ACGAATCATGGATCCCGTTAAAAAAAATTGCCAGC	T	C	T // C	2	---	---	---	Apop_06534	NW_015441809.1	68697	Acropora sp.	A. digitifera	---	nuclear	0.736	recommended
AX-212292113	Affx-509861989	---	NW_015441085.1	503944	+	GGAACTGAAATCTTAGGTGGATCGAGAGAAGAGTA[C/T]CATTGCAGGCTTCAATGAGAAGTTTCAAAATCTTA	T	C	T // C	2	---	---	---	AP_var_0755	NW_015441085.1	503944	Acropora sp.	A. digitifera	---	nuclear	0.698	recommended
AX-212300668	Affx-509870558	---	NW_015441090.1	700941	+	GAGAAGAAAAAAATTGCACTGATCACAAAGCAAAC[C/T]CCACCCCATGAACTGTTTTCATATTTTTCAAGTCT	T	C	T // C	2	---	---	---	Apop_06470	NW_015441090.1	700941	Acropora sp.	A. digitifera	---	nuclear	0.654	recommended
AX-212309818	Affx-509866422	---	NW_015441773.1	98894	+	ATCCCCCACCCCCTGGGTACATTCCTGGGGATTTG[C/T]CCTTTTTTCTAACTTATTATCCATGGTTTGGGTGA	T	C	T // C	2	---	---	---	AP_var_5188	NW_015441773.1	98894	Acropora sp.	A. digitifera	---	nuclear	0.676	recommended
AX-198042955	Affx-501370781	---	NW_015441122.1	743774	+	ATAAACAGGAGTCCTGTTTAGATCAACTTGAAGTT[C/T]AGCATCGATATATTCAAGACTCACCAGAATCATAA	T	C	T // C	2	---	---	---	Afix_05325	NW_015441122.1	743774	Acropora sp.	A. digitifera	---	nuclear	0.726	recommended
AX-198038708	Affx-501368144	---	NW_015441072.1	479342	+	GCTGGCTTACGGTTGCTTTCTTTTTTCAGTTTTCT[A/T]GTTTAGTGTTTCACTCTTTCGCTGTGGAACCGACA	A	T	A // T	2	---	---	---	Afix_02645	NW_015441072.1	479342	Acropora sp.	A. digitifera	---	nuclear	0.634	recommended
AX-212312196	Affx-509868800	---	NW_015441461.1	136217	+	TGCAACGGAGAGATCGTTGTTCGGTAGTTTTGGTA[A/G]ATTAGACTGTGATAGTAGCAGTTGCTTACCGCGAC	A	G	A // G	2	---	---	---	Apop_04710	NW_015441461.1	136217	Acropora sp.	A. digitifera	---	nuclear	0.67	recommended
AX-212311242	Affx-509867846	---	NW_015441096.1	893192	+	TGTAAGGGACTGGTATCCCATCCAGGAAGGGATGG[C/G]GCTTCTTGAGTTGCTATACTCTTGGTTGCTTTGTG	C	G	C // G	2	---	---	---	Apop_03756	NW_015441096.1	893192	Acropora sp.	A. digitifera	---	nuclear	0.736	recommended
AX-212300390	Affx-509870268	---	NW_015441071.1	777580	+	TAATGTAAAATATTGCAAATCTAATTGATCTCTCA[A/G]TTAGTACTCGTGCTGTGATTGGTCAATTTTGTCGG	A	G	A // G	2	---	---	---	Apop_06180	NW_015441071.1	777580	Acropora sp.	A. digitifera	---	nuclear	0.736	recommended
AX-197942367	Affx-501368477	---	NW_015441077.1	779534	+	ACTTGATTGCAAAGTGTTAGATCATTTAACAGCTA[A/C]AAGAATTAAACGTTTTTGTTTTGTTTTGATGACCT	A	C	A // C	2	---	---	---	Afix_02978	NW_015441077.1	779534	Acropora sp.	A. digitifera	---	nuclear	0.774	recommended
AX-197964965	Affx-501382492	---	NW_015441355.1	174714	+	CTGCTTCGGGCATCAAGGTAAGAAAATATAAATTG[A/G]TCATATTACAAAATCACGTAGCTGTTTCAGACTGT	A	G	A // G	2	---	---	---	Apop_01592	NW_015441355.1	174714	Acropora sp.	A. digitifera	1	nuclear	0.724	recommended
AX-197939648	Affx-501366740	---	NW_015441057.1	2295379	+	TTGAAGAAAATAAAGCGATTGAATCAGCCATTTTT[A/T]AACGGTTGTCTTTGGAGGTGATCTGATTTTCTTAC	A	T	A // T	2	---	---	---	Afix_01241	NW_015441057.1	2295379	Acropora sp.	A. digitifera	---	nuclear	0.524	neutral
AX-197962285	Affx-501380915	---	NW_015441057.1	1895955	+	AATTTGAAACTAGAGGAGTGATTTGAAAGTTGGCT[C/G]TCTGGTATGATAATTTTCATGTGGTTCTTTCATTA	C	G	C // G	2	---	---	---	Apop_00015	NW_015441057.1	1895955	Acropora sp.	A. digitifera	1	nuclear	0.688	recommended
AX-197955053	Affx-501376414	---	NW_015441364.1	147542	+	GGATACTGTAGAATAACGACGATTCGTGCTGATAG[C/G]TGGAAATTACGTGTTTAAGTTGTAAATTCAGCTAT	C	G	C // G	2	---	---	---	Afix_10958	NW_015441364.1	147542	Acropora sp.	A. digitifera	---	nuclear	0.71	recommended
AX-197944095	Affx-501369545	---	NW_015441097.1	31308	+	CATCTTGTTCTCATTTTACATTGTTAACGAAGAAT[A/G]GTCTGAGCGCTGTCAAAGTAAATACACGGAACTAA	A	G	A // G	2	---	---	---	Afix_04046	NW_015441097.1	31308	Acropora sp.	A. digitifera	---	nuclear	0.754	recommended
AX-212296062	Affx-509865952	---	NW_015441587.1	197476	+	GTCTGGACTTTACAAAACACCAAAAACTCCAAAGT[C/T]TTAAAGTAATGTAAGCCCTACAGCAATACATGTCT	T	C	T // C	2	---	---	---	AP_var_4718	NW_015441587.1	197476	Acropora sp.	A. digitifera	---	nuclear	0.704	recommended
AX-197958681	Affx-501378670	---	NW_015441531.1	50354	+	TTACTGCTGTGCTCCAAAAAAATGGAGGTGGAAAT[C/T]GTCTCATTGCTTATGCTGATGCAGATAGACTTAAA	T	C	T // C	2	---	---	---	Afix_13256	NW_015441531.1	50354	Acropora sp.	A. digitifera	---	nuclear	0.704	recommended
AX-212295397	Affx-509865284	---	NW_015441443.1	195488	+	ATGAACCAGAACGTGATCGAGTAAACTTCACTTTA[C/T]ATCACTGTGTGTTGTAATAGTATCATAGTACCATT	T	C	T // C	2	---	---	---	AP_var_4050	NW_015441443.1	195488	Acropora sp.	A. digitifera	---	nuclear	0.696	recommended
AX-197946630	Affx-501371172	---	NW_015441133.1	474658	+	CAGGGCCTCTCTTCTAGTAACAAGAAAGACCCTGT[A/G]AATGAGATTGAATTTGTTCTGAATTGAGGACACAA	A	G	A // G	2	---	---	---	Afix_05716	NW_015441133.1	474658	Acropora sp.	A. digitifera	---	nuclear	0.728	recommended
AX-197945614	Affx-501370515	---	NW_015441116.1	479321	+	AAGATGAATTAGCCATGATGGCATTACTTTCAGTT[C/T]CATTAAGTTTAGCAAAGCCTACAGTTGATCATCCA	T	C	T // C	2	---	---	---	Afix_05059	NW_015441116.1	479321	Acropora sp.	A. digitifera	---	nuclear	0.714	recommended
AX-212299343	Affx-509869233	---	NW_015441130.1	164144	+	TGAAAGCCTCTATCTTTCAGAACAAAACACTTTGA[A/G]GTTAACTAGTTATATTTCTTTCCAGAACATCAGCA	A	G	A // G	2	---	---	---	Apop_05144	NW_015441130.1	164144	Acropora sp.	A. digitifera	---	nuclear	0.698	recommended
AX-212302843	Affx-509872700	---	NW_015441217.1	469735	+	TACGTGAAGTTAATTACGATTTATAGTCCTTGTCC[C/T]TGTTGGTCCTTGTGCAGACTTGAAAATCTAGCGCT	T	C	T // C	2	---	---	---	Apop_08613	NW_015441217.1	469735	Acropora sp.	A. digitifera	---	nuclear	0.674	recommended
AX-197948197	Affx-501372148	---	NW_015441162.1	17431	+	TTAAGTGCCTGTTTCCTGTGAAAACGAATCGAATG[G/T]AAAAATCTGAGCACTCATGTTGAGAATCGAAGCTG	T	G	T // G	2	---	---	---	Afix_06692	NW_015441162.1	17431	Acropora sp.	A. digitifera	---	nuclear	0.712	recommended
AX-197981546	Affx-501392496	---	NW_015441124.1	619081	+	TGGTACAAGGACGGTGTTGCTATGCCAACAAGAAT[A/C]ATTTCTAATGGCGATGAAGTGACGGCAGAGTTAAA	A	C	A // C	2	---	---	---	Apop_02630	NW_015441124.1	619081	Acropora sp.	A. digitifera	---	nuclear	0.718	recommended
AX-197943870	Affx-501369394	---	NW_015441095.1	1029082	+	CTCAGTGATTAACGAAACGTCAGCCTGTCAGTGCT[A/T]CTTTAATTACCCAGCAGAATCGGTTATTACGAAAT	A	T	A // T	2	---	---	---	Afix_03895	NW_015441095.1	1029082	Acropora sp.	A. digitifera	---	nuclear	0.636	recommended
AX-212301948	Affx-509871822	---	NW_015441091.1	1088801	+	AATAAAAGCCCCCTCATTAAGAGCCTTTGAAAAAT[G/T]TAAGCCCTGGGGGGCTCATGTTCGGAATTTTACGG	T	G	T // G	2	---	---	---	Apop_07735	NW_015441091.1	1088801	Acropora sp.	A. digitifera	---	nuclear	0.54	neutral
AX-198056260	Affx-501378843	---	NW_015441576.1	128918	+	CCATGGTCAGTGGGGGGCCTGGGGCAAGTGGACAG[A/G]CTGTTCCAAGTCATGTGGCATTGGAGTTTCGGAAA	A	G	A // G	2	---	---	---	Afix_13429	NW_015441576.1	128918	Acropora sp.	A. digitifera	---	nuclear	0.688	recommended
AX-212312862	Affx-509869465	---	NW_015441317.1	197062	+	GATGTTATTGTGTGGGTGGGGTGGGAATGGGGACG[A/G]GCGAATTCACGGAAGGAGATTGTCGACCTTTGACT	A	G	A // G	2	---	---	---	Apop_05376	NW_015441317.1	197062	Acropora sp.	A. digitifera	---	nuclear	0.634	recommended
AX-197960023	Affx-501379490	---	NW_015441697.1	143654	+	TGGTAAGTGACATTTAGGCACATCTAAGTAGTATT[A/G]CTAGTATTACTACTATCATTATTATAAGTTATTTT	A	G	A // G	2	---	---	---	Afix_14076	NW_015441697.1	143654	Acropora sp.	A. digitifera	---	nuclear	0.694	recommended
AX-212300583	Affx-509870461	---	NW_015441361.1	341630	+	ATTATTGGAAGTTAGACTTGACATGATAAATGCCA[C/G]AATAATAATTATTATTGATAAATCAATATTACAAA	C	G	C // G	2	---	---	---	Apop_06373	NW_015441361.1	341630	Acropora sp.	A. digitifera	---	nuclear	0.618	recommended
AX-197944279	Affx-501369662	---	NW_015441104.1	631460	+	GATTTACAAAGGCATAGGTGTTATCTGAGCTGAAG[C/G]TTTGGTTCTGTTATCTCTCTCTCTGTCTCTCTTCT	C	G	C // G	2	---	---	---	Afix_04205	NW_015441104.1	631460	Acropora sp.	A. digitifera	---	nuclear	0.69	recommended
AX-198049890	Affx-501375012	---	NW_015441274.1	159551	+	CAAACCGAGAATAGACCCACGCCCCTTCTTACTCG[A/G]TCGAGAAACAGATGCCTCGTTTTAACACGCTTGAA	A	G	A // G	2	---	---	---	Afix_09556	NW_015441274.1	159551	Acropora sp.	A. digitifera	---	nuclear	0.67	recommended
AX-198060116	Affx-501381163	---	NW_015441076.1	49815	+	CTTCAGCTACGTGGCGTGCATGAGTACTGCAAAGG[A/G]AATAGGTTCCAAGACTTCAGCCCAAGTCTTGCTTT	A	G	A // G	2	---	---	---	Apop_00263	NW_015441076.1	49815	Acropora sp.	A. digitifera	1	nuclear	0.684	recommended
AX-198061685	Affx-501382138	---	NW_015441253.1	92851	+	TACACCCACATCAGCCATCACGCGCAGCCGGCCGC[A/T]ACTGAAGACTTTAACGCCACAGCAATGACTGTCTG	A	T	A // T	2	---	---	---	Apop_01238	NW_015441253.1	92851	Acropora sp.	A. digitifera	1	nuclear	0.616	recommended
AX-197959524	Affx-501379174	---	NW_015441639.1	215014	+	CTTAAAAAATGAAAACACAACCCATGAGGAGTTTG[A/G]ACTGACAAAAACAGATGTTGCAACAATCAAGAGAA	A	G	A // G	2	---	---	---	Afix_13760	NW_015441639.1	215014	Acropora sp.	A. digitifera	---	nuclear	0.7	recommended
AX-197945205	Affx-501370250	---	NW_015441113.1	749383	+	ACTGTTATCAGCACATCAAATCTAGTTGATTTTGG[G/T]GAAGTAATATATCAAACACGAGGGAGAGTGTTTCA	T	G	T // G	2	---	---	---	Afix_04793	NW_015441113.1	749383	Acropora sp.	A. digitifera	---	nuclear	0.626	recommended
AX-197964625	Affx-501382292	---	NW_015441303.1	451088	+	AATCTTCATGAACATTACAAATTGTCATAAGATCG[A/C]CAGTAAAGCACTATAGCGACAGATAGAGTCGTACC	A	C	A // C	2	---	---	---	Apop_01392	NW_015441303.1	451088	Acropora sp.	A. digitifera	1	nuclear	0.72	recommended
AX-212292676	Affx-509862560	---	NW_015441122.1	366432	+	ATTGAAACACCAAGTTTTAGATCAAATCAAGAGCA[A/T]ATGGGAAGAAAAGCTTTTGCAATTTGGTCAGTACC	A	T	A // T	2	---	---	---	AP_var_1326	NW_015441122.1	366432	Acropora sp.	A. digitifera	---	nuclear	0.696	recommended
AX-197959612	Affx-501379230	---	NW_015441653.1	100399	+	CCGCAAAGGTAATCTGGAACTTCTCTTTTCTGTAG[A/G]ACACAATTTAACCCAAAAAAAAAAACACTCATTAC	A	G	A // G	2	---	---	---	Afix_13816	NW_015441653.1	100399	Acropora sp.	A. digitifera	---	nuclear	0.624	recommended
AX-212299758	Affx-509869648	---	NW_015442101.1	79259	+	TGGTTATGTAAAAAATAGCAGTATGGGTATTAGTG[A/C]AAATAATTCAAACCAAGTTCATTTTAAGATTTCCT	A	C	A // C	2	---	---	---	Apop_05560	NW_015442101.1	79259	Acropora sp.	A. digitifera	---	nuclear	0.672	recommended
AX-212295936	Affx-509865826	---	NW_015441560.1	144026	+	GCTACATCGCTGTCATCATATATTTCTCAAGACCT[C/T]AGCCTTAGACACAAGGAGTCTGGATGAAATATTGT	T	C	T // C	2	---	---	---	AP_var_4592	NW_015441560.1	144026	Acropora sp.	A. digitifera	---	nuclear	0.732	recommended
AX-197963655	Affx-501381731	---	NW_015441163.1	371278	+	GTGTTATCCATATGCAAAGCAGGTTGCAAAATGAT[A/T]ACTAAAGGCTCTTGTATTGTAATAGGAATATGCAA	A	T	A // T	2	---	---	---	Apop_00831	NW_015441163.1	371278	Acropora sp.	A. digitifera	1	nuclear	0.712	recommended
AX-212295394	Affx-509865281	---	NW_015441443.1	25112	+	AATTTCTATAAAAGGCGGAAAAGATCTTGTTGATT[C/G]CACTTTCCAAACTGTTTAGCCGTGTTTATAACAGA	C	G	C // G	2	---	---	---	AP_var_4047	NW_015441443.1	25112	Acropora sp.	A. digitifera	---	nuclear	0.746	recommended
AX-197961857	Affx-501380651	---	NW_015442182.1	774	+	GTTTTTTGCCATTTTTCTTTTCAGTGTAGAAACTA[G/T]CTTCCATTCCTGTATAAATGACTCCGTTTTGAGAA	T	G	T // G	2	---	---	---	Afix_15237	NW_015442182.1	774	Acropora sp.	A. digitifera	---	nuclear	0.744	recommended
AX-197962392	Affx-501380984	---	NW_015441061.1	1191343	+	AGCAACCATATAAAGATATTACTCACCGAGTAATA[C/T]GTGCGTCGTAAAACATCGAAAAGGAATTATAGAGA	T	C	T // C	2	---	---	---	Apop_00084	NW_015441061.1	1191343	Acropora sp.	A. digitifera	1	nuclear	0.66	recommended
AX-212292924	Affx-509862808	---	NW_015441141.1	560960	+	CTCCTTATAATTCAACTCACCGCTTTCAAGATGCG[A/G]ATAGCACATGCTCAGCTCCTTACAAGTCTTTGCTG	A	G	A // G	2	---	---	---	AP_var_1574	NW_015441141.1	560960	Acropora sp.	A. digitifera	---	nuclear	0.702	recommended
AX-212300278	Affx-509870156	---	NW_015441367.1	187694	+	AGCAGTGTGAAATGAACAAAAGGTAGGCACCAAAA[G/T]ACTCAGGTGGGAACTAAAAATTATGTATGAAAAAG	T	G	T // G	2	---	---	---	Apop_06068	NW_015441367.1	187694	Acropora sp.	A. digitifera	---	nuclear	0.738	recommended
AX-197950511	Affx-501373562	---	NW_015441200.1	491424	+	TAAAAGAAACGCCAACGATGTATTTTTCATGATTA[A/G]CAAGCACCCGTCATCAATTTGATTGCTCTGAAGTT	A	G	A // G	2	---	---	---	Afix_08106	NW_015441200.1	491424	Acropora sp.	A. digitifera	---	nuclear	0.69	recommended
AX-198061065	Affx-501381752	---	NW_015441166.1	267219	+	GGCAAGAGAGAATGCCAAGCCCTTGCAGATGTCGG[G/T]GAATAAGGAAGATGGAGGAAATGCTATACAAAGAT	T	G	T // G	2	---	---	---	Apop_00852	NW_015441166.1	267219	Acropora sp.	A. digitifera	1	nuclear	0.682	recommended
AX-198056009	Affx-501378699	---	NW_015441536.1	259474	+	AAACACTCCCCCCACCATGAAGGGGACGACTTAGA[G/T]TAATGAAAAATCTATTGACAAAAGACAGCTTTCTC	T	G	T // G	2	---	---	---	Afix_13285	NW_015441536.1	259474	Acropora sp.	A. digitifera	---	nuclear	0.714	recommended
AX-212302645	Affx-509872502	---	NW_015441170.1	352065	+	AACAACAACAAATGAATAAATAACAATATGCTTGG[C/T]AACTTACATGGAAGGGTACTTTATAGGACAGAAAA	T	C	T // C	2	---	---	---	Apop_08415	NW_015441170.1	352065	Acropora sp.	A. digitifera	---	nuclear	0.646	recommended
AX-197946210	Affx-501370880	---	NW_015441126.1	542016	+	TTATGGTTTCTAGTAGTCTCCCAGTGTAATATCTC[A/G]CAAGATCACGGGTTCAAACCCTGTTGAAGTCCTGA	A	G	A // G	2	---	---	---	Afix_05424	NW_015441126.1	542016	Acropora sp.	A. digitifera	---	nuclear	0.71	recommended
AX-197942811	Affx-501368731	---	NW_015441082.1	182857	+	CCGCCGTTTCTTCGTTGAGGGCCATTATCAAGGCC[C/G]CCGTGACGTCACGTGAAAACACTGTATTCGCCTAG	C	G	C // G	2	---	---	---	Afix_03232	NW_015441082.1	182857	Acropora sp.	A. digitifera	---	nuclear	0.616	recommended
AX-212300601	Affx-509870479	---	NW_015442086.1	49981	+	AAAGATTGCTTGCATCATATTCATCTTTTATTTAT[C/G]TTGAAATGAGACATTTGAAATAAATAACTTCATTT	C	G	C // G	2	---	---	---	Apop_06391	NW_015442086.1	49981	Acropora sp.	A. digitifera	---	nuclear	0.746	recommended
AX-212300540	Affx-509870418	---	NW_015441699.1	184590	+	GTAGTTCATTGAAGATTTGCAATGATACAGCCAAC[A/C]GACCCAAATTTACGAGAAAAAGCTAATTAATCATG	A	C	A // C	2	---	---	---	Apop_06330	NW_015441699.1	184590	Acropora sp.	A. digitifera	---	nuclear	0.69	recommended
AX-197961227	Affx-501380237	---	NW_015441897.1	106890	+	CTGTTGATGTGACTTCAGCTTAAATTTATAAACTA[A/C]ACTCCCTGTCAAGCATTTCCTATCAGTTGGGTAGC	A	C	A // C	2	---	---	---	Afix_14823	NW_015441897.1	106890	Acropora sp.	A. digitifera	---	nuclear	0.766	recommended
AX-198079238	Affx-501392841	---	NW_015441380.1	264481	+	CCTAACCCCTGACCGGTTTTGGTCGTTCCCGGTTC[C/G]ACGTAATCAAGGTAACTTTGGGATATTTCGTGCTT	C	G	C // G	2	---	---	---	Apop_02976	NW_015441380.1	264481	Acropora sp.	A. digitifera	---	nuclear	0.69	recommended
AX-197939627	Affx-501366727	---	NW_015441057.1	2162786	+	GATATTTCTAGTACTAGACTTATGTTTGTATTATC[A/G]TTATTATTATTATTTACTGGCAAAGATCATCTCAG	A	G	A // G	2	---	---	---	Afix_01228	NW_015441057.1	2162786	Acropora sp.	A. digitifera	---	nuclear	0.688	recommended
AX-197961276	Affx-501380270	---	NW_015441897.1	61086	+	ACGCAAGGTGTTGCACCAGAAGAATTGTACAAGAG[A/G]AGGTGGGTGGTGGGTGGAGGCAAGATGGAGTCTTC	A	G	A // G	2	---	---	---	Afix_14856	NW_015441897.1	61086	Acropora sp.	A. digitifera	---	nuclear	0.722	recommended
AX-197939718	Affx-501366785	---	NW_015441057.1	2370760	+	ATTAACACTTCGTGAATGATGGTTGTTTGGCGACA[A/G]GTGAAGGAACCACTGAAAAGATTTCAGAGTTCCAG	A	G	A // G	2	---	---	---	Afix_01286	NW_015441057.1	2370760	Acropora sp.	A. digitifera	---	nuclear	0.614	recommended
AX-212297094	Affx-509866984	---	NW_015442160.1	70809	+	ACTGTTATTTGTAGCCCAGAACATTGGTGCCTTCA[A/G]CAGCAAGAGCTAGAGTAGTCAAGACATACACCAAT	A	G	A // G	2	---	---	---	AP_var_5750	NW_015442160.1	70809	Acropora sp.	A. digitifera	---	nuclear	0.662	recommended
AX-212299211	Affx-509869101	---	NW_015441066.1	1308528	+	ATTTTTGGAACAAGTTCAAAATCAAGGTCTATAAA[C/T]AAACATGTATAATTCAAAAGGGCTGTGTTAGAATA	T	C	T // C	2	---	---	---	Apop_05012	NW_015441066.1	1308528	Acropora sp.	A. digitifera	---	nuclear	0.652	recommended
AX-197981925	Affx-501392724	---	NW_015441302.1	476434	+	AGGGACGAATTTCTTTTTCGATACGAATTTCTTGG[A/C]AGTGACCAGTTCCACAATTGAAAGAACATTTTGTA	A	C	A // C	2	---	---	---	Apop_02859	NW_015441302.1	476434	Acropora sp.	A. digitifera	---	nuclear	0.72	recommended
AX-212293938	Affx-509863825	---	NW_015441233.1	377589	+	ATCCTTCTGTGGACGAATTCAAGTGCCCTTTCAAT[A/G]GGAAAGACTCGGACTCGGAAACTGCTTTTCTGTGA	A	G	A // G	2	---	---	---	AP_var_2591	NW_015441233.1	377589	Acropora sp.	A. digitifera	---	nuclear	0.72	recommended
AX-197952897	Affx-501375056	---	NW_015441274.1	497368	+	ATTAATGCTGCTTAGATCATCGCAATTAGATGACG[C/T]TTATGCAGTCTTTTTTTTTTCTTCAATGAAGCTGG	T	C	T // C	2	---	---	---	Afix_09600	NW_015441274.1	497368	Acropora sp.	A. digitifera	---	nuclear	0.658	recommended
AX-197948609	Affx-501372400	---	NW_015441168.1	731400	+	CGGATAGAAATCGGTAGTTCTGGGGTCGGATTCTA[C/T]TGTTACACTGACTCACTCACTCAGTCAGAAGGACA	T	C	T // C	2	---	---	---	Afix_06944	NW_015441168.1	731400	Acropora sp.	A. digitifera	---	nuclear	0.628	recommended
AX-198062090	Affx-501382384	---	NW_015441325.1	326360	+	GTCCTCGCTAGACGCCCCATACTCCATTGCAAGTG[C/T]AGCCTCATTAATGAGTTCTCCAGCAGCCGGTGCAA	T	C	T // C	2	---	---	---	Apop_01484	NW_015441325.1	326360	Acropora sp.	A. digitifera	1	nuclear	0.672	recommended
AX-197961302	Affx-501380288	---	NW_015441897.1	97440	+	GGGTCAAAAGAATGGTTTACCTTTCATAGACTAAG[G/T]GAGAAAGCGGAAAAAAAAAGAAAAACCAGGGAAAA	T	G	T // G	2	---	---	---	Afix_14874	NW_015441897.1	97440	Acropora sp.	A. digitifera	---	nuclear	0.686	recommended
AX-212301269	Affx-509871160	---	NW_015441279.1	128785	+	GGAAAGATGTTAGGTTTTCAGATGTTACAATTACA[A/C]ACCGATTTCTTTCTTTTTTTATTTGAAGAGACTAC	A	C	A // C	2	---	---	---	Apop_07072	NW_015441279.1	128785	Acropora sp.	A. digitifera	---	nuclear	0.756	recommended
AX-212303316	Affx-509873173	---	NW_015441330.1	248575	+	CAGCTGTTGATCCAAACATCAATCAACAGCTTTAT[G/T]ATATTTCTCGATAGACGTGATGGTGGTTCACAAAC	T	G	T // G	2	---	---	---	Apop_09086	NW_015441330.1	248575	Acropora sp.	A. digitifera	---	nuclear	0.72	recommended
AX-212298665	Affx-509868555	---	NW_015441174.1	217131	+	GCAATTCAAATTTGTTGGCTTAAGAACTGTTCTGC[C/T]TTAACCATAATGGGTGTTCGGCACTGCCACTTTCT	T	C	T // C	2	---	---	---	Apop_04465	NW_015441174.1	217131	Acropora sp.	A. digitifera	---	nuclear	0.73	recommended
AX-197962992	Affx-501381337	---	NW_015441095.1	398522	+	CAATAGAAAATACCTCAGTCCCTGGTTAAACAGTC[A/G]TTATATTTTGTGGGCAACTTATGTGAACAAACTTT	A	G	A // G	2	---	---	---	Apop_00437	NW_015441095.1	398522	Acropora sp.	A. digitifera	1	nuclear	0.668	recommended
AX-212298954	Affx-509868844	---	NW_015441139.1	540580	+	TTGACGACTATAAACACAACTGGGAGATTCCTTCC[A/C]GCTATTATCCGTTTCTTAAGCTTGTCTCCAAAAAC	A	C	A // C	2	---	---	---	Apop_04754	NW_015441139.1	540580	Acropora sp.	A. digitifera	---	nuclear	0.682	recommended
AX-197962540	Affx-501381069	---	NW_015441066.1	986743	+	AAAGGATTGCACGAGGATCATCTACATTTATGACA[A/G]ATGGAACATGAGTATAATGCTGTCATCTTATTTGA	A	G	A // G	2	---	---	---	Apop_00169	NW_015441066.1	986743	Acropora sp.	A. digitifera	1	nuclear	0.706	recommended
AX-212302478	Affx-509872335	---	NW_015441152.1	798953	+	AGAATTCGTTTCTCTATCTTGTTCACCGCGTTGTT[C/G]TCCTCTGTTCTGTAAAGTAATAGGTACTGGTTACG	C	G	C // G	2	---	---	---	Apop_08248	NW_015441152.1	798953	Acropora sp.	A. digitifera	---	nuclear	0.64	recommended
AX-212305628	Affx-509862226	---	NW_015441098.1	1063357	+	TATTCCAAAAAAGTAGGTTGTGGGGAAAAATGTTC[A/G]TAATTTAGCAGGGCCAATTTTCAACAAAGTTGAGT	A	G	A // G	2	---	---	---	AP_var_0992	NW_015441098.1	1063357	Acropora sp.	A. digitifera	---	nuclear	0.694	recommended
AX-212313673	Affx-509870264	---	NW_015441063.1	1269925	+	ATTTTCGCCGCTGCTCGGGTCTACCTTCAGCGCGC[C/G]CTCTGGGTTAGCCTTTATTAAAGCATTGTTGCTAG	C	G	C // G	2	---	---	---	Apop_06176	NW_015441063.1	1269925	Acropora sp.	A. digitifera	---	nuclear	0.74	recommended
AX-198043927	Affx-501371390	---	NW_015441139.1	611281	+	ACCTTTCTAGGGCCCCGTTCAGTGTCACCCTTTCT[A/G]TCATTTGCTAAGATGTTCATACTTTTGTTTAAAAC	A	G	A // G	2	---	---	---	Afix_05934	NW_015441139.1	611281	Acropora sp.	A. digitifera	---	nuclear	0.774	recommended
AX-212306896	Affx-509863497	---	NW_015441197.1	520625	+	CTGACCAGAAGCTGAGGTGGCGTGGTGGGGTCAAC[A/G]AAGGATAAGGGTTCCCTGCTTATATCTCACCACGA	A	G	A // G	2	---	---	---	AP_var_2263	NW_015441197.1	520625	Acropora sp.	A. digitifera	---	nuclear	0.644	recommended
AX-212300438	Affx-509870316	---	NW_015441363.1	180361	+	GCGGAGACATAAAAAACGTGTGGAGCTCTTCCTTC[G/T]CTGATTTATATTTTTAAAGATATTTTTTCCTCGTA	T	G	T // G	2	---	---	---	Apop_06228	NW_015441363.1	180361	Acropora sp.	A. digitifera	---	nuclear	0.624	recommended
AX-212300380	Affx-509870258	---	NW_015441060.1	861331	+	TGTTCAGTAATAGATCATATACAACTTCAAAATAT[G/T]GTAAGCACATAAAGGTGGCGCACGAAACGTTAGGC	T	G	T // G	2	---	---	---	Apop_06170	NW_015441060.1	861331	Acropora sp.	A. digitifera	---	nuclear	0.716	recommended
AX-212297811	Affx-509867701	---	NW_015441090.1	192032	+	GCGTAGAATTCTCAGCTACACGCGTTAAATCAGGC[A/G]ACGCTGCTAATACCGCCATATTGGATTTGGGTAAG	A	G	A // G	2	---	---	---	Apop_03611	NW_015441090.1	192032	Acropora sp.	A. digitifera	---	nuclear	0.68	recommended
AX-197955997	Affx-501377015	---	NW_015441388.1	264348	+	TAAACCGCTTAACCAAGTTAATTGCGACTTGAAAA[C/T]AAGCAGTGCATCTTTAATTAATATCCTGCAATGTT	T	C	T // C	2	---	---	---	Afix_11559	NW_015441388.1	264348	Acropora sp.	A. digitifera	---	nuclear	0.722	recommended
AX-197942955	Affx-501368819	---	NW_015441083.1	1045660	+	TAAAGAACTTTGACGTTTGCTGATTCTCTGTTTCC[C/T]GACAACTTCAACAGAGTAACCACACTAACGGTTAA	T	C	T // C	2	---	---	---	Afix_03320	NW_015441083.1	1045660	Acropora sp.	A. digitifera	---	nuclear	0.634	recommended
AX-197940082	Affx-501367034	---	NW_015441058.1	397684	+	TTTTAGTTAGTTCCCAAGTCTGGATGATAGTACAT[C/G]GTAGACTTGATCAAGTTTTAATGATACTGAACTTG	C	G	C // G	2	---	---	---	Afix_01535	NW_015441058.1	397684	Acropora sp.	A. digitifera	---	nuclear	0.74	recommended
[truncated: 51,981 more rows]
