# Supplementary material for: STAGdb: a 30K SNP genotyping array and Science Gateway for Acropora corals and their dinoflagellate symbionts
Source: Sci Rep. 2020 Jul 27;10:12488. doi: 10.1038/s41598-020-69101-z (PMC7385180; doi:10.1038/s41598-020-69101-z)
Supplement: Supplementary file 2 — Supplementary Information 2. [file 41598_2020_69101_MOESM2_ESM.csv]

##For information about the Annotation file content	please see the bundled README file.
#%guid=0000082f-2b88-4e5b-50ba-0054c7000413
#%create_date=Thu Apr 26 11:20:32 2018
#%chip_type=Axiom_AcropSNP
#%genome-species=Axiom_AcropSNP_algae.r1
#%genome-version=N/A
#%genome-version-ucsc=N/A
#%genome-version-ncbi=N/A
#%genome-version-create_date=N/A
#%dbSNP_date=N/A
#%dbSNP_version=N/A
#%hapmap-date=N/A
#%hapmap-version=N/A
#%netaffx-annotation-date=N/A
#%netaffx-annotation-netaffx-build=N/A
#%netaffx-annotation-tabular-format-version=1.0
#%netaffx-annotation-docgen-method=com.affymetrix.database.docgen.DocGenDriver
#%netaffx-annotation-docgen-version=cluster_friendly_submission
Probe Set ID	Affy SNP ID	dbSNP RS ID	Chromosome	Physical Position	Strand	Flank	Allele A	Allele B	Ordered Alleles	Allele Count	ChrX pseudo-autosomal region 1	ChrX pseudo-autosomal region 2	Genetic Map	cust_id	cust_chr	cust_pos	organism	ref_str	snp_priority	chr_type	pconvert	recommendation
AX-198034424	Affx-501395706	---	Stridac_scaffold31|size473395	116347	+	CCTAGAGTCAATAATTTTTCTATCTTAATTCTTTT[A/C/G]CTTTCATATCTTTTCCTAATCCTTTCTATAATCTC	A	C	A // C // G	3	---	---	---	Sclade_10	Stridac_scaffold31|size473395	116347	Symbiodinium fitti	Symbiodinium spp.	1	mitochondria	0.676	not_recommended
AX-198083379	Affx-501395392	---	Sfitti_scaffold283|size30940	2226	+	GTGAACGTCGATAAG[A/T]GAAGACCGTCAAATGATAGAAAACTACTGTTACCA	A	T	A // T	2	---	---	---	Sfix_Sfitti_0089	Sfitti_scaffold283|size30940	2226	Symbiodinium fitti	Symbiodinium fitti	1	nuclear	0.656	recommended
AX-197984499	Affx-501394263	---	Stridac_scaffold4651|size54771	5132	+	TCGCCCGTCGGCTTTGGTACTTCCTGCACTGACTG[C/T]GCACTGTGGGGTCGCAACAGACCCGAAACAACTAA	T	C	T // C	2	---	---	---	Sfix_Stridac_01229	Stridac_scaffold4651|size54771	5132	Symbiodinium fitti	Symbiodinium tridacnidorum	---	nuclear	0.47	neutral
AX-198083446	Affx-501395436	---	Sfitti_scaffold59545|size2652	981	+	GAGAAATATTTTCATGTGATT[A/G]TAGGAACAATAAGTTATCAGTATTATAGTTGTTGT	A	G	A // G	2	---	---	---	Sfix_Sfitti_0133	Sfitti_scaffold59545|size2652	981	Symbiodinium fitti	Symbiodinium fitti	1	nuclear	0.748	recommended
AX-198083706	Affx-501395599	---	Sfitti_scaffold2567|size14110	2240	+	AATCTTGCAAGGAGCGACCTAGGTTGTCG[C/G]TTTGCCTCAGAAGCTGCTCTCCCAGGGTACAACCA	C	G	C // G	2	---	---	---	Spop_Sfitti_0070	Sfitti_scaffold2567|size14110	2240	Symbiodinium fitti	Symbiodinium fitti	1	nuclear	0.464	neutral
AX-197982796	Affx-501393241	---	Stridac_scaffold360|size266387	112645	+	TTAAGCTATAACCCCCCTATAGTCCCGGTATATAC[A/T]TAACATAACATGATATAATATGTTTTCATTTAACA	A	T	A // T	2	---	---	---	Sfix_Stridac_00207	Stridac_scaffold360|size266387	112645	Symbiodinium fitti	Symbiodinium tridacnidorum	---	nuclear	0.372	not_recommended
AX-197984486	Affx-501394255	---	Stridac_scaffold4591|size55566	25701	+	GCCAGAAGAGAACATCGTCATTCGTGATCTCCCCA[A/C]GGACACCGGGTCGCATGACTTGCGCGGAGATGCGC	A	C	A // C	2	---	---	---	Sfix_Stridac_01221	Stridac_scaffold4591|size55566	25701	Symbiodinium fitti	Symbiodinium tridacnidorum	---	nuclear	0.504	neutral
AX-197984101	Affx-501394020	---	Stridac_scaffold3096|size86777	45096	+	CACGCCGGCACCATGATAGAATTCCTAAAATGCTT[A/G]TGGCTCCCAAAAGAGGGCCTCCTGCCCACTCGAGT	A	G	A // G	2	---	---	---	Sfix_Stridac_00986	Stridac_scaffold3096|size86777	45096	Symbiodinium fitti	Symbiodinium tridacnidorum	---	nuclear	0.686	recommended
AX-197983447	Affx-501393641	---	Stridac_scaffold1385|size154906	80614	+	CCTTCCTGGTGACACTTTGCGTGACATAACAGCAA[C/G]TGCAACCAGGGGTTTGGCCGCGAATTCAAGTACAG	C	G	C // G	2	---	---	---	Sfix_Stridac_00607	Stridac_scaffold1385|size154906	80614	Symbiodinium fitti	Symbiodinium tridacnidorum	---	nuclear	0.712	recommended
AX-198082016	Affx-501394540	---	Stridac_scaffold162|size336361	281028	+	TTGTCTGCAGCGGGTCAAAGCACCGAGGCAGCAGC[A/G]TAAGCAGCTGGTTCAGCGGCACGCGGGCCTCGCCG	A	G	A // G	2	---	---	---	Sfix_Stridac_01506	Stridac_scaffold162|size336361	281028	Symbiodinium fitti	Symbiodinium tridacnidorum	---	nuclear	0.436	neutral
AX-198080981	Affx-501393884	---	Stridac_scaffold2375|size107884	58823	+	TAAGCCCCCGGCTGGCAAAATGGATTCTTCCCGTC[G/T]TCGTGCTCAAAAGCCCAGGTCAGCATCTCACTCGA	T	G	T // G	2	---	---	---	Sfix_Stridac_00850	Stridac_scaffold2375|size107884	58823	Symbiodinium fitti	Symbiodinium tridacnidorum	---	nuclear	0.588	neutral
AX-198082639	Affx-501394936	---	Stridac_scaffold2023|size122302	56958	+	CTCAGCCGTTCGGCGAGCACGTGCTCGAGGGTCGC[C/T]GTGAGACGCTGCGGAAACATGTTCCTTGGCCAATA	T	C	T // C	2	---	---	---	Sfix_Stridac_01902	Stridac_scaffold2023|size122302	56958	Symbiodinium fitti	Symbiodinium tridacnidorum	---	nuclear	0.542	neutral
AX-198082804	Affx-501395029	---	Stridac_scaffold2697|size97658	62500	+	ATCTCCTAGACCCTGGCGGAAATCTCGCCACCGCT[A/T]GGCTGAAGAGATGCTCATGCAGGGCTACATCCCCA	A	T	A // T	2	---	---	---	Sfix_Stridac_01995	Stridac_scaffold2697|size97658	62500	Symbiodinium fitti	Symbiodinium tridacnidorum	---	nuclear	0.554	neutral
AX-198080921	Affx-501393847	---	Stridac_scaffold2152|size116705	112073	+	CTCTGAGCCTGGCTGCAGCGACGCCCTCTACAGAG[A/C]AAACCAGGAACTGCAGGAGGAGAAGCTGAGTAGCC	A	C	A // C	2	---	---	---	Sfix_Stridac_00813	Stridac_scaffold2152|size116705	112073	Symbiodinium fitti	Symbiodinium tridacnidorum	---	nuclear	0.5	neutral
AX-198082253	Affx-501394697	---	Stridac_scaffold643|size223022	194829	+	CCTCCCCTCCCCTCAGACAATGCATCGGACAGCTT[G/T]GAGCCATGGAGCGCCCAGGAGCTGGAACCTGCCGA	T	G	T // G	2	---	---	---	Sfix_Stridac_01663	Stridac_scaffold643|size223022	194829	Symbiodinium fitti	Symbiodinium tridacnidorum	---	nuclear	0.408	neutral
AX-198081073	Affx-501393941	---	Stridac_scaffold2645|size99423	18637	+	CAAGGCAGGACCCTACAGACTGTAATTCCCCACCA[A/C]CTTGACACCAAAACAGGATCCTGGAAACCGTAATC	A	C	A // C	2	---	---	---	Sfix_Stridac_00907	Stridac_scaffold2645|size99423	18637	Symbiodinium fitti	Symbiodinium tridacnidorum	---	nuclear	0.586	neutral
AX-198080540	Affx-501393603	---	Stridac_scaffold1276|size166824	161874	+	ACAGGAGCAACACTGCCGCCCCCAAGGGACCTCTT[A/C]CTTAGGAGCAAGTGGGTTTTGGGCACACTTGGTAA	A	C	A // C	2	---	---	---	Sfix_Stridac_00569	Stridac_scaffold1276|size166824	161874	Symbiodinium fitti	Symbiodinium tridacnidorum	---	nuclear	0.598	neutral
AX-198082257	Affx-501394699	---	Stridac_scaffold651|size221605	172652	+	GGGTTTAGGGTTAGGTTTGAGGGTTGTGTGGATTA[A/G]GCGGTTGGCGATCAGTCCTCTACAGAAGTTCGGGG	A	G	A // G	2	---	---	---	Sfix_Stridac_01665	Stridac_scaffold651|size221605	172652	Symbiodinium fitti	Symbiodinium tridacnidorum	---	nuclear	0.57	neutral
AX-198080447	Affx-501393547	---	Stridac_scaffold1138|size171120	9286	+	CGGCACAGGCGTACGTGCTGCTACGCAGCCAAAAC[C/T]TGGCAAGCTTAAGACGCAACATTCCGGCTTGCGCC	T	C	T // C	2	---	---	---	Sfix_Stridac_00513	Stridac_scaffold1138|size171120	9286	Symbiodinium fitti	Symbiodinium tridacnidorum	---	nuclear	0.65	recommended
AX-198082910	Affx-501395084	---	Stridac_scaffold3206|size84070	3845	+	TACCGTTTGCAGGCCCCGTGGTCTCGTGGCGCGGT[A/G]GCGACCAGAGCATCTTGTGCTGGTGAGCTTTGCCC	A	G	A // G	2	---	---	---	Sfix_Stridac_02050	Stridac_scaffold3206|size84070	3845	Symbiodinium fitti	Symbiodinium tridacnidorum	---	nuclear	0.452	neutral
AX-197984149	Affx-501394046	---	Stridac_scaffold3209|size84060	53079	+	AAGGTCCGAGTACCAAGACAGCAGGAGCCCGAAAT[A/G]CCGGGCATGGCATATTTGCGCCGTCGCCCAGGTAT	A	G	A // G	2	---	---	---	Sfix_Stridac_01012	Stridac_scaffold3209|size84060	53079	Symbiodinium fitti	Symbiodinium tridacnidorum	---	nuclear	0.568	neutral
AX-198079951	Affx-501393230	---	Stridac_scaffold341|size270560	58497	+	GCACGGGCAGGCTTATGCGCCCCGTCAGCACTCAA[A/G]CGATGTTTTCTCCACTGCGGTGGTGCGTGGACTTG	A	G	A // G	2	---	---	---	Sfix_Stridac_00196	Stridac_scaffold341|size270560	58497	Symbiodinium fitti	Symbiodinium tridacnidorum	---	nuclear	0.47	neutral
AX-197983041	Affx-501393393	---	Stridac_scaffold683|size217977	161609	+	ATGCTCCGCTCCGTGGCGAGCTTGGAGGACATCCT[G/T]AAGGCTCCTGGCGAGCACGGTGCCACTACGGTGCC	T	G	T // G	2	---	---	---	Sfix_Stridac_00359	Stridac_scaffold683|size217977	161609	Symbiodinium fitti	Symbiodinium tridacnidorum	---	nuclear	0.512	neutral
AX-198080882	Affx-501393821	---	Stridac_scaffold2051|size121436	25617	+	TGAATGCAGAGTAGTGGGCTCAACGAGCGCCGGTC[C/T]CAGTCCGAAACTTGGGAAGGAAGGCTTCAGGCTTC	T	C	T // C	2	---	---	---	Sfix_Stridac_00787	Stridac_scaffold2051|size121436	25617	Symbiodinium fitti	Symbiodinium tridacnidorum	---	nuclear	0.572	neutral
AX-197983860	Affx-501393879	---	Stridac_scaffold2331|size109131	4382	+	GGAGCCTTGGAAGCTGAGTCGCTGCCCGCAACATT[C/T]GCATGTCAGCCACTGCGATCCAGACGGCCTTGTGA	T	C	T // C	2	---	---	---	Sfix_Stridac_00845	Stridac_scaffold2331|size109131	4382	Symbiodinium fitti	Symbiodinium tridacnidorum	---	nuclear	0.566	neutral
AX-197984453	Affx-501394231	---	Stridac_scaffold4395|size58966	17620	+	CAGTGCATCACCTCAGCACCGGCAAGCGCAGCACA[A/G]ACGAGCGCTCGTAAAGAGCGCTCGTACGACAAGCT	A	G	A // G	2	---	---	---	Sfix_Stridac_01197	Stridac_scaffold4395|size58966	17620	Symbiodinium fitti	Symbiodinium tridacnidorum	---	nuclear	0.518	neutral
AX-197985621	Affx-501394949	---	Stridac_scaffold2080|size120134	108750	+	CGGAGGCTTTGATTGCCGGTACTTCGTCCCGGCAT[C/T]TTCCACGGTAGGCTGTGTTGGGATCGACCGTGGAT	T	C	T // C	2	---	---	---	Sfix_Stridac_01915	Stridac_scaffold2080|size120134	108750	Symbiodinium fitti	Symbiodinium tridacnidorum	---	nuclear	0.502	neutral
AX-197984503	Affx-501394266	---	Stridac_scaffold4657|size54709	20977	+	ATCTTCAAAGCAGCCTCTGTCAGATCAGCCTCTCC[C/T]GTCTCTTGTCTACTTCGCACGGGCTCTGCATCCAA	T	C	T // C	2	---	---	---	Sfix_Stridac_01232	Stridac_scaffold4657|size54709	20977	Symbiodinium fitti	Symbiodinium tridacnidorum	---	nuclear	0.488	neutral
AX-197984448	Affx-501394227	---	Stridac_scaffold4380|size59253	35997	+	CCAGGGAGCCTCGCGCTTTGGGCGAGAGGACCCCT[A/G]CAGCGGTAGCTCAGCGAGCATGGAGCCCAGAGCCG	A	G	A // G	2	---	---	---	Sfix_Stridac_01193	Stridac_scaffold4380|size59253	35997	Symbiodinium fitti	Symbiodinium tridacnidorum	---	nuclear	0.39	not_recommended
AX-197982657	Affx-501393153	---	Stridac_scaffold176|size329506	275916	+	AATACGTAGAACTCCGTCCTCGAAACCACGGCTCG[C/T]GGAAGCGCCGGTGGCCGAGGCATGCCCTGACTCAC	T	C	T // C	2	---	---	---	Sfix_Stridac_00119	Stridac_scaffold176|size329506	275916	Symbiodinium fitti	Symbiodinium tridacnidorum	---	nuclear	0.392	not_recommended
AX-197983978	Affx-501393946	---	Stridac_scaffold2672|size106346	86395	+	CATAGTCTGATTCCCAAGATGCCGTACCTAGGATG[C/T]ATATGGAGTTTCCAACAATAGGGGACCCGAATATA	T	C	T // C	2	---	---	---	Sfix_Stridac_00912	Stridac_scaffold2672|size106346	86395	Symbiodinium fitti	Symbiodinium tridacnidorum	---	nuclear	0.618	recommended
AX-197985507	Affx-501394872	---	Stridac_scaffold1573|size143479	129340	+	AACGACAAAACCTTGAACCTTAAATCCTAAACCAC[A/G]AAACCCGAAACCCTATAAACCCCAAATCCTAAATC	A	G	A // G	2	---	---	---	Sfix_Stridac_01838	Stridac_scaffold1573|size143479	129340	Symbiodinium fitti	Symbiodinium tridacnidorum	---	nuclear	0	not_recommended
AX-197984572	Affx-501394303	---	Stridac_scaffold5127|size47466	15376	+	GTGCGTTCAAGACATATGACATATGATGAACCGGA[A/G]TGGCCAAATGAGGGGGCGTGTTTTAGATATATGAT	A	G	A // G	2	---	---	---	Sfix_Stridac_01269	Stridac_scaffold5127|size47466	15376	Symbiodinium fitti	Symbiodinium tridacnidorum	---	nuclear	0	not_recommended
AX-197983310	Affx-501393558	---	Stridac_scaffold1167|size168150	86718	+	AGTCTATATTCGGGCGGACCCTACACTTTAAACCC[C/T]GAACTCCTAAACTCTAAACCGGGGACTACAAGGAA	T	C	T // C	2	---	---	---	Sfix_Stridac_00524	Stridac_scaffold1167|size168150	86718	Symbiodinium fitti	Symbiodinium tridacnidorum	---	nuclear	0	not_recommended
AX-198081713	Affx-501394352	---	Stridac_scaffold5700|size39313	4390	+	GAGTCCTTGAGCCAGAAGCCGAAGGCCGCGCAGCT[C/T]CTCCTCCCGAACATTGCGCCCTGAACCTTTCACCT	T	C	T // C	2	---	---	---	Sfix_Stridac_01318	Stridac_scaffold5700|size39313	4390	Symbiodinium fitti	Symbiodinium tridacnidorum	---	nuclear	0.452	neutral
AX-197986269	Affx-501395341	---	Sfitti_scaffold138740|size1416	83	+	GATCCTAGCCTGAACCTGCTGTAGACGCAGAAAGG[G/T]TTACCAAGGCCCACTCCTAAACCGTAAACTCAACC	T	G	T // G	2	---	---	---	Sfix_Sfitti_0038	Sfitti_scaffold138740|size1416	83	Symbiodinium fitti	Symbiodinium fitti	1	nuclear	0.546	neutral
AX-197982819	Affx-501393256	---	Stridac_scaffold392|size261249	208578	+	GGGCTTCGGTGCGTTTAGACTTGAGGTAATTGCCG[G/T]TTGTGCAGGTGAAGGGTTTAGGGTTTACGGCTCCG	T	G	T // G	2	---	---	---	Sfix_Stridac_00222	Stridac_scaffold392|size261249	208578	Symbiodinium fitti	Symbiodinium tridacnidorum	---	nuclear	0.568	neutral
AX-197937650	Affx-501365405	---	Stridac_scaffold22|size499681	408462	+	ACATTACACACACATGTATATATATATATATATAT[A/C]CGTATCTTTATATATATATATATATTTAAGTCTTG	A	C	A // C	2	---	---	---	Sfix_Stridac_00012	Stridac_scaffold22|size499681	408462	Symbiodinium fitti	Symbiodinium tridacnidorum	---	nuclear	0	not_recommended
AX-197985459	Affx-501394839	---	Stridac_scaffold1327|size158912	45563	+	GGGCGCTCTGGGTCCTCGAGGTCCCCTCAGAATTA[A/C]AGTTTAGCGTTTAGGGTTCAGGATAAACGGAGCGA	A	C	A // C	2	---	---	---	Sfix_Stridac_01805	Stridac_scaffold1327|size158912	45563	Symbiodinium fitti	Symbiodinium tridacnidorum	---	nuclear	0.492	neutral
AX-197986749	Affx-501395639	---	Sfitti_scaffold33|size51409	37322	+	TTGTTTATACTACAACCTGAGAAATTCAAGTCATT[C/T]AACGTGTTTATTTTTGTCGAGTTGTTTCGCTTCTT	T	C	T // C	2	---	---	---	Spop_Sfitti_0110	Sfitti_scaffold33|size51409	37322	Symbiodinium fitti	Symbiodinium fitti	1	nuclear	0	not_recommended
AX-197985101	Affx-501394617	---	Stridac_scaffold385|size262682	167659	+	AGACCGCTATATTATGGGCTTAGGGTTTTATTCGC[C/T]AAGCCAAAACCCTAAACCCCTACGTATACCAGGAC	T	C	T // C	2	---	---	---	Sfix_Stridac_01583	Stridac_scaffold385|size262682	167659	Symbiodinium fitti	Symbiodinium tridacnidorum	---	nuclear	0	not_recommended
AX-198081421	Affx-501394168	---	Stridac_scaffold3924|size67769	21322	+	AAAAACATCGCGAAGGCGATTCTGGAGGACACTCG[C/T]TTTGGCACCCCCATGCGCAGCGCATCTTGATGCAG	T	C	T // C	2	---	---	---	Sfix_Stridac_01134	Stridac_scaffold3924|size67769	21322	Symbiodinium fitti	Symbiodinium tridacnidorum	---	nuclear	0.47	neutral
AX-197982821	Affx-501393257	---	Stridac_scaffold393|size397192	167201	+	AGGGTTTTTACAGGTAAACCCTAAACCCTAAAGTA[C/T]CTACGGTTTCAGGGGTCAGACCCTCTAATTAAGGG	T	C	T // C	2	---	---	---	Sfix_Stridac_00223	Stridac_scaffold393|size397192	167201	Symbiodinium fitti	Symbiodinium tridacnidorum	---	nuclear	0	not_recommended
AX-197983393	Affx-501393607	---	Stridac_scaffold1285|size161466	39858	+	TAGGATTTTAGGTTTGGCGTTTTAGGGTTCCGGCT[G/T]TAGGGATGTAGGGGTTTAGGGTTCAGAGGGTCAGG	T	G	T // G	2	---	---	---	Sfix_Stridac_00573	Stridac_scaffold1285|size161466	39858	Symbiodinium fitti	Symbiodinium tridacnidorum	---	nuclear	0	not_recommended
AX-197985678	Affx-501394985	---	Stridac_scaffold2370|size108066	78421	+	GGTTTCAGGGCTTGGGGTTTCCAACCCTACCCTGA[A/C]GTAAATGAGAGTTTCCGAATCATAAGCGATCCCAA	A	C	A // C	2	---	---	---	Sfix_Stridac_01951	Stridac_scaffold2370|size108066	78421	Symbiodinium fitti	Symbiodinium tridacnidorum	---	nuclear	0	not_recommended
AX-197983882	Affx-501393890	---	Stridac_scaffold2426|size106408	37590	+	ATATGGCTTTGCTACATATATATATATATATATAT[A/T]GATCGTATTATATATATACATAAACATATATTTTC	A	T	A // T	2	---	---	---	Sfix_Stridac_00856	Stridac_scaffold2426|size106408	37590	Symbiodinium fitti	Symbiodinium tridacnidorum	---	nuclear	0	not_recommended
AX-197985582	Affx-501394925	---	Stridac_scaffold1925|size126804	1123	+	GGATCAGGGTGTAGGGTTTAGGACTGTCTGAGCAT[A/T]AAGCTTTTGTAAGGTTTAGGGACATCTGTCATAGG	A	T	A // T	2	---	---	---	Sfix_Stridac_01891	Stridac_scaffold1925|size126804	1123	Symbiodinium fitti	Symbiodinium tridacnidorum	---	nuclear	0	not_recommended
AX-197982906	Affx-501393309	---	Stridac_scaffold495|size243727	226665	+	AATTGTACCTTCAAAAAAGGGATATGGCCCTAAAA[A/C]ATCGCACATGCAATTTTTGTTTGCTGTACCTTGGT	A	C	A // C	2	---	---	---	Sfix_Stridac_00275	Stridac_scaffold495|size243727	226665	Symbiodinium fitti	Symbiodinium tridacnidorum	---	nuclear	0.58	neutral
AX-198081150	Affx-501393990	---	Stridac_scaffold2912|size91903	40714	+	CATACCAGTGGAGTCAGTAGGGGTGGTAGAGGCAG[C/T]GGCTGGATTTGGCGGCCTCAGGCTCGGTACCGGCG	T	C	T // C	2	---	---	---	Sfix_Stridac_00956	Stridac_scaffold2912|size91903	40714	Symbiodinium fitti	Symbiodinium tridacnidorum	---	nuclear	0.406	neutral
AX-197986006	Affx-501395185	---	Stridac_scaffold4740|size53552	11653	+	TTCCTTAAAGGGATCTATCGGGGGTTTAGGGCTTT[A/C]GGATTTTCGGGTTTATGGGTGCAGGGGTTTATGCT	A	C	A // C	2	---	---	---	Sfix_Stridac_02151	Stridac_scaffold4740|size53552	11653	Symbiodinium fitti	Symbiodinium tridacnidorum	---	nuclear	0	not_recommended
AX-197983439	Affx-501393636	---	Stridac_scaffold1382|size154990	150476	+	GACGGCTGCTGCTGCTGGTGTGGTTGCTGTCAGAG[A/T]AGTAGTTAGTAGTAGTAACCATAGCAGTAGTTATC	A	T	A // T	2	---	---	---	Sfix_Stridac_00602	Stridac_scaffold1382|size154990	150476	Symbiodinium fitti	Symbiodinium tridacnidorum	---	nuclear	0	not_recommended
AX-197983517	Affx-501393685	---	Stridac_scaffold1522|size146416	97423	+	CGGTGCTCACGGATTTAGAATGTAGAGGCCTTAAT[A/G]AGTGGGTGCGGGCGCATAGGGCGCCACGCTGCGTT	A	G	A // G	2	---	---	---	Sfix_Stridac_00651	Stridac_scaffold1522|size146416	97423	Symbiodinium fitti	Symbiodinium tridacnidorum	---	nuclear	0	not_recommended
AX-197984937	Affx-501394521	---	Stridac_scaffold113|size366830	288994	+	GGGGTTCATATATAGAATCCTATAAATATAAGGAA[A/T]TCATAATAAGGAGCCCTAAAAAGGTAGCTTCTTCA	A	T	A // T	2	---	---	---	Sfix_Stridac_01487	Stridac_scaffold113|size366830	288994	Symbiodinium fitti	Symbiodinium tridacnidorum	---	nuclear	0	not_recommended
AX-197985026	Affx-501394572	---	Stridac_scaffold248|size294978	244684	+	TCTACCTCAAGGGTATGAAGATAATGATGTTCCAA[C/T]GCTCTGGCTTCTACTGTATACCACCCCAAACCCCG	T	C	T // C	2	---	---	---	Sfix_Stridac_01538	Stridac_scaffold248|size294978	244684	Symbiodinium fitti	Symbiodinium tridacnidorum	---	nuclear	0	not_recommended
AX-197983595	Affx-501393731	---	Stridac_scaffold1657|size139256	7943	+	GTACGTGTGTGGCTTTTTGCTTCAGCCAGCTGGCA[G/T]TAGCTGGGGCCATACTTGGCTAACTCGGGGTATAT	T	G	T // G	2	---	---	---	Sfix_Stridac_00697	Stridac_scaffold1657|size139256	7943	Symbiodinium fitti	Symbiodinium tridacnidorum	---	nuclear	0.568	neutral
AX-197985299	Affx-501394739	---	Stridac_scaffold833|size198570	77396	+	ATCTTAGGGTTTGGGGTAGTGTTCTCAAAGACGAA[A/G]AAATAGGAGCCTCGTAGACCCAGAGCAAAGAAAAT	A	G	A // G	2	---	---	---	Sfix_Stridac_01705	Stridac_scaffold833|size198570	77396	Symbiodinium fitti	Symbiodinium tridacnidorum	---	nuclear	0.638	recommended
AX-197984413	Affx-501394204	---	Stridac_scaffold4241|size61600	35795	+	GCACATCTTCCTGAGAAGACGAAGCTTTCAGACAA[C/T]TCAGCGGGCCGAAACATGTTGCAGCATGGATCAAG	T	C	T // C	2	---	---	---	Sfix_Stridac_01170	Stridac_scaffold4241|size61600	35795	Symbiodinium fitti	Symbiodinium tridacnidorum	---	nuclear	0.63	recommended
AX-197984908	Affx-501394504	---	Stridac_scaffold76|size410942	237172	+	ATCCCTGCAGCGCACAAGGTTCTGCACGATGCTGA[A/G]GCAACAGCCACGGCTGAATGCTGGGTCGCCGGCCA	A	G	A // G	2	---	---	---	Sfix_Stridac_01470	Stridac_scaffold76|size410942	237172	Symbiodinium fitti	Symbiodinium tridacnidorum	---	nuclear	0.514	neutral
AX-198079648	Affx-501393068	---	Stridac_scaffold43|size455124	350516	+	GTGAAGCCTTGCTCATTGTGCCCCTCCACTTGACA[G/T]CCGGCTGTCAGCAACGCCTCAACCACTTTCCGGTG	T	G	T // G	2	---	---	---	Sfix_Stridac_00034	Stridac_scaffold43|size455124	350516	Symbiodinium fitti	Symbiodinium tridacnidorum	---	nuclear	0.476	neutral
AX-197982681	Affx-501393169	---	Stridac_scaffold209|size313685	183785	+	CTGGGAAAGTTCGGTCAGCGCTGACCGCTGCTGTC[A/C]TGGCTTTGGGGGAGATCCATCCTGCTGGCAGGGGC	A	C	A // C	2	---	---	---	Sfix_Stridac_00135	Stridac_scaffold209|size313685	183785	Symbiodinium fitti	Symbiodinium tridacnidorum	---	nuclear	0.47	neutral
AX-198083188	Affx-501395261	---	Stridac_scaffold6647|size28621	12089	+	AAGAGAAGGTAGGGCACCCGATGACCCCTAAAGGA[A/G]CCCGAAGGAGAGCCCCAGACGACTTGGAACCCCAA	A	G	A // G	2	---	---	---	Sfix_Stridac_02227	Stridac_scaffold6647|size28621	12089	Symbiodinium fitti	Symbiodinium tridacnidorum	---	nuclear	0.442	neutral
AX-198081543	Affx-501394248	---	Stridac_scaffold4545|size56363	37411	+	CAGTCGCTGTTTTCGGACACCCCAGCTGCCGGGCA[G/T]GCCTTTTTGTGTGCAGCTTCGGTGCAACACTGTAA	T	G	T // G	2	---	---	---	Sfix_Stridac_01214	Stridac_scaffold4545|size56363	37411	Symbiodinium fitti	Symbiodinium tridacnidorum	---	nuclear	0.558	neutral
AX-198080226	Affx-501393408	---	Stridac_scaffold742|size208757	130177	+	AGCTTAGGGAAGTAGAGCTGGGGTGTAGGAGCAGG[C/T]TTGAGTCTGTAACATGCGAACCCTCAAGCGCGGTC	T	C	T // C	2	---	---	---	Sfix_Stridac_00374	Stridac_scaffold742|size208757	130177	Symbiodinium fitti	Symbiodinium tridacnidorum	---	nuclear	0.488	neutral
AX-197983568	Affx-501393715	---	Stridac_scaffold1621|size140752	134578	+	AGCCCGTCCGCAGAGTCATTCTCGCCTTGACCCTC[C/T]AAAAAAGCAGCCTCCAACCAAAGGCCTAAGCCGCA	T	C	T // C	2	---	---	---	Sfix_Stridac_00681	Stridac_scaffold1621|size140752	134578	Symbiodinium fitti	Symbiodinium tridacnidorum	---	nuclear	0.546	neutral
AX-197986249	Affx-501395328	---	Sfitti_scaffold12875|size6453	4514	+	GGAAAGATAATTAATCAAAGTGTGCAAACTTGAAA[A/G]CATGAAAGGCTATATTTACATGAGGACTCCTCCGG	A	G	A // G	2	---	---	---	Sfix_Sfitti_0025	Sfitti_scaffold12875|size6453	4514	Symbiodinium fitti	Symbiodinium fitti	1	nuclear	0.768	recommended
AX-198079651	Affx-501393070	---	Stridac_scaffold49|size449897	155604	+	GTTGCGGGCTGTAGGGTTACGGACTTCAGGCGCAG[A/G]CCTCGGAGCCAACTCACCCAAAAATACTGGAACCA	A	G	A // G	2	---	---	---	Sfix_Stridac_00036	Stridac_scaffold49|size449897	155604	Symbiodinium fitti	Symbiodinium tridacnidorum	---	nuclear	0.56	neutral
AX-197984717	Affx-501394389	---	Stridac_scaffold6301|size32493	20860	+	GGGACTGGGACGGCACCTCAGCCTGTAGCAACTCT[G/T]CCCAACAGGGGGTCGACACCGCCGCTGGCTACCAA	T	G	T // G	2	---	---	---	Sfix_Stridac_01355	Stridac_scaffold6301|size32493	20860	Symbiodinium fitti	Symbiodinium tridacnidorum	---	nuclear	0.57	neutral
AX-197983761	Affx-501393828	---	Stridac_scaffold2070|size122513	38045	+	TGTCGCTTGCCGAGAGTGCAGTGACGATCTGTCCA[A/T]GGGGTGCGTCCATCTGGCTCCTTTTCGTACAGCAG	A	T	A // T	2	---	---	---	Sfix_Stridac_00794	Stridac_scaffold2070|size122513	38045	Symbiodinium fitti	Symbiodinium tridacnidorum	---	nuclear	0.352	not_recommended
AX-198082247	Affx-501394694	---	Stridac_scaffold636|size224181	131737	+	CACCGTGTGAAACTCGATGGAGACAGGCTGGGCGC[A/C]TGTGTCAAACGTTGTCTGGAGGCCTTCCCTCCTCG	A	C	A // C	2	---	---	---	Sfix_Stridac_01660	Stridac_scaffold636|size224181	131737	Symbiodinium fitti	Symbiodinium tridacnidorum	---	nuclear	0.552	neutral
AX-197985514	Affx-501394878	---	Stridac_scaffold1622|size140596	106145	+	GGCTTAGCATGATGCCATGTCAACACGGTAGAGGC[C/G]CGCTCGATTCTGTCCTTTTTGGCAAATCCCTTCGT	C	G	C // G	2	---	---	---	Sfix_Stridac_01844	Stridac_scaffold1622|size140596	106145	Symbiodinium fitti	Symbiodinium tridacnidorum	---	nuclear	0.586	neutral
AX-198080263	Affx-501393430	---	Stridac_scaffold803|size200774	60415	+	AGGCGAGCCGCGAGCCCCTGGTGAGCTCTGGCATC[A/C]GTTGCTGTGACAGTGATAGGATGTGGAAACGGCCT	A	C	A // C	2	---	---	---	Sfix_Stridac_00396	Stridac_scaffold803|size200774	60415	Symbiodinium fitti	Symbiodinium tridacnidorum	---	nuclear	0.676	recommended
AX-198080318	Affx-501393465	---	Stridac_scaffold922|size190821	149014	+	TGACGAGTATAAGAACCTCAGCCACGACCCCAGCC[C/T]AGCGCGGATTGACAAAAATCAATAGGAAGCTCAGG	T	C	T // C	2	---	---	---	Sfix_Stridac_00431	Stridac_scaffold922|size190821	149014	Symbiodinium fitti	Symbiodinium tridacnidorum	---	nuclear	0.646	recommended
AX-198079629	Affx-501393058	---	Stridac_scaffold34|size470057	135761	+	ACCACAATCCCGAAACCCTACCTGCTAGGCCCCTT[A/T]AAAAAAACCCGGTAAGGAACCCCTTTTGTAAAGGG	A	T	A // T	2	---	---	---	Sfix_Stridac_00024	Stridac_scaffold34|size470057	135761	Symbiodinium fitti	Symbiodinium tridacnidorum	---	nuclear	0.426	neutral
AX-198083701	Affx-501395596	---	Sfitti_scaffold129848|size1505	1455	+	TCACACTAACGAAAAGCAATTTCGTGAAATGGGCC[A/T]AAGGCCCATTGCACTCAATGCTTTTCTTATGACTA	A	T	A // T	2	---	---	---	Spop_Sfitti_0067	Sfitti_scaffold129848|size1505	1455	Symbiodinium fitti	Symbiodinium fitti	1	nuclear	0.45	neutral
AX-197983562	Affx-501393712	---	Stridac_scaffold1618|size140970	41653	+	TTTGACTTACCAGCAGGACAAGAACCGGAGATAAT[C/T]TTGTCTATCCACTCTGGACTCTGGGACTGAAATTC	T	C	T // C	2	---	---	---	Sfix_Stridac_00678	Stridac_scaffold1618|size140970	41653	Symbiodinium fitti	Symbiodinium tridacnidorum	---	nuclear	0.722	recommended
AX-198082665	Affx-501394951	---	Stridac_scaffold2095|size119502	110232	+	GAATGGCAGAGGCATGAGACCGAAGCGTGCGCAGC[C/T]TCGAGGTGAAGGCGAGCTGCTTGGGCACACGTAAT	T	C	T // C	2	---	---	---	Sfix_Stridac_01917	Stridac_scaffold2095|size119502	110232	Symbiodinium fitti	Symbiodinium tridacnidorum	---	nuclear	0.432	neutral
AX-198080576	Affx-501393624	---	Stridac_scaffold1351|size157115	106092	+	GTGCCACTAACCCTTCACCCTGACCCCAAACTCTA[C/T]AGTTCAGCCCAATATTGCAGCTCAAAGCCACAGAA	T	C	T // C	2	---	---	---	Sfix_Stridac_00590	Stridac_scaffold1351|size157115	106092	Symbiodinium fitti	Symbiodinium tridacnidorum	---	nuclear	0.648	recommended
AX-198082129	Affx-501394616	---	Stridac_scaffold383|size262940	55595	+	GAGCTACACGGAGGCAGTGGAGGCAGCCGGCCAGG[A/G]TCTCTGTCTAAAAGCTGTTTGAATGCGTGCCGTGC	A	G	A // G	2	---	---	---	Sfix_Stridac_01582	Stridac_scaffold383|size262940	55595	Symbiodinium fitti	Symbiodinium tridacnidorum	---	nuclear	0.662	recommended
AX-197983586	Affx-501393726	---	Stridac_scaffold1645|size139660	12468	+	GGCATGATTTCATGTGGCATCATGCTACGCAACAA[A/C]TTATATGTATATATACATACATATATACAAACATG	A	C	A // C	2	---	---	---	Sfix_Stridac_00692	Stridac_scaffold1645|size139660	12468	Symbiodinium fitti	Symbiodinium tridacnidorum	---	nuclear	0.616	recommended
AX-198081947	Affx-501394496	---	Stridac_scaffold55|size438913	214618	+	CGTCTGTGGCCCCACTGTTTGCGAAGGCACATGCT[G/T]TGACTCTTTAGGAGGCCTGATGCTTTAGCATGTGC	T	G	T // G	2	---	---	---	Sfix_Stridac_01462	Stridac_scaffold55|size438913	214618	Symbiodinium fitti	Symbiodinium tridacnidorum	---	nuclear	0.644	recommended
AX-198082821	Affx-501395038	---	Stridac_scaffold2746|size96414	62111	+	AGCACGCACGGACAACACGAGGCCTGAGCGCTTTG[C/T]GGGGCTGTTTTGCTTGCAGCACAACGTCAACAAAC	T	C	T // C	2	---	---	---	Sfix_Stridac_02004	Stridac_scaffold2746|size96414	62111	Symbiodinium fitti	Symbiodinium tridacnidorum	---	nuclear	0.472	neutral
AX-198082226	Affx-501394680	---	Stridac_scaffold597|size228818	102800	+	GGGTTCACTCTGGCAGGCTGCGGTGCAGGCCGGAG[C/T]GTGAGAATGCATACGCCTCCTTGGACCCGACTCCT	T	C	T // C	2	---	---	---	Sfix_Stridac_01646	Stridac_scaffold597|size228818	102800	Symbiodinium fitti	Symbiodinium tridacnidorum	---	nuclear	0.502	neutral
AX-198082629	Affx-501394929	---	Stridac_scaffold1945|size126127	32704	+	GAAGTGGTCCGGCTCGGGGGGCTCAGGGATCTTCC[A/G]AAGACCATAAATTTTAGATTCCAAATCCTCAAGCC	A	G	A // G	2	---	---	---	Sfix_Stridac_01895	Stridac_scaffold1945|size126127	32704	Symbiodinium fitti	Symbiodinium tridacnidorum	---	nuclear	0.714	recommended
AX-197983433	Affx-501393632	---	Stridac_scaffold1376|size155481	110848	+	TTTTAGGCTTTTGCTTGGCTGTCGGGCTGTCTAAT[A/T]ATACGGATCCTACTATGCATGGCCCCATGTCAACG	A	T	A // T	2	---	---	---	Sfix_Stridac_00598	Stridac_scaffold1376|size155481	110848	Symbiodinium fitti	Symbiodinium tridacnidorum	---	nuclear	0.57	neutral
AX-198081106	Affx-501393964	---	Stridac_scaffold2749|size96265	87279	+	CAGTTCCCCCGCGCCAGGTGAACGAATCTGATCTC[A/G]CACGCGGATAGCTGAGTTGACCGCAACACCATGGG	A	G	A // G	2	---	---	---	Sfix_Stridac_00930	Stridac_scaffold2749|size96265	87279	Symbiodinium fitti	Symbiodinium tridacnidorum	---	nuclear	0.486	neutral
AX-197985279	Affx-501394725	---	Stridac_scaffold796|size201020	20623	+	GTACGAGTGCTTCTAGTGGTACCGTGGTTCTAGTT[A/G]TGGTCAAAGGCGACAGCGGCTGCGATGCTGAAGTG	A	G	A // G	2	---	---	---	Sfix_Stridac_01691	Stridac_scaffold796|size201020	20623	Symbiodinium fitti	Symbiodinium tridacnidorum	---	nuclear	0.55	neutral
AX-197984030	Affx-501393977	---	Stridac_scaffold2833|size94044	9914	+	CCAATGGCAAACGCAGTCAGAAGATCCTGCTATAA[A/G]ACATACTGAAAAGGATCATGGGACTTAGTAATTAT	A	G	A // G	2	---	---	---	Sfix_Stridac_00943	Stridac_scaffold2833|size94044	9914	Symbiodinium fitti	Symbiodinium tridacnidorum	---	nuclear	0.688	recommended
AX-198081870	Affx-501394450	---	Stridac_scaffold7952|size17406	8914	+	AGCAGCTTGGGCCGGGCCAGCGTCGTCGGCGTCCA[A/G]AGTCTGCAGCATCGTCGGCATGACCCTGCGTCGGC	A	G	A // G	2	---	---	---	Sfix_Stridac_01416	Stridac_scaffold7952|size17406	8914	Symbiodinium fitti	Symbiodinium tridacnidorum	---	nuclear	0.416	neutral
AX-198080765	Affx-501393748	---	Stridac_scaffold1713|size135998	18921	+	CGGGACCGAGAATCCCAGAAGTTTGGTACCCCCAG[A/G]ACTCTCAAGTGAACATCACCGTGGCGCCCCCGTTG	A	G	A // G	2	---	---	---	Sfix_Stridac_00714	Stridac_scaffold1713|size135998	18921	Symbiodinium fitti	Symbiodinium tridacnidorum	---	nuclear	0.472	neutral
AX-197985478	Affx-501394852	---	Stridac_scaffold1452|size150606	16952	+	CATGCTAGCAAGAAGATCCTCGAGATGTTCTAGCT[A/G]GGCCTATTTCTCTCCGGCGTCAGTCAGCTTGGGAC	A	G	A // G	2	---	---	---	Sfix_Stridac_01818	Stridac_scaffold1452|size150606	16952	Symbiodinium fitti	Symbiodinium tridacnidorum	---	nuclear	0.66	recommended
AX-198083161	Affx-501395243	---	Stridac_scaffold6149|size34126	23320	+	TGCTTCAAATGTGGGCAAGCTCACCCTACGGGCGG[A/C]AGACTATGAGTCGGCCTTGCTGAAGGACACGAAGT	A	C	A // C	2	---	---	---	Sfix_Stridac_02209	Stridac_scaffold6149|size34126	23320	Symbiodinium fitti	Symbiodinium tridacnidorum	---	nuclear	0.614	recommended
AX-197983996	Affx-501393956	---	Stridac_scaffold2722|size97088	79106	+	ATGGCAAAGGCGTTGTGCCCGGTGGAGGTCTTGGC[A/G]GTCAAAGAGGCTCGGGCGCGAAGCAGCTCCTCGGA	A	G	A // G	2	---	---	---	Sfix_Stridac_00922	Stridac_scaffold2722|size97088	79106	Symbiodinium fitti	Symbiodinium tridacnidorum	---	nuclear	0.448	neutral
AX-197986028	Affx-501395199	---	Stridac_scaffold4970|size49655	25348	+	CGACGAAGTCAGAGTCTTCCTGCGCCGCACATTCG[C/G]CGGTCCTTGCAAGACCCGAAGCATGTCTGACTCTT	C	G	C // G	2	---	---	---	Sfix_Stridac_02165	Stridac_scaffold4970|size49655	25348	Symbiodinium fitti	Symbiodinium tridacnidorum	---	nuclear	0.48	neutral
AX-198080632	Affx-501393661	---	Stridac_scaffold1452|size150606	125397	+	AACGGCTATGTTGGGGGGGAATCGCCCCTCAACTT[A/T]AATTCTTCGATTGAGTAAGTTGTTCACATGTACAA	A	T	A // T	2	---	---	---	Sfix_Stridac_00627	Stridac_scaffold1452|size150606	125397	Symbiodinium fitti	Symbiodinium tridacnidorum	---	nuclear	0.634	recommended
AX-198083032	Affx-501395162	---	Stridac_scaffold4342|size59713	12753	+	AGCGATGTATTTTGCATCTGACATCTCTGTCTCTC[A/T]GGCCCTCAGCATCTTAACAAAGCCTTTGAACATCT	A	T	A // T	2	---	---	---	Sfix_Stridac_02128	Stridac_scaffold4342|size59713	12753	Symbiodinium fitti	Symbiodinium tridacnidorum	---	nuclear	0.622	recommended
AX-197983571	Affx-501393717	---	Stridac_scaffold1624|size140526	76708	+	CGTAACCTTGAGCTTGCAGCGCATACTCAGCCATG[C/T]GACGTAGTCCGAAAACAAGCGCTCCGCCTTCAACA	T	C	T // C	2	---	---	---	Sfix_Stridac_00683	Stridac_scaffold1624|size140526	76708	Symbiodinium fitti	Symbiodinium tridacnidorum	---	nuclear	0.542	neutral
AX-198082843	Affx-501395050	---	Stridac_scaffold2884|size92764	51018	+	TTATTTTGGGACGCTCTTACCAGGGCTTCTCAGGA[A/T]AAAATGAAATCCTGACTGATGAATGTTTGCAATAA	A	T	A // T	2	---	---	---	Sfix_Stridac_02016	Stridac_scaffold2884|size92764	51018	Symbiodinium fitti	Symbiodinium tridacnidorum	---	nuclear	0.614	recommended
AX-197985553	Affx-501394905	---	Stridac_scaffold1781|size132524	77344	+	TGAACCGTTTTCCATGCAGCAGTCATTGTCGGAGA[A/G]GGCAGTGGACCACCAAGTTCCGGAGAAACGGCCAA	A	G	A // G	2	---	---	---	Sfix_Stridac_01871	Stridac_scaffold1781|size132524	77344	Symbiodinium fitti	Symbiodinium tridacnidorum	---	nuclear	0.578	neutral
AX-198082193	Affx-501394658	---	Stridac_scaffold510|size277459	189618	+	GGGGTGGGGTGGCTTGGGTGCAGGGCTTGCGGATG[A/G]GTAAATCTGGATGAACGGAATAGGAATGAGTCTTA	A	G	A // G	2	---	---	---	Sfix_Stridac_01624	Stridac_scaffold510|size277459	189618	Symbiodinium fitti	Symbiodinium tridacnidorum	---	nuclear	0.706	recommended
AX-197983018	Affx-501393379	---	Stridac_scaffold652|size221512	151283	+	ACACCTATCACTGAATTTATGAATAGTTTGTAGCA[A/T]GTCTTATGAATAAACTCTCGCAATATAAGCAAGAA	A	T	A // T	2	---	---	---	Sfix_Stridac_00345	Stridac_scaffold652|size221512	151283	Symbiodinium fitti	Symbiodinium tridacnidorum	---	nuclear	0.73	recommended
AX-197984641	Affx-501394343	---	Stridac_scaffold5602|size40628	3841	+	CCCACCGGCTTTGTCTTTGACTGCGATCTCAGAGG[C/G]ACGGCTCGACGCGGATCGAAGTCACTGAGCTGCCC	C	G	C // G	2	---	---	---	Sfix_Stridac_01309	Stridac_scaffold5602|size40628	3841	Symbiodinium fitti	Symbiodinium tridacnidorum	---	nuclear	0.58	neutral
AX-197983544	Affx-501393700	---	Stridac_scaffold1579|size143215	98860	+	TGCCGATGCCATGTTCTGCCAAAAGCTGCCCAACA[A/C]CTTCGAGAGGAGTGTCCGGAGCTCGCATGTCAGGA	A	C	A // C	2	---	---	---	Sfix_Stridac_00666	Stridac_scaffold1579|size143215	98860	Symbiodinium fitti	Symbiodinium tridacnidorum	---	nuclear	0.532	neutral
AX-198081926	Affx-501394481	---	Stridac_scaffold24|size496256	57555	+	GGTTACCAGCGGTCCGAGAAGAGGTGCTGGGATGG[C/T]CAGCATCAATCAAAACATTTGAGGTTGGATGCCAA	T	C	T // C	2	---	---	---	Sfix_Stridac_01447	Stridac_scaffold24|size496256	57555	Symbiodinium fitti	Symbiodinium tridacnidorum	---	nuclear	0.6	recommended
AX-198080055	Affx-501393297	---	Stridac_scaffold486|size245419	225321	+	TTTGCGTGGCCATGGACTTCCCGGGCTGGGTGGAG[G/T]TTGCCACCGTCATGTTTTTCTTTGCTGGCCTGCTT	T	G	T // G	2	---	---	---	Sfix_Stridac_00263	Stridac_scaffold486|size245419	225321	Symbiodinium fitti	Symbiodinium tridacnidorum	---	nuclear	0.612	recommended
AX-198080071	Affx-501393307	---	Stridac_scaffold495|size243727	196111	+	TGACGAATGGGCACGATGAGCCAGCCGCGAATCCG[A/G]AGCAGGCCCACAGCTTGCATTCATAAAGCATGTCG	A	G	A // G	2	---	---	---	Sfix_Stridac_00273	Stridac_scaffold495|size243727	196111	Symbiodinium fitti	Symbiodinium tridacnidorum	---	nuclear	0.628	recommended
AX-197984647	Affx-501394347	---	Stridac_scaffold5630|size40255	20980	+	AAGAACTTGCACCAAACGCTTGAGCTTTGCACAGG[G/T]CTCGCATTTGCACCAGGAAGATGAGGGTGCTCAGG	T	G	T // G	2	---	---	---	Sfix_Stridac_01313	Stridac_scaffold5630|size40255	20980	Symbiodinium fitti	Symbiodinium tridacnidorum	---	nuclear	0.578	neutral
AX-198081385	Affx-501394144	---	Stridac_scaffold3745|size71473	41502	+	TCGCCCGGGACCCCCGGCTGCGCGCGCTGCGACCA[A/C]GACGACCGGATCCAGGCCGTCCACCTTTCTGCTGT	A	C	A // C	2	---	---	---	Sfix_Stridac_01110	Stridac_scaffold3745|size71473	41502	Symbiodinium fitti	Symbiodinium tridacnidorum	---	nuclear	0.428	neutral
AX-197984910	Affx-501394505	---	Stridac_scaffold77|size410708	217811	+	TTCGCAGGGCGAATTTCTATATAACTCAAACTTAG[A/G]GTTTGTAACAAACTTCTGCACACAAGTAGGTTATG	A	G	A // G	2	---	---	---	Sfix_Stridac_01471	Stridac_scaffold77|size410708	217811	Symbiodinium fitti	Symbiodinium tridacnidorum	---	nuclear	0.758	recommended
AX-198081981	Affx-501394517	---	Stridac_scaffold99|size378496	266410	+	GTGTTGCTCTCTCCGCCGGGGGAACCACAGGGCGC[A/C]CCTCGGCAAAATGAGCACAATGCCATGCCAAATGC	A	C	A // C	2	---	---	---	Sfix_Stridac_01483	Stridac_scaffold99|size378496	266410	Symbiodinium fitti	Symbiodinium tridacnidorum	---	nuclear	0.54	neutral
AX-197982848	Affx-501393273	---	Stridac_scaffold440|size251998	179234	+	CCAAACCCTCTGATCACAGGGTTGATAGAGGGCCC[A/C]TGTGGAGGGGATCCCTGTGGGTTGCGCTTTGCCGA	A	C	A // C	2	---	---	---	Sfix_Stridac_00239	Stridac_scaffold440|size251998	179234	Symbiodinium fitti	Symbiodinium tridacnidorum	---	nuclear	0.432	neutral
AX-197984729	Affx-501394397	---	Stridac_scaffold6418|size31338	9632	+	GGGGACTATAATGTGGTATTCTCACCAACTCTTCA[A/G]ACCCGTAGGATGGTTTTCGGACTTGGGGCTTCCAG	A	G	A // G	2	---	---	---	Sfix_Stridac_01363	Stridac_scaffold6418|size31338	9632	Symbiodinium fitti	Symbiodinium tridacnidorum	---	nuclear	0.69	recommended
AX-197982673	Affx-501393163	---	Stridac_scaffold200|size320183	37988	+	TCAGGGTAAAAGCTCTGGCTGGATTGTCCTCTGAA[C/T]GGCACGGGAAACTAATGCCGGAGCGCCGGGCTACT	T	C	T // C	2	---	---	---	Sfix_Stridac_00129	Stridac_scaffold200|size320183	37988	Symbiodinium fitti	Symbiodinium tridacnidorum	---	nuclear	0.646	recommended
AX-198081037	Affx-501393919	---	Stridac_scaffold2541|size127074	119741	+	AAAAACCACTCCAAAGACTAAACCCCTAACAGCCC[C/T]ACTAAAATGCTCTATAAAGCACTATGAACACTAAA	T	C	T // C	2	---	---	---	Sfix_Stridac_00885	Stridac_scaffold2541|size127074	119741	Symbiodinium fitti	Symbiodinium tridacnidorum	---	nuclear	0.706	recommended
AX-198080912	Affx-501393840	---	Stridac_scaffold2126|size117861	68556	+	CGTCAGCTCCCCTTTGGAGAATCCGACCGCTCAAG[A/G]AGATACCGGGAACGCTGACCCAGAGGGTCCATATA	A	G	A // G	2	---	---	---	Sfix_Stridac_00806	Stridac_scaffold2126|size117861	68556	Symbiodinium fitti	Symbiodinium tridacnidorum	---	nuclear	0.422	neutral
AX-198080952	Affx-501393867	---	Stridac_scaffold2273|size111806	22976	+	CGATCCAACGGGCGACATGCCCCCGAAGAGGCCTC[C/G]AACGAAGGCCGATGATGCAGGCTACACAGGTGGGA	C	G	C // G	2	---	---	---	Sfix_Stridac_00833	Stridac_scaffold2273|size111806	22976	Symbiodinium fitti	Symbiodinium tridacnidorum	---	nuclear	0.502	neutral
AX-197982607	Affx-501393126	---	Stridac_scaffold138|size349610	131424	+	AAACCCGGGACCTGAAAGTTAACCCCGCTTTAACC[C/T]GCCAGTTGCCCTCCGAAACTACCCGAAAGATGCCC	T	C	T // C	2	---	---	---	Sfix_Stridac_00092	Stridac_scaffold138|size349610	131424	Symbiodinium fitti	Symbiodinium tridacnidorum	---	nuclear	0.496	neutral
AX-198081670	Affx-501394326	---	Stridac_scaffold5383|size43878	19220	+	AAGCCTGGGCCCAAACCGAAGACCCTCTAAGGACC[C/T]TACGGAACACTGAGCCCCTGGCCAAAACCTCACCA	T	C	T // C	2	---	---	---	Sfix_Stridac_01292	Stridac_scaffold5383|size43878	19220	Symbiodinium fitti	Symbiodinium tridacnidorum	---	nuclear	0.476	neutral
AX-197986368	Affx-501395398	---	Sfitti_scaffold32726|size3807	413	+	CGCTGGAAGATTTTGAGCTTAAAGCTTCTCTTGAC[A/G]TTAAGTTTAGATCTTCCAAAAATGTTGTT	A	G	A // G	2	---	---	---	Sfix_Sfitti_0095	Sfitti_scaffold32726|size3807	413	Symbiodinium fitti	Symbiodinium fitti	1	nuclear	0.7	recommended
AX-197985033	Affx-501394577	---	Stridac_scaffold285|size282314	44818	+	CCTCATTCCGGGAAAGTTAGTGCACTGGACACTAA[G/T]GCTTGGAATGGGGTTTGGGGGCTTACCATTAAAAA	T	G	T // G	2	---	---	---	Sfix_Stridac_01543	Stridac_scaffold285|size282314	44818	Symbiodinium fitti	Symbiodinium tridacnidorum	---	nuclear	0.492	neutral
AX-197984173	Affx-501394059	---	Stridac_scaffold3294|size82191	47475	+	GATCCCCCAAGTACCCATTTCGGGCGCCGAAGGAT[G/T]GAGCGCTGGGGCCGGGACGATCGGAAGACTCCTTC	T	G	T // G	2	---	---	---	Sfix_Stridac_01025	Stridac_scaffold3294|size82191	47475	Symbiodinium fitti	Symbiodinium tridacnidorum	---	nuclear	0.458	neutral
AX-198082284	Affx-501394713	---	Stridac_scaffold731|size210639	95892	+	TCAGCCGGGCTTCCCTAAGGAAAGCAAGCGTGGCC[A/G]CGAGTAGTTGGGAGTTCTTCCGACCGTTCTATGAC	A	G	A // G	2	---	---	---	Sfix_Stridac_01679	Stridac_scaffold731|size210639	95892	Symbiodinium fitti	Symbiodinium tridacnidorum	---	nuclear	0.594	neutral
AX-198083789	Affx-501395654	---	Sfitti_scaffold392|size28419	4833	+	GCTCTCAGTGCCTAGTTCAACTGTCTCTCCCCCAA[G/T]TGATTGTCTGGTTCTGAATGTGGTTAAGTCATCAG	T	G	T // G	2	---	---	---	Spop_Sfitti_0125	Sfitti_scaffold392|size28419	4833	Symbiodinium fitti	Symbiodinium fitti	1	nuclear	0.664	recommended
AX-198081942	Affx-501394492	---	Stridac_scaffold50|size448997	224801	+	AACATCCACACCAACCGCAACCCCTGAAACCACTC[C/G]AGGGTACCAAACCCCAAAAACAAACACCCTGAACC	C	G	C // G	2	---	---	---	Sfix_Stridac_01458	Stridac_scaffold50|size448997	224801	Symbiodinium fitti	Symbiodinium tridacnidorum	---	nuclear	0.612	recommended
AX-198082717	Affx-501394982	---	Stridac_scaffold2351|size108537	8664	+	GCTCTGCGATCTCAGCCTGGAGCCCTCGAGTCCTG[A/C]GGCCCCAAGCTCAACATTGCGGACCTGAAAGGAAA	A	C	A // C	2	---	---	---	Sfix_Stridac_01948	Stridac_scaffold2351|size108537	8664	Symbiodinium fitti	Symbiodinium tridacnidorum	---	nuclear	0.502	neutral
AX-198082006	Affx-501394533	---	Stridac_scaffold153|size346511	96679	+	CCGATGTAGCCTTCTGCGACCCGCTCCGTCTACGG[A/T]TGAAGGTCAAGACGATGGCCCGAGGCCGGCACTGC	A	T	A // T	2	---	---	---	Sfix_Stridac_01499	Stridac_scaffold153|size346511	96679	Symbiodinium fitti	Symbiodinium tridacnidorum	---	nuclear	0.41	neutral
AX-197986621	Affx-501395557	---	Sfitti_scaffold103617|size1817	1628	+	TACAATTTCGTGCCACAACTGGCCAGGCCTCCCCG[A/C]AATATGACTGGCCTTCGGCCAGTCATATTCCTAAA	A	C	A // C	2	---	---	---	Spop_Sfitti_0028	Sfitti_scaffold103617|size1817	1628	Symbiodinium fitti	Symbiodinium fitti	1	nuclear	0.154	not_recommended
AX-197983283	Affx-501393543	---	Stridac_scaffold1122|size173142	100381	+	CTGAACCCCACGAGCCGCGGCGCCTTCTTTGTTTA[A/G]GGCGTAGGGTTTGGGGTTTATATAGTCCCAAGCCG	A	G	A // G	2	---	---	---	Sfix_Stridac_00509	Stridac_scaffold1122|size173142	100381	Symbiodinium fitti	Symbiodinium tridacnidorum	---	nuclear	0.288	not_recommended
AX-197985555	Affx-501394906	---	Stridac_scaffold1785|size132411	12123	+	TTGAGGACCCTTTAACAAAAGCACCCCACCTCGAA[G/T]AAGCCAATACACACGTACATACATACGTACATATA	T	G	T // G	2	---	---	---	Sfix_Stridac_01872	Stridac_scaffold1785|size132411	12123	Symbiodinium fitti	Symbiodinium tridacnidorum	---	nuclear	0.39	not_recommended
AX-198083201	Affx-501395269	---	Stridac_scaffold6889|size26334	8909	+	AGGAACTGAAACTTGGGGTCTTACCAGGACCCCCC[A/G]AGGGCCCTTGAACAGAATCCTCACGGCCCTTAATA	A	G	A // G	2	---	---	---	Sfix_Stridac_02235	Stridac_scaffold6889|size26334	8909	Symbiodinium fitti	Symbiodinium tridacnidorum	---	nuclear	0.46	neutral
AX-198081084	Affx-501393949	---	Stridac_scaffold2686|size98105	5235	+	CAGCTCGCAGAATGGACCCGCTGAACACAGCTGGA[C/T]GCCAGGAGCAAAATACAACGAATAGCCATAAGTCT	T	C	T // C	2	---	---	---	Sfix_Stridac_00915	Stridac_scaffold2686|size98105	5235	Symbiodinium fitti	Symbiodinium tridacnidorum	---	nuclear	0.594	neutral
AX-198081794	Affx-501394402	---	Stridac_scaffold6521|size30215	23697	+	CTGCGCCCCGAAACCCGGACAGCCTCGGCTTCTAT[G/T]ACGCCACCCAGCTGTCGATACAACGTGCCTTAAGC	T	G	T // G	2	---	---	---	Sfix_Stridac_01368	Stridac_scaffold6521|size30215	23697	Symbiodinium fitti	Symbiodinium tridacnidorum	---	nuclear	0.514	neutral
AX-198081367	Affx-501394132	---	Stridac_scaffold3685|size73088	36050	+	GGCCTCTCGCTCACCGATCATCTCGGAGAGCGCCG[C/T]GCAGAGGGCGTTCTCAACCTAATGAGGTGGTTGGC	T	C	T // C	2	---	---	---	Sfix_Stridac_01098	Stridac_scaffold3685|size73088	36050	Symbiodinium fitti	Symbiodinium tridacnidorum	---	nuclear	0.562	neutral
AX-197982921	Affx-501393319	---	Stridac_scaffold515|size240582	224536	+	CAGTTGCTTCGACAGCTTGGCAGTGTTAGAGAGAC[A/G]TGGGGAGTCGGTTGTCTGTCACGTCGCATGCTGTC	A	G	A // G	2	---	---	---	Sfix_Stridac_00285	Stridac_scaffold515|size240582	224536	Symbiodinium fitti	Symbiodinium tridacnidorum	---	nuclear	0.598	neutral
AX-197986126	Affx-501395253	---	Stridac_scaffold6381|size31635	27934	+	GCCGCAGTGAGCAGCACCACTTATAGGCCCGGCTT[C/T]GCTGCGGCGTCTTTCGGTCCATGATGCTCCGGCGG	T	C	T // C	2	---	---	---	Sfix_Stridac_02219	Stridac_scaffold6381|size31635	27934	Symbiodinium fitti	Symbiodinium tridacnidorum	---	nuclear	0.52	neutral
AX-197983302	Affx-501393553	---	Stridac_scaffold1152|size169977	33248	+	CCTGAAGACTCCGCTCAAACCCCCACAAACCCGAA[A/G]CCCCAAGCAAAGAAGCCTAAACCCCAAACCTCAAC	A	G	A // G	2	---	---	---	Sfix_Stridac_00519	Stridac_scaffold1152|size169977	33248	Symbiodinium fitti	Symbiodinium tridacnidorum	---	nuclear	0.26	not_recommended
AX-197985112	Affx-501394624	---	Stridac_scaffold415|size256360	141899	+	AAGCGCGGTTGGGGCTGCTGCCAGCTGACACTGGC[A/G]CCCCGAACACAGAGACCTCCACTTGGCTTTTGGTG	A	G	A // G	2	---	---	---	Sfix_Stridac_01590	Stridac_scaffold415|size256360	141899	Symbiodinium fitti	Symbiodinium tridacnidorum	---	nuclear	0.364	not_recommended
AX-198082045	Affx-501394557	---	Stridac_scaffold203|size318525	173686	+	GTCGTCCCAACCCTGAATCGCAACTGCGCAGTCGT[C/T]CGCGCAGTCGTTTATGATGGACCTCGACGGCCTAA	T	C	T // C	2	---	---	---	Sfix_Stridac_01523	Stridac_scaffold203|size318525	173686	Symbiodinium fitti	Symbiodinium tridacnidorum	---	nuclear	0.452	neutral
AX-198081400	Affx-501394155	---	Stridac_scaffold3847|size69241	39173	+	CCCGGCGGGCCGGCACCGGCTCCAACGCTCAAGGG[C/T]TACCCCCATCCACAGCGCCTCAGCTTTGATGCGAT	T	C	T // C	2	---	---	---	Sfix_Stridac_01121	Stridac_scaffold3847|size69241	39173	Symbiodinium fitti	Symbiodinium tridacnidorum	---	nuclear	0.53	neutral
AX-198080847	Affx-501393800	---	Stridac_scaffold1918|size127037	16175	+	ATCACCAGCTGCGACGGCTCGGCACCGATCACAGA[A/G]GCCGCCAGGAACGGACACATCGAGGTCCCTCTTGT	A	G	A // G	2	---	---	---	Sfix_Stridac_00766	Stridac_scaffold1918|size127037	16175	Symbiodinium fitti	Symbiodinium tridacnidorum	---	nuclear	0.416	neutral
AX-198083659	Affx-501395570	---	Sfitti_scaffold143438|size1372	1268	+	TTATCCGCACAAGGTGCGGGCCTTCTTTTAGGCCA[A/T]TTTTATGTTGGAATTGGCCTATTTAGACTGGATTT	A	T	A // T	2	---	---	---	Spop_Sfitti_0041	Sfitti_scaffold143438|size1372	1268	Symbiodinium fitti	Symbiodinium fitti	1	nuclear	0.672	recommended
AX-197985448	Affx-501394833	---	Stridac_scaffold1298|size160719	155521	+	CGAGAGCAGCGTCGCCTCACCTTCGAAGATGGAGA[A/G]GGCAGGGTTTAGGGTTTCGGGTGTGGGGTCAAGGG	A	G	A // G	2	---	---	---	Sfix_Stridac_01799	Stridac_scaffold1298|size160719	155521	Symbiodinium fitti	Symbiodinium tridacnidorum	---	nuclear	0.398	not_recommended
AX-197985577	Affx-501394922	---	Stridac_scaffold1912|size127278	90016	+	ATGAACCACAGAGTGTTTTGACTTCTCAAGCTCTG[A/T]AAACCCAAGCCCTGAAGCAAAGCCCCTTACACTTG	A	T	A // T	2	---	---	---	Sfix_Stridac_01888	Stridac_scaffold1912|size127278	90016	Symbiodinium fitti	Symbiodinium tridacnidorum	---	nuclear	0.522	neutral
AX-197985126	Affx-501394631	---	Stridac_scaffold430|size253400	179180	+	TAAGGTACCCCTAATTTTCGGAAACTCCCATTTAG[C/T]AGAAGTTTGGGAGCTACTTGGAGGATCATGGGACT	T	C	T // C	2	---	---	---	Sfix_Stridac_01597	Stridac_scaffold430|size253400	179180	Symbiodinium fitti	Symbiodinium tridacnidorum	---	nuclear	0	not_recommended
AX-198082438	Affx-501394808	---	Stridac_scaffold1182|size167231	125692	+	CTTGGGCACACCTCGCAACAGCCAGGCAAAAGTCC[A/C]AAAACATATCTGGGCCCAGAACTGCTCAGGGGGGC	A	C	A // C	2	---	---	---	Sfix_Stridac_01774	Stridac_scaffold1182|size167231	125692	Symbiodinium fitti	Symbiodinium tridacnidorum	---	nuclear	0.618	recommended
AX-198081717	Affx-501394355	---	Stridac_scaffold5755|size38595	6022	+	CTTACCGTAACCTTTAAACCTCGGACCCCAAAGCC[C/G]GCTAAATCTCAAACAATCAACTCTCAAAACCGGGT	C	G	C // G	2	---	---	---	Sfix_Stridac_01321	Stridac_scaffold5755|size38595	6022	Symbiodinium fitti	Symbiodinium tridacnidorum	---	nuclear	0.68	recommended
AX-198081759	Affx-501394379	---	Stridac_scaffold6023|size35534	26163	+	ACCACCGCCGGACCAGGTGCGGTTGAGCAACAAGC[C/T]GAGCCTTGGATTCAGAAGGGCAACCTGTTCCTCTT	T	C	T // C	2	---	---	---	Sfix_Stridac_01345	Stridac_scaffold6023|size35534	26163	Symbiodinium fitti	Symbiodinium tridacnidorum	---	nuclear	0.646	recommended
AX-198081443	Affx-501394181	---	Stridac_scaffold4015|size65747	23144	+	TCCTGCTCGTGCTTGGACGACGACGAGTATCGCTA[C/T]GACAGATTGTTACATTTTCATGATAAAGATAACAA	T	C	T // C	2	---	---	---	Sfix_Stridac_01147	Stridac_scaffold4015|size65747	23144	Symbiodinium fitti	Symbiodinium tridacnidorum	---	nuclear	0.664	recommended
AX-198083123	Affx-501395219	---	Stridac_scaffold5460|size42796	31271	+	GCAGTCTGCCCCAGCTTCCCGTTACACCGAACGAA[C/G]AGCAATCCCTGCTCATGCGTTCCTCAGGCACGACA	C	G	C // G	2	---	---	---	Sfix_Stridac_02185	Stridac_scaffold5460|size42796	31271	Symbiodinium fitti	Symbiodinium tridacnidorum	---	nuclear	0.476	neutral
AX-198081285	Affx-501394081	---	Stridac_scaffold3382|size80120	72968	+	GTTTGATTGCTGTCCCTGCCGGCCCCACCTCAAGA[C/G]TCGCACTGCGAGCAGCCGCACGCATCCTGCAAAGA	C	G	C // G	2	---	---	---	Sfix_Stridac_01047	Stridac_scaffold3382|size80120	72968	Symbiodinium fitti	Symbiodinium tridacnidorum	---	nuclear	0.418	neutral
AX-198080728	Affx-501393724	---	Stridac_scaffold1638|size139963	6069	+	AGTCGGTTGCGCGGGGTTCCGTGGCTTGCATCCGA[A/T]CCGTGACGTTGCCTGTTTTCATTTTTGCTCTCAGC	A	T	A // T	2	---	---	---	Sfix_Stridac_00690	Stridac_scaffold1638|size139963	6069	Symbiodinium fitti	Symbiodinium tridacnidorum	---	nuclear	0.57	neutral
AX-198080249	Affx-501393422	---	Stridac_scaffold772|size203655	30634	+	ACCCTGCCAGGGATTGGGGATCACCCGCGGCTTCC[G/T]TGGCTGCTTGGATACATGCTGGCAGCTTAGCGAGC	T	G	T // G	2	---	---	---	Sfix_Stridac_00388	Stridac_scaffold772|size203655	30634	Symbiodinium fitti	Symbiodinium tridacnidorum	---	nuclear	0.58	neutral
AX-198081299	Affx-501394090	---	Stridac_scaffold3440|size78690	39520	+	GCAGCCGCGGCTGCCTTCTGGGAAGGGTCGGTGCC[A/G]GAGATGCACGCTTGCATCTACTTTCGCCACCACGC	A	G	A // G	2	---	---	---	Sfix_Stridac_01056	Stridac_scaffold3440|size78690	39520	Symbiodinium fitti	Symbiodinium tridacnidorum	---	nuclear	0.6	recommended
AX-198080649	Affx-501393671	---	Stridac_scaffold1483|size148352	66261	+	GGTGCAGATCCCGGCTGCCAACCTCTCCAAGCGCT[G/T]GTCTTCATGAGCTGGCACAAACGGCGGCAATGCCT	T	G	T // G	2	---	---	---	Sfix_Stridac_00637	Stridac_scaffold1483|size148352	66261	Symbiodinium fitti	Symbiodinium tridacnidorum	---	nuclear	0.572	neutral
AX-198083712	Affx-501395602	---	Sfitti_scaffold45043|size3144	2272	+	CCTAATGAAGGAAGGGCCAGGGTTGGATGCAGGCG[C/G]CCGTCTTTGTAACGACTGGTCTGACGACCAGTGGC	C	G	C // G	2	---	---	---	Spop_Sfitti_0073	Sfitti_scaffold45043|size3144	2272	Symbiodinium fitti	Symbiodinium fitti	1	nuclear	0.504	neutral
AX-198080370	Affx-501393500	---	Stridac_scaffold1015|size182353	118033	+	GTCATCGTTGTCGTCGTGCGCCCGGCTGTGCTTCT[C/T]TGCTTGCTGCGTGGTTGCTTCTACCACTACCGATG	T	C	T // C	2	---	---	---	Sfix_Stridac_00466	Stridac_scaffold1015|size182353	118033	Symbiodinium fitti	Symbiodinium tridacnidorum	---	nuclear	0.588	neutral
AX-198081711	Affx-501394350	---	Stridac_scaffold5680|size48984	40952	+	AAAACCAGAGCCGGCGTGGCTGATCTCATCCTTGT[A/G]GAAGCCGATTCCCTCATCACAAAAGCGCCCGAAGG	A	G	A // G	2	---	---	---	Sfix_Stridac_01316	Stridac_scaffold5680|size48984	40952	Symbiodinium fitti	Symbiodinium tridacnidorum	---	nuclear	0.544	neutral
AX-197985512	Affx-501394876	---	Stridac_scaffold1588|size142687	117701	+	GCAGCTGTGAGGGATCAATTCCACCCACATCCCTC[C/G]TCGCTTGCGGTGGAGTCACACCGGAAATGCTTTGG	C	G	C // G	2	---	---	---	Sfix_Stridac_01842	Stridac_scaffold1588|size142687	117701	Symbiodinium fitti	Symbiodinium tridacnidorum	---	nuclear	0.474	neutral
AX-197985529	Affx-501394887	---	Stridac_scaffold1661|size138993	120244	+	CCCCACAAAGCAACTCCTGAAGCCTAACTAAAAGC[A/T]AAACCCTAAACCCCAAATCCTAATTCCTAAACCCC	A	T	A // T	2	---	---	---	Sfix_Stridac_01853	Stridac_scaffold1661|size138993	120244	Symbiodinium fitti	Symbiodinium tridacnidorum	---	nuclear	0.526	neutral
AX-198082545	Affx-501394877	---	Stridac_scaffold1617|size141027	66337	+	ATAAACCCTGTCCGTAGGGCTTCAAAATGAAGCCA[C/T]GAAACATGAGCCCTTATTGGAGCCTTGCTTTATGA	T	C	T // C	2	---	---	---	Sfix_Stridac_01843	Stridac_scaffold1617|size141027	66337	Symbiodinium fitti	Symbiodinium tridacnidorum	---	nuclear	0.666	recommended
AX-198081433	Affx-501394175	---	Stridac_scaffold4002|size66092	26033	+	TCCACGGTCAGGACCTGTCAGAGCCGTGAGAGCCG[C/T]GCTTGCATGAGAGGCTCTTGCAGGTGCAGGTGGCC	T	C	T // C	2	---	---	---	Sfix_Stridac_01141	Stridac_scaffold4002|size66092	26033	Symbiodinium fitti	Symbiodinium tridacnidorum	---	nuclear	0.462	neutral
AX-197984511	Affx-501394271	---	Stridac_scaffold4735|size53633	34431	+	CACAGCAACCCCAAAAAGGGTTCAGGGTCTAGGGT[G/T]TATAGGGTTTAGGGTCAAGGGCCTGGGCTTAGGGC	T	G	T // G	2	---	---	---	Sfix_Stridac_01237	Stridac_scaffold4735|size53633	34431	Symbiodinium fitti	Symbiodinium tridacnidorum	---	nuclear	0	not_recommended
AX-197986010	Affx-501395188	---	Stridac_scaffold4768|size53147	52222	+	ACCAGATCCCTGGAGCTAGCACCTCAGAGCTTAGG[A/G]CTAAACCTTCAGAGTTTTTGGTTTAGGCTTCAGGG	A	G	A // G	2	---	---	---	Sfix_Stridac_02154	Stridac_scaffold4768|size53147	52222	Symbiodinium fitti	Symbiodinium tridacnidorum	---	nuclear	0.516	neutral
AX-197983462	Affx-501393650	---	Stridac_scaffold1417|size156264	138871	+	GAATGAGGAACCTCCAAAATATTAGTAATTATTGA[A/G]GCCCCTATATTACCCAAAACAGAGGGGAGTTCCTC	A	G	A // G	2	---	---	---	Sfix_Stridac_00616	Stridac_scaffold1417|size156264	138871	Symbiodinium fitti	Symbiodinium tridacnidorum	---	nuclear	0	not_recommended
AX-198081606	Affx-501394286	---	Stridac_scaffold4935|size50194	14766	+	CAGCATATTGAACCGTGCCCCTGACCCTTCGGGCA[C/G]CGGGCGTGTGTGTTTCGATGCCGGTAGCTAGAACT	C	G	C // G	2	---	---	---	Sfix_Stridac_01252	Stridac_scaffold4935|size50194	14766	Symbiodinium fitti	Symbiodinium tridacnidorum	---	nuclear	0.496	neutral
AX-198082401	Affx-501394788	---	Stridac_scaffold1091|size176033	42716	+	GCTTGGCAACGGCGCGTGGCTACGGCGATGGGACA[C/T]GGCATGCCACGGCATTCTCGTCTCAGGTGGGCAAT	T	C	T // C	2	---	---	---	Sfix_Stridac_01754	Stridac_scaffold1091|size176033	42716	Symbiodinium fitti	Symbiodinium tridacnidorum	---	nuclear	0.44	neutral
AX-198080703	Affx-501393707	---	Stridac_scaffold1603|size141945	75471	+	AAAGCCCAGCCCGCTCCAGCGCGTTGCGGGATCTC[A/G]AGAGCCGTGGCGTCAGGTCCACTCCCAAACCCCTC	A	G	A // G	2	---	---	---	Sfix_Stridac_00673	Stridac_scaffold1603|size141945	75471	Symbiodinium fitti	Symbiodinium tridacnidorum	---	nuclear	0.482	neutral
AX-198083352	Affx-501395373	---	Sfitti_scaffold2114|size15375	1281	+	TGAATGGTAAACGACTGCCCCACTTCAGCGACCGA[C/G]TCATCGAGTGCATGGAGTGTGATGAACTCAGATGT	C	G	C // G	2	---	---	---	Sfix_Sfitti_0070	Sfitti_scaffold2114|size15375	1281	Symbiodinium fitti	Symbiodinium fitti	1	nuclear	0.576	neutral
AX-198081076	Affx-501393943	---	Stridac_scaffold2652|size99161	43062	+	GAACTTGCGCTGCTGAGTCCCCCAAACTGCCAAAG[G/T]TGCTCTAATTGCTGACACATTGATACCATGCTTAT	T	G	T // G	2	---	---	---	Sfix_Stridac_00909	Stridac_scaffold2652|size99161	43062	Symbiodinium fitti	Symbiodinium tridacnidorum	---	nuclear	0.708	recommended
AX-197985282	Affx-501394728	---	Stridac_scaffold801|size200834	187276	+	GCTAAACCCTAAACGCAAAATCCCAAGCCCGGAAC[A/C]CGAAACCCAAGGAACCCCCAAACCATGCAGATTCC	A	C	A // C	2	---	---	---	Sfix_Stridac_01694	Stridac_scaffold801|size200834	187276	Symbiodinium fitti	Symbiodinium tridacnidorum	---	nuclear	0	not_recommended
AX-197985425	Affx-501394819	---	Stridac_scaffold1233|size164299	60520	+	AGAAACTTTCAGTGCAAACCCTGCAGCCTGAAACC[A/T]GAACCCTAAATCCTAGACTCAGAGTCTTCAAAGTT	A	T	A // T	2	---	---	---	Sfix_Stridac_01785	Stridac_scaffold1233|size164299	60520	Symbiodinium fitti	Symbiodinium tridacnidorum	---	nuclear	0	not_recommended
AX-198082754	Affx-501395002	---	Stridac_scaffold2490|size104251	52568	+	GAGATTCCCTGAGGCCACCCCTTCCATCGCAAGGG[C/T]TTGTTTTTCAGGTCACATGTACTGTATCTACGGTG	T	C	T // C	2	---	---	---	Sfix_Stridac_01968	Stridac_scaffold2490|size104251	52568	Symbiodinium fitti	Symbiodinium tridacnidorum	---	nuclear	0.736	recommended
AX-198082211	Affx-501394670	---	Stridac_scaffold550|size234441	219392	+	AGTGCGAACAAACGGAGTCCTACACCCTACGCCCT[A/T]AAATCAAAAGCCAAAGGCGTAAACTTAGAACCCAC	A	T	A // T	2	---	---	---	Sfix_Stridac_01636	Stridac_scaffold550|size234441	219392	Symbiodinium fitti	Symbiodinium tridacnidorum	---	nuclear	0.432	neutral
AX-198083396	Affx-501395403	---	Sfitti_scaffold38051|size3467	881	+	AGCAAGAACAAAAAAAAAAACAATAATATTGAGCT[A/G]GGTGCTTCACTTAAAATATCAAGGGCCCATGTTGA	A	G	A // G	2	---	---	---	Sfix_Sfitti_0100	Sfitti_scaffold38051|size3467	881	Symbiodinium fitti	Symbiodinium fitti	1	nuclear	0.702	recommended
AX-198080333	Affx-501393475	---	Stridac_scaffold948|size210940	73722	+	ACCATTTACGGATCCCTTTAAGGATCCCTTATAGA[A/T]CTCTAGTAAATCCTAGGCCGTAAATCCCAAAACAA	A	T	A // T	2	---	---	---	Sfix_Stridac_00441	Stridac_scaffold948|size210940	73722	Symbiodinium fitti	Symbiodinium tridacnidorum	---	nuclear	0.626	recommended
AX-198081964	Affx-501394507	---	Stridac_scaffold84|size404710	148859	+	ATGATCTTCATGTGGGTAGTTCTCTAAATTAGGAT[C/T]CTTTTCGGGTCCTGCTAATAAGGGTGCCGTACTAT	T	C	T // C	2	---	---	---	Sfix_Stridac_01473	Stridac_scaffold84|size404710	148859	Symbiodinium fitti	Symbiodinium tridacnidorum	---	nuclear	0.638	recommended
AX-198083156	Affx-501395240	---	Stridac_scaffold6030|size35467	1656	+	CCTATGAGCCCTAAACCCTGAACCTTTAAAGGAAG[C/G]CCTATAGATCGGACCCTTAAAGGGGGTCACAGGTA	C	G	C // G	2	---	---	---	Sfix_Stridac_02206	Stridac_scaffold6030|size35467	1656	Symbiodinium fitti	Symbiodinium tridacnidorum	---	nuclear	0.476	neutral
AX-197985959	Affx-501395159	---	Stridac_scaffold4324|size59935	22380	+	GAAGAAAATCCCTCAGCCCTAAGCCCTAAACCAAA[A/C]AATAACAAGCTCTAAACCCTAAACCCTTGAAACGA	A	C	A // C	2	---	---	---	Sfix_Stridac_02125	Stridac_scaffold4324|size59935	22380	Symbiodinium fitti	Symbiodinium tridacnidorum	---	nuclear	0	not_recommended
AX-197986800	Affx-501395672	---	Sfitti_scaffold6941|size8762	6345	+	CACGTTTTTCACGTGCATTTTTCATTTTTTGAAGA[C/T]GTTCTCGTTCTTTCTACGACGTGAAATGACC	T	C	T // C	2	---	---	---	Spop_Sfitti_0146	Sfitti_scaffold6941|size8762	6345	Symbiodinium fitti	Symbiodinium fitti	1	nuclear	0	not_recommended
AX-197986735	Affx-501395630	---	Sfitti_scaffold5564|size9904	2555	+	CCGCTACCATTGATAACAAGACATGCAACTGCCGA[C/G]AAAAGAACACATGCCCCCTAGACGGAAACTGCCTG	C	G	C // G	2	---	---	---	Spop_Sfitti_0101	Sfitti_scaffold5564|size9904	2555	Symbiodinium fitti	Symbiodinium fitti	1	nuclear	0	not_recommended
AX-198082405	Affx-501394790	---	Stridac_scaffold1102|size175237	23121	+	GATAAAGAAGGGCTTCTATAAGGGTTACTATATGA[A/G]CTACTTTCCGGGTTCCAAACGTTGCTTTACTGGGG	A	G	A // G	2	---	---	---	Sfix_Stridac_01756	Stridac_scaffold1102|size175237	23121	Symbiodinium fitti	Symbiodinium tridacnidorum	---	nuclear	0.698	recommended
AX-198082156	Affx-501394632	---	Stridac_scaffold432|size252603	36660	+	GGCATGCAATTATGTATGTATGCAGGTGGATCTCT[C/T]ATCTGAAAAATTGCTTCTTCAAGCGATGGTTGGTC	T	C	T // C	2	---	---	---	Sfix_Stridac_01598	Stridac_scaffold432|size252603	36660	Symbiodinium fitti	Symbiodinium tridacnidorum	---	nuclear	0.706	recommended
AX-197985602	Affx-501394938	---	Stridac_scaffold2033|size122045	82865	+	AATCCTTCAAAGGACCCCTTTAAAGGAGACCCCTA[A/T]AGAACCTCGAACCTTAAGGGATCTATAGGGGTTCC	A	T	A // T	2	---	---	---	Sfix_Stridac_01904	Stridac_scaffold2033|size122045	82865	Symbiodinium fitti	Symbiodinium tridacnidorum	---	nuclear	0	not_recommended
AX-197984875	Affx-501394483	---	Stridac_scaffold25|size496045	250150	+	TTAGGATTTCAAGGGGTGTAGTGTAGGGTTTCGTT[G/T]AGTTTGGGTTTATAGTTTAGGTTGGCGAGTTGGTC	T	G	T // G	2	---	---	---	Sfix_Stridac_01449	Stridac_scaffold25|size496045	250150	Symbiodinium fitti	Symbiodinium tridacnidorum	---	nuclear	0	not_recommended
AX-197984904	Affx-501394502	---	Stridac_scaffold76|size410942	88344	+	AGACCCCTTTAAACGGAACCCCCAAAATTATTTAG[C/G]CCCCTAGATCATAGTACCCTTATAGTAACCCTTAA	C	G	C // G	2	---	---	---	Sfix_Stridac_01468	Stridac_scaffold76|size410942	88344	Symbiodinium fitti	Symbiodinium tridacnidorum	---	nuclear	0	not_recommended
AX-197985221	Affx-501394686	---	Stridac_scaffold613|size226338	187000	+	CATAAGCCATACAAACCCTTAAAGAACCCATATAC[A/G]AACCCTTAAAGGGGCCCTTTAAGGAACCTTTAAAG	A	G	A // G	2	---	---	---	Sfix_Stridac_01652	Stridac_scaffold613|size226338	187000	Symbiodinium fitti	Symbiodinium tridacnidorum	---	nuclear	0	not_recommended
AX-197985933	Affx-501395143	---	Stridac_scaffold4074|size64571	41880	+	GGAACCCCTAAACCCTTAAACTCGAAACTCCCGAA[C/T]CCCTGAAACCCCTAAAACCCTAAGCCGTGAAGAGG	T	C	T // C	2	---	---	---	Sfix_Stridac_02109	Stridac_scaffold4074|size64571	41880	Symbiodinium fitti	Symbiodinium tridacnidorum	---	nuclear	0	not_recommended
AX-198083180	Affx-501395254	---	Stridac_scaffold6459|size30817	22960	+	ACCCTAAAGCCTAAACTCCAAAGCCAAAGCCACTC[A/G]ATCATGTCACATATGAGGCAGTGCTTCGATTCTAC	A	G	A // G	2	---	---	---	Sfix_Stridac_02220	Stridac_scaffold6459|size30817	22960	Symbiodinium fitti	Symbiodinium tridacnidorum	---	nuclear	0.64	recommended
AX-198083759	Affx-501395631	---	Sfitti_scaffold5692|size9790	8622	+	ACTTACATAAAGTGATTATTATTACTGCGCTTCGG[A/G]CGTTAGCCAGTTGCTTTGACGAAAGGCTAACGCTA	A	G	A // G	2	---	---	---	Spop_Sfitti_0102	Sfitti_scaffold5692|size9790	8622	Symbiodinium fitti	Symbiodinium fitti	1	nuclear	0.678	recommended
AX-198080390	Affx-501393512	---	Stridac_scaffold1061|size178211	146634	+	GGGGGCCTCAGTCGGAGCCTCGAGCGCCCATGCAG[C/G]TTTATCGGTTGGGGGCTTGGTGCTCAAGATATAAA	C	G	C // G	2	---	---	---	Sfix_Stridac_00478	Stridac_scaffold1061|size178211	146634	Symbiodinium fitti	Symbiodinium tridacnidorum	---	nuclear	0.442	neutral
AX-198081188	Affx-501394017	---	Stridac_scaffold3091|size86981	29900	+	TCCGTGTGTGGAGCTTGCACTGTTTATGTGCCTCG[C/T]GACTCTCAGTCGTTTTGCGTCGATGGACTCGACTG	T	C	T // C	2	---	---	---	Sfix_Stridac_00983	Stridac_scaffold3091|size86981	29900	Symbiodinium fitti	Symbiodinium tridacnidorum	---	nuclear	0.62	recommended
AX-197986159	Affx-501395273	---	Stridac_scaffold6953|size25712	23234	+	GGCTGCAGACAAATGGAGAACAATGAAGGAGGCGG[A/G]ACCGGACAAATTGACCTACTCCTTGAAGCTCGCCA	A	G	A // G	2	---	---	---	Sfix_Stridac_02239	Stridac_scaffold6953|size25712	23234	Symbiodinium fitti	Symbiodinium tridacnidorum	---	nuclear	0.576	neutral
AX-197984757	Affx-501394414	---	Stridac_scaffold6830|size26980	13667	+	TAGACTCCGAACCCTCAGCCTAAACCGAACCCTGA[A/G]CCACCAAAAACCCCAAAAGCCCTAAGCCCGAAAAG	A	G	A // G	2	---	---	---	Sfix_Stridac_01380	Stridac_scaffold6830|size26980	13667	Symbiodinium fitti	Symbiodinium tridacnidorum	---	nuclear	0	not_recommended
AX-197985849	Affx-501395091	---	Stridac_scaffold3255|size82998	53781	+	CCTGTCTAGAGTCTAGAGTTTAGAGGGTTTGGGGT[G/T]TAGAGGTCTAGGGTGTTTAGAGGGTTTGGGGTTGA	T	G	T // G	2	---	---	---	Sfix_Stridac_02057	Stridac_scaffold3255|size82998	53781	Symbiodinium fitti	Symbiodinium tridacnidorum	---	nuclear	0	not_recommended
AX-197983653	Affx-501393767	---	Stridac_scaffold1765|size133507	33870	+	GCTCCGCGCTTCTTGGAGAATGCCGTTGAGGGGTG[C/T]AGGTAGGGCATTTGGGTTTGGGCTTGAAGGTGAGT	T	C	T // C	2	---	---	---	Sfix_Stridac_00733	Stridac_scaffold1765|size133507	33870	Symbiodinium fitti	Symbiodinium tridacnidorum	---	nuclear	0.49	neutral
AX-198083626	Affx-501395549	---	Sfitti_scaffold2617|size13987	6031	+	TATCATTATTATTAATATCATTATCATCATCATCT[C/T]TATCCTACTGGGTTACTGTATGTTTGGTGTCTATG	T	C	T // C	2	---	---	---	Spop_Sfitti_0020	Sfitti_scaffold2617|size13987	6031	Symbiodinium fitti	Symbiodinium fitti	1	nuclear	0.652	recommended
AX-198082174	Affx-501394644	---	Stridac_scaffold472|size247526	190767	+	TTCCCGCAGCTGCAGCAGCTGCTGGCTCGTCTCCT[G/T]CACGCAGGGCCGTACTCCCTCGCATAGCTGTGCTC	T	G	T // G	2	---	---	---	Sfix_Stridac_01610	Stridac_scaffold472|size247526	190767	Symbiodinium fitti	Symbiodinium tridacnidorum	---	nuclear	0.408	neutral
AX-197984933	Affx-501394519	---	Stridac_scaffold106|size372315	162469	+	CGGGCTCGAGCTTGGCTTGCAGTTTTGTTGATGTC[A/G]GTTTTTTGGGGTTTAGGTTCAACGGTTCAACACTG	A	G	A // G	2	---	---	---	Sfix_Stridac_01485	Stridac_scaffold106|size372315	162469	Symbiodinium fitti	Symbiodinium tridacnidorum	---	nuclear	0.546	neutral
AX-198081920	Affx-501394476	---	Stridac_scaffold13|size527974	449485	+	GGAGTTGACGTCCAAGCAAGCAAACAAAAAGAACA[A/T]ACCTGTTAGCACCCTCGAGCGCGAAGCCATAAACC	A	T	A // T	2	---	---	---	Sfix_Stridac_01442	Stridac_scaffold13|size527974	449485	Symbiodinium fitti	Symbiodinium tridacnidorum	---	nuclear	0.44	neutral
AX-197984080	Affx-501394009	---	Stridac_scaffold3044|size88207	36000	+	CCCTAAACCCTATACGCTAAACCCTAAACCGGTAA[G/T]TATTACGACCTAGGCCCCTGAAGCCCCAAACCCTA	T	G	T // G	2	---	---	---	Sfix_Stridac_00975	Stridac_scaffold3044|size88207	36000	Symbiodinium fitti	Symbiodinium tridacnidorum	---	nuclear	0	not_recommended
AX-198079986	Affx-501393250	---	Stridac_scaffold376|size264688	165200	+	GGAGTTTGAGGAGGTTCAGGGCTTCGGCTCCGATT[G/T]TTTCGGCTTCGGCCTCGGGGATTGCATGTACGCTT	T	G	T // G	2	---	---	---	Sfix_Stridac_00216	Stridac_scaffold376|size264688	165200	Symbiodinium fitti	Symbiodinium tridacnidorum	---	nuclear	0.428	neutral
AX-197985684	Affx-501394989	---	Stridac_scaffold2391|size107373	54783	+	GGGTTGAGGGTTTAAGGTTTAGGGTTTCAAGGGAT[A/G]GGCTTCGGGTTTCGGGGTCTAGATTGAGGGGTTTA	A	G	A // G	2	---	---	---	Sfix_Stridac_01955	Stridac_scaffold2391|size107373	54783	Symbiodinium fitti	Symbiodinium tridacnidorum	---	nuclear	0	not_recommended
AX-197983945	Affx-501393927	---	Stridac_scaffold2584|size101450	96749	+	GAAAAGGGCATTGGGTTCTGATATAGTATAGCTTT[A/C]AAAAGGAACCCTGAGGAATAGTTTCACTACAGTAC	A	C	A // C	2	---	---	---	Sfix_Stridac_00893	Stridac_scaffold2584|size101450	96749	Symbiodinium fitti	Symbiodinium tridacnidorum	---	nuclear	0.674	recommended
AX-198082565	Affx-501394889	---	Stridac_scaffold1669|size138423	75693	+	GGAAGCTTCACCTTTGGTCCGCGAGGTACACATGG[A/T]GCCTGAAAACGCCTCAAAAGGCTTCCTGTAGGGCC	A	T	A // T	2	---	---	---	Sfix_Stridac_01855	Stridac_scaffold1669|size138423	75693	Symbiodinium fitti	Symbiodinium tridacnidorum	---	nuclear	0.524	neutral
AX-197983248	Affx-501393521	---	Stridac_scaffold1075|size177254	129253	+	TTCCCTAAACCCTAAACTTCTTATCCTTAATCCCT[A/G]AACCTTAGACCCTTGAGCCTCAAACCCCAAACCCT	A	G	A // G	2	---	---	---	Sfix_Stridac_00487	Stridac_scaffold1075|size177254	129253	Symbiodinium fitti	Symbiodinium tridacnidorum	---	nuclear	0	not_recommended
AX-197986690	Affx-501395603	---	Sfitti_scaffold59620|size2650	90	+	ATATTTGTCCATTGGAACGTGGTACTCAGGAAGTT[C/G]CTGCTACTGCTTACTGCTACGACTATACTGATACT	C	G	C // G	2	---	---	---	Spop_Sfitti_0074	Sfitti_scaffold59620|size2650	90	Symbiodinium fitti	Symbiodinium fitti	1	nuclear	0.676	recommended
AX-197984090	Affx-501394014	---	Stridac_scaffold3072|size87422	35389	+	ATGGATGTCGTCCGTACGAGGTTGGCAGACATTAA[A/C]AAGGAGCTCAAAAAAACGCTGACATGCCTTAAAGA	A	C	A // C	2	---	---	---	Sfix_Stridac_00980	Stridac_scaffold3072|size87422	35389	Symbiodinium fitti	Symbiodinium tridacnidorum	---	nuclear	0.606	recommended
AX-197984349	Affx-501394164	---	Stridac_scaffold3878|size68635	8330	+	AGAAGATTCTAGCTCGAAAGTGGCTGCTATCAGGA[A/C]AGTTCAGATCCTAAGCCCTACATCCACGTGTAGGG	A	C	A // C	2	---	---	---	Sfix_Stridac_01130	Stridac_scaffold3878|size68635	8330	Symbiodinium fitti	Symbiodinium tridacnidorum	---	nuclear	0.67	recommended
AX-197984304	Affx-501394139	---	Stridac_scaffold3706|size72451	29797	+	TTATTAATAATATAATAGAATCCACATGGATCCCT[G/T]AAAGGAACCCTAAATCCACCTCAAGCCCTGAACCC	T	G	T // G	2	---	---	---	Sfix_Stridac_01105	Stridac_scaffold3706|size72451	29797	Symbiodinium fitti	Symbiodinium tridacnidorum	---	nuclear	0.68	recommended
AX-197985519	Affx-501394881	---	Stridac_scaffold1635|size140103	123588	+	CGCGCAGCCCTAAAGGGTAAATCCTATTTCCAAGT[C/G]CAAAGCACTTGCCCTAAAGCCCAAACCGTTTATTG	C	G	C // G	2	---	---	---	Sfix_Stridac_01847	Stridac_scaffold1635|size140103	123588	Symbiodinium fitti	Symbiodinium tridacnidorum	---	nuclear	0.69	recommended
AX-198079938	Affx-501393223	---	Stridac_scaffold326|size273847	81168	+	AAACCCCTAAACCCTAAACTCCTATATAAACCCTA[A/C]AGAATGCTGGCTAGGCGTCGGTACAGTGCCGCCCG	A	C	A // C	2	---	---	---	Sfix_Stridac_00189	Stridac_scaffold326|size273847	81168	Symbiodinium fitti	Symbiodinium tridacnidorum	---	nuclear	0.566	neutral
AX-198081571	Affx-501394264	---	Stridac_scaffold4653|size54758	39241	+	CTACACAAGCAGACTAGGGCCTAGGGTTTCTGTGT[G/T]GCGAAGATCGAGCGGCTTGGTGGCTCGGGCGTTCA	T	G	T // G	2	---	---	---	Sfix_Stridac_01230	Stridac_scaffold4653|size54758	39241	Symbiodinium fitti	Symbiodinium tridacnidorum	---	nuclear	0.442	neutral
AX-198082046	Affx-501394558	---	Stridac_scaffold211|size312454	112290	+	GTCCCCCTAAAAAGGGATCCTTTAAGGGATCTATA[A/G]GGTCTCCATTTAGGGATCTATACTAAGGGCACCTT	A	G	A // G	2	---	---	---	Sfix_Stridac_01524	Stridac_scaffold211|size312454	112290	Symbiodinium fitti	Symbiodinium tridacnidorum	---	nuclear	0.528	neutral
AX-198080159	Affx-501393364	---	Stridac_scaffold612|size226551	181271	+	CGTAAAAGTAGCTATATAGGGACCCGTTTAAGCCT[G/T]GAGTATCTACTAAAATTAAAGGTGCATGGAGCCTT	T	G	T // G	2	---	---	---	Sfix_Stridac_00330	Stridac_scaffold612|size226551	181271	Symbiodinium fitti	Symbiodinium tridacnidorum	---	nuclear	0.676	recommended
AX-198083531	Affx-501395492	---	Sfitti_scaffold780|size22666	1945	+	AATCCCGGCCCAGTGCTGGGAGATTGCTCAACCAT[A/G]TGTTGAAACAATTTGTTTTTTTTAAATTTTAATGT	A	G	A // G	2	---	---	---	Sfix_Sfitti_0189	Sfitti_scaffold780|size22666	1945	Symbiodinium fitti	Symbiodinium fitti	1	nuclear	0.59	neutral
AX-198081700	Affx-501394344	---	Stridac_scaffold5607|size40546	5221	+	AGCCCAAGTTGCACGCCAGCATGCCGCGGGTCTCA[A/G]GTGGGAGGAAGCCGACACTAGAGGCGTCTTCGTCG	A	G	A // G	2	---	---	---	Sfix_Stridac_01310	Stridac_scaffold5607|size40546	5221	Symbiodinium fitti	Symbiodinium tridacnidorum	---	nuclear	0.538	neutral
AX-198080062	Affx-501393301	---	Stridac_scaffold491|size244608	27418	+	CAAGCGATCGCTGTTGAGGGTTCAGGGCAGCTTCC[A/G]GCTTGGAACGCTTGTCCTGGCCGTTGTCAACTTCT	A	G	A // G	2	---	---	---	Sfix_Stridac_00267	Stridac_scaffold491|size244608	27418	Symbiodinium fitti	Symbiodinium tridacnidorum	---	nuclear	0.488	neutral
AX-198079993	Affx-501393254	---	Stridac_scaffold389|size261554	239968	+	CTAGGTAGAATTTGGGGTTCAGAGTTCAGGGTTTG[G/T]GTTGTGGGTTGAGTTTGGTTGTATGTTTTGGCCTC	T	G	T // G	2	---	---	---	Sfix_Stridac_00220	Stridac_scaffold389|size261554	239968	Symbiodinium fitti	Symbiodinium tridacnidorum	---	nuclear	0.64	recommended
AX-198080762	Affx-501393746	---	Stridac_scaffold1705|size136386	89595	+	ACAGGTTCGGTTTCAGTGTTTTAGGGTTTAGGGTT[C/G]AGGGTGTTTTAGAGAGTGAACCGGTCTGTTCAGGC	C	G	C // G	2	---	---	---	Sfix_Stridac_00712	Stridac_scaffold1705|size136386	89595	Symbiodinium fitti	Symbiodinium tridacnidorum	---	nuclear	0.648	recommended
AX-197983461	Affx-501393649	---	Stridac_scaffold1414|size153065	26395	+	GGCAAAAATCCCGTCCCTTGCCAGGTTTCGAACGT[C/T]TGCCAAGAGCTTTCGGCGCCCTTCCGGCATCAGGC	T	C	T // C	2	---	---	---	Sfix_Stridac_00615	Stridac_scaffold1414|size153065	26395	Symbiodinium fitti	Symbiodinium tridacnidorum	---	nuclear	0.594	neutral
AX-198081563	Affx-501394259	---	Stridac_scaffold4623|size55149	21575	+	CCTTCAGGAATCCTGGCACCGGGGGTTACAAGTAC[A/C]TTTTGGTTGGATGCTACCGGCACCCCAAGCTGCCG	A	C	A // C	2	---	---	---	Sfix_Stridac_01225	Stridac_scaffold4623|size55149	21575	Symbiodinium fitti	Symbiodinium tridacnidorum	---	nuclear	0.558	neutral
AX-197985037	Affx-501394580	---	Stridac_scaffold292|size281218	254101	+	TTTTTGCTTATCAAGGATCCTACCCATAAAACTGA[C/T]AGACACAAAAAGGAAGCACGATGGAGACTACAGAC	T	C	T // C	2	---	---	---	Sfix_Stridac_01546	Stridac_scaffold292|size281218	254101	Symbiodinium fitti	Symbiodinium tridacnidorum	---	nuclear	0.626	recommended
AX-197983429	Affx-501393630	---	Stridac_scaffold1370|size156178	24221	+	ATGCGGGAACTAGGGCTCAAAGGTTTACGGCTTGC[A/C]CCTGCTTCTGTCAAACCCCAAAAGCCCCACACCCC	A	C	A // C	2	---	---	---	Sfix_Stridac_00596	Stridac_scaffold1370|size156178	24221	Symbiodinium fitti	Symbiodinium tridacnidorum	---	nuclear	0.506	neutral
AX-197982853	Affx-501393276	---	Stridac_scaffold443|size251793	30500	+	TTTAGACGTCAAAGTACATGTATTTGAACCTTTTC[C/T]AAGGCCTAAGTACATACTATATAGGTACCAGAAGC	T	C	T // C	2	---	---	---	Sfix_Stridac_00242	Stridac_scaffold443|size251793	30500	Symbiodinium fitti	Symbiodinium tridacnidorum	---	nuclear	0.686	recommended
AX-197983641	Affx-501393759	---	Stridac_scaffold1743|size134308	55754	+	GCTTCAGGTGTAGCCTGAATTCATAACCTCTATAA[A/C]TATAAACCCTAAACCGCAAGGAAGCGCAGCAGGGG	A	C	A // C	2	---	---	---	Sfix_Stridac_00725	Stridac_scaffold1743|size134308	55754	Symbiodinium fitti	Symbiodinium tridacnidorum	---	nuclear	0.644	recommended
AX-198083337	Affx-501395362	---	Sfitti_scaffold1849|size16319	9470	+	TTTTCGTCGCTATTGACGTGGTCGCTGCTGGAGGT[C/T]CCCGATGTACGTAGTAGCACACGAGTCCGTGCTTT	T	C	T // C	2	---	---	---	Sfix_Sfitti_0059	Sfitti_scaffold1849|size16319	9470	Symbiodinium fitti	Symbiodinium fitti	1	nuclear	0.546	neutral
AX-198082267	Affx-501394704	---	Stridac_scaffold688|size216868	189613	+	ATACTATATTCACAATAAGGAACCCCCAAAATAGT[A/G]TTGGTGGCTTTCCCTGTCGAGCTCACTGGCCGAAG	A	G	A // G	2	---	---	---	Sfix_Stridac_01670	Stridac_scaffold688|size216868	189613	Symbiodinium fitti	Symbiodinium tridacnidorum	---	nuclear	0.53	neutral
AX-197982993	Affx-501393365	---	Stridac_scaffold620|size257753	8919	+	TGGCTTCGATTCCTGAGCTGAGCCCTTGTTGCTGG[A/C]GTCGTTGTCATCATCCTCGTCCTCCTCAACCTCGG	A	C	A // C	2	---	---	---	Sfix_Stridac_00331	Stridac_scaffold620|size257753	8919	Symbiodinium fitti	Symbiodinium tridacnidorum	---	nuclear	0.492	neutral
AX-197984728	Affx-501394396	---	Stridac_scaffold6404|size31483	7284	+	CAGGTTGAAAGCAGGGAGCAGGGACCGTGCACGGA[A/C]CCTCTGCAGGGAGGCTGGTCCGGTCTCTGACGGCT	A	C	A // C	2	---	---	---	Sfix_Stridac_01362	Stridac_scaffold6404|size31483	7284	Symbiodinium fitti	Symbiodinium tridacnidorum	---	nuclear	0.392	not_recommended
AX-197985384	Affx-501394794	---	Stridac_scaffold1112|size174273	118071	+	ATGCACGTCCTGCTCCAAGGCTTCCTTGCACCGGG[C/G]CTGGCGACGCAATGGGGCCGAGATTTCGAGGATTC	C	G	C // G	2	---	---	---	Sfix_Stridac_01760	Stridac_scaffold1112|size174273	118071	Symbiodinium fitti	Symbiodinium tridacnidorum	---	nuclear	0.386	not_recommended
AX-198082414	Affx-501394795	---	Stridac_scaffold1119|size173493	162592	+	GCACACGGCCACCACACTCGCAAGATTCAGGCTAT[G/T]CATGGGTTTAGGTAAGAAATAAAATCCGAGCACTA	T	G	T // G	2	---	---	---	Sfix_Stridac_01761	Stridac_scaffold1119|size173493	162592	Symbiodinium fitti	Symbiodinium tridacnidorum	---	nuclear	0.684	recommended
AX-198079894	Affx-501393201	---	Stridac_scaffold265|size289383	170451	+	TTGCAGACATAGTATATTGGGGCATGGACCCTCCG[A/G]ATTTTGAATCCCGACCACCTCCTCCTAGGCATCTC	A	G	A // G	2	---	---	---	Sfix_Stridac_00167	Stridac_scaffold265|size289383	170451	Symbiodinium fitti	Symbiodinium tridacnidorum	---	nuclear	0.666	recommended
AX-198080295	Affx-501393450	---	Stridac_scaffold885|size194163	108310	+	AGGGTACTATAGGGTATTACGGGGTTAAGGGTTTA[A/G]GGCTTCCTAGGGGTTGAGTACCCTAGCCAAAAAAA	A	G	A // G	2	---	---	---	Sfix_Stridac_00416	Stridac_scaffold885|size194163	108310	Symbiodinium fitti	Symbiodinium tridacnidorum	---	nuclear	0.47	neutral
AX-198082035	Affx-501394551	---	Stridac_scaffold188|size323527	5076	+	TTAATCCTTGTAGAAGCCTTATAGTAGCCCTTATA[G/T]GCCCCTTTACAGGCCCAAGCTCCTCTCATCTTCCG	T	G	T // G	2	---	---	---	Sfix_Stridac_01517	Stridac_scaffold188|size323527	5076	Symbiodinium fitti	Symbiodinium tridacnidorum	---	nuclear	0.412	neutral
AX-197986583	Affx-501395531	---	Sfitti_scaffold127405|size1530	644	+	TCACCATTCACAAACAGTGAGATGCGCTTCCCGTC[A/G]GGATCAATCATGAAAGGTTCCCGTCCTGGTGGCCA	A	G	A // G	2	---	---	---	Spop_Sfitti_0002	Sfitti_scaffold127405|size1530	644	Symbiodinium fitti	Symbiodinium fitti	1	nuclear	0.556	neutral
AX-197983523	Affx-501393688	---	Stridac_scaffold1536|size248858	137233	+	TGGGATTGGGGCCCATCCAGCCCTTCAAACAGGCA[A/C]GGGGGCGGAAGGGATTCCAACGAAGCCTCTGGCTC	A	C	A // C	2	---	---	---	Sfix_Stridac_00654	Stridac_scaffold1536|size248858	137233	Symbiodinium fitti	Symbiodinium tridacnidorum	---	nuclear	0.43	neutral
AX-197985125	Affx-501394630	---	Stridac_scaffold428|size253633	164220	+	CCAGACTTTTCTTTCGCCAGAGTATGCTCTGCTTG[C/T]TCCCTTCTTTGTTGCTGCTGCAGTTGTAACTGCTA	T	C	T // C	2	---	---	---	Sfix_Stridac_01596	Stridac_scaffold428|size253633	164220	Symbiodinium fitti	Symbiodinium tridacnidorum	---	nuclear	0.622	recommended
AX-197983325	Affx-501393567	---	Stridac_scaffold1190|size166936	131976	+	GTATAGTGTCACTCTACCTACCTACACGTACAGTT[A/G]TATGCTCATAAGTATGTACATACATACATCCTTAC	A	G	A // G	2	---	---	---	Sfix_Stridac_00533	Stridac_scaffold1190|size166936	131976	Symbiodinium fitti	Symbiodinium tridacnidorum	---	nuclear	0.626	recommended
AX-197983167	Affx-501393471	---	Stridac_scaffold944|size189073	91715	+	CATATACTAAGCAATTAAGCTTCGATACTCGAGTC[A/C]TTAACCCTAAGGGTCCATGTACCCAAATAGTATGT	A	C	A // C	2	---	---	---	Sfix_Stridac_00437	Stridac_scaffold944|size189073	91715	Symbiodinium fitti	Symbiodinium tridacnidorum	---	nuclear	0.712	recommended
AX-198082981	Affx-501395127	---	Stridac_scaffold3915|size67868	27382	+	GCATGCATACGTGCATACATGCGCACCCCAAACAC[C/G]AACCTACTATAGGGGTCTGAAAAGTTGCTAGTTCT	C	G	C // G	2	---	---	---	Sfix_Stridac_02093	Stridac_scaffold3915|size67868	27382	Symbiodinium fitti	Symbiodinium tridacnidorum	---	nuclear	0.44	neutral
AX-197983822	Affx-501393860	---	Stridac_scaffold2207|size114297	8541	+	GCAAACTACTCTTTTGAGACTGGAGAAACTAAGAA[C/T]TGAGAACAAACCGCTCGAAAGAGACTAGAGAAACT	T	C	T // C	2	---	---	---	Sfix_Stridac_00826	Stridac_scaffold2207|size114297	8541	Symbiodinium fitti	Symbiodinium tridacnidorum	---	nuclear	0.746	recommended
AX-197984336	Affx-501394157	---	Stridac_scaffold3853|size69145	47346	+	GTTGAAATGACAAGACAAGAAACCGTTGGAAATAA[G/T]CGCAGCAGTAGCAGCAACAAGCAACATCATTGATA	T	G	T // G	2	---	---	---	Sfix_Stridac_01123	Stridac_scaffold3853|size69145	47346	Symbiodinium fitti	Symbiodinium tridacnidorum	---	nuclear	0.692	recommended
AX-197985107	Affx-501394621	---	Stridac_scaffold394|size261972	199480	+	TCGTCTCCGAATGCGTACACATAATGTGTATACAT[A/G]CATATATACACATACTATGTACACACCCACACATA	A	G	A // G	2	---	---	---	Sfix_Stridac_01587	Stridac_scaffold394|size261972	199480	Symbiodinium fitti	Symbiodinium tridacnidorum	---	nuclear	0.624	recommended
AX-197984608	Affx-501394323	---	Stridac_scaffold5368|size44091	30121	+	CAGGCTTCGGCAATGCGTAGTAGCTGACAGAGGAC[A/C]ACCTTCCCTGATACTGATACTGATATTTTTGTCGG	A	C	A // C	2	---	---	---	Sfix_Stridac_01289	Stridac_scaffold5368|size44091	30121	Symbiodinium fitti	Symbiodinium tridacnidorum	---	nuclear	0.608	recommended
AX-197985713	Affx-501395008	---	Stridac_scaffold2533|size103144	28643	+	CTTCAGTCTGTATCATAGTAGATGATGTGAAGTAA[A/T]ACTAGTATTAGTAGTACTACTGATACAAGAAAACA	A	T	A // T	2	---	---	---	Sfix_Stridac_01974	Stridac_scaffold2533|size103144	28643	Symbiodinium fitti	Symbiodinium tridacnidorum	---	nuclear	0.684	recommended
AX-197984988	Affx-501394552	---	Stridac_scaffold191|size322148	283279	+	GTACTACATTACCGGGTCCAGGTAGTCTGAAGTCC[A/G]CCGCCTAACTCAAAAAAACAACAACACAAAACCCT	A	G	A // G	2	---	---	---	Sfix_Stridac_01518	Stridac_scaffold191|size322148	283279	Symbiodinium fitti	Symbiodinium tridacnidorum	---	nuclear	0.606	recommended
AX-197984546	Affx-501394290	---	Stridac_scaffold4961|size51404	19219	+	TGCCCGACAGCACCATCTTCCGGGAGGTCAGGTCT[A/T]AACAGCGACAGCCCGCTGGACCGCCTCACGCGACC	A	T	A // T	2	---	---	---	Sfix_Stridac_01256	Stridac_scaffold4961|size51404	19219	Symbiodinium fitti	Symbiodinium tridacnidorum	---	nuclear	0.38	not_recommended
AX-197984859	Affx-501394474	---	Stridac_scaffold12|size538581	517296	+	CGGCATTGATTGGAGCTCACTAAGAAACCCCAATG[C/T]CGCCCTCCAATCTTGGCCCTTCTCGCAGGAGCTGA	T	C	T // C	2	---	---	---	Sfix_Stridac_01440	Stridac_scaffold12|size538581	517296	Symbiodinium fitti	Symbiodinium tridacnidorum	---	nuclear	0.49	neutral
AX-197986352	Affx-501395389	---	Sfitti_scaffold28236|size4187	1822	+	TAAATGAATATTATATATGTAGACGTAGAACAGTT[C/T]GCCACACTCAGAAGTGAAAAAAAAAAGATGAATTT	T	C	T // C	2	---	---	---	Sfix_Sfitti_0086	Sfitti_scaffold28236|size4187	1822	Symbiodinium fitti	Symbiodinium fitti	1	nuclear	0.71	recommended
AX-197985380	Affx-501394791	---	Stridac_scaffold1103|size175192	150448	+	CCCAATTTAGGACTCTGTCAACCTTAGGTTTGCCC[C/T]TAGGGTTTAGGGTTTAGGGTTCGGCACTTGGTTGG	T	C	T // C	2	---	---	---	Sfix_Stridac_01757	Stridac_scaffold1103|size175192	150448	Symbiodinium fitti	Symbiodinium tridacnidorum	---	nuclear	0.658	recommended
AX-197984411	Affx-501394203	---	Stridac_scaffold4237|size61635	31484	+	GCGCTCCCCATCCACCCACCTGGGAAATTTTTGCG[C/T]GGTTCCACAGTTCATGTTCGTGGGGGGAAGCATGA	T	C	T // C	2	---	---	---	Sfix_Stridac_01169	Stridac_scaffold4237|size61635	31484	Symbiodinium fitti	Symbiodinium tridacnidorum	---	nuclear	0.336	not_recommended
AX-197982737	Affx-501393203	---	Stridac_scaffold270|size287874	162817	+	TCCAAGAGCATGTTGATGACAGCCTCCGGGCCACG[C/T]GCCTCAAGTGCCACGAAGAGCGCGGTCCGGCCTGA	T	C	T // C	2	---	---	---	Sfix_Stridac_00169	Stridac_scaffold270|size287874	162817	Symbiodinium fitti	Symbiodinium tridacnidorum	---	nuclear	0.398	not_recommended
AX-197986336	Affx-501395381	---	Sfitti_scaffold251449|size623	56	+	AAAAGTGCGGGGGCACGAAGGGAGGTACGGGGCGC[A/G]AGGGGAAGAACGGCGGCACGAGGGGACGTACGGTG	A	G	A // G	2	---	---	---	Sfix_Sfitti_0078	Sfitti_scaffold251449|size623	56	Symbiodinium fitti	Symbiodinium fitti	1	nuclear	0.31	not_recommended
AX-197982512	Affx-501393069	---	Stridac_scaffold44|size452270	239324	+	CCCCGCGAAATCCAATTCCTACCCGAGAGGGCTTC[A/G]GGTTTGGGGGTCTAGGGCTCCCGGATCTCGGTAGT	A	G	A // G	2	---	---	---	Sfix_Stridac_00035	Stridac_scaffold44|size452270	239324	Symbiodinium fitti	Symbiodinium tridacnidorum	---	nuclear	0.626	recommended
AX-197983930	Affx-501393917	---	Stridac_scaffold2525|size103283	88062	+	ATTGCTGTCAAGCAGGTGACCGGTACGTCCACATA[A/C]CCGGCCATCATGCCCGCCATGACAGGACCTGCACT	A	C	A // C	2	---	---	---	Sfix_Stridac_00883	Stridac_scaffold2525|size103283	88062	Symbiodinium fitti	Symbiodinium tridacnidorum	---	nuclear	0.62	recommended
AX-197937633	Affx-501395694	---	Stridac_scaffold5557|size41270	38770	+	TACCTGATTGAGATCAAGGAGCATGTGAACAGCGC[C/G/T]TTCCAGTGGGCCACCAAGGAAGGACCTCTGTGCGA	C	G	C // G // T	3	---	---	---	Sclade_04	Stridac_scaffold5557|size41270	38770	Symbiodinium fitti	Symbiodinium spp.	1	nuclear	0.644	not_recommended
AX-198081884	Affx-501394457	---	Stridac_scaffold8111|size16345	12314	+	CTCAGATCCCTTTTCTTGGGGTCCTTGGACCTGAG[A/G]CAGGAAAACCCACTCTAGAACAAGCCTCATGGCAA	A	G	A // G	2	---	---	---	Sfix_Stridac_01423	Stridac_scaffold8111|size16345	12314	Symbiodinium fitti	Symbiodinium tridacnidorum	---	nuclear	0.608	recommended
AX-197983629	Affx-501393752	---	Stridac_scaffold1727|size135119	95605	+	TCCTAATCACCTAATCCCTAAAAGCCACCCACGAG[G/T]TGGCCACGGCAGCCAAAGTGCCGCCGACCGGGCCC	T	G	T // G	2	---	---	---	Sfix_Stridac_00718	Stridac_scaffold1727|size135119	95605	Symbiodinium fitti	Symbiodinium tridacnidorum	---	nuclear	0.47	neutral
AX-197984778	Affx-501394428	---	Stridac_scaffold7188|size23411	17153	+	GCGGCTCACAACAAAGCCTCGTCTCAGCAGAGATG[A/G]GCGCTCAGAGCTTAGTTTGCTTCCAGCTTTGGGAT	A	G	A // G	2	---	---	---	Sfix_Stridac_01394	Stridac_scaffold7188|size23411	17153	Symbiodinium fitti	Symbiodinium tridacnidorum	---	nuclear	0.642	recommended
AX-197986664	Affx-501395584	---	Sfitti_scaffold56560|size2739	130	+	TTGGGGGTCGGGTCCTCGATCATGATATCAGAGGG[A/T]AGCTCCTCAAAGTCGCCGGCAGCACAGCCCCGGCC	A	T	A // T	2	---	---	---	Spop_Sfitti_0055	Sfitti_scaffold56560|size2739	130	Symbiodinium fitti	Symbiodinium fitti	1	nuclear	0.542	neutral
AX-198081406	Affx-501394158	---	Stridac_scaffold3855|size69046	33972	+	CAGATTTGCCCAATCAGCGGCGGAAATGCTATGCA[A/G]GCATCTGTATGTGTCTTCCAACCATCTGTCCACGG	A	G	A // G	2	---	---	---	Sfix_Stridac_01124	Stridac_scaffold3855|size69046	33972	Symbiodinium fitti	Symbiodinium tridacnidorum	---	nuclear	0.646	recommended
AX-197984345	Affx-501394162	---	Stridac_scaffold3873|size68697	14692	+	GAATCGTCATATGCAGAAATTGTGCCTTCACGTGC[A/G]TACATGCGCATATACTTATATTATACCACACGTAC	A	G	A // G	2	---	---	---	Sfix_Stridac_01128	Stridac_scaffold3873|size68697	14692	Symbiodinium fitti	Symbiodinium tridacnidorum	---	nuclear	0.646	recommended
AX-197984438	Affx-501394220	---	Stridac_scaffold4359|size59504	58852	+	GAAGCGGGTTCAGCATGGCTACCACAGATGTTAGG[C/G]TTCACGGCTCAGGGCGTAGGGCAGGCATGCAGTGA	C	G	C // G	2	---	---	---	Sfix_Stridac_01186	Stridac_scaffold4359|size59504	58852	Symbiodinium fitti	Symbiodinium tridacnidorum	---	nuclear	0.626	recommended
AX-198081755	Affx-501394377	---	Stridac_scaffold5988|size35973	5672	+	CACGTTAGTACAGCTCAGCTGCAGCTTCTGCCGTG[C/T]GTCACTTTGACAGATCCCGGCACTGACGAGAAGGG	T	C	T // C	2	---	---	---	Sfix_Stridac_01343	Stridac_scaffold5988|size35973	5672	Symbiodinium fitti	Symbiodinium tridacnidorum	---	nuclear	0.522	neutral
AX-198083672	Affx-501395577	---	Sfitti_scaffold31199|size3922	1777	+	CTTTGGGCCAGGATGGGCTCAGGACGGCATGGCCC[A/T]TTGGGCCATGCCTAGAGCATAGACCAGTCAATGGC	A	T	A // T	2	---	---	---	Spop_Sfitti_0048	Sfitti_scaffold31199|size3922	1777	Symbiodinium fitti	Symbiodinium fitti	1	nuclear	0.448	neutral
AX-198083745	Affx-501395622	---	Sfitti_scaffold20129|size5180	5086	+	AGACTCTCACACCGTCCCCTTTTATCCCAATATTA[C/T]TGAAACAATCAAAAGTACTAATGCAGGAATAAGAG	T	C	T // C	2	---	---	---	Spop_Sfitti_0093	Sfitti_scaffold20129|size5180	5086	Symbiodinium fitti	Symbiodinium fitti	1	nuclear	0.718	recommended
AX-198081083	Affx-501393948	---	Stridac_scaffold2684|size98113	83783	+	AGGTGCACCGCCTGGAGAGTCCAGGAGTTCCGATA[G/T]TCTCGAATCTCGAATGCATGCGAAGGCACAAAGCC	T	G	T // G	2	---	---	---	Sfix_Stridac_00914	Stridac_scaffold2684|size98113	83783	Symbiodinium fitti	Symbiodinium tridacnidorum	---	nuclear	0.708	recommended
AX-198081656	Affx-501394317	---	Stridac_scaffold5298|size45042	9017	+	CAGTGGCGCTTGGCTTGGGATGTCGGACTCTTGTC[A/G]GCAAATCGCCTTGAACATCTTGGAATTTGCTAGAA	A	G	A // G	2	---	---	---	Sfix_Stridac_01283	Stridac_scaffold5298|size45042	9017	Symbiodinium fitti	Symbiodinium tridacnidorum	---	nuclear	0.56	neutral
AX-197982605	Affx-501393124	---	Stridac_scaffold135|size352825	105999	+	TTTGCCGGGTTTCGGGCTGCGGCTGTGAAGTTTGA[A/C]ATACCCTAAACCCTAAACCGCGGATCGGGTTGGGA	A	C	A // C	2	---	---	---	Sfix_Stridac_00090	Stridac_scaffold135|size352825	105999	Symbiodinium fitti	Symbiodinium tridacnidorum	---	nuclear	0.454	neutral
AX-198080609	Affx-501393647	---	Stridac_scaffold1408|size153335	2314	+	CCGTAGGCTCGCATATAGATATCCGAGTCCTCGGA[C/T]TTCCAGCGGCCCAGCATACCTCTATCTGCCGAGGG	T	C	T // C	2	---	---	---	Sfix_Stridac_00613	Stridac_scaffold1408|size153335	2314	Symbiodinium fitti	Symbiodinium tridacnidorum	---	nuclear	0.478	neutral
AX-198082878	Affx-501395068	---	Stridac_scaffold3042|size88224	19181	+	GAGGCTCTTCAGCGCAGCTGCCCAGAAGTTTCGCC[A/G]TGGACCCCTGATAGGGTCATCTGCAGAGGAGTGCG	A	G	A // G	2	---	---	---	Sfix_Stridac_02034	Stridac_scaffold3042|size88224	19181	Symbiodinium fitti	Symbiodinium tridacnidorum	---	nuclear	0.568	neutral
AX-198083398	Affx-501395404	---	Sfitti_scaffold38051|size3467	1129	+	AAGCGAAGACTTATAATAAATAATATTTGCAAAAT[C/T]TTTACTACATATTTGCTCAACATTCGATACTAGTA	T	C	T // C	2	---	---	---	Sfix_Sfitti_0101	Sfitti_scaffold38051|size3467	1129	Symbiodinium fitti	Symbiodinium fitti	1	nuclear	0.81	recommended
AX-197985983	Affx-501395173	---	Stridac_scaffold4577|size55787	37852	+	GGGGGCAATGAGCGGCGAAATGGTGAACTGGTTTA[G/T]TGTCTTTGCAGCGAATGCAGATGGGGGCGGAATAG	T	G	T // G	2	---	---	---	Sfix_Stridac_02139	Stridac_scaffold4577|size55787	37852	Symbiodinium fitti	Symbiodinium tridacnidorum	---	nuclear	0.67	recommended
AX-197985450	Affx-501394834	---	Stridac_scaffold1307|size160212	113396	+	TTCATCAACACATGCGCACAAATTCAAGCAAATTC[C/G]AAAACACATAAATACATAAATATAGCTATAAACCC	C	G	C // G	2	---	---	---	Sfix_Stridac_01800	Stridac_scaffold1307|size160212	113396	Symbiodinium fitti	Symbiodinium tridacnidorum	---	nuclear	0.698	recommended
AX-197985105	Affx-501394620	---	Stridac_scaffold394|size261972	145312	+	GGGCATGCCCAACTTTGACAGTACAAGCTGCTTTC[C/T]CTGCAGTTGCAGGCTTGAGGACTCATGGGGTTTAG	T	C	T // C	2	---	---	---	Sfix_Stridac_01586	Stridac_scaffold394|size261972	145312	Symbiodinium fitti	Symbiodinium tridacnidorum	---	nuclear	0.652	recommended
AX-197985650	Affx-501394966	---	Stridac_scaffold2215|size113887	10353	+	GACTGTGAGGGCGTACTGCTCAGTGTGAGAGATTG[A/C]ATGAGCAAGCGAGAAAGTGAGGAAGGGGTACAGTA	A	C	A // C	2	---	---	---	Sfix_Stridac_01932	Stridac_scaffold2215|size113887	10353	Symbiodinium fitti	Symbiodinium tridacnidorum	---	nuclear	0.622	recommended
AX-197983225	Affx-501393506	---	Stridac_scaffold1033|size180660	101258	+	AGGGGTATTCAGCACGGAGGATATCTCAAGGCTTT[A/G]TATGCGTTGTAAGATGTGGGGGCTCGGGGATTCCG	A	G	A // G	2	---	---	---	Sfix_Stridac_00472	Stridac_scaffold1033|size180660	101258	Symbiodinium fitti	Symbiodinium tridacnidorum	---	nuclear	0.706	recommended
AX-197983270	Affx-501393535	---	Stridac_scaffold1105|size175141	159216	+	TCCCAAGCAGCATGCAACCAAGAAGCCAAAAGAGC[C/T]CCTGGGGATGCATCGGCAAAGTTGCGCCGCGCAGA	T	C	T // C	2	---	---	---	Sfix_Stridac_00501	Stridac_scaffold1105|size175141	159216	Symbiodinium fitti	Symbiodinium tridacnidorum	---	nuclear	0.584	neutral
AX-197982496	Affx-501393061	---	Stridac_scaffold34|size470057	440604	+	TTCGGGCTTAGGGCTCAGGAGTTTTGAGTCTTCGA[A/C]TTGGGGTCTTGTTGCTGCGATTCGTGGTCGTGGCT	A	C	A // C	2	---	---	---	Sfix_Stridac_00027	Stridac_scaffold34|size470057	440604	Symbiodinium fitti	Symbiodinium tridacnidorum	---	nuclear	0.468	neutral
AX-198080495	Affx-501393578	---	Stridac_scaffold1220|size165206	145995	+	ACTCTACTGTCCACGCTGCTCTACTGCCGCACACT[C/T]TAGGGTTTAAGATTTCCGGTTTAGGATCCATCTAT	T	C	T // C	2	---	---	---	Sfix_Stridac_00544	Stridac_scaffold1220|size165206	145995	Symbiodinium fitti	Symbiodinium tridacnidorum	---	nuclear	0.606	recommended
AX-198082183	Affx-501394650	---	Stridac_scaffold497|size243590	34460	+	TCATTCCCCCTTCGTTTGCTTCAGTGTCATGTGCA[A/C]TTGAAGGTGTCCGACTTCCAGATGCTTCTGGCGGA	A	C	A // C	2	---	---	---	Sfix_Stridac_01616	Stridac_scaffold497|size243590	34460	Symbiodinium fitti	Symbiodinium tridacnidorum	---	nuclear	0.678	recommended
AX-198079980	Affx-501393246	---	Stridac_scaffold373|size265335	97018	+	TGTGAACTTAGCCAAGGAGCCAATTACCAGCCGTC[G/T]AGATTCAACCCGTCACAATTTCCCACACTACAAGT	T	G	T // G	2	---	---	---	Sfix_Stridac_00212	Stridac_scaffold373|size265335	97018	Symbiodinium fitti	Symbiodinium tridacnidorum	---	nuclear	0.662	recommended
AX-198080802	Affx-501393775	---	Stridac_scaffold1792|size132191	119556	+	AACCCATAACGACCGCGAGATGGACTCTGAACCGC[C/G]ATCCCTGAACCAAGATGCTTCAGCACAAACGGCAC	C	G	C // G	2	---	---	---	Sfix_Stridac_00741	Stridac_scaffold1792|size132191	119556	Symbiodinium fitti	Symbiodinium tridacnidorum	---	nuclear	0.614	recommended
AX-198082395	Affx-501394784	---	Stridac_scaffold1073|size177391	87148	+	CGTGCCGTGTACAACTGGCTGAGTCCCGATGTCCT[G/T]GGCTTTGCAAAGCCTTTGGTCATTAGGTTGGGTTG	T	G	T // G	2	---	---	---	Sfix_Stridac_01750	Stridac_scaffold1073|size177391	87148	Symbiodinium fitti	Symbiodinium tridacnidorum	---	nuclear	0.606	recommended
AX-198082335	Affx-501394746	---	Stridac_scaffold860|size195936	46316	+	CTTCTGCATCTGGTCGCCTCTTCGCCCCTTTGTTT[G/T]GTGCGGTCCGAAGCCGACCGCAACTCAAAGTCAGG	T	G	T // G	2	---	---	---	Sfix_Stridac_01712	Stridac_scaffold860|size195936	46316	Symbiodinium fitti	Symbiodinium tridacnidorum	---	nuclear	0.454	neutral
AX-198081138	Affx-501393983	---	Stridac_scaffold2878|size92815	5105	+	GAGCTCACGGGTAGCTTGATTGTGTAGGGTTCAGC[A/G]TATAGGAAAGCATAGCAGGTGCAGGACGCAGAAGT	A	G	A // G	2	---	---	---	Sfix_Stridac_00949	Stridac_scaffold2878|size92815	5105	Symbiodinium fitti	Symbiodinium tridacnidorum	---	nuclear	0.598	neutral
AX-198080990	Affx-501393889	---	Stridac_scaffold2414|size106922	36660	+	AAGAATATGGAGCCCAAGTGTATTGCCCAGCAGAC[A/C]GTTTATTTTTGCAGTATGCCTCGACACTGACCTGA	A	C	A // C	2	---	---	---	Sfix_Stridac_00855	Stridac_scaffold2414|size106922	36660	Symbiodinium fitti	Symbiodinium tridacnidorum	---	nuclear	0.674	recommended
AX-198081752	Affx-501394375	---	Stridac_scaffold5953|size36444	35288	+	AACAGCCACAGCTAAGCCTACCCTATGGGTCCATC[C/T]ACTTGAGTAAACATACGTGGGCCCCGGATACGTTA	T	C	T // C	2	---	---	---	Sfix_Stridac_01341	Stridac_scaffold5953|size36444	35288	Symbiodinium fitti	Symbiodinium tridacnidorum	---	nuclear	0.698	recommended
AX-198080260	Affx-501393428	---	Stridac_scaffold789|size201548	91968	+	GCGGCATGTTTGTACCATCCCCTTTCCCACCATGC[A/G]CCAACACGGCCCTTTTGGATACCTTCCACTGAAGC	A	G	A // G	2	---	---	---	Sfix_Stridac_00394	Stridac_scaffold789|size201548	91968	Symbiodinium fitti	Symbiodinium tridacnidorum	---	nuclear	0.58	neutral
AX-198081375	Affx-501394138	---	Stridac_scaffold3704|size72492	69798	+	AAGTGCAAACACCCAAGACCCTACCTACGGACTAA[A/G]AGCAGCAGTAGCTGGTGCGGACATCCAAAACACTA	A	G	A // G	2	---	---	---	Sfix_Stridac_01104	Stridac_scaffold3704|size72492	69798	Symbiodinium fitti	Symbiodinium tridacnidorum	---	nuclear	0.57	neutral
AX-197986185	Affx-501395290	---	Stridac_scaffold8109|size16351	2381	+	TGCAACATGTTGTTCGCGTTGAGCCTCTTTTGACA[C/G]GCCTGGCCGTAATTCTGCAAAGATCAGGTTGCAAG	C	G	C // G	2	---	---	---	Sfix_Stridac_02256	Stridac_scaffold8109|size16351	2381	Symbiodinium fitti	Symbiodinium tridacnidorum	---	nuclear	0.722	recommended
AX-197983414	Affx-501393620	---	Stridac_scaffold1338|size158296	8100	+	CACAGTTGCGTAACATGGTGGAGCGAGGGGCGTTA[A/C]CAGCGACTGGAGCCGGCTGCAACCTTTTCTCCAAT	A	C	A // C	2	---	---	---	Sfix_Stridac_00586	Stridac_scaffold1338|size158296	8100	Symbiodinium fitti	Symbiodinium tridacnidorum	---	nuclear	0.638	recommended
AX-198082762	Affx-501395007	---	Stridac_scaffold2528|size103240	67514	+	GCAACTGCCGGAGAACCCCCTAATGCGCACCTAAC[C/T]CCCCCTCAACGAAAAATAATCGGCGTAAGCCAACC	T	C	T // C	2	---	---	---	Sfix_Stridac_01973	Stridac_scaffold2528|size103240	67514	Symbiodinium fitti	Symbiodinium tridacnidorum	---	nuclear	0.598	neutral
AX-197985875	Affx-501395107	---	Stridac_scaffold3503|size77381	35975	+	TGCCGATTCCCTTGACATCGGTTGAGCCTTCTGGC[C/T]CCTCTGCTTGAAGCCTTGCCTCAGCCGGAGGCCTT	T	C	T // C	2	---	---	---	Sfix_Stridac_02073	Stridac_scaffold3503|size77381	35975	Symbiodinium fitti	Symbiodinium tridacnidorum	---	nuclear	0.584	neutral
AX-197986754	Affx-501395642	---	Sfitti_scaffold12070|size6642	2546	+	GCTTAGTGTTTGAATTGAGTATTTTACTTAAGTGA[A/C]TGATGCCCTAGGTGCATGGTTTGCGCCCGGCTGAT	A	C	A // C	2	---	---	---	Spop_Sfitti_0113	Sfitti_scaffold12070|size6642	2546	Symbiodinium fitti	Symbiodinium fitti	1	nuclear	0.702	recommended
AX-197983785	Affx-501393841	---	Stridac_scaffold2127|size117820	33090	+	ACGCCAACGTCGACTATGTGAAGGCACAACAAAAA[C/T]AGTGGCGGCAAACACGCCACAGGGGCCCGATGAAC	T	C	T // C	2	---	---	---	Sfix_Stridac_00807	Stridac_scaffold2127|size117820	33090	Symbiodinium fitti	Symbiodinium tridacnidorum	---	nuclear	0.682	recommended
AX-197982542	Affx-501393087	---	Stridac_scaffold80|size409217	17481	+	CTGGCATTGCTTATGCGGACCATCGCTCTAAACCC[G/T]AATCTCTAAACCCTTAAAGAAACTATAATGTTGGA	T	G	T // G	2	---	---	---	Sfix_Stridac_00053	Stridac_scaffold80|size409217	17481	Symbiodinium fitti	Symbiodinium tridacnidorum	---	nuclear	0.61	recommended
AX-197986263	Affx-501395337	---	Sfitti_scaffold13228|size6377	6327	+	CCCGGTTGCCACGTACTTGTACTGGGCACTTGACA[A/G]ATATGTCGATCGCCCTGGAGGTGGGGCCACTAAAA	A	G	A // G	2	---	---	---	Sfix_Sfitti_0034	Sfitti_scaffold13228|size6377	6327	Symbiodinium fitti	Symbiodinium fitti	1	nuclear	0.728	recommended
AX-197983956	Affx-501393933	---	Stridac_scaffold2610|size100521	40877	+	GTTCTAAACAAGCAGGTTCCGTCTCAGATTGCTCG[A/C]TGATCACTTGGGCCCTAGCCCAGGTGGTCCCTGCA	A	C	A // C	2	---	---	---	Sfix_Stridac_00899	Stridac_scaffold2610|size100521	40877	Symbiodinium fitti	Symbiodinium tridacnidorum	---	nuclear	0.608	recommended
AX-197982895	Affx-501393303	---	Stridac_scaffold491|size244608	171238	+	GCACATCCGAATCTGGATGAGCTCAAGAACCAGGT[C/T]GGGTTTAGGGTTTCAGGGAGCTCAAGAACCTCTAC	T	C	T // C	2	---	---	---	Sfix_Stridac_00269	Stridac_scaffold491|size244608	171238	Symbiodinium fitti	Symbiodinium tridacnidorum	---	nuclear	0.614	recommended
AX-197983044	Affx-501393395	---	Stridac_scaffold693|size215810	11845	+	CATAATGCTTCCTTCGAGTAATAAAGTATGGTGCT[C/G]CAAAACCCCCCTTGAGGGTTTCGGGGCTTGGGGAC	C	G	C // G	2	---	---	---	Sfix_Stridac_00361	Stridac_scaffold693|size215810	11845	Symbiodinium fitti	Symbiodinium tridacnidorum	---	nuclear	0.584	neutral
AX-197982508	Affx-501393067	---	Stridac_scaffold42|size457452	255479	+	CTCTTCAGGGTGTGCAAGACTCAACTCTACAGCTT[C/T]GGGTAACAGGGGGGTCGCAATAGCAATAGCTCTAC	T	C	T // C	2	---	---	---	Sfix_Stridac_00033	Stridac_scaffold42|size457452	255479	Symbiodinium fitti	Symbiodinium tridacnidorum	---	nuclear	0.63	recommended
AX-197985557	Affx-501394907	---	Stridac_scaffold1799|size131986	94578	+	GGGTTCCTTTTAGGTGCACTTTGAAGGGCTACTAT[C/T]AGGGCTCTACAGGGTTTAGTATTGGGGATTTGTGC	T	C	T // C	2	---	---	---	Sfix_Stridac_01873	Stridac_scaffold1799|size131986	94578	Symbiodinium fitti	Symbiodinium tridacnidorum	---	nuclear	0.622	recommended
AX-197985465	Affx-501394843	---	Stridac_scaffold1408|size153335	95222	+	TGAATCGTGGGCGTCCGCACCAGGAACCGTGACCA[C/G]CTCTAGGCAGGCAAGTTTCAGACCGGCCGCTGTGT	C	G	C // G	2	---	---	---	Sfix_Stridac_01809	Stridac_scaffold1408|size153335	95222	Symbiodinium fitti	Symbiodinium tridacnidorum	---	nuclear	0.438	neutral
AX-197985793	Affx-501395055	---	Stridac_scaffold2928|size135807	93132	+	CAGAGCCAGAAGGACAAAGAGAGGGAGAGACGTGG[A/T]GAGCTACTGCCTGTCTGCGCGCCCCTGTCTCTATG	A	T	A // T	2	---	---	---	Sfix_Stridac_02021	Stridac_scaffold2928|size135807	93132	Symbiodinium fitti	Symbiodinium tridacnidorum	---	nuclear	0.374	not_recommended
AX-198083289	Affx-501395330	---	Sfitti_scaffold13053|size6414	3740	+	CCCTAAACCCCTAAACCCACGTATCCGCAAAAAAT[C/T]CTCTTCTTCTGCTCTGCTGCATTAAACGATTTTAT	T	C	T // C	2	---	---	---	Sfix_Sfitti_0027	Sfitti_scaffold13053|size6414	3740	Symbiodinium fitti	Symbiodinium fitti	1	nuclear	0.698	recommended
AX-197984990	Affx-501394553	---	Stridac_scaffold192|size321977	16059	+	ACCGAAAGGAAGCAGAAACGGATGCAGGAGTGGCT[A/C]GACGGCAAATGGAAACCCGCATGGCTGCAGAACTA	A	C	A // C	2	---	---	---	Sfix_Stridac_01519	Stridac_scaffold192|size321977	16059	Symbiodinium fitti	Symbiodinium tridacnidorum	---	nuclear	0.57	neutral
AX-197986244	Affx-501395324	---	Sfitti_scaffold1188|size19336	16285	+	GACAGTTATCTAAAGCACTTGGACTAAAAACCGAT[C/T]TCTGCGGGGCACTTGTTTCGCGAGATCCTGCGATC	T	C	T // C	2	---	---	---	Sfix_Sfitti_0021	Sfitti_scaffold1188|size19336	16285	Symbiodinium fitti	Symbiodinium fitti	1	nuclear	0.676	recommended
AX-197984867	Affx-501394478	---	Stridac_scaffold22|size499681	407237	+	GGCCAGAATCGTGATACCGGCTGGGCTCCTACAAT[C/T]TGTTGGGGAGTGCTGCTTTCGGGTCGTTTGCCATT	T	C	T // C	2	---	---	---	Sfix_Stridac_01444	Stridac_scaffold22|size499681	407237	Symbiodinium fitti	Symbiodinium tridacnidorum	---	nuclear	0.672	recommended
AX-198079684	Affx-501393088	---	Stridac_scaffold81|size409072	224601	+	TGCAAACTCATGTCCCCCGGCCCTCAGGCTGTATA[C/G]TTCCAACGGCAGTGCGTCCGGAGTCAACCATGGCG	C	G	C // G	2	---	---	---	Sfix_Stridac_00054	Stridac_scaffold81|size409072	224601	Symbiodinium fitti	Symbiodinium tridacnidorum	---	nuclear	0.474	neutral
AX-198079872	Affx-501393189	---	Stridac_scaffold246|size295339	126891	+	CACTTTGTCCGCCAGATCCTGGCAGATGGGAGAAG[G/T]TTTAATGCTTAACGCTAGCGCTCAGGCTTTGTTCT	T	G	T // G	2	---	---	---	Sfix_Stridac_00155	Stridac_scaffold246|size295339	126891	Symbiodinium fitti	Symbiodinium tridacnidorum	---	nuclear	0.754	recommended
AX-198081729	Affx-501394362	---	Stridac_scaffold5795|size38197	31887	+	GTCAGGCTAGGTGCTGATGCCTTCTGGAAGCTTTT[A/C]TAATTTCGACATTCCTGACGAACGTGTTGTGACAG	A	C	A // C	2	---	---	---	Sfix_Stridac_01328	Stridac_scaffold5795|size38197	31887	Symbiodinium fitti	Symbiodinium tridacnidorum	---	nuclear	0.694	recommended
AX-198081358	Affx-501394127	---	Stridac_scaffold3655|size73767	30035	+	AAACAGGGTACATCACACCACCGTGGGCGGATTCC[A/C]CGTCATGCTGCAAGTAATGCAGTTTTTGCAAAACA	A	C	A // C	2	---	---	---	Sfix_Stridac_01093	Stridac_scaffold3655|size73767	30035	Symbiodinium fitti	Symbiodinium tridacnidorum	---	nuclear	0.658	recommended
AX-198082841	Affx-501395049	---	Stridac_scaffold2879|size96660	90806	+	TCGGCCGCTGAGGCCCCAATGGCGAACGAGAATGG[G/T]ACCTCCTATCACGCCTTGGCCCTAGCGGCCACAGT	T	G	T // G	2	---	---	---	Sfix_Stridac_02015	Stridac_scaffold2879|size96660	90806	Symbiodinium fitti	Symbiodinium tridacnidorum	---	nuclear	0.414	neutral
AX-197984991	Affx-501394554	---	Stridac_scaffold192|size321977	208256	+	GAGGAAGGGTTTGATTAGCAGAAGCCTGAACATAT[A/T]CACATGTGCGACAACCTGTGAACTACTTGTTGGGG	A	T	A // T	2	---	---	---	Sfix_Stridac_01520	Stridac_scaffold192|size321977	208256	Symbiodinium fitti	Symbiodinium tridacnidorum	---	nuclear	0.646	recommended
AX-198081472	Affx-501394202	---	Stridac_scaffold4202|size62214	46850	+	ACGAAAGCGAGTCCCGCCAGCATTCGGACTGGGTA[A/G]AGGCGCTGATGGCCGAGTTGCAGCCTTGGCATCAT	A	G	A // G	2	---	---	---	Sfix_Stridac_01168	Stridac_scaffold4202|size62214	46850	Symbiodinium fitti	Symbiodinium tridacnidorum	---	nuclear	0.406	neutral
AX-198080697	Affx-501393703	---	Stridac_scaffold1594|size142428	103123	+	CAGGCAGATTTAGGCCGGACCTCGCCAGATCCGGA[C/T]GGTGGCAGACAGCGGCGTCGTCGTCTACTACCTCT	T	C	T // C	2	---	---	---	Sfix_Stridac_00669	Stridac_scaffold1594|size142428	103123	Symbiodinium fitti	Symbiodinium tridacnidorum	---	nuclear	0.428	neutral
AX-198082604	Affx-501394913	---	Stridac_scaffold1826|size130944	69488	+	CATCTAGACTACGTGCTCCCCTCGGCTATTGGACC[A/G]CATCAGTGCAGGATGTAATTGCGTGGCAAGGCATG	A	G	A // G	2	---	---	---	Sfix_Stridac_01879	Stridac_scaffold1826|size130944	69488	Symbiodinium fitti	Symbiodinium tridacnidorum	---	nuclear	0.534	neutral
AX-197985667	Affx-501394977	---	Stridac_scaffold2331|size109131	93106	+	TCATGGGTTCTACGAGAAGGGCTGACAGGTAAATC[A/C]AGCTCTGACGTTCTCCGGGGTGTCCTTCTCGTCGT	A	C	A // C	2	---	---	---	Sfix_Stridac_01943	Stridac_scaffold2331|size109131	93106	Symbiodinium fitti	Symbiodinium tridacnidorum	---	nuclear	0.63	recommended
AX-197986452	Affx-501395447	---	Sfitti_scaffold639|size24443	23694	+	GGCAGGCACAGCTGAAGTGTTTTGCACAGATCAAC[G/T]ACAGTCTGTGGTCATAGCAGGGACATGGGGCCCTG	T	G	T // G	2	---	---	---	Sfix_Sfitti_0144	Sfitti_scaffold639|size24443	23694	Symbiodinium fitti	Symbiodinium fitti	1	nuclear	0.696	recommended
AX-197983014	Affx-501393376	---	Stridac_scaffold642|size223058	47796	+	TGGAAGCTGACGTTAACATGACGACTTGCATGTCG[G/T]GTTTCCCGCAGCCGTTGCGAACTCGGATTCGCAAT	T	G	T // G	2	---	---	---	Sfix_Stridac_00342	Stridac_scaffold642|size223058	47796	Symbiodinium fitti	Symbiodinium tridacnidorum	---	nuclear	0.632	recommended
AX-197985987	Affx-501395175	---	Stridac_scaffold4632|size55039	3172	+	CCCAAAAATCAAGGAAACCTGGTTGAGGATTTTAG[G/T]GTTTAGGGTTTCGGACTTTCAAACCCTAAATCTGA	T	G	T // G	2	---	---	---	Sfix_Stridac_02141	Stridac_scaffold4632|size55039	3172	Symbiodinium fitti	Symbiodinium tridacnidorum	---	nuclear	0.664	recommended
AX-197983686	Affx-501393788	---	Stridac_scaffold1858|size129521	91001	+	AAACCGATATGGTTACCCTCAGCACCCTCATACAT[C/T]CCAAACAACTTCGAACCCTGAACCCCTATTCCGAA	T	C	T // C	2	---	---	---	Sfix_Stridac_00754	Stridac_scaffold1858|size129521	91001	Symbiodinium fitti	Symbiodinium tridacnidorum	---	nuclear	0.616	recommended
AX-198080658	Affx-501393677	---	Stridac_scaffold1490|size148253	71493	+	TGTCTTATTTCTCGGGGATTCACGTAGCGGTGAGA[C/T]TGGCGATGGCATAGTGCTCACGAAGAACCACGAAC	T	C	T // C	2	---	---	---	Sfix_Stridac_00643	Stridac_scaffold1490|size148253	71493	Symbiodinium fitti	Symbiodinium tridacnidorum	---	nuclear	0.632	recommended
AX-198082389	Affx-501394780	---	Stridac_scaffold1051|size179141	36551	+	GCCGATTGTATCTTGATCTGTGCCGCTTCAATGTC[A/G]GTTTCGAGTGTCAGCACTTTACAAAGCCAAGAATC	A	G	A // G	2	---	---	---	Sfix_Stridac_01746	Stridac_scaffold1051|size179141	36551	Symbiodinium fitti	Symbiodinium tridacnidorum	---	nuclear	0.734	recommended
AX-198081456	Affx-501394191	---	Stridac_scaffold4078|size64505	14061	+	CTAAACCCTAAGGCCCTCGCGGCGGGACGTTCGCA[A/G]TCCAAGGGGCTTGTCACCTTTAAAGCCTCATGCCT	A	G	A // G	2	---	---	---	Sfix_Stridac_01157	Stridac_scaffold4078|size64505	14061	Symbiodinium fitti	Symbiodinium tridacnidorum	---	nuclear	0.552	neutral
AX-198079775	Affx-501393138	---	Stridac_scaffold153|size346511	55756	+	GGTTCAGCCCAGGCCTTCACCTGACGGTGGAGCGC[C/T]GGAAGCCCCGCAGAAGAGGCGAGGCACCTGAGTAT	T	C	T // C	2	---	---	---	Sfix_Stridac_00104	Stridac_scaffold153|size346511	55756	Symbiodinium fitti	Symbiodinium tridacnidorum	---	nuclear	0.416	neutral
AX-198083058	Affx-501395178	---	Stridac_scaffold4655|size54723	47371	+	GGAACCCGATGCAAATGCGCAGTTCCGAGTGCCCC[C/G]ATTGACTCGTGCTGAGTGCAGTGCATGAGTCTCGG	C	G	C // G	2	---	---	---	Sfix_Stridac_02144	Stridac_scaffold4655|size54723	47371	Symbiodinium fitti	Symbiodinium tridacnidorum	---	nuclear	0.54	neutral
AX-198080840	Affx-501393796	---	Stridac_scaffold1889|size128116	98674	+	TGGCTGCGGCGTGGGGATGGGGTCCAGGACACTTC[A/G]GGCCAGAGCAGCGGATAACCGGCCAGCAAAGCAAG	A	G	A // G	2	---	---	---	Sfix_Stridac_00762	Stridac_scaffold1889|size128116	98674	Symbiodinium fitti	Symbiodinium tridacnidorum	---	nuclear	0.47	neutral
AX-198082712	Affx-501394979	---	Stridac_scaffold2346|size108739	10337	+	AGCAAGCATCCCATCGGCTACGACAAGACTGGGAG[C/G]CGCCTTTTACTCTGGGGCTCTTCTTGCTCAAGGGG	C	G	C // G	2	---	---	---	Sfix_Stridac_01945	Stridac_scaffold2346|size108739	10337	Symbiodinium fitti	Symbiodinium tridacnidorum	---	nuclear	0.47	neutral
AX-198082086	Affx-501394585	---	Stridac_scaffold305|size277596	239485	+	CCTCTCCCAAAACCCACCCCCATTCAAGCTGGTGC[A/G]AGACCCTACAGCCGTCCAAGCCCCTTAAACTCGAA	A	G	A // G	2	---	---	---	Sfix_Stridac_01551	Stridac_scaffold305|size277596	239485	Symbiodinium fitti	Symbiodinium tridacnidorum	---	nuclear	0.512	neutral
AX-198082107	Affx-501394599	---	Stridac_scaffold346|size269342	158372	+	CAGCGCCCCTACTGCTCGGCCGACGAGCGCGGGCT[G/T]CACGAGAAGCCGAGCCAGCAGCGAGACTTGGCGTT	T	G	T // G	2	---	---	---	Sfix_Stridac_01565	Stridac_scaffold346|size269342	158372	Symbiodinium fitti	Symbiodinium tridacnidorum	---	nuclear	0.518	neutral
AX-198083308	Affx-501395342	---	Sfitti_scaffold15127|size6002	5922	+	TGTATTAATTTTGATTTCCTGGAAAATTGGACACA[C/G]AACGTCAGTTCTCTTTATCGGCAAAACAAGATCAG	C	G	C // G	2	---	---	---	Sfix_Sfitti_0039	Sfitti_scaffold15127|size6002	5922	Symbiodinium fitti	Symbiodinium fitti	1	nuclear	0.716	recommended
AX-198082117	Affx-501394608	---	Stridac_scaffold361|size266198	206877	+	CCCGAAAGCCGGATGCTGATTATCAAGTCTCCTTT[A/T]TTCGGTATTACGATAAGTATCATGCACCCCTGAAC	A	T	A // T	2	---	---	---	Sfix_Stridac_01574	Stridac_scaffold361|size266198	206877	Symbiodinium fitti	Symbiodinium tridacnidorum	---	nuclear	0.568	neutral
AX-198083520	Affx-501395485	---	Sfitti_scaffold7440|size8430	5222	+	CCCAGTTCGTGAGCCAGCGCCAGCCAAGGGCCCAA[A/G]GATCCCCAGTAGAACCACTGAAAGAACAACAGGAC	A	G	A // G	2	---	---	---	Sfix_Sfitti_0182	Sfitti_scaffold7440|size8430	5222	Symbiodinium fitti	Symbiodinium fitti	1	nuclear	0.576	neutral
AX-198082102	Affx-501394596	---	Stridac_scaffold341|size270560	27610	+	ATCACCACAAACGCCTGAGTGGCCCGCGCAGACGA[A/G]ACCGCGCGCTGCTGTACAGACCCGAGCCTGGCGTC	A	G	A // G	2	---	---	---	Sfix_Stridac_01562	Stridac_scaffold341|size270560	27610	Symbiodinium fitti	Symbiodinium tridacnidorum	---	nuclear	0.424	neutral
AX-198081242	Affx-501394053	---	Stridac_scaffold3253|size83039	8603	+	CCTTGGACGGGGCACGAGTTGAGTGCGGCCGCAAC[A/G]GGCTCCTGTGGTGGAGCGGTTGTCCGTGAAAGTTG	A	G	A // G	2	---	---	---	Sfix_Stridac_01019	Stridac_scaffold3253|size83039	8603	Symbiodinium fitti	Symbiodinium tridacnidorum	---	nuclear	0.534	neutral
AX-198081426	Affx-501394171	---	Stridac_scaffold3966|size66916	39881	+	CAAAGCTTAAACACCATCGCCCCGTATTCGTCCGC[A/C]GCTTCAGACAAGTTTCAGCGCCTCCTTGGTGAAGA	A	C	A // C	2	---	---	---	Sfix_Stridac_01137	Stridac_scaffold3966|size66916	39881	Symbiodinium fitti	Symbiodinium tridacnidorum	---	nuclear	0.562	neutral
AX-198081429	Affx-501394173	---	Stridac_scaffold3969|size66892	47053	+	CCGTGCACACCCGGGTCAATCTGGGCTGAGGGCTC[C/G]CCGGGAAAACTTCCAGGGCCAACTGAGGAGATCGA	C	G	C // G	2	---	---	---	Sfix_Stridac_01139	Stridac_scaffold3969|size66892	47053	Symbiodinium fitti	Symbiodinium tridacnidorum	---	nuclear	0.494	neutral
AX-198080416	Affx-501393529	---	Stridac_scaffold1084|size176714	78419	+	TCCGGTCCCTCAAGGATCTGGTGCAACCCCTGGCG[G/T]AGATGCCAGAAAAGCTGCTGGCGACTCTGGAAGGG	T	G	T // G	2	---	---	---	Sfix_Stridac_00495	Stridac_scaffold1084|size176714	78419	Symbiodinium fitti	Symbiodinium tridacnidorum	---	nuclear	0.492	neutral
AX-198082454	Affx-501394818	---	Stridac_scaffold1224|size164934	151697	+	GTTATCCAGGCCCGGCACCTTGTTCGGGTTCCTTT[C/T]GGGTTCATGTAGGTGTTCCTTTGAAAGGATTCCTC	T	C	T // C	2	---	---	---	Sfix_Stridac_01784	Stridac_scaffold1224|size164934	151697	Symbiodinium fitti	Symbiodinium tridacnidorum	---	nuclear	0.552	neutral
AX-198080076	Affx-501393312	---	Stridac_scaffold501|size330667	109525	+	CCTTCCCCTCCGCCGAGTATCACCACCACTATCGC[G/T]GTGGCTACTGCCTCTTGGGCGGTCGTGGCTTCGCT	T	G	T // G	2	---	---	---	Sfix_Stridac_00278	Stridac_scaffold501|size330667	109525	Symbiodinium fitti	Symbiodinium tridacnidorum	---	nuclear	0.466	neutral
AX-198082679	Affx-501394959	---	Stridac_scaffold2168|size116189	66254	+	GCTGCTGCCGCTGCATCCGCATCTGGGGAAGGCCC[A/G]CCCAACATCAGCCAGGAGAGCGTGGGCTCCTCGTG	A	G	A // G	2	---	---	---	Sfix_Stridac_01925	Stridac_scaffold2168|size116189	66254	Symbiodinium fitti	Symbiodinium tridacnidorum	---	nuclear	0.426	neutral
AX-198082058	Affx-501394566	---	Stridac_scaffold228|size304192	75263	+	GGCGCTGTGGTAGCGGTAGAGGGCGCCGCTGGAGC[G/T]TGTCCGGGCGGATGTTCACTCCGGCAGCAAGCCAC	T	G	T // G	2	---	---	---	Sfix_Stridac_01532	Stridac_scaffold228|size304192	75263	Symbiodinium fitti	Symbiodinium tridacnidorum	---	nuclear	0.446	neutral
AX-198079678	Affx-501393085	---	Stridac_scaffold79|size409467	98873	+	ACTCTCTGAGTCGGAGGGTGGCAGCCCCCGTCGGC[A/G]AGAAACCGGGGCCATCCGGCATGATTTTGGTTTTT	A	G	A // G	2	---	---	---	Sfix_Stridac_00051	Stridac_scaffold79|size409467	98873	Symbiodinium fitti	Symbiodinium tridacnidorum	---	nuclear	0.426	neutral
AX-198083694	Affx-501395592	---	Sfitti_scaffold69500|size2405	1789	+	CCCAAAGGGCCACTGGTCCCTCACGACGGAGGGCC[G/T]AAGGCCCTCCTAGAGCATAGTCCAGTGGCCTACGG	T	G	T // G	2	---	---	---	Spop_Sfitti_0063	Sfitti_scaffold69500|size2405	1789	Symbiodinium fitti	Symbiodinium fitti	1	nuclear	0.552	neutral
AX-198081234	Affx-501394048	---	Stridac_scaffold3222|size83744	38151	+	GCTCCCAAACACGACAGGATCCCCAGAATGCCTCA[G/T]TCTCCCGAATTTTGGACCGAGGTCTGTCGTGACTC	T	G	T // G	2	---	---	---	Sfix_Stridac_01014	Stridac_scaffold3222|size83744	38151	Symbiodinium fitti	Symbiodinium tridacnidorum	---	nuclear	0.608	recommended
AX-198081999	Affx-501394529	---	Stridac_scaffold140|size349145	142870	+	CCAAACCCACAGCCATGCTTTAAAAAGTTTATTTT[A/T]TTTTTAGTTGTTATTTGGATCAAAACAACATTTTG	A	T	A // T	2	---	---	---	Sfix_Stridac_01495	Stridac_scaffold140|size349145	142870	Symbiodinium fitti	Symbiodinium tridacnidorum	---	nuclear	0.44	neutral
AX-198081005	Affx-501393899	---	Stridac_scaffold2460|size105277	20862	+	TTGGTCCGCTACCCCCAGCTTTTCCGCTGCCGTCT[C/G]GTAAAGCAGGCTTGCAGGACCCATGGACGGGATAT	C	G	C // G	2	---	---	---	Sfix_Stridac_00865	Stridac_scaffold2460|size105277	20862	Symbiodinium fitti	Symbiodinium tridacnidorum	---	nuclear	0.508	neutral
AX-198083668	Affx-501395575	---	Sfitti_scaffold182921|size1046	1006	+	TGCACACTGCGTAAGCACTGCAAGAGTGTGTCCCC[A/T]GCAAGCACTCATCCACATCTGTAAACACAATCATG	A	T	A // T	2	---	---	---	Spop_Sfitti_0046	Sfitti_scaffold182921|size1046	1006	Symbiodinium fitti	Symbiodinium fitti	1	nuclear	0.502	neutral
AX-198082269	Affx-501394705	---	Stridac_scaffold690|size216397	130490	+	GACTCAAGACCGCAGTCCTGCACCCCGTGCTGCGC[A/G]TCGTGCCGAGCATGCCAAATGCACACAGTCAGCAA	A	G	A // G	2	---	---	---	Sfix_Stridac_01671	Stridac_scaffold690|size216397	130490	Symbiodinium fitti	Symbiodinium tridacnidorum	---	nuclear	0.526	neutral
AX-198080512	Affx-501393588	---	Stridac_scaffold1237|size164134	89562	+	GCGACTACTGACCCTCGGGCGTGCCTTGCTTGGGA[C/T]TGCTCGTGTTCCGAGGCTGACAATGCCTTCAACAA	T	C	T // C	2	---	---	---	Sfix_Stridac_00554	Stridac_scaffold1237|size164134	89562	Symbiodinium fitti	Symbiodinium tridacnidorum	---	nuclear	0.498	neutral
AX-198081027	Affx-501393913	---	Stridac_scaffold2510|size105908	34752	+	GAGGTTGCGACTTTGGCACACCACGGCTTTCCCCC[A/G]ATCCGCTCCACTCTGCCTCCTCTACGTCTTCTTCC	A	G	A // G	2	---	---	---	Sfix_Stridac_00879	Stridac_scaffold2510|size105908	34752	Symbiodinium fitti	Symbiodinium tridacnidorum	---	nuclear	0.426	neutral
AX-198083227	Affx-501395288	---	Stridac_scaffold8059|size16711	9995	+	CGGGATCATCAACAGCATTGGGTGGCGGCCCCCAC[A/G]TTCCGAAACCAAGGCAGACCTCTCTCTCTCTCGCT	A	G	A // G	2	---	---	---	Sfix_Stridac_02254	Stridac_scaffold8059|size16711	9995	Symbiodinium fitti	Symbiodinium tridacnidorum	---	nuclear	0.606	recommended
AX-198083696	Affx-501395593	---	Sfitti_scaffold69500|size2405	2249	+	AAAATCGGGCGCGTAGGCCACTGGAGCCTATATTT[A/T]GGGCACAATTTCGTAGAAAATAGGGCTTTAGGACT	A	T	A // T	2	---	---	---	Spop_Sfitti_0064	Sfitti_scaffold69500|size2405	2249	Symbiodinium fitti	Symbiodinium fitti	1	nuclear	0.534	neutral
AX-198080346	Affx-501393483	---	Stridac_scaffold988|size184806	48310	+	TTGCGCTGCTGCGTATGCCTACCAGCCCCCACGTT[C/G]CCCTTTACTGCAGCGCACGACGGCGCAGTTCAAAG	C	G	C // G	2	---	---	---	Sfix_Stridac_00449	Stridac_scaffold988|size184806	48310	Symbiodinium fitti	Symbiodinium tridacnidorum	---	nuclear	0.408	neutral
AX-198083233	Affx-501395292	---	Stridac_scaffold8353|size14666	5475	+	GATGATTGGCTGCATGCTGCGCAACCAAACGGAAA[G/T]CATGCCGAGTCGCCGCGGAACTGTCTGTTTGCTGG	T	G	T // G	2	---	---	---	Sfix_Stridac_02258	Stridac_scaffold8353|size14666	5475	Symbiodinium fitti	Symbiodinium tridacnidorum	---	nuclear	0.452	neutral
AX-198082386	Affx-501394778	---	Stridac_scaffold1046|size179806	77039	+	GCTTAGGTTTAAGCGACCTGCAGCAGGGCGCAGTG[A/C]TTGGGCTGCCAGGCTTAAACATTGAAGCCACGGCT	A	C	A // C	2	---	---	---	Sfix_Stridac_01744	Stridac_scaffold1046|size179806	77039	Symbiodinium fitti	Symbiodinium tridacnidorum	---	nuclear	0.7	recommended
AX-198079801	Affx-501393152	---	Stridac_scaffold174|size330326	319068	+	ACAAATAGGTCCAAGTTCCAGCAGTCACCAACCCA[G/T]CCCAGACATCAAGAAGCAAATTTGGCTGAGAAACA	T	G	T // G	2	---	---	---	Sfix_Stridac_00118	Stridac_scaffold174|size330326	319068	Symbiodinium fitti	Symbiodinium tridacnidorum	---	nuclear	0.644	recommended
AX-198079750	Affx-501393125	---	Stridac_scaffold136|size350276	337294	+	AACGCTAAACCCTGATACCCTGAACCCCAACCCCT[A/G]AACCCCAAATCTTAAGACCCCGGCTTCGGAGGCGT	A	G	A // G	2	---	---	---	Sfix_Stridac_00091	Stridac_scaffold136|size350276	337294	Symbiodinium fitti	Symbiodinium tridacnidorum	---	nuclear	0.574	neutral
AX-198081936	Affx-501394488	---	Stridac_scaffold43|size455124	31836	+	TTTGAGGCTGTAGGGTTTAGGGATAGTCCTTCCAG[A/T]GTCAAAGGGTTTCTCAGTGAGGAACCCTTGTTTCG	A	T	A // T	2	---	---	---	Sfix_Stridac_01454	Stridac_scaffold43|size455124	31836	Symbiodinium fitti	Symbiodinium tridacnidorum	---	nuclear	0.536	neutral
AX-198082209	Affx-501394669	---	Stridac_scaffold548|size253690	163349	+	CTGGGAACTCGGTCGCGGGACTGGCAAGGCAAAGC[A/T]GCAAAGCAGCAAAGCATGGGAAAACCGAGCCTTCT	A	T	A // T	2	---	---	---	Sfix_Stridac_01635	Stridac_scaffold548|size253690	163349	Symbiodinium fitti	Symbiodinium tridacnidorum	---	nuclear	0.39	not_recommended
AX-198083604	Affx-501395533	---	Sfitti_scaffold130640|size1497	352	+	ATCTCTGGAATATTGCCGATCAACTTGTTTCAAGG[C/T]CTGAGAATTCGCCGATCTATTTATTTCAAGCCTTG	T	C	T // C	2	---	---	---	Spop_Sfitti_0004	Sfitti_scaffold130640|size1497	352	Symbiodinium fitti	Symbiodinium fitti	1	nuclear	0.662	recommended
AX-198081600	Affx-501394282	---	Stridac_scaffold4890|size50951	33320	+	GGATACTACCCTAAACCCTAAACCCTAAACAGTAT[G/T]ATAAACCATACCCTACATGGTGATGAGCCGTCGTG	T	G	T // G	2	---	---	---	Sfix_Stridac_01248	Stridac_scaffold4890|size50951	33320	Symbiodinium fitti	Symbiodinium tridacnidorum	---	nuclear	0.492	neutral
AX-198079959	Affx-501393234	---	Stridac_scaffold351|size330255	70274	+	CTCCAGGAGCTTCGCGCAGAGGCCCTCGAACTCCC[C/T]GCGCGTCAGCTCCTCCTCCAGGTGCAACGGGGAGC	T	C	T // C	2	---	---	---	Sfix_Stridac_00200	Stridac_scaffold351|size330255	70274	Symbiodinium fitti	Symbiodinium tridacnidorum	---	nuclear	0.372	not_recommended
AX-198082746	Affx-501394998	---	Stridac_scaffold2475|size104755	91912	+	TTTTGAGTTTAGGGCACCCTTCAATTCCCAGCCCT[A/T]AGGCCTGTTGAGTTGCAACATACTCCAGATAGTGG	A	T	A // T	2	---	---	---	Sfix_Stridac_01964	Stridac_scaffold2475|size104755	91912	Symbiodinium fitti	Symbiodinium tridacnidorum	---	nuclear	0.354	not_recommended
AX-198080245	Affx-501393420	---	Stridac_scaffold766|size204734	66024	+	CTGCAGGATTTATATCATCAACCGTACTATAGATC[C/T]GCGAAGGGCTGAATGGCTACAAAGAAGGGTTCCTT	T	C	T // C	2	---	---	---	Sfix_Stridac_00386	Stridac_scaffold766|size204734	66024	Symbiodinium fitti	Symbiodinium tridacnidorum	---	nuclear	0.564	neutral
AX-198081738	Affx-501394367	---	Stridac_scaffold5864|size37309	2957	+	GGAACGCAGCAGGGCTCCTCGGCTCCCCAGGCCCC[A/G]GCCCCAGGTGCCCCTGGTGCCTTCAAGGAGACCTG	A	G	A // G	2	---	---	---	Sfix_Stridac_01333	Stridac_scaffold5864|size37309	2957	Symbiodinium fitti	Symbiodinium tridacnidorum	---	nuclear	0.338	not_recommended
AX-198081647	Affx-501394311	---	Stridac_scaffold5206|size46137	3939	+	TAACTAAAAAAGCCCTTAACAAGAACCCAGTTCTT[C/G]GCTTCTTGGGCTTTGGCCATCGAGAATCGCAGCTA	C	G	C // G	2	---	---	---	Sfix_Stridac_01277	Stridac_scaffold5206|size46137	3939	Symbiodinium fitti	Symbiodinium tridacnidorum	---	nuclear	0.532	neutral
AX-197986605	Affx-501395546	---	Sfitti_scaffold1748|size16630	1854	+	CCTTAAGAAAGACAATGTGGCTTGCTGTCTTTAGA[C/T]TCCATGTTAACCCTTTCCCGTCCAAGGGGTTCCCC	T	C	T // C	2	---	---	---	Spop_Sfitti_0017	Sfitti_scaffold1748|size16630	1854	Symbiodinium fitti	Symbiodinium fitti	1	nuclear	0.628	recommended
AX-198080299	Affx-501393452	---	Stridac_scaffold890|size192996	84932	+	TTGCAACTCATCAGGTGGGGAAGCCCAGCACGCGC[A/G]CCGAGGCGTGGCTGCAGGACTTGATCGGATACTTT	A	G	A // G	2	---	---	---	Sfix_Stridac_00418	Stridac_scaffold890|size192996	84932	Symbiodinium fitti	Symbiodinium tridacnidorum	---	nuclear	0.384	not_recommended
AX-198082063	Affx-501394569	---	Stridac_scaffold242|size297252	234109	+	TCCCGGGTGGCCTATGCGGCGACTGCTGCTGCTAC[C/T]GCTGCCTCAATGGAAAGACCAGGTCCCACGCACAC	T	C	T // C	2	---	---	---	Sfix_Stridac_01535	Stridac_scaffold242|size297252	234109	Symbiodinium fitti	Symbiodinium tridacnidorum	---	nuclear	0.432	neutral
AX-198079836	Affx-501393170	---	Stridac_scaffold209|size313685	218500	+	TCAAATCCTCATTTCCACCCCAACCCTAAAGCCCT[A/T]AACCTGCTTGTCCGAGAGCGCGAGTGTAAACGCCT	A	T	A // T	2	---	---	---	Sfix_Stridac_00136	Stridac_scaffold209|size313685	218500	Symbiodinium fitti	Symbiodinium tridacnidorum	---	nuclear	0.474	neutral
AX-198079639	Affx-501393063	---	Stridac_scaffold37|size463855	127151	+	CTCCCAAGCCCCTGCATCCTAAGCCCGAGCACTGC[A/G]ACTTGGATGCGCTCCGGCAGGCCTTGCCCACGAGC	A	G	A // G	2	---	---	---	Sfix_Stridac_00029	Stridac_scaffold37|size463855	127151	Symbiodinium fitti	Symbiodinium tridacnidorum	---	nuclear	0.374	not_recommended
AX-198080639	Affx-501393665	---	Stridac_scaffold1466|size149851	15074	+	GTGAACCGGGGCGGGGGATTATTGAATCGGACAGC[A/T]CCGCCTACTCAGCTCGCGCACGGCCGAATTCTGCT	A	T	A // T	2	---	---	---	Sfix_Stridac_00631	Stridac_scaffold1466|size149851	15074	Symbiodinium fitti	Symbiodinium tridacnidorum	---	nuclear	0.326	not_recommended
AX-198081075	Affx-501393942	---	Stridac_scaffold2646|size99418	42997	+	CCAACTCTGCAGCGAAGCCGACAGGTGCGTGGACC[A/T]CCTCCAGGTCCGAGGCCAAGCTGTCACACTCTTTG	A	T	A // T	2	---	---	---	Sfix_Stridac_00908	Stridac_scaffold2646|size99418	42997	Symbiodinium fitti	Symbiodinium tridacnidorum	---	nuclear	0.394	not_recommended
AX-198034513	Affx-501365484	---	Sfitti_scaffold87445|size2060	1680	+	GGCCTTCGGCCAGCTAGGTTCGGGGGCCAGGGCCC[A/T]AAGGGCCCTGGACCCCCTCACGACGGATGGGCCTT	A	T	A // T	2	---	---	---	Spop_Sfitti_0131	Sfitti_scaffold87445|size2060	1680	Symbiodinium fitti	Symbiodinium fitti	1	nuclear	0.278	not_recommended
AX-198079740	Affx-501393119	---	Stridac_scaffold127|size356966	132593	+	GTGTATGGGGTCGCAGGTATACAGGTTTTGCTCAC[A/T]GGCATGCGCGGATCACAGTGAGTTTCGCTCCTTGA	A	T	A // T	2	---	---	---	Sfix_Stridac_00085	Stridac_scaffold127|size356966	132593	Symbiodinium fitti	Symbiodinium tridacnidorum	---	nuclear	0.398	not_recommended
AX-198082317	Affx-501394734	---	Stridac_scaffold820|size199551	96300	+	CAACCAAGACCATAGCCAGTGCATCAGCATCTGCA[A/T]CCCCATCCCCATCGCCGTATTACCATCATGTTCGT	A	T	A // T	2	---	---	---	Sfix_Stridac_01700	Stridac_scaffold820|size199551	96300	Symbiodinium fitti	Symbiodinium tridacnidorum	---	nuclear	0.344	not_recommended
AX-198079855	Affx-501393180	---	Stridac_scaffold236|size298419	90023	+	ATACGGGATGAGCTGTATTGATGGATGCCGTGCTC[A/G]AAAATGTAGACCGTCTGCTGGTACTCGTACTTTAG	A	G	A // G	2	---	---	---	Sfix_Stridac_00146	Stridac_scaffold236|size298419	90023	Symbiodinium fitti	Symbiodinium tridacnidorum	---	nuclear	0.678	recommended
AX-198083207	Affx-501395275	---	Stridac_scaffold7166|size23576	8601	+	GCCTTTTTGGCAGCCGGCTGCAATTCCTCGCTCTT[C/T]TTCAAAGTCGCTATGATTGCTCCGTGTGGGGCCCC	T	C	T // C	2	---	---	---	Sfix_Stridac_02241	Stridac_scaffold7166|size23576	8601	Symbiodinium fitti	Symbiodinium tridacnidorum	---	nuclear	0.656	recommended
AX-198083574	Affx-501395515	---	Sfitti_scaffold8483|size7865	3640	+	AAGGAAGAGGAAACATGTTGAAAGAAGGTCCTACG[C/T]CAACATGCACTTTTGAATCACTACCGAAACTATAT	T	C	T // C	2	---	---	---	Sfix_Sfitti_0212	Sfitti_scaffold8483|size7865	3640	Symbiodinium fitti	Symbiodinium fitti	1	nuclear	0.714	recommended
AX-198081481	Affx-501394208	---	Stridac_scaffold4252|size61409	43328	+	AGGCTTTGGTGGCCTACGACTGGGGTTTCGCCGTG[G/T]GCAGTTTGGAGCTTCAGGTCTAGAGTGGTCGAAGG	T	G	T // G	2	---	---	---	Sfix_Stridac_01174	Stridac_scaffold4252|size61409	43328	Symbiodinium fitti	Symbiodinium tridacnidorum	---	nuclear	0.536	neutral
AX-198081497	Affx-501394218	---	Stridac_scaffold4351|size59626	37964	+	TGCAGCTGCAACTGCTGCTGCTGAAGTGACGAGAT[A/G]CCCTGTGCCAGCAGCATGCCTCCCGCCTGATGGAA	A	G	A // G	2	---	---	---	Sfix_Stridac_01184	Stridac_scaffold4351|size59626	37964	Symbiodinium fitti	Symbiodinium tridacnidorum	---	nuclear	0.356	not_recommended
AX-198081650	Affx-501394314	---	Stridac_scaffold5256|size45644	7259	+	ATTTGGGTACATGGACCCTTAGGGAAGGTTTAGCG[C/T]GTCGTGTAGGGGCTTTTTGAGAGTTTAGGCTCTCG	T	C	T // C	2	---	---	---	Sfix_Stridac_01280	Stridac_scaffold5256|size45644	7259	Symbiodinium fitti	Symbiodinium tridacnidorum	---	nuclear	0.39	not_recommended
AX-198082312	Affx-501394731	---	Stridac_scaffold811|size200239	3288	+	TGCTACAAACTCAATATCTAAACCCGAAGCCCATA[A/T]GCCGAATCTTAGACCGGGAGACCTACTGCTAGAGG	A	T	A // T	2	---	---	---	Sfix_Stridac_01697	Stridac_scaffold811|size200239	3288	Symbiodinium fitti	Symbiodinium tridacnidorum	---	nuclear	0.39	not_recommended
AX-198082624	Affx-501394926	---	Stridac_scaffold1927|size126775	57955	+	AACCCTATAAACCCTAGACCTTAAACCCTGCCTGC[G/T]GCGTCGAACCCGTTTCCGGCCGTTGGCTCCTCACA	T	G	T // G	2	---	---	---	Sfix_Stridac_01892	Stridac_scaffold1927|size126775	57955	Symbiodinium fitti	Symbiodinium tridacnidorum	---	nuclear	0.342	not_recommended
AX-198080899	Affx-501393832	---	Stridac_scaffold2076|size120295	90839	+	CTAAACCCCTTAAACCCCGTAAACCCTGAAACCGC[A/T]AGACTCCCCGAAACCCTCGGCAAGCGGCTGCACTG	A	T	A // T	2	---	---	---	Sfix_Stridac_00798	Stridac_scaffold2076|size120295	90839	Symbiodinium fitti	Symbiodinium tridacnidorum	---	nuclear	0.35	not_recommended
AX-198080485	Affx-501393571	---	Stridac_scaffold1203|size166254	13526	+	CTCCAGGGTTTTCGGGTTTGAGGCTAGGGCTCTGG[G/T]GTGGGGGCATAATGTCTAGGACCTGGGTTGTGCAG	T	G	T // G	2	---	---	---	Sfix_Stridac_00537	Stridac_scaffold1203|size166254	13526	Symbiodinium fitti	Symbiodinium tridacnidorum	---	nuclear	0.328	not_recommended
AX-198082780	Affx-501395017	---	Stridac_scaffold2588|size101205	84508	+	TGTTTGTTGGGGGTCTGCTAGCCCCAAGGGTCCAT[A/G]TACCCAAATAGTATGCACTTTGAGCCCAAAGTTCC	A	G	A // G	2	---	---	---	Sfix_Stridac_01983	Stridac_scaffold2588|size101205	84508	Symbiodinium fitti	Symbiodinium tridacnidorum	---	nuclear	0.594	neutral
AX-198080695	Affx-501393701	---	Stridac_scaffold1587|size142689	61008	+	GGGCTGAACGGGTTTGGGGTTTAAGATTTATCCGT[C/T]ACGGCCGAAGGGCTTTACGGCTTATGGAGTCTGGG	T	C	T // C	2	---	---	---	Sfix_Stridac_00667	Stridac_scaffold1587|size142689	61008	Symbiodinium fitti	Symbiodinium tridacnidorum	---	nuclear	0.488	neutral
AX-198080100	Affx-501393326	---	Stridac_scaffold533|size238066	16859	+	CTCTAAACCCTAAACCCCAAGCCCTAAACTCCAAT[C/G]CCTACGGCAGAGCCTGAAGCTGCCAGTTCGGGCAT	C	G	C // G	2	---	---	---	Sfix_Stridac_00292	Stridac_scaffold533|size238066	16859	Symbiodinium fitti	Symbiodinium tridacnidorum	---	nuclear	0.396	not_recommended
AX-198081985	Affx-501394520	---	Stridac_scaffold113|size366830	214571	+	GGGTCCAGCTAAACCCTATACCCCTAAACCCTAAA[A/C]CCTAGGGAGCCCGTTGGTTAAGGGTTTAAGGTTTA	A	C	A // C	2	---	---	---	Sfix_Stridac_01486	Stridac_scaffold113|size366830	214571	Symbiodinium fitti	Symbiodinium tridacnidorum	---	nuclear	0.312	not_recommended
AX-198080696	Affx-501393702	---	Stridac_scaffold1587|size142689	112929	+	CCCAAGCACAAGCACCCGGAGTGCAACGAGCGAGG[C/T]TGCGAGGGATGGGTCAGACATAAGTGTGAACTGCT	T	C	T // C	2	---	---	---	Sfix_Stridac_00668	Stridac_scaffold1587|size142689	112929	Symbiodinium fitti	Symbiodinium tridacnidorum	---	nuclear	0.556	neutral
AX-198079644	Affx-501393065	---	Stridac_scaffold40|size460421	222206	+	AGTATTTGAGGGAATTATATTAGGGTTCCCTAATT[C/T]CGGAAACTCCCTTATTAACACGGCGACCTAGGCAA	T	C	T // C	2	---	---	---	Sfix_Stridac_00031	Stridac_scaffold40|size460421	222206	Symbiodinium fitti	Symbiodinium tridacnidorum	---	nuclear	0.53	neutral
AX-198079888	Affx-501393197	---	Stridac_scaffold261|size290907	74546	+	AATTAAATCCCTTAACAAGAGCATAGGAATGCAGC[C/T]CGAGAAGCCCAGGCTTCCAAGATTTGCGAGGCGTG	T	C	T // C	2	---	---	---	Sfix_Stridac_00163	Stridac_scaffold261|size290907	74546	Symbiodinium fitti	Symbiodinium tridacnidorum	---	nuclear	0.504	neutral
AX-198034296	Affx-501365394	---	Stridac_scaffold2|size1030051	119754	+	GCGCAGGTGCCAGGGCGGAGGGTTTTTGTAGGGTT[A/T]ATATCGGGACTTGTAGGGTTTCTTTACATGTAGGT	A	T	A // T	2	---	---	---	Sfix_Stridac_00001	Stridac_scaffold2|size1030051	119754	Symbiodinium fitti	Symbiodinium tridacnidorum	---	nuclear	0.512	neutral
AX-198080871	Affx-501393813	---	Stridac_scaffold1987|size123985	96988	+	AAACTCTAAACCCTAAACCCTAAACCGTTTACGCT[C/T]TACCCCTCCAGGCATTCAAGGGGTTCCTATATAGG	T	C	T // C	2	---	---	---	Sfix_Stridac_00779	Stridac_scaffold1987|size123985	96988	Symbiodinium fitti	Symbiodinium tridacnidorum	---	nuclear	0.504	neutral
AX-198080453	Affx-501393550	---	Stridac_scaffold1143|size170707	39079	+	ATTGCCGAGTGTGAGCGTCAAAAAACTAGTAAGCA[A/G]CCACAGAGGCCGTCTAACCTCAAGGAGCCGTCATT	A	G	A // G	2	---	---	---	Sfix_Stridac_00516	Stridac_scaffold1143|size170707	39079	Symbiodinium fitti	Symbiodinium tridacnidorum	---	nuclear	0.46	neutral
AX-198082090	Affx-501394588	---	Stridac_scaffold315|size274859	219242	+	TCTTGAAGGTTTTAGGGCTTGAGGATGTTGGAGTT[C/T]TCGGCATCGAGGATGTTAAGGTTTGGCGTCTACGG	T	C	T // C	2	---	---	---	Sfix_Stridac_01554	Stridac_scaffold315|size274859	219242	Symbiodinium fitti	Symbiodinium tridacnidorum	---	nuclear	0.54	neutral
AX-198081182	Affx-501394013	---	Stridac_scaffold3069|size87509	27397	+	AACTGGCAAAGGCAGGCTGCTCAACTCTTCCGGAG[A/G]CGTGCTGGATGGAGCGAATCGAGCATCCGGAGCTG	A	G	A // G	2	---	---	---	Sfix_Stridac_00979	Stridac_scaffold3069|size87509	27397	Symbiodinium fitti	Symbiodinium tridacnidorum	---	nuclear	0.508	neutral
AX-198082025	Affx-501394545	---	Stridac_scaffold177|size329041	146335	+	TGGGAGCCTTAATAGTTACCTATACAATTTTGGGG[G/T]TTCCTTATTATACTCATAGTGGAATGGGCCCCAAG	T	G	T // G	2	---	---	---	Sfix_Stridac_01511	Stridac_scaffold177|size329041	146335	Symbiodinium fitti	Symbiodinium tridacnidorum	---	nuclear	0.576	neutral
AX-198081577	Affx-501394268	---	Stridac_scaffold4710|size54029	7958	+	TTGGTATCTGAAAGCTCGGGTCTGCGGATGTCTGC[A/G]GTATGTCGATTTCCCAAATCATGATTTAGCATGAA	A	G	A // G	2	---	---	---	Sfix_Stridac_01234	Stridac_scaffold4710|size54029	7958	Symbiodinium fitti	Symbiodinium tridacnidorum	---	nuclear	0.682	recommended
AX-198081291	Affx-501394085	---	Stridac_scaffold3416|size79442	48362	+	TCCTGCATCAAACTCAACAAAAGTGTTGAAATGAC[A/G]TTTAAGCATACATGCCATTAGAGCCAAAGTACGTA	A	G	A // G	2	---	---	---	Sfix_Stridac_01051	Stridac_scaffold3416|size79442	48362	Symbiodinium fitti	Symbiodinium tridacnidorum	---	nuclear	0.74	recommended
AX-198082443	Affx-501394811	---	Stridac_scaffold1184|size167200	76302	+	GGAACGTAGGTACGAATCAAACAAAACAAAGCACT[A/G]TCAAAATATTAACGGAAAACGAACTCATTCAATGT	A	G	A // G	2	---	---	---	Sfix_Stridac_01777	Stridac_scaffold1184|size167200	76302	Symbiodinium fitti	Symbiodinium tridacnidorum	---	nuclear	0.696	recommended
AX-198082823	Affx-501395039	---	Stridac_scaffold2746|size96414	76038	+	TACATTCTCCCAAAGGCTAACCTTTAAACTTTAGT[C/T]CCCCAGGATACCGGACAGGAAATGTAGGAACCTGA	T	C	T // C	2	---	---	---	Sfix_Stridac_02005	Stridac_scaffold2746|size96414	76038	Symbiodinium fitti	Symbiodinium tridacnidorum	---	nuclear	0.55	neutral
AX-198082318	Affx-501394735	---	Stridac_scaffold821|size199543	31972	+	ACTACTGTACGACTATCGTACTACAATACTACTAT[C/T]GTACTACTCTAATTCTGCTGTACTCTCTGTACTCT	T	C	T // C	2	---	---	---	Sfix_Stridac_01701	Stridac_scaffold821|size199543	31972	Symbiodinium fitti	Symbiodinium tridacnidorum	---	nuclear	0.51	neutral
AX-198080637	Affx-501393664	---	Stridac_scaffold1461|size150165	36263	+	TGATGGGTGGCAAGCTCTAAACTCTAAACCCGAAC[A/T]GCAGTGATTGGTTCGCAAAACCCCGAATGCCGATG	A	T	A // T	2	---	---	---	Sfix_Stridac_00630	Stridac_scaffold1461|size150165	36263	Symbiodinium fitti	Symbiodinium tridacnidorum	---	nuclear	0.434	neutral
AX-198081668	Affx-501394324	---	Stridac_scaffold5370|size44072	14869	+	AGTGTGTCTGTGTGTCTCTGTGTCTGTGCGTAAAA[A/C]AGATTTGGCAGGTTGGATCCCTCGAAAAGGAGGAA	A	C	A // C	2	---	---	---	Sfix_Stridac_01290	Stridac_scaffold5370|size44072	14869	Symbiodinium fitti	Symbiodinium tridacnidorum	---	nuclear	0.508	neutral
AX-198082731	Affx-501394990	---	Stridac_scaffold2392|size107334	39062	+	GTTTAGAGTTTAGGGTTTAGGGCTTAAGGTTTTGG[C/G]TTTTGGGCCTCGTGAGACCACAAACAGCCCTAGAC	C	G	C // G	2	---	---	---	Sfix_Stridac_01956	Stridac_scaffold2392|size107334	39062	Symbiodinium fitti	Symbiodinium tridacnidorum	---	nuclear	0.582	neutral
AX-197984129	Affx-501394035	---	Stridac_scaffold3176|size84731	18814	+	CCACACAAGGTACCACCATCTAGGGTTAGGCAACT[C/T]GCCCAAACCCTAAAATCGTTGACAAAAAAGCACCA	T	C	T // C	2	---	---	---	Sfix_Stridac_01001	Stridac_scaffold3176|size84731	18814	Symbiodinium fitti	Symbiodinium tridacnidorum	---	nuclear	0.65	recommended
AX-197984192	Affx-501394070	---	Stridac_scaffold3338|size81175	15465	+	CCGGACTTGCAGTCGCAAGCGTAGTCTTTGTCATT[G/T]CCAGTTGTCGGAGGAAGACGTGGGGCAGAAGTAGG	T	G	T // G	2	---	---	---	Sfix_Stridac_01036	Stridac_scaffold3338|size81175	15465	Symbiodinium fitti	Symbiodinium tridacnidorum	---	nuclear	0.652	recommended
AX-198080759	Affx-501393744	---	Stridac_scaffold1703|size136482	82937	+	TGATCTCTGCTGCAATCGTTATTCAGGGGTTTGGT[A/G]GTCACAAGTTAGTAGAACCAGGTTTGGCGGCGTCT	A	G	A // G	2	---	---	---	Sfix_Stridac_00710	Stridac_scaffold1703|size136482	82937	Symbiodinium fitti	Symbiodinium tridacnidorum	---	nuclear	0.624	recommended
AX-198083359	Affx-501395378	---	Sfitti_scaffold2450|size14395	9968	+	GGTTCGACGTTTGAGCTGGGCCTAAGCAACCGTTA[A/G]CGCTCAAGACATTATAGGTTTTGGTTCAAAAAGAG	A	G	A // G	2	---	---	---	Sfix_Sfitti_0075	Sfitti_scaffold2450|size14395	9968	Symbiodinium fitti	Symbiodinium fitti	1	nuclear	0.738	recommended
AX-197983350	Affx-501393583	---	Stridac_scaffold1232|size221594	38415	+	ACAAGCTGGTAACTTCTGTCGGACTTCGATTCAGT[C/T]CTGAGGGCTTCACCGTGCCAGGTCTTGCCTCTGTA	T	C	T // C	2	---	---	---	Sfix_Stridac_00549	Stridac_scaffold1232|size221594	38415	Symbiodinium fitti	Symbiodinium tridacnidorum	---	nuclear	0.626	recommended
AX-197982665	Affx-501393159	---	Stridac_scaffold183|size326259	155909	+	GGTAGCATTCTAGGGATTCGGGAAGTAGGGAACGG[A/G]AACGGGGTGTCAGGGCGGAAAGCTTTCGGCTTGGG	A	G	A // G	2	---	---	---	Sfix_Stridac_00125	Stridac_scaffold183|size326259	155909	Symbiodinium fitti	Symbiodinium tridacnidorum	---	nuclear	0.65	recommended
AX-197982599	Affx-501393121	---	Stridac_scaffold129|size356321	253130	+	ATCTGAAGTATGTATCATAGCGGAAGTACTGTCAA[G/T]GGTGGGCCCTTGCAATATCCGTCCGATTGCACCTG	T	G	T // G	2	---	---	---	Sfix_Stridac_00087	Stridac_scaffold129|size356321	253130	Symbiodinium fitti	Symbiodinium tridacnidorum	---	nuclear	0.73	recommended
AX-197985593	Affx-501394932	---	Stridac_scaffold1991|size123749	95934	+	ATAAGTGTGCTTGTTGTGTTCAATGTCTCCCGAGT[G/T]CCTGTGAGCCCGAACTTGCGCATGCCACGCTCGTT	T	G	T // G	2	---	---	---	Sfix_Stridac_01898	Stridac_scaffold1991|size123749	95934	Symbiodinium fitti	Symbiodinium tridacnidorum	---	nuclear	0.652	recommended
AX-197983657	Affx-501393769	---	Stridac_scaffold1769|size133251	92039	+	TAGTCAATAAACAGGATTCACAGTAACTTCTTTGA[C/T]CCTCGCGGACCTACGCAACGCGCAAGGAACAATAC	T	C	T // C	2	---	---	---	Sfix_Stridac_00735	Stridac_scaffold1769|size133251	92039	Symbiodinium fitti	Symbiodinium tridacnidorum	---	nuclear	0.68	recommended
AX-197984347	Affx-501394163	---	Stridac_scaffold3874|size68676	36619	+	GGTCGGGTCGTCTTACGATTCGAATCTCATAATCA[A/G]AGATCTCGCAATCAGAGCGACGGGGTCGTCCTATA	A	G	A // G	2	---	---	---	Sfix_Stridac_01129	Stridac_scaffold3874|size68676	36619	Symbiodinium fitti	Symbiodinium tridacnidorum	---	nuclear	0.656	recommended
AX-197983697	Affx-501393795	---	Stridac_scaffold1887|size128190	83369	+	GGTCCAGACAAGGGTCAACACTAATTAACTGCATC[A/C]GCGTGGCTGACGCGGGTTGGTTTGGGCTAGAAACC	A	C	A // C	2	---	---	---	Sfix_Stridac_00761	Stridac_scaffold1887|size128190	83369	Symbiodinium fitti	Symbiodinium tridacnidorum	---	nuclear	0.7	recommended
AX-197984858	Affx-501394473	---	Stridac_scaffold12|size538581	132621	+	TCTCTGTAGAAATTGAAGAAGTTTGCTTCTTCAAG[C/G]AATGTTGGAGGCGGTGGATTCGGGGATCCAGGGAT	C	G	C // G	2	---	---	---	Sfix_Stridac_01439	Stridac_scaffold12|size538581	132621	Symbiodinium fitti	Symbiodinium tridacnidorum	---	nuclear	0.688	recommended
AX-197984048	Affx-501393987	---	Stridac_scaffold2889|size92532	40706	+	TCCGCTATCTCAAATTACTAGCAAAGAAGAGCAAG[A/C]CAGAGGGGTGTGCATGCCCGCGACGCATGACAAAT	A	C	A // C	2	---	---	---	Sfix_Stridac_00953	Stridac_scaffold2889|size92532	40706	Symbiodinium fitti	Symbiodinium tridacnidorum	---	nuclear	0.77	recommended
AX-197984993	Affx-501394555	---	Stridac_scaffold202|size319479	183648	+	TGGCATCTTGCACATGTAAATACTATGTGCAATAT[A/T]TTTATATATATATATTCATTCTAAACCCCACGCCC	A	T	A // T	2	---	---	---	Sfix_Stridac_01521	Stridac_scaffold202|size319479	183648	Symbiodinium fitti	Symbiodinium tridacnidorum	---	nuclear	0.806	recommended
AX-197983719	Affx-501393807	---	Stridac_scaffold1948|size125923	70072	+	GCTGTGGTCCAAATGGCAGCTGTGGGATTGAAACT[A/G]CACGTGTTTGAGGATGGGGTCTGGTCTGCTACAGT	A	G	A // G	2	---	---	---	Sfix_Stridac_00773	Stridac_scaffold1948|size125923	70072	Symbiodinium fitti	Symbiodinium tridacnidorum	---	nuclear	0.608	recommended
AX-197984456	Affx-501394233	---	Stridac_scaffold4399|size58855	17461	+	CGACCTCAGTAATGCCGCTGTAGGATGAAGGTTCT[G/T]GGCAGAAGAAAGGGGAGACTCTGCACGCTGAGCCC	T	G	T // G	2	---	---	---	Sfix_Stridac_01199	Stridac_scaffold4399|size58855	17461	Symbiodinium fitti	Symbiodinium tridacnidorum	---	nuclear	0.662	recommended
AX-198083120	Affx-501395218	---	Stridac_scaffold5442|size43065	33192	+	ATCGGACTCTGGAGATTTAAGGATTAGGGTTTGAT[A/T]GGATATGCTGGTTTGCGCGGTTCTTAGGAGTTACA	A	T	A // T	2	---	---	---	Sfix_Stridac_02184	Stridac_scaffold5442|size43065	33192	Symbiodinium fitti	Symbiodinium tridacnidorum	---	nuclear	0.514	neutral
AX-198080869	Affx-501393812	---	Stridac_scaffold1987|size123985	77848	+	AACCCGAACCTTAACCCTCTCCCCCCAGCCTAAAA[C/T]CGAACCTCGGAAGCTGGGCCGGCTCTGCTTCGGGT	T	C	T // C	2	---	---	---	Sfix_Stridac_00778	Stridac_scaffold1987|size123985	77848	Symbiodinium fitti	Symbiodinium tridacnidorum	---	nuclear	0.352	not_recommended
AX-198082807	Affx-501395031	---	Stridac_scaffold2701|size97614	67153	+	AGATTCAGGAATAGACCCCGCAACATACTTACAGA[C/T]GCTTAGTATGGCAACAGAATAGTCGTTCGTTAAGC	T	C	T // C	2	---	---	---	Sfix_Stridac_01997	Stridac_scaffold2701|size97614	67153	Symbiodinium fitti	Symbiodinium tridacnidorum	---	nuclear	0.696	recommended
AX-197985559	Affx-501394909	---	Stridac_scaffold1811|size131563	88077	+	CCTCAACCTTTTGTGTTGCATGTAAGACACTCCAA[A/T]GCCGATGGTCCGACATGAAAGCGCGCATCAGCGAC	A	T	A // T	2	---	---	---	Sfix_Stridac_01875	Stridac_scaffold1811|size131563	88077	Symbiodinium fitti	Symbiodinium tridacnidorum	---	nuclear	0.604	recommended
AX-197985547	Affx-501394900	---	Stridac_scaffold1736|size134603	68103	+	TGTTTTGTCTTTTTGTTTAGCGAAAGAGCAATGCC[A/G]AACAAACGAAGAAACAAACAAACAAACAGAGGAAA	A	G	A // G	2	---	---	---	Sfix_Stridac_01866	Stridac_scaffold1736|size134603	68103	Symbiodinium fitti	Symbiodinium tridacnidorum	---	nuclear	0.764	recommended
AX-198080084	Affx-501393316	---	Stridac_scaffold513|size240735	92294	+	CGCAGCTCAAACATCGCACCTGAAGCCGCGCACTA[C/T]AGTTTTAAGCCGAACTCCAGTCGCTTGCCGAGTCG	T	C	T // C	2	---	---	---	Sfix_Stridac_00282	Stridac_scaffold513|size240735	92294	Symbiodinium fitti	Symbiodinium tridacnidorum	---	nuclear	0.608	recommended
AX-198083552	Affx-501395503	---	Sfitti_scaffold8388|size7909	2305	+	CTCCTACTCATCGGCTCCTGTTGCACTGTAGAAGG[A/G]GAATCAAGGTTACCAGAAACGTAAAATTGACTCTT	A	G	A // G	2	---	---	---	Sfix_Sfitti_0200	Sfitti_scaffold8388|size7909	2305	Symbiodinium fitti	Symbiodinium fitti	1	nuclear	0.668	recommended
AX-198082985	Affx-501395129	---	Stridac_scaffold3933|size67407	64225	+	ATGGTAGCAGTTACAGTTGCAGCTGCTGCAAGTCG[C/T]GAGACAAAACATAAGCTCAGGATTTGGGCATATCT	T	C	T // C	2	---	---	---	Sfix_Stridac_02095	Stridac_scaffold3933|size67407	64225	Symbiodinium fitti	Symbiodinium tridacnidorum	---	nuclear	0.668	recommended
AX-198081111	Affx-501393967	---	Stridac_scaffold2756|size96078	83960	+	GCCAGGGTGCCCCCATGAGCATCTTCAAATCTTCA[A/C]AACCACGTGCCGAGTGAAGAAACTACGAATATGTA	A	C	A // C	2	---	---	---	Sfix_Stridac_00933	Stridac_scaffold2756|size96078	83960	Symbiodinium fitti	Symbiodinium tridacnidorum	---	nuclear	0.596	neutral
AX-198082819	Affx-501395037	---	Stridac_scaffold2741|size96531	55715	+	CCTAAAGTCGAGATGGCGGGGGTTTAGGGTTCAGA[A/G]GGCCTTGAGACATGGATGAAGGGGTTCGTGTAATT	A	G	A // G	2	---	---	---	Sfix_Stridac_02003	Stridac_scaffold2741|size96531	55715	Symbiodinium fitti	Symbiodinium tridacnidorum	---	nuclear	0.32	not_recommended
AX-198079844	Affx-501393174	---	Stridac_scaffold218|size307420	301276	+	TAGGGGTTTGGGGTTTATAGGGTTGAGGGTTCAAG[A/C]CCCCGACACGTAGGCCCCGGCAGCTTGAATGGCTC	A	C	A // C	2	---	---	---	Sfix_Stridac_00140	Stridac_scaffold218|size307420	301276	Symbiodinium fitti	Symbiodinium tridacnidorum	---	nuclear	0.368	not_recommended
AX-198082894	Affx-501395076	---	Stridac_scaffold3106|size86490	10722	+	TGCCCCAGAGCCTTGTTACAGTGGGTGCAAGCGGA[C/T]TGAGCTTTCTTCCCCCTAGATTAACAATCACCTAC	T	C	T // C	2	---	---	---	Sfix_Stridac_02042	Stridac_scaffold3106|size86490	10722	Symbiodinium fitti	Symbiodinium tridacnidorum	---	nuclear	0.74	recommended
AX-197983040	Affx-501393392	---	Stridac_scaffold679|size218508	46466	+	TGCATTTAGTGACACCTGAGCTACGCGCGCTGTGC[A/G]CAGTCCGGCCCTTGCGCTTCTACGGGCTTGTGTGT	A	G	A // G	2	---	---	---	Sfix_Stridac_00358	Stridac_scaffold679|size218508	46466	Symbiodinium fitti	Symbiodinium tridacnidorum	---	nuclear	0.518	neutral
AX-197983976	Affx-501393945	---	Stridac_scaffold2666|size98774	34864	+	TTCGACTGGTCCTCCGGAAATGCGTCAGCGTTCTT[C/G]AAGAGGGTTGAGGGTTCAAGATTATAGGGGTTTAG	C	G	C // G	2	---	---	---	Sfix_Stridac_00911	Stridac_scaffold2666|size98774	34864	Symbiodinium fitti	Symbiodinium tridacnidorum	---	nuclear	0.554	neutral
AX-197984724	Affx-501394394	---	Stridac_scaffold6388|size31594	11797	+	CTCCAGGATTGGGCCTTGAACTGCACCGTCTTCGG[C/T]GGGGAAGCTGTCGGCTTCCGGGCTCCTGCAGGAGC	T	C	T // C	2	---	---	---	Sfix_Stridac_01360	Stridac_scaffold6388|size31594	11797	Symbiodinium fitti	Symbiodinium tridacnidorum	---	nuclear	0.474	neutral
AX-198080462	Affx-501393556	---	Stridac_scaffold1162|size168272	156872	+	TGATGTGGTGTTGGGATGCAAGCCACCACCCATGC[C/T]CCATCATGTTTCTGATGTGTGCTCCCGCGTGCGTC	T	C	T // C	2	---	---	---	Sfix_Stridac_00522	Stridac_scaffold1162|size168272	156872	Symbiodinium fitti	Symbiodinium tridacnidorum	---	nuclear	0.622	recommended
AX-198083546	Affx-501395500	---	Sfitti_scaffold793|size22555	22150	+	CCCTCTCCGCTCCCGTGTGGGAGAGCGATGGATTA[C/G]ACATCGCGGAAATCGCGAAATTCTGTTGGCTGCAA	C	G	C // G	2	---	---	---	Sfix_Sfitti_0197	Sfitti_scaffold793|size22555	22150	Symbiodinium fitti	Symbiodinium fitti	1	nuclear	0.602	recommended
AX-198081129	Affx-501393978	---	Stridac_scaffold2835|size94008	37131	+	CTCCGTCCGCTGACTTGCAAAGTGCAGGAAGCCAA[A/C]GATTTATGAGCATGCCTCTGTTACCATTGCAAGCT	A	C	A // C	2	---	---	---	Sfix_Stridac_00944	Stridac_scaffold2835|size94008	37131	Symbiodinium fitti	Symbiodinium tridacnidorum	---	nuclear	0.724	recommended
AX-197983903	Affx-501393901	---	Stridac_scaffold2470|size104874	50502	+	CGACATTATTGAAATATATTATATTGAATTTAATT[A/T]CTGACACTGTGCAATTTCCAATCTGCGGGAATGTC	A	T	A // T	2	---	---	---	Sfix_Stridac_00867	Stridac_scaffold2470|size104874	50502	Symbiodinium fitti	Symbiodinium tridacnidorum	---	nuclear	0.616	recommended
AX-197984280	Affx-501394124	---	Stridac_scaffold3636|size74191	24770	+	CCCGGAGGGTGCTCTTGCCTTGCCTCCTCCGATGA[A/C]CCTTGCCGGGCCCTTTGGCGGGGAGTGAAGCAGGA	A	C	A // C	2	---	---	---	Sfix_Stridac_01090	Stridac_scaffold3636|size74191	24770	Symbiodinium fitti	Symbiodinium tridacnidorum	---	nuclear	0.496	neutral
AX-197983251	Affx-501393523	---	Stridac_scaffold1079|size177046	42374	+	CATTCTGGGGCGCACAAGTTTGGGTTGTTGTGCAG[A/C]TCGTCAAGTGGCATGTTTGTGTTTGAGGGGCCCAG	A	C	A // C	2	---	---	---	Sfix_Stridac_00489	Stridac_scaffold1079|size177046	42374	Symbiodinium fitti	Symbiodinium tridacnidorum	---	nuclear	0.512	neutral
AX-197984432	Affx-501394215	---	Stridac_scaffold4316|size60055	55993	+	GAAGGACTGCCCAGCAGCGGCAAAACCAGGCAGCC[G/T]CCGGTGCTACACCCATTGCCCCCACACCCAATCTT	T	G	T // G	2	---	---	---	Sfix_Stridac_01181	Stridac_scaffold4316|size60055	55993	Symbiodinium fitti	Symbiodinium tridacnidorum	---	nuclear	0.436	neutral
AX-197985909	Affx-501395128	---	Stridac_scaffold3915|size67868	47450	+	CGCCGGGGCGGCAGTGTATGATCGCTCGAGCCCTA[A/G]GGGGTGGAAGGGTTGTGGGGTCCCTGATCCTTTCC	A	G	A // G	2	---	---	---	Sfix_Stridac_02094	Stridac_scaffold3915|size67868	47450	Symbiodinium fitti	Symbiodinium tridacnidorum	---	nuclear	0.418	neutral
AX-198081165	Affx-501394000	---	Stridac_scaffold2967|size90530	28407	+	CGTTGTACACCTTCACCAGTTTCAGGTTTCTCTTT[A/G]GCACAAACTGTAGCCCACTGCTAGAAGAGAGCCGG	A	G	A // G	2	---	---	---	Sfix_Stridac_00966	Stridac_scaffold2967|size90530	28407	Symbiodinium fitti	Symbiodinium tridacnidorum	---	nuclear	0.682	recommended
AX-198080472	Affx-501393562	---	Stridac_scaffold1179|size167313	146432	+	TGATGTGGTGGTGAATTCTGGACGGCCCAAGCTGG[C/T]TTGAGACAAACATGTTTACAGCCAACGACTCTACG	T	C	T // C	2	---	---	---	Sfix_Stridac_00528	Stridac_scaffold1179|size167313	146432	Symbiodinium fitti	Symbiodinium tridacnidorum	---	nuclear	0.758	recommended
AX-198079759	Affx-501393130	---	Stridac_scaffold145|size347640	21850	+	ACGAGACTGTCGCATTGTGGTTCTGTGGGTTGGGG[A/G]CAGCCTGTGAATGGGTAGACGAGCTTCATGCAGCA	A	G	A // G	2	---	---	---	Sfix_Stridac_00096	Stridac_scaffold145|size347640	21850	Symbiodinium fitti	Symbiodinium tridacnidorum	---	nuclear	0.632	recommended
AX-198079733	Affx-501393115	---	Stridac_scaffold122|size361026	291624	+	GTTTAATAAGGGTTTGGAGTTTTTGGTTGCGGAAG[C/G]GGGCATGATTGCAGCCCCCACTGCAAACAAAAGGT	C	G	C // G	2	---	---	---	Sfix_Stridac_00081	Stridac_scaffold122|size361026	291624	Symbiodinium fitti	Symbiodinium tridacnidorum	---	nuclear	0.57	neutral
AX-197986484	Affx-501395468	---	Sfitti_scaffold7197|size8582	2332	+	GATCACTTGGCAAGAACTGCGAGCGAGCAACTGCA[C/T]ATCTCAGCCACGAGCATCCTGGTGCAGGCCATCCA	T	C	T // C	2	---	---	---	Sfix_Sfitti_0165	Sfitti_scaffold7197|size8582	2332	Symbiodinium fitti	Symbiodinium fitti	1	nuclear	0.568	neutral
AX-197983497	Affx-501393672	---	Stridac_scaffold1483|size148352	70549	+	CTTCCGGGCACTTTGCTAGCTCAACATCTGCACAC[A/T]TGCTCTTAACTTCCGGGGCTGCTGACCGGCAGCCA	A	T	A // T	2	---	---	---	Sfix_Stridac_00638	Stridac_scaffold1483|size148352	70549	Symbiodinium fitti	Symbiodinium tridacnidorum	---	nuclear	0.454	neutral
AX-197985844	Affx-501395087	---	Stridac_scaffold3238|size83320	14246	+	CGATGCTCCAAAATCTCACTGACCTGAGTGGAGGC[C/T]GCGAGCAGCGAGCGAGCTCGGACAGCTCCGGGAGC	T	C	T // C	2	---	---	---	Sfix_Stridac_02053	Stridac_scaffold3238|size83320	14246	Symbiodinium fitti	Symbiodinium tridacnidorum	---	nuclear	0.564	neutral
AX-197983114	Affx-501393440	---	Stridac_scaffold829|size198819	64702	+	ACGCTTTGAAAACTTTGATGTTTCGCTGTGCTGGC[A/G]TAAACCAGAAGGCCACAGAGTAGTCCAAACCGAGA	A	G	A // G	2	---	---	---	Sfix_Stridac_00406	Stridac_scaffold829|size198819	64702	Symbiodinium fitti	Symbiodinium tridacnidorum	---	nuclear	0.654	recommended
AX-197983593	Affx-501393730	---	Stridac_scaffold1649|size139471	113204	+	TCGACCATAGGGCAATCATTGACTAGGAGTTCCTA[A/G]GACAGAGCCTGCAGTAAGCGCAAGGACCTGTACTA	A	G	A // G	2	---	---	---	Sfix_Stridac_00696	Stridac_scaffold1649|size139471	113204	Symbiodinium fitti	Symbiodinium tridacnidorum	---	nuclear	0.622	recommended
AX-198079674	Affx-501393083	---	Stridac_scaffold74|size415254	50134	+	CCCCAGACCCTAAACCCTCTGAGTCCTAAACCCTT[A/G]TGAACCCTACCTATGAGCCGTAATCCAGCTAACAT	A	G	A // G	2	---	---	---	Sfix_Stridac_00049	Stridac_scaffold74|size415254	50134	Symbiodinium fitti	Symbiodinium tridacnidorum	---	nuclear	0.586	neutral
AX-198082158	Affx-501394634	---	Stridac_scaffold436|size252178	222108	+	ATTGCTTGTGGGTTTGGGGTTTACTTGGGGTGCAG[A/T]GCTGGTTTTGAGTTTGTGAATCTTAAACCCAAAGC	A	T	A // T	2	---	---	---	Sfix_Stridac_01600	Stridac_scaffold436|size252178	222108	Symbiodinium fitti	Symbiodinium tridacnidorum	---	nuclear	0.568	neutral
AX-198082422	Affx-501394799	---	Stridac_scaffold1133|size171866	93791	+	AAGGCCCAAGGTTTCTTAATCTACATTAAACCCCA[C/T]GTGTGGCGACCCGAGGCCTCTAATGGGCATTGGCA	T	C	T // C	2	---	---	---	Sfix_Stridac_01765	Stridac_scaffold1133|size171866	93791	Symbiodinium fitti	Symbiodinium tridacnidorum	---	nuclear	0.456	neutral
AX-197984228	Affx-501394091	---	Stridac_scaffold3440|size78690	47711	+	AATTTGTTTTGCGTGTTTCTTGGCTTCTTGCGACT[C/T]GTAGGAATGTCACCGAGGCCGCTAACGCCAAAAAA	T	C	T // C	2	---	---	---	Sfix_Stridac_01057	Stridac_scaffold3440|size78690	47711	Symbiodinium fitti	Symbiodinium tridacnidorum	---	nuclear	0.6	recommended
AX-197986052	Affx-501395212	---	Stridac_scaffold5292|size45167	20968	+	ATACCACAAGATCGTGAAGAGTTTTGTTAGACTGG[C/G]GGGCTTGGCTATTCGCTCGAGTCAGCCTGCTTTGC	C	G	C // G	2	---	---	---	Sfix_Stridac_02178	Stridac_scaffold5292|size45167	20968	Symbiodinium fitti	Symbiodinium tridacnidorum	---	nuclear	0.612	recommended
AX-197983694	Affx-501393793	---	Stridac_scaffold1875|size128653	76565	+	ATGCTTGTGACGGTTACGATGGCTTTTTCGTCCCA[C/T]GAAATGCTCGTTTGCTGACCCCGGAGCGACTGCCG	T	C	T // C	2	---	---	---	Sfix_Stridac_00759	Stridac_scaffold1875|size128653	76565	Symbiodinium fitti	Symbiodinium tridacnidorum	---	nuclear	0.612	recommended
AX-197985778	Affx-501395045	---	Stridac_scaffold2861|size93369	52434	+	CATAATTCAACAGCGGTTCTGTGCGCTTTTTCTTA[C/T]ACCTGTAGTGATTCTAGTTCTCCTGAGGGGTGTGC	T	C	T // C	2	---	---	---	Sfix_Stridac_02011	Stridac_scaffold2861|size93369	52434	Symbiodinium fitti	Symbiodinium tridacnidorum	---	nuclear	0.638	recommended
AX-197986614	Affx-501395552	---	Sfitti_scaffold65302|size2502	1009	+	GCAGCCCGCTGGTCATCATCTCCAACAGCACAAAA[C/G]CATCATCGGGCCCCAATTCTAGAAATAGCATAAAA	C	G	C // G	2	---	---	---	Spop_Sfitti_0023	Sfitti_scaffold65302|size2502	1009	Symbiodinium fitti	Symbiodinium fitti	1	nuclear	0.626	recommended
AX-197982822	Affx-501393258	---	Stridac_scaffold394|size261972	253077	+	CAGCAGTGGATGTGAAGGTCACCTTTCCTGCACCA[G/T]GTTGCTCTTTCACGCTCCTCACACACGGCAGAAAT	T	G	T // G	2	---	---	---	Sfix_Stridac_00224	Stridac_scaffold394|size261972	253077	Symbiodinium fitti	Symbiodinium tridacnidorum	---	nuclear	0.642	recommended
AX-198080029	Affx-501393280	---	Stridac_scaffold451|size250749	82660	+	CGCCAACTGTAAATCCTAAACATCCTAAACCCTAA[C/G]TTGGAGCAAGGAAGATTGCGATGCTGTTCTCTGCA	C	G	C // G	2	---	---	---	Sfix_Stridac_00246	Stridac_scaffold451|size250749	82660	Symbiodinium fitti	Symbiodinium tridacnidorum	---	nuclear	0.562	neutral
AX-198083312	Affx-501395345	---	Sfitti_scaffold157|size36299	1924	+	AACCTTTCCAAAGTACCACCAACAACTGGACCAGT[A/G]CCCGGTACATTAAATATTTCATCAATCTGAAGCAA	A	G	A // G	2	---	---	---	Sfix_Sfitti_0042	Sfitti_scaffold157|size36299	1924	Symbiodinium fitti	Symbiodinium fitti	1	nuclear	0.706	recommended
AX-198081800	Affx-501394405	---	Stridac_scaffold6614|size29073	17414	+	CTTTAGGGTTTAGGGTTATTGGACTAGAGCTTTGT[G/T]CACATAACAGTCTAACGCTATAGCTTATAGCTGTG	T	G	T // G	2	---	---	---	Sfix_Stridac_01371	Stridac_scaffold6614|size29073	17414	Symbiodinium fitti	Symbiodinium tridacnidorum	---	nuclear	0.7	recommended
AX-197986229	Affx-501395313	---	Sfitti_scaffold10784|size6999	4918	+	ATACAAGGCTGACAGCAGAAATATGTGAACTACTT[A/G]CAAATTTGCCTCATTTTTTATTTTTTTGATTTGTT	A	G	A // G	2	---	---	---	Sfix_Sfitti_0010	Sfitti_scaffold10784|size6999	4918	Symbiodinium fitti	Symbiodinium fitti	1	nuclear	0.678	recommended
AX-197984196	Affx-501394072	---	Stridac_scaffold3340|size81146	9169	+	GCACATGACGCGTACTATACTAGCGATGACTAAAA[A/C]CAATTCCTGCTCTTGGATCCCTGTGGACGGCGGGA	A	C	A // C	2	---	---	---	Sfix_Stridac_01038	Stridac_scaffold3340|size81146	9169	Symbiodinium fitti	Symbiodinium tridacnidorum	---	nuclear	0.67	recommended
AX-197983369	Affx-501393594	---	Stridac_scaffold1259|size162656	20887	+	GAAAGCCTGAATGCTGAGAATCAGATTTGAGATGC[A/G]CCATGCCAGGCTTTGTAACTACAGCCACTGGTGCG	A	G	A // G	2	---	---	---	Sfix_Stridac_00560	Stridac_scaffold1259|size162656	20887	Symbiodinium fitti	Symbiodinium tridacnidorum	---	nuclear	0.67	recommended
AX-197986060	Affx-501395216	---	Stridac_scaffold5381|size45514	30777	+	GTGCCTCTGACTGTTTGCCTAGGGGTAGGCACTAC[A/G]TGTCCAAAGTCTGGCCCAGCAGGACGAAGAATGCA	A	G	A // G	2	---	---	---	Sfix_Stridac_02182	Stridac_scaffold5381|size45514	30777	Symbiodinium fitti	Symbiodinium tridacnidorum	---	nuclear	0.65	recommended
AX-197983345	Affx-501393579	---	Stridac_scaffold1227|size164779	128987	+	TTGTGCTCAATGCTAGTCAGGCACAAGCCTAACAT[G/T]TTTCCGGATGACCGCTCTGTGCAGCTCACAACGCT	T	G	T // G	2	---	---	---	Sfix_Stridac_00545	Stridac_scaffold1227|size164779	128987	Symbiodinium fitti	Symbiodinium tridacnidorum	---	nuclear	0.61	recommended
AX-197985431	Affx-501394823	---	Stridac_scaffold1255|size162804	85675	+	AGCTTTACGAAGGTCCAAAAAAGAGAGACGCATCC[C/T]GAGTGCATCCATGTTGCATCGGGTAGGCACTCTCG	T	C	T // C	2	---	---	---	Sfix_Stridac_01789	Stridac_scaffold1255|size162804	85675	Symbiodinium fitti	Symbiodinium tridacnidorum	---	nuclear	0.664	recommended
AX-198081593	Affx-501394278	---	Stridac_scaffold4856|size51497	18436	+	CCTATTATGGGTACATGGAGCCCTCTAAACGCCAA[A/G]CGGCCCCCAAACGTCGAAGTTCACAACACGAGACT	A	G	A // G	2	---	---	---	Sfix_Stridac_01244	Stridac_scaffold4856|size51497	18436	Symbiodinium fitti	Symbiodinium tridacnidorum	---	nuclear	0.528	neutral
AX-198083079	Affx-501395191	---	Stridac_scaffold4787|size52643	33163	+	CTGGGGAGAGGTCCTTGTAAGGGAAGAAGGGGAGC[A/G]TGCGCCGAAAAGACTTTGCTTGCATATTGTCGCAA	A	G	A // G	2	---	---	---	Sfix_Stridac_02157	Stridac_scaffold4787|size52643	33163	Symbiodinium fitti	Symbiodinium tridacnidorum	---	nuclear	0.672	recommended
AX-198083419	Affx-501395418	---	Sfitti_scaffold484|size26601	10063	+	ATCAAAAGAAGGCAACTCGAATCAGTTCTGTTAAC[A/G]TCCTAACACATGTCTTCAAAGGTGGAAAAATAAAC	A	G	A // G	2	---	---	---	Sfix_Sfitti_0115	Sfitti_scaffold484|size26601	10063	Symbiodinium fitti	Symbiodinium fitti	1	nuclear	0.686	recommended
AX-198083004	Affx-501395141	---	Stridac_scaffold4055|size64919	5033	+	AGGGATTGCCTCCCTCCACACGCTGGCGCTTGGCC[A/G]GAGCTTTCTCGAGGTTGATCACATCCATGGCGTCC	A	G	A // G	2	---	---	---	Sfix_Stridac_02107	Stridac_scaffold4055|size64919	5033	Symbiodinium fitti	Symbiodinium tridacnidorum	---	nuclear	0.628	recommended
AX-198080435	Affx-501393540	---	Stridac_scaffold1120|size173353	56664	+	AAGGAGCCCCAACGAAGGGCCGGTAAATAGTAGGA[A/C]CCTCACTAGGTTCCTGATTACATGCCCTTATAAGG	A	C	A // C	2	---	---	---	Sfix_Stridac_00506	Stridac_scaffold1120|size173353	56664	Symbiodinium fitti	Symbiodinium tridacnidorum	---	nuclear	0.604	recommended
AX-198080946	Affx-501393864	---	Stridac_scaffold2228|size113329	37705	+	GCCCAAGCAGGCCAAGTGAAGCTGCCAAACGCTCC[C/T]GGGACAAGAGTTTCTTGTTCAGGCATTATGTCGGG	T	C	T // C	2	---	---	---	Sfix_Stridac_00830	Stridac_scaffold2228|size113329	37705	Symbiodinium fitti	Symbiodinium tridacnidorum	---	nuclear	0.686	recommended
AX-198083351	Affx-501395372	---	Sfitti_scaffold20457|size5130	5064	+	GACAAATAGACCTAGTTTGATTCTACTCGGGCTTA[G/T]GATAATTGCAACTTAAAAGGTACGATTTGATTTTT	T	G	T // G	2	---	---	---	Sfix_Sfitti_0069	Sfitti_scaffold20457|size5130	5064	Symbiodinium fitti	Symbiodinium fitti	1	nuclear	0.698	recommended
AX-198079756	Affx-501393128	---	Stridac_scaffold140|size349145	161511	+	TCGTCCACCGCGGAGTGGGCGATTACGAAGCCAAA[G/T]TCCACAACGTGCATCCGAAAACGGTTCATGCACCC	T	G	T // G	2	---	---	---	Sfix_Stridac_00094	Stridac_scaffold140|size349145	161511	Symbiodinium fitti	Symbiodinium tridacnidorum	---	nuclear	0.656	recommended
AX-198082940	Affx-501395101	---	Stridac_scaffold3415|size79445	49339	+	CAACACCAGGCATCGGGGCGACTGGCTGCCCAGGG[C/G]TTAGGGCTCTGAATTTCCGAACCCGAACACTTAAA	C	G	C // G	2	---	---	---	Sfix_Stridac_02067	Stridac_scaffold3415|size79445	49339	Symbiodinium fitti	Symbiodinium tridacnidorum	---	nuclear	0.658	recommended
AX-198081508	Affx-501394224	---	Stridac_scaffold4373|size59398	28441	+	ATAGGTGCTTCCAGGTAGGCTTAGCTGCAGCTTGT[C/T]CATGAGGTAGTTAACTATAGGTCCGTCAGCGTACA	T	C	T // C	2	---	---	---	Sfix_Stridac_01190	Stridac_scaffold4373|size59398	28441	Symbiodinium fitti	Symbiodinium tridacnidorum	---	nuclear	0.69	recommended
AX-198083569	Affx-501395512	---	Sfitti_scaffold8388|size7909	4119	+	CGATGGTAACTTACTTTGAGCGGTACTGTGTGTAT[C/G]ACTCAACAGAAAAACAAGCTTGAGAATTTGAAGTA	C	G	C // G	2	---	---	---	Sfix_Sfitti_0209	Sfitti_scaffold8388|size7909	4119	Symbiodinium fitti	Symbiodinium fitti	1	nuclear	0.654	recommended
AX-198082913	Affx-501395086	---	Stridac_scaffold3224|size83662	81638	+	AGCAAGGAAGCAGTTTTAGTCACTGTAGTTTTAGG[G/T]TTCAGTGACTTTTTGCAATCACTCGTTCTTTCACC	T	G	T // G	2	---	---	---	Sfix_Stridac_02052	Stridac_scaffold3224|size83662	81638	Symbiodinium fitti	Symbiodinium tridacnidorum	---	nuclear	0.734	recommended
AX-197983820	Affx-501393859	---	Stridac_scaffold2202|size114470	65137	+	ATACGGTTTATACACTTGATTTGAACCGCGTGCTT[A/G]AAACAGGATTCTATAAGGGTTCACACAACGGTCCG	A	G	A // G	2	---	---	---	Sfix_Stridac_00825	Stridac_scaffold2202|size114470	65137	Symbiodinium fitti	Symbiodinium tridacnidorum	---	nuclear	0.644	recommended
AX-197985969	Affx-501395165	---	Stridac_scaffold4472|size57582	55024	+	TGGAGCTGCAAGAATTTCCTCAATGCCTCCCTCAA[A/C]CCTAAACTCTAAGCCCCACTCAACCCATGCCAAGC	A	C	A // C	2	---	---	---	Sfix_Stridac_02131	Stridac_scaffold4472|size57582	55024	Symbiodinium fitti	Symbiodinium tridacnidorum	---	nuclear	0.656	recommended
AX-197983145	Affx-501393459	---	Stridac_scaffold912|size191207	173504	+	TTACAGGGATTTAAATAGGGCCTGTAGACTTCACA[G/T]TGGTTAGGGCTTAAAGGGTTTAGGATTTCAGTTGG	T	G	T // G	2	---	---	---	Sfix_Stridac_00425	Stridac_scaffold912|size191207	173504	Symbiodinium fitti	Symbiodinium tridacnidorum	---	nuclear	0.7	recommended
AX-197985327	Affx-501394760	---	Stridac_scaffold941|size189232	126258	+	TCTGGAAGCTAATTCCTGGGCCATAATAACACTAA[A/G]CCATATCTTCAAAAACCCTAAACCCTAAACCTTAA	A	G	A // G	2	---	---	---	Sfix_Stridac_01726	Stridac_scaffold941|size189232	126258	Symbiodinium fitti	Symbiodinium tridacnidorum	---	nuclear	0.772	recommended
AX-197986545	Affx-501395509	---	Sfitti_scaffold8388|size7909	3320	+	GGATGAAAGGTAACCACGTTTAAAGCCAAACAAAA[C/G]AAATATTTTCCCTTTTTTCCCACTCAACTGAGGTT	C	G	C // G	2	---	---	---	Sfix_Sfitti_0206	Sfitti_scaffold8388|size7909	3320	Symbiodinium fitti	Symbiodinium fitti	1	nuclear	0.708	recommended
AX-197983759	Affx-501393827	---	Stridac_scaffold2067|size120704	64424	+	AAGGCATTCTCAACATCTGGCTTGATGGCACTGAG[C/T]TCCGGAACTTGAACTGAAGCGTGCGACTCTGACAC	T	C	T // C	2	---	---	---	Sfix_Stridac_00793	Stridac_scaffold2067|size120704	64424	Symbiodinium fitti	Symbiodinium tridacnidorum	---	nuclear	0.676	recommended
AX-197985873	Affx-501395106	---	Stridac_scaffold3477|size77916	24734	+	ACTTGATCTGGTGATGACGGCAAAGTGATGAAACG[A/G]AAGGTGCATCCGCCGAGTTCTGCACGGCCACAGCC	A	G	A // G	2	---	---	---	Sfix_Stridac_02072	Stridac_scaffold3477|size77916	24734	Symbiodinium fitti	Symbiodinium tridacnidorum	---	nuclear	0.666	recommended
AX-198080680	Affx-501393691	---	Stridac_scaffold1544|size145212	130001	+	GAAGCCCTAAAGACAACCCCAAGCATCTAAAAGTC[C/T]AAATGCCTAGAAAAGCACCACCAAATCCAAAACCC	T	C	T // C	2	---	---	---	Sfix_Stridac_00657	Stridac_scaffold1544|size145212	130001	Symbiodinium fitti	Symbiodinium tridacnidorum	---	nuclear	0.668	recommended
AX-198080437	Affx-501393542	---	Stridac_scaffold1121|size184529	14910	+	GGTGACGGAGGCTTCATAAGAACGTCGGCGAGAGT[G/T]AGAGCGTTGAAGGGCATAGCAACAAAAGCAGTGAT	T	G	T // G	2	---	---	---	Sfix_Stridac_00508	Stridac_scaffold1121|size184529	14910	Symbiodinium fitti	Symbiodinium tridacnidorum	---	nuclear	0.6	recommended
AX-198080049	Affx-501393293	---	Stridac_scaffold478|size246514	158389	+	ACAAACCCTGAACCTTGAATTTCAAGTCGATACCA[A/C]AAAGCCCTATAGCTGCAAGGCCCAATCCCTTAACA	A	C	A // C	2	---	---	---	Sfix_Stridac_00259	Stridac_scaffold478|size246514	158389	Symbiodinium fitti	Symbiodinium tridacnidorum	---	nuclear	0.606	recommended
AX-198080760	Affx-501393745	---	Stridac_scaffold1704|size136415	41269	+	CCGTATCATCCAGAACGAAGTCTGACAAACCACCT[A/G]GACGGCTACGTCCAAGCAGACTTAAACAAACACGG	A	G	A // G	2	---	---	---	Sfix_Stridac_00711	Stridac_scaffold1704|size136415	41269	Symbiodinium fitti	Symbiodinium tridacnidorum	---	nuclear	0.604	recommended
AX-198079961	Affx-501393235	---	Stridac_scaffold352|size268273	248744	+	ATGACTGCAAAATTTCGCAAGTCCGGACGTGCGCT[C/T]ATTTTGTCGAAGCCTGCAACTTTCCTTACTTGCAT	T	C	T // C	2	---	---	---	Sfix_Stridac_00201	Stridac_scaffold352|size268273	248744	Symbiodinium fitti	Symbiodinium tridacnidorum	---	nuclear	0.656	recommended
AX-197983500	Affx-501393674	---	Stridac_scaffold1485|size148345	52218	+	GAAGAATAGTAACAATGACAATACTAGCAAAAGAA[A/G]AGTGAGTCAAGTTCTGCCCTCACCGAAGGGTTGTG	A	G	A // G	2	---	---	---	Sfix_Stridac_00640	Stridac_scaffold1485|size148345	52218	Symbiodinium fitti	Symbiodinium tridacnidorum	---	nuclear	0.648	recommended
AX-197985709	Affx-501395006	---	Stridac_scaffold2526|size103277	64340	+	GGTGTGCGTATTCAACTCCTTAGGATGTCCATGAA[A/C]GTACGGGTACCTTATAAGCCCTATACACCTGTGAG	A	C	A // C	2	---	---	---	Sfix_Stridac_01972	Stridac_scaffold2526|size103277	64340	Symbiodinium fitti	Symbiodinium tridacnidorum	---	nuclear	0.704	recommended
AX-197985814	Affx-501395069	---	Stridac_scaffold3044|size88207	11109	+	GGTCACCCTAAGCCCCAGAAAGAAGGTTCGCCAGA[A/T]CAAGCGGCCGCTTTGGCTGGGCCAAGACCGTCAAA	A	T	A // T	2	---	---	---	Sfix_Stridac_02035	Stridac_scaffold3044|size88207	11109	Symbiodinium fitti	Symbiodinium tridacnidorum	---	nuclear	0.426	neutral
AX-197982646	Affx-501393147	---	Stridac_scaffold171|size330538	274324	+	CGGAGCATGGCAAGCAGCGGATCGAAACCTCGCCG[A/T]GTGGGGAGGGCGGTAACAAAGCAGCAAAAGCCGAG	A	T	A // T	2	---	---	---	Sfix_Stridac_00113	Stridac_scaffold171|size330538	274324	Symbiodinium fitti	Symbiodinium tridacnidorum	---	nuclear	0.322	not_recommended
AX-197985264	Affx-501394715	---	Stridac_scaffold737|size209413	15398	+	CTATGGAGCCTATGGGTAATCCCCAATGTTCTCGG[A/G]CCCCGGGCCGGCCACCTTGACCAAGGGCCAAGCTG	A	G	A // G	2	---	---	---	Sfix_Stridac_01681	Stridac_scaffold737|size209413	15398	Symbiodinium fitti	Symbiodinium tridacnidorum	---	nuclear	0.484	neutral
AX-197983111	Affx-501393438	---	Stridac_scaffold828|size198933	146882	+	TAGAGATATAAGTATGGGGATTCAATTAATTTGAT[A/T]AAAAAATGAAATTTGATATTTTTTATATGAATGTC	A	T	A // T	2	---	---	---	Sfix_Stridac_00404	Stridac_scaffold828|size198933	146882	Symbiodinium fitti	Symbiodinium tridacnidorum	---	nuclear	0.568	neutral
AX-197986008	Affx-501395186	---	Stridac_scaffold4741|size53504	22392	+	TATATGGACGCTTGAAAACATCTGGGCGGGGCTGC[C/T]CCGGACTCGGCGAGGATCTCGTGGAGGCCGCGCGG	T	C	T // C	2	---	---	---	Sfix_Stridac_02152	Stridac_scaffold4741|size53504	22392	Symbiodinium fitti	Symbiodinium tridacnidorum	---	nuclear	0.414	neutral
AX-198082166	Affx-501394639	---	Stridac_scaffold452|size250436	59396	+	TCTCAACAAACGCAGACCCTGCACAACTGCAATGC[A/G]TGGGCAAATATGTCAGGTCAGCAAGGGTGTATGTC	A	G	A // G	2	---	---	---	Sfix_Stridac_01605	Stridac_scaffold452|size250436	59396	Symbiodinium fitti	Symbiodinium tridacnidorum	---	nuclear	0.63	recommended
AX-198081722	Affx-501394358	---	Stridac_scaffold5776|size38362	17296	+	TGGTTGGGATGGCAGGCTAGTGCAAGGCATATCTG[C/T]GATGCGGTGACGTAGACGCCAGAAACTTGGATCAT	T	C	T // C	2	---	---	---	Sfix_Stridac_01324	Stridac_scaffold5776|size38362	17296	Symbiodinium fitti	Symbiodinium tridacnidorum	---	nuclear	0.602	recommended
AX-198080477	Affx-501393565	---	Stridac_scaffold1187|size167055	37630	+	TACAAGTGGCTTCGAAATCTCAGGTTCCGGGATTT[C/T]AAGTTCCGGGCAGATCGAAACCAAGAATAGAGGAG	T	C	T // C	2	---	---	---	Sfix_Stridac_00531	Stridac_scaffold1187|size167055	37630	Symbiodinium fitti	Symbiodinium tridacnidorum	---	nuclear	0.696	recommended
AX-198081316	Affx-501394100	---	Stridac_scaffold3518|size77068	4232	+	AAAGTAAAGCTCGTTCCTTGCCTTTCTGGCACTCC[C/T]CATGCTGCAGGCTGCAACCTTACATTCCCAAAAGA	T	C	T // C	2	---	---	---	Sfix_Stridac_01066	Stridac_scaffold3518|size77068	4232	Symbiodinium fitti	Symbiodinium tridacnidorum	---	nuclear	0.504	neutral
AX-198082440	Affx-501394809	---	Stridac_scaffold1183|size167217	22374	+	TCACAACAGCAAAAGCCCTAAGCCAATGACAGCCA[C/T]AACAATCACAAGCTTCCCGCTTTTGAAAACGGTGT	T	C	T // C	2	---	---	---	Sfix_Stridac_01775	Stridac_scaffold1183|size167217	22374	Symbiodinium fitti	Symbiodinium tridacnidorum	---	nuclear	0.654	recommended
AX-198081788	Affx-501394398	---	Stridac_scaffold6465|size30751	11466	+	TAGCCCACTTCATCATGCTCAACGATGCAAGCAGC[A/G]TTGTCGCCGCGTTTGTTTTGTACCTCGCTGATGGT	A	G	A // G	2	---	---	---	Sfix_Stridac_01364	Stridac_scaffold6465|size30751	11466	Symbiodinium fitti	Symbiodinium tridacnidorum	---	nuclear	0.608	recommended
AX-198082870	Affx-501395064	---	Stridac_scaffold3003|size101866	88467	+	CCTAGACATCCTTCTCGTTCTCGCTGTAGTGTCTT[G/T]TTCAAGAGCTTCCACAAATCTCACTGCCAAAGTGC	T	G	T // G	2	---	---	---	Sfix_Stridac_02030	Stridac_scaffold3003|size101866	88467	Symbiodinium fitti	Symbiodinium tridacnidorum	---	nuclear	0.686	recommended
AX-198080429	Affx-501393537	---	Stridac_scaffold1110|size174526	135347	+	GGCTCGTGTCGGGCCATGCCAATCAGGTCCAGCAC[G/T]TTGCAGCAACGCAAGATGATAAGATGGCTGGCGCG	T	G	T // G	2	---	---	---	Sfix_Stridac_00503	Stridac_scaffold1110|size174526	135347	Symbiodinium fitti	Symbiodinium tridacnidorum	---	nuclear	0.6	recommended
AX-197982965	Affx-501393349	---	Stridac_scaffold589|size229900	227100	+	GGGAAACCCAAGCAAGGTATTGCAGTTCATGATCT[C/G]GGTTTAGGTGCCATATCGCTCCAAGGCGCCCAAAG	C	G	C // G	2	---	---	---	Sfix_Stridac_00315	Stridac_scaffold589|size229900	227100	Symbiodinium fitti	Symbiodinium tridacnidorum	---	nuclear	0.652	recommended
AX-197986761	Affx-501395646	---	Sfitti_scaffold207579|size877	804	+	CATTATGTTTTTGGGCGACACAAAACCGGACTTGG[A/G]AGTTGCCACTATTCTTGCGTGATTTTGATGACTAT	A	G	A // G	2	---	---	---	Spop_Sfitti_0117	Sfitti_scaffold207579|size877	804	Symbiodinium fitti	Symbiodinium fitti	1	nuclear	0.644	recommended
AX-197983437	Affx-501393634	---	Stridac_scaffold1379|size155105	121875	+	TGCTGTTGGAGATCGCAGCTGATCTCTCTTCTTGA[C/T]GCTGGCATTCACTGCAATGTCGTGCGTCCCGTCAT	T	C	T // C	2	---	---	---	Sfix_Stridac_00600	Stridac_scaffold1379|size155105	121875	Symbiodinium fitti	Symbiodinium tridacnidorum	---	nuclear	0.646	recommended
AX-197984458	Affx-501394235	---	Stridac_scaffold4428|size58237	47475	+	CGTAGAATTTCATTGGGCTTAGTAGAGGTTTATAG[G/T]GGCGCAGTAACCTGGAACTGCGAAACGCAAAACCC	T	G	T // G	2	---	---	---	Sfix_Stridac_01201	Stridac_scaffold4428|size58237	47475	Symbiodinium fitti	Symbiodinium tridacnidorum	---	nuclear	0.68	recommended
AX-197982935	Affx-501393328	---	Stridac_scaffold539|size236250	30272	+	GGCAACAACATGCCGAAACGCTTTCAGTTAGATGT[A/G]CGACAGGCAGCTCGTAAGAAGCGACGAGTGATTGT	A	G	A // G	2	---	---	---	Sfix_Stridac_00294	Stridac_scaffold539|size236250	30272	Symbiodinium fitti	Symbiodinium tridacnidorum	---	nuclear	0.64	recommended
AX-198083375	Affx-501395390	---	Sfitti_scaffold28236|size4187	1913	+	GAGTTAAGTTTAATTTTAAATTCAAACATTTAAAC[A/G]AAAAGGTTTACCTTTAGCTCACATGTTAGAGGCAC	A	G	A // G	2	---	---	---	Sfix_Sfitti_0087	Sfitti_scaffold28236|size4187	1913	Symbiodinium fitti	Symbiodinium fitti	1	nuclear	0.686	recommended
AX-197986543	Affx-501395508	---	Sfitti_scaffold8388|size7909	3260	+	TAACAGGATAACCAAGTTCCAATGATTTGAGTTAT[A/C]AAAACTACGACCGTTTTCCTAAGTGGATGAAAGGT	A	C	A // C	2	---	---	---	Sfix_Sfitti_0205	Sfitti_scaffold8388|size7909	3260	Symbiodinium fitti	Symbiodinium fitti	1	nuclear	0.622	recommended
AX-198082427	Affx-501394802	---	Stridac_scaffold1143|size170707	110460	+	AGAGATGCTACCTGCTACCTCTCTTCACAGCACAA[A/G]TGACATTGCGAACTAGAAGGAGACAGGTCACTCTG	A	G	A // G	2	---	---	---	Sfix_Stridac_01768	Stridac_scaffold1143|size170707	110460	Symbiodinium fitti	Symbiodinium tridacnidorum	---	nuclear	0.626	recommended
AX-198080516	Affx-501393590	---	Stridac_scaffold1243|size163740	153202	+	AACCCCGTCAAAACCCAACATCAACGCCAAAGCCA[C/T]GATACAACTCAAGCACACACTGCATAAGACCTAAA	T	C	T // C	2	---	---	---	Sfix_Stridac_00556	Stridac_scaffold1243|size163740	153202	Symbiodinium fitti	Symbiodinium tridacnidorum	---	nuclear	0.624	recommended
AX-198081771	Affx-501394387	---	Stridac_scaffold6266|size32976	12247	+	GCCGCCCTCAGGACTGCCAATCATGCTCGTTGCGT[G/T]CCATGACGCAGAATTCTGTGGCCTGAACGAGAATG	T	G	T // G	2	---	---	---	Sfix_Stridac_01353	Stridac_scaffold6266|size32976	12247	Symbiodinium fitti	Symbiodinium tridacnidorum	---	nuclear	0.606	recommended
AX-198083022	Affx-501395154	---	Stridac_scaffold4275|size60815	23730	+	TGGAATCTCTGCGTCCTGAGCCCCGAGCAAAGTTT[C/T]CAAAATCTCATTAGAAAGGGATCCGACTCCTTATG	T	C	T // C	2	---	---	---	Sfix_Stridac_02120	Stridac_scaffold4275|size60815	23730	Symbiodinium fitti	Symbiodinium tridacnidorum	---	nuclear	0.726	recommended
AX-198082228	Affx-501394681	---	Stridac_scaffold598|size228627	83188	+	ACCCAAGTCGTCGTCGTCACCGAAGTCGGAGTAAC[C/T]AAGCACAAGAAGATTGAAAACAGCATAGTAGTAAT	T	C	T // C	2	---	---	---	Sfix_Stridac_01647	Stridac_scaffold598|size228627	83188	Symbiodinium fitti	Symbiodinium tridacnidorum	---	nuclear	0.652	recommended
AX-197984131	Affx-501394036	---	Stridac_scaffold3176|size84731	29249	+	TAGAACTTGGATCGTACAACCCTGAAACGTCAGGA[A/C]AACCCTTCACTGCACTGTCCGAGCCGGATCTACTG	A	C	A // C	2	---	---	---	Sfix_Stridac_01002	Stridac_scaffold3176|size84731	29249	Symbiodinium fitti	Symbiodinium tridacnidorum	---	nuclear	0.616	recommended
AX-197986205	Affx-501395301	---	Stridac_scaffold10529|size6114	2543	+	ATCTTCTGGGTATAAGGGGCTTCTATATCGGGGAT[A/T]CCATTAGCCCCCAATTGTGACATCCTGATGTTTAG	A	T	A // T	2	---	---	---	Sfix_Stridac_02267	Stridac_scaffold10529|size6114	2543	Symbiodinium fitti	Symbiodinium tridacnidorum	---	nuclear	0.62	recommended
AX-197985795	Affx-501395056	---	Stridac_scaffold2936|size91296	31504	+	CTCAGTTTAGTCAGCGTGCAGTTCTACTTGAACGG[C/T]CCAGGTGTCCCACCTGAACCGATACGAAAGGTATT	T	C	T // C	2	---	---	---	Sfix_Stridac_02022	Stridac_scaffold2936|size91296	31504	Symbiodinium fitti	Symbiodinium tridacnidorum	---	nuclear	0.658	recommended
AX-197983688	Affx-501393789	---	Stridac_scaffold1860|size129324	115627	+	AGCCGTTCTTGCAGGCAGGAATACGACACCAATGC[C/T]GCAACTTGGTTCAATGCAGGGGAGATATTTGCAGG	T	C	T // C	2	---	---	---	Sfix_Stridac_00755	Stridac_scaffold1860|size129324	115627	Symbiodinium fitti	Symbiodinium tridacnidorum	---	nuclear	0.648	recommended
AX-197984721	Affx-501394392	---	Stridac_scaffold6379|size31660	11456	+	AGGCAGGGTCGTCTTGTAGTTGATGAGACGTTGCA[A/G]CGGCGACATCACGCTGCCGAAGACATGAACCTATC	A	G	A // G	2	---	---	---	Sfix_Stridac_01358	Stridac_scaffold6379|size31660	11456	Symbiodinium fitti	Symbiodinium tridacnidorum	---	nuclear	0.656	recommended
AX-197986797	Affx-501395670	---	Sfitti_scaffold50898|size2920	939	+	ACACACTCACTGAACCTCCAGGCTTCTACTGTGGG[G/T]TCTCGGGCCTTGCAAGCACAGCAACCCTCACGCAG	T	G	T // G	2	---	---	---	Spop_Sfitti_0144	Sfitti_scaffold50898|size2920	939	Symbiodinium fitti	Symbiodinium fitti	1	nuclear	0.454	neutral
AX-198082180	Affx-501394648	---	Stridac_scaffold488|size245245	132666	+	CCAGTCATCCCGGAGCCCAGCACCAAGAACAATGA[C/G]CTGCTAACCTCATCCGAAAAAGCTACACCTTCCCC	C	G	C // G	2	---	---	---	Sfix_Stridac_01614	Stridac_scaffold488|size245245	132666	Symbiodinium fitti	Symbiodinium tridacnidorum	---	nuclear	0.7	recommended
AX-198082115	Affx-501394606	---	Stridac_scaffold351|size330255	98423	+	TGCTCGTCACCACCGCACATCTGCCCAAGCACCGG[G/T]AAGATGTACTCGTAAACTCTTTGGGTCACGACCTC	T	G	T // G	2	---	---	---	Sfix_Stridac_01572	Stridac_scaffold351|size330255	98423	Symbiodinium fitti	Symbiodinium tridacnidorum	---	nuclear	0.702	recommended
AX-198082707	Affx-501394975	---	Stridac_scaffold2320|size109512	46132	+	TGCGTCCTGGCAAGGCTTGGGCTGCCGTTGCTGGC[A/G]CTCGGCTTTTCAAGTGCTGAGTTGCCACCAGCACT	A	G	A // G	2	---	---	---	Sfix_Stridac_01941	Stridac_scaffold2320|size109512	46132	Symbiodinium fitti	Symbiodinium tridacnidorum	---	nuclear	0.572	neutral
AX-198083128	Affx-501395223	---	Stridac_scaffold5641|size40114	28813	+	GCAAACTCCATCATTAGGCTTAGTAGCCCTAAACC[C/T]TAAATCCTAGGGTTGGAAAGTCGTATTTCTGGGTC	T	C	T // C	2	---	---	---	Sfix_Stridac_02189	Stridac_scaffold5641|size40114	28813	Symbiodinium fitti	Symbiodinium tridacnidorum	---	nuclear	0.672	recommended
AX-198083119	Affx-501395217	---	Stridac_scaffold5423|size43312	16547	+	GGAAGCAAGGCAGGTTTGCAACTGCTCCGCCTCAA[A/C]TGCTATGCCAAAAGATTAGTTTCTGCAAGCTGGAC	A	C	A // C	2	---	---	---	Sfix_Stridac_02183	Stridac_scaffold5423|size43312	16547	Symbiodinium fitti	Symbiodinium tridacnidorum	---	nuclear	0.668	recommended
AX-198080371	Affx-501393501	---	Stridac_scaffold1019|size181929	148340	+	CCTGGGGCCGCCTTGACTAATTGATGTACAACGAC[C/T]TTCCTAACTAGAACAGAGGACTCCTAAAGGAATAA	T	C	T // C	2	---	---	---	Sfix_Stridac_00467	Stridac_scaffold1019|size181929	148340	Symbiodinium fitti	Symbiodinium tridacnidorum	---	nuclear	0.718	recommended
AX-197986766	Affx-501395649	---	Sfitti_scaffold289|size30778	28195	+	GGAGCAAAATATTCAATAACGACCACCACTTGGCA[A/T]ACATTATTATTCATGCTAAGTCCCAGTTTCCTGTC	A	T	A // T	2	---	---	---	Spop_Sfitti_0120	Sfitti_scaffold289|size30778	28195	Symbiodinium fitti	Symbiodinium fitti	1	nuclear	0.752	recommended
AX-197985856	Affx-501395095	---	Stridac_scaffold3319|size81659	60457	+	TGTGCGTTATGTTACTTGGTTCTACATTAACATTA[C/T]AAGTTTAATTTGTTCAGTATACGACACATTTGTTT	T	C	T // C	2	---	---	---	Sfix_Stridac_02061	Stridac_scaffold3319|size81659	60457	Symbiodinium fitti	Symbiodinium tridacnidorum	---	nuclear	0.76	recommended
AX-197985274	Affx-501394722	---	Stridac_scaffold779|size203003	15980	+	CCCCATAACCAATCATCCTGTAACGCCTAAGTGGC[A/C]CTCGAACTCATAGAGACCTTGCACAATCGCTGCCA	A	C	A // C	2	---	---	---	Sfix_Stridac_01688	Stridac_scaffold779|size203003	15980	Symbiodinium fitti	Symbiodinium tridacnidorum	---	nuclear	0.658	recommended
AX-197982662	Affx-501393156	---	Stridac_scaffold181|size327192	265318	+	AGTTCCTCAACATCATTCTCGACGCCATCCTCAAA[A/C]CCATCAAGACCAAGTCTGCAGAGATGCTTCAGGTA	A	C	A // C	2	---	---	---	Sfix_Stridac_00122	Stridac_scaffold181|size327192	265318	Symbiodinium fitti	Symbiodinium tridacnidorum	---	nuclear	0.652	recommended
AX-197982571	Affx-501393104	---	Stridac_scaffold98|size379598	294074	+	GCACCCTTCCAGCCGCCTATTCAGGACGATTAGGA[A/G]ATCGAGACCTCCAATCCCAGACCCGGCACACCCGG	A	G	A // G	2	---	---	---	Sfix_Stridac_00070	Stridac_scaffold98|size379598	294074	Symbiodinium fitti	Symbiodinium tridacnidorum	---	nuclear	0.614	recommended
AX-198082297	Affx-501394720	---	Stridac_scaffold767|size204700	77607	+	CCACCCAAAGGGATGCTGCCCATTATTGCCACTTG[C/G]AGATCGTTGAAAACCGAGCATCTTGGCGCTCATGC	C	G	C // G	2	---	---	---	Sfix_Stridac_01686	Stridac_scaffold767|size204700	77607	Symbiodinium fitti	Symbiodinium tridacnidorum	---	nuclear	0.678	recommended
AX-198081950	Affx-501394498	---	Stridac_scaffold70|size419071	233481	+	AAGATTTAATGACAACTATAAGGTATGTTTCATTC[C/T]GTATGAAAATGAACTGTACTATATCATATTCGGAT	T	C	T // C	2	---	---	---	Sfix_Stridac_01464	Stridac_scaffold70|size419071	233481	Symbiodinium fitti	Symbiodinium tridacnidorum	---	nuclear	0.73	recommended
AX-198080483	Affx-501393569	---	Stridac_scaffold1200|size166422	165230	+	CTGTTGCGATTGGCTTCAGTCTCAGCTTCTGCAAC[A/G]TTCTGCACTTTGCTTTGGAATCTTGCAAACGGGCT	A	G	A // G	2	---	---	---	Sfix_Stridac_00535	Stridac_scaffold1200|size166422	165230	Symbiodinium fitti	Symbiodinium tridacnidorum	---	nuclear	0.684	recommended
AX-198081105	Affx-501393963	---	Stridac_scaffold2743|size96519	52402	+	TTTGTCACTGTGTGCATGGAGAGTAGACCAGTATA[A/C]CGGTATGGCATAGTTTAGCCGACATTATACGTAAC	A	C	A // C	2	---	---	---	Sfix_Stridac_00929	Stridac_scaffold2743|size96519	52402	Symbiodinium fitti	Symbiodinium tridacnidorum	---	nuclear	0.762	recommended
AX-197985570	Affx-501394917	---	Stridac_scaffold1859|size129391	81904	+	ATTCGTACAGGGTTGATGTGGCGCAGTCTTCAACG[C/T]CGTGGGCTCAAGGGCTCAAATATACACCAGATAAG	T	C	T // C	2	---	---	---	Sfix_Stridac_01883	Stridac_scaffold1859|size129391	81904	Symbiodinium fitti	Symbiodinium tridacnidorum	---	nuclear	0.622	recommended
AX-197985207	Affx-501394678	---	Stridac_scaffold587|size230192	175018	+	ATAGCTAGGAAAGGTTTCAAGATTTTGGAAGGGTC[A/T]AGAAGGCTTGATAAGGTTCCTGAACATAGAATATG	A	T	A // T	2	---	---	---	Sfix_Stridac_01644	Stridac_scaffold587|size230192	175018	Symbiodinium fitti	Symbiodinium tridacnidorum	---	nuclear	0.608	recommended
AX-197983366	Affx-501393592	---	Stridac_scaffold1251|size163063	95512	+	CAAACTCCAGATTGTCATCGAAGAAGAACACCCGA[C/T]AAGGTCTGGTGTCATCTACGTCTGCGAGCTGTGAC	T	C	T // C	2	---	---	---	Sfix_Stridac_00558	Stridac_scaffold1251|size163063	95512	Symbiodinium fitti	Symbiodinium tridacnidorum	---	nuclear	0.656	recommended
AX-197985428	Affx-501394821	---	Stridac_scaffold1237|size164134	89657	+	CCATTCAAGCAATTGGACGGTGATTTTCCAAGCCT[C/T]GTTGCCGGACACAAACACTCTGATTCTGCCGCATC	T	C	T // C	2	---	---	---	Sfix_Stridac_01787	Stridac_scaffold1237|size164134	89657	Symbiodinium fitti	Symbiodinium tridacnidorum	---	nuclear	0.662	recommended
AX-197985803	Affx-501395061	---	Stridac_scaffold2964|size110457	18374	+	GTTCTTCGCACACTTACGAACCAGAAAGCTCTCAA[A/C]CAAGGCATTACAAGCCTGAGTCTCTACCTGATACT	A	C	A // C	2	---	---	---	Sfix_Stridac_02027	Stridac_scaffold2964|size110457	18374	Symbiodinium fitti	Symbiodinium tridacnidorum	---	nuclear	0.62	recommended
AX-197985501	Affx-501394867	---	Stridac_scaffold1549|size145132	107540	+	CATCGTAGCTATCGGTATTCCTTGCTACAGTTGTC[A/G]GCATGCGAGTTTTTGTTGTTGGGCTTTGGAGTCGT	A	G	A // G	2	---	---	---	Sfix_Stridac_01833	Stridac_scaffold1549|size145132	107540	Symbiodinium fitti	Symbiodinium tridacnidorum	---	nuclear	0.628	recommended
AX-198082977	Affx-501395124	---	Stridac_scaffold3852|size69165	20512	+	TGGAAAAGAACATCAAGGCAAATCATCCGCCGATC[C/G]GTTCAAGCGCCGATATTGCCAGAGTTATTTGGGAT	C	G	C // G	2	---	---	---	Sfix_Stridac_02090	Stridac_scaffold3852|size69165	20512	Symbiodinium fitti	Symbiodinium tridacnidorum	---	nuclear	0.678	recommended
AX-198083443	Affx-501395434	---	Sfitti_scaffold5712|size9767	6675	+	AAAAGAAGACGTAAAGGATGCCTAATGTCCATTTG[A/G]CTAGTTTATTTTTCTTTTAATAATACCCCTCTGTT	A	G	A // G	2	---	---	---	Sfix_Sfitti_0131	Sfitti_scaffold5712|size9767	6675	Symbiodinium fitti	Symbiodinium fitti	1	nuclear	0.784	recommended
AX-198081530	Affx-501394239	---	Stridac_scaffold4452|size65858	43850	+	CTGCGTAATGCCTCAGAGGGCAACATGTCTTGCCA[G/T]CGTGAGCTAAGGTTCTTTGCAACAGGACTTTTGCA	T	G	T // G	2	---	---	---	Sfix_Stridac_01205	Stridac_scaffold4452|size65858	43850	Symbiodinium fitti	Symbiodinium tridacnidorum	---	nuclear	0.654	recommended
AX-197983105	Affx-501393433	---	Stridac_scaffold810|size200258	85209	+	AACCTAAACTTGGCTCTAAAATGCACAGTGCCTTT[G/T]GGGGTTACCTTGTTCCTGAAAGTGTGACGATTTTT	T	G	T // G	2	---	---	---	Sfix_Stridac_00399	Stridac_scaffold810|size200258	85209	Symbiodinium fitti	Symbiodinium tridacnidorum	---	nuclear	0.662	recommended
AX-197986817	Affx-501395682	---	Stridac_scaffold3079|size87254	31825	+	TAAGCATATAAGTAAGCGGAGGAAAAGGAACTAAA[C/T]AGGATTCCCTTAGTAATGGCGAACGAACAGGGATC	T	C	T // C	2	---	---	---	Sclade_02	Stridac_scaffold3079|size87254	31825	Symbiodinium fitti	Symbiodinium spp.	1	nuclear ribosomal	0.648	recommended
AX-197985835	Affx-501395082	---	Stridac_scaffold3201|size84213	40399	+	AGAAGCATTTCGCCAAAACGGCCCGAAAGGAAGAG[A/T]GTTCCACCCCAGCTCGGTCTTGGATCGGGACGATC	A	T	A // T	2	---	---	---	Sfix_Stridac_02048	Stridac_scaffold3201|size84213	40399	Symbiodinium fitti	Symbiodinium tridacnidorum	---	nuclear	0.542	neutral
AX-197985558	Affx-501394908	---	Stridac_scaffold1805|size131795	53906	+	GCATGAGGCGTTGTCCATGATCGGCAAGTTCTTTT[G/T]TGTTGTTGCCTTGGATGCCTAGGCCTAAGCACTCT	T	G	T // G	2	---	---	---	Sfix_Stridac_01874	Stridac_scaffold1805|size131795	53906	Symbiodinium fitti	Symbiodinium tridacnidorum	---	nuclear	0.628	recommended
AX-197985491	Affx-501394861	---	Stridac_scaffold1509|size147246	53280	+	CTGATAGGCATTCATAGGGTTTGATTATGTGGGCT[A/G]TAGGGCTGTATAGGATTTGTTGCCAGGCTTTCTAA	A	G	A // G	2	---	---	---	Sfix_Stridac_01827	Stridac_scaffold1509|size147246	53280	Symbiodinium fitti	Symbiodinium tridacnidorum	---	nuclear	0.602	recommended
AX-197986462	Affx-501395455	---	Sfitti_scaffold6847|size8820	4952	+	TATCACGTGACAGGTTTGAGACGCGAAGTTACTGA[A/G]CAGGATCGCGCGCAGCTTGAGTACGTGATGCCGCT	A	G	A // G	2	---	---	---	Sfix_Sfitti_0152	Sfitti_scaffold6847|size8820	4952	Symbiodinium fitti	Symbiodinium fitti	1	nuclear	0.624	recommended
AX-198081238	Affx-501394050	---	Stridac_scaffold3229|size83585	15306	+	GGAGCTGGTCTCATGTCTCGTGCCCAGTAAGTGCC[A/G]AGGAAGGGCCTGATCATGTTCAACCTCACTATAGT	A	G	A // G	2	---	---	---	Sfix_Stridac_01016	Stridac_scaffold3229|size83585	15306	Symbiodinium fitti	Symbiodinium tridacnidorum	---	nuclear	0.666	recommended
AX-198080799	Affx-501393773	---	Stridac_scaffold1782|size132488	113197	+	CTCGAGCACACGCCGCAAACGTCGCACCTGGCGCG[C/T]CACGCCTCGTTTAAACGGGCGAACGGCGAACGCTC	T	C	T // C	2	---	---	---	Sfix_Stridac_00739	Stridac_scaffold1782|size132488	113197	Symbiodinium fitti	Symbiodinium tridacnidorum	---	nuclear	0.45	neutral
AX-197986824	Affx-501395686	---	Stridac_scaffold6007|size35755	30935	+	TGCTTATATAATGGTGGAACATATCAATTTGTAGT[A/C]CTTCACTTCATGCTTGGTGTGGCTTGCTGGATGGG	A	C	A // C	2	---	---	---	Sclade_08	Stridac_scaffold6007|size35755	30935	Symbiodinium fitti	Symbiodinium spp.	1	chloroplast	0.69	recommended
AX-197986313	Affx-501395368	---	Sfitti_scaffold1961|size15901	2720	+	AAAAAACCTTATCTTGCGATCATCAATTAATTAAA[C/T]ACAAAACCACATAAAAAATGTGTAATTTTGAAGTG	T	C	T // C	2	---	---	---	Sfix_Sfitti_0065	Sfitti_scaffold1961|size15901	2720	Symbiodinium fitti	Symbiodinium fitti	1	nuclear	0.732	recommended
AX-197984892	Affx-501394494	---	Stridac_scaffold53|size445307	114860	+	TGGCCCATCCGTCCATCTGAGTCAAGGGATGTACC[A/G]TTTATGGGGCTTTGGGCTGGTGGATGGAAAATCTT	A	G	A // G	2	---	---	---	Sfix_Stridac_01460	Stridac_scaffold53|size445307	114860	Symbiodinium fitti	Symbiodinium tridacnidorum	---	nuclear	0.502	neutral
AX-197986671	Affx-501395588	---	Sfitti_scaffold64201|size2529	1995	+	CGGGCTGCCCAAAGGGCAGCCCTCTATAGTCCAGT[A/G]GGGGAATTTCCAAGGAGCGTAGCGACTGGAAATTC	A	G	A // G	2	---	---	---	Spop_Sfitti_0059	Sfitti_scaffold64201|size2529	1995	Symbiodinium fitti	Symbiodinium fitti	1	nuclear	0.49	neutral
AX-197985426	Affx-501394820	---	Stridac_scaffold1235|size164266	57119	+	TCAGGGTTTCGGGCAGCGACCGTTTTGCGAGGTTC[C/G]AGGTGCAGGAAGGAACTCTCAAAAAGATGCTTGGG	C	G	C // G	2	---	---	---	Sfix_Stridac_01786	Stridac_scaffold1235|size164266	57119	Symbiodinium fitti	Symbiodinium tridacnidorum	---	nuclear	0.612	recommended
AX-197986592	Affx-501395537	---	Sfitti_scaffold4217|size11255	6716	+	TTGACGCCGAAAGGAGAGCGTATATAAAGTTTCTG[C/G]GTGGAGATGGTGGGCTGACTGTATGACAGATATGC	C	G	C // G	2	---	---	---	Spop_Sfitti_0008	Sfitti_scaffold4217|size11255	6716	Symbiodinium fitti	Symbiodinium fitti	1	nuclear	0.702	recommended
AX-198082459	Affx-501394822	---	Stridac_scaffold1242|size163757	126983	+	CCCAACCCGCAACCTAGCCATGTGGGAAGAAACAC[A/G]GCAAAGCGAAAGGACTGATGCCCTAAGCATGTCAT	A	G	A // G	2	---	---	---	Sfix_Stridac_01788	Stridac_scaffold1242|size163757	126983	Symbiodinium fitti	Symbiodinium tridacnidorum	---	nuclear	0.58	neutral
AX-198080574	Affx-501393622	---	Stridac_scaffold1349|size157245	82713	+	TCCAAGTAGTGTTTAGGGCTCTGTGTTTGGGGGGG[G/T]GGAATGCTCTAAGTCATGATCGTCGAAGGAGTTCC	T	G	T // G	2	---	---	---	Sfix_Stridac_00588	Stridac_scaffold1349|size157245	82713	Symbiodinium fitti	Symbiodinium tridacnidorum	---	nuclear	0.688	recommended
AX-198083249	Affx-501395302	---	Stridac_scaffold10550|size6070	2287	+	TGGCTCCAACGGACTCCAACGGTCACTGAGTCACA[C/G]CGTCTGCTAGCTCAATGGATTGCAACGATTGCAAG	C	G	C // G	2	---	---	---	Sfix_Stridac_02268	Stridac_scaffold10550|size6070	2287	Symbiodinium fitti	Symbiodinium tridacnidorum	---	nuclear	0.714	recommended
AX-197984321	Affx-501394149	---	Stridac_scaffold3797|size70219	58687	+	CTAGGTACACCGAATGGAACAGCCAACAGAGTGTT[G/T]GAGAACCCACCGCGACTCCGGCCTTCATCGCGTCC	T	G	T // G	2	---	---	---	Sfix_Stridac_01115	Stridac_scaffold3797|size70219	58687	Symbiodinium fitti	Symbiodinium tridacnidorum	---	nuclear	0.662	recommended
AX-197984436	Affx-501394219	---	Stridac_scaffold4357|size59528	26878	+	GCATGGAAGGCTTGGTTTTGTGATTCCTGACACAT[G/T]CCATCCCGGAGTGCCTCTTGCTGTCCTTGGTGCCC	T	G	T // G	2	---	---	---	Sfix_Stridac_01185	Stridac_scaffold4357|size59528	26878	Symbiodinium fitti	Symbiodinium tridacnidorum	---	nuclear	0.676	recommended
AX-197984324	Affx-501394151	---	Stridac_scaffold3813|size69922	57476	+	GACGCACCGCTTGTGTTTGAAAGAGGACCGAATCG[G/T]ATCGACCTTTCTTGAGGGATCAGGGTCGGGAGGGC	T	G	T // G	2	---	---	---	Sfix_Stridac_01117	Stridac_scaffold3813|size69922	57476	Symbiodinium fitti	Symbiodinium tridacnidorum	---	nuclear	0.652	recommended
AX-197983679	Affx-501393783	---	Stridac_scaffold1816|size131193	35695	+	TTTCCAGAAGACACATGGCGCGGTTTCAGTGCACT[C/G]GTGGGTGGCGAAGCGCAAGAAGTTGGATGGCTGAA	C	G	C // G	2	---	---	---	Sfix_Stridac_00749	Stridac_scaffold1816|size131193	35695	Symbiodinium fitti	Symbiodinium tridacnidorum	---	nuclear	0.474	neutral
AX-197984289	Affx-501394129	---	Stridac_scaffold3662|size73654	2397	+	CTCTGAACTGCGCGATGGCATGGCGGAAAGCCTCC[A/C]TGCGGGGGCGGTCGGTGGTAAGCGTGTACCTGATG	A	C	A // C	2	---	---	---	Sfix_Stridac_01095	Stridac_scaffold3662|size73654	2397	Symbiodinium fitti	Symbiodinium tridacnidorum	---	nuclear	0.404	neutral
AX-197984690	Affx-501394372	---	Stridac_scaffold5902|size36946	27942	+	TGGTGGTTTAGACGATAAAGAACATGTGATGTGCT[C/T]GAGGCTTCACCGTCTTGTGCCTTCCCTGCCGCACA	T	C	T // C	2	---	---	---	Sfix_Stridac_01338	Stridac_scaffold5902|size36946	27942	Symbiodinium fitti	Symbiodinium tridacnidorum	---	nuclear	0.718	recommended
AX-197986638	Affx-501395568	---	Sfitti_scaffold143438|size1372	655	+	CAGTGGCCAAATGTAGGCCGCCCACTGTGCAAAAT[G/T]AAGTGGGGCCAGTCAATTTATTGACTGGTCCAAGT	T	G	T // G	2	---	---	---	Spop_Sfitti_0039	Sfitti_scaffold143438|size1372	655	Symbiodinium fitti	Symbiodinium fitti	1	nuclear	0.672	recommended
AX-198081830	Affx-501394425	---	Stridac_scaffold7073|size24526	5302	+	TGTTTCGCCACGCCATCAGAACTGAGGTATCTGAA[A/G]TGTTATGATCTGCATTGGGTCTCACGAGGTATTGC	A	G	A // G	2	---	---	---	Sfix_Stridac_01391	Stridac_scaffold7073|size24526	5302	Symbiodinium fitti	Symbiodinium tridacnidorum	---	nuclear	0.712	recommended
AX-198083024	Affx-501395155	---	Stridac_scaffold4292|size60561	24699	+	AAACAAAGATCCTAAACCATCGGCCTTAAGCCCCG[G/T]CTACAGCCAACTGTCAAAAACCTTAACGTCTGGGC	T	G	T // G	2	---	---	---	Sfix_Stridac_02121	Stridac_scaffold4292|size60561	24699	Symbiodinium fitti	Symbiodinium tridacnidorum	---	nuclear	0.658	recommended
AX-198080935	Affx-501393855	---	Stridac_scaffold2183|size115435	80636	+	CACGGCGGCCCCTCAAATGGGCAGGTTTCATGTCT[C/T]AGGTTCTTTGCACAGAACAGTATTGGATGCTGGGA	T	C	T // C	2	---	---	---	Sfix_Stridac_00821	Stridac_scaffold2183|size115435	80636	Symbiodinium fitti	Symbiodinium tridacnidorum	---	nuclear	0.696	recommended
AX-198080486	Affx-501393572	---	Stridac_scaffold1204|size166191	139416	+	GGCTTGAGGATCTAAGGTTAACGGGTCGTGTGTTG[C/T]GGAGTTTGGGTGAAACGAATTGCACCCTCTAATGG	T	C	T // C	2	---	---	---	Sfix_Stridac_00538	Stridac_scaffold1204|size166191	139416	Symbiodinium fitti	Symbiodinium tridacnidorum	---	nuclear	0.702	recommended
AX-197985104	Affx-501394619	---	Stridac_scaffold393|size397192	24975	+	ATCCCAGCACCTCGAAATCCAAAGCGAAACGAAGA[A/C]CCTAGGTCAAGCCTATGATACAAAGCCCCCGTGCA	A	C	A // C	2	---	---	---	Sfix_Stridac_01585	Stridac_scaffold393|size397192	24975	Symbiodinium fitti	Symbiodinium tridacnidorum	---	nuclear	0.65	recommended
AX-197984980	Affx-501394547	---	Stridac_scaffold182|size326732	231598	+	TGCACACTCTCGACGATTTGGCAGAATGATAGCCG[A/C]AACTACCAACTCTGAGAGAGCAGTTTGCCGGCCGT	A	C	A // C	2	---	---	---	Sfix_Stridac_01513	Stridac_scaffold182|size326732	231598	Symbiodinium fitti	Symbiodinium tridacnidorum	---	nuclear	0.63	recommended
AX-197984922	Affx-501394513	---	Stridac_scaffold93|size389207	262274	+	GGGGCTGACAGCTCGGGAGCATTTGAAGCATCTTA[C/G]AGCGCCGAAGCCTTTGCTTTGGGGACTGCAGAGCG	C	G	C // G	2	---	---	---	Sfix_Stridac_01479	Stridac_scaffold93|size389207	262274	Symbiodinium fitti	Symbiodinium tridacnidorum	---	nuclear	0.672	recommended
AX-197982724	Affx-501393193	---	Stridac_scaffold252|size293648	113832	+	TTCGCTCTGCCAGAATTTGAAGGACTGCCAAGGAC[A/G]TCTACAAAACGCGTTTGCGCACCAACACCGGAGTC	A	G	A // G	2	---	---	---	Sfix_Stridac_00159	Stridac_scaffold252|size293648	113832	Symbiodinium fitti	Symbiodinium tridacnidorum	---	nuclear	0.624	recommended
AX-197984277	Affx-501394122	---	Stridac_scaffold3631|size74319	23483	+	AGCTTCTCGAAAGTGGCGGAGAAGCTAGTAGCCAA[A/G]GGGGACTCCAATTGCAACCGAACGAAGTCCAGTGC	A	G	A // G	2	---	---	---	Sfix_Stridac_01088	Stridac_scaffold3631|size74319	23483	Symbiodinium fitti	Symbiodinium tridacnidorum	---	nuclear	0.658	recommended
AX-197984803	Affx-501394442	---	Stridac_scaffold7748|size19025	2458	+	GAAATTTCCAGTTGTCTCAGGGAGTTTCCATCAGT[A/G]TTCGAATATGATGCACTGATTGGCCGATGGATGCG	A	G	A // G	2	---	---	---	Sfix_Stridac_01408	Stridac_scaffold7748|size19025	2458	Symbiodinium fitti	Symbiodinium tridacnidorum	---	nuclear	0.674	recommended
AX-197985222	Affx-501394687	---	Stridac_scaffold618|size225426	5261	+	CGTTGGGGCTTAATAAGATCCTGCAAACGGTCCGA[C/T]CCTGGGCCAAAGACTTCCTCACATGTTAGGGTGGT	T	C	T // C	2	---	---	---	Sfix_Stridac_01653	Stridac_scaffold618|size225426	5261	Symbiodinium fitti	Symbiodinium tridacnidorum	---	nuclear	0.622	recommended
AX-197983886	Affx-501393892	---	Stridac_scaffold2439|size105938	26280	+	GGAGCGAGATGTCTGCAGGAGACAGAGTTCGTTTT[C/G]TTGAATGAAGTTCTCTGGCCTCGCTGGGGAGGCGG	C	G	C // G	2	---	---	---	Sfix_Stridac_00858	Stridac_scaffold2439|size105938	26280	Symbiodinium fitti	Symbiodinium tridacnidorum	---	nuclear	0.646	recommended
AX-198082462	Affx-501394824	---	Stridac_scaffold1256|size297992	166606	+	GTTTCCCCTCGTCTTCCCTCAATTGCTCCTAACAT[C/T]TGAACGTGTGGCAACACACTCGAAAAACGTAGGGG	T	C	T // C	2	---	---	---	Sfix_Stridac_01790	Stridac_scaffold1256|size297992	166606	Symbiodinium fitti	Symbiodinium tridacnidorum	---	nuclear	0.676	recommended
AX-198082305	Affx-501394726	---	Stridac_scaffold798|size200905	176049	+	GGATCATAGACAAAACCACAAATGCTGTTCCCTCC[G/T]TATGCTTGAACAGAAATTCAGAATGCTCGGCTCTG	T	G	T // G	2	---	---	---	Sfix_Stridac_01692	Stridac_scaffold798|size200905	176049	Symbiodinium fitti	Symbiodinium tridacnidorum	---	nuclear	0.606	recommended
AX-198081255	Affx-501394061	---	Stridac_scaffold3307|size81927	55663	+	TTATGGGCACGATCATCATGATGTCGATGATGAAC[A/C]GCATGCACAATCTGTCTGATTAAACTACCTGTTCC	A	C	A // C	2	---	---	---	Sfix_Stridac_01027	Stridac_scaffold3307|size81927	55663	Symbiodinium fitti	Symbiodinium tridacnidorum	---	nuclear	0.548	neutral
AX-197982840	Affx-501393269	---	Stridac_scaffold430|size253400	161101	+	GTAATAAGAATAATCAAGTCTCCTCAATGCTCGGA[A/C]TTCTGCGTCTGGCCGTTTGTCCGGCCACTGAACCT	A	C	A // C	2	---	---	---	Sfix_Stridac_00235	Stridac_scaffold430|size253400	161101	Symbiodinium fitti	Symbiodinium tridacnidorum	---	nuclear	0.686	recommended
AX-197983086	Affx-501393421	---	Stridac_scaffold769|size204314	174002	+	CTCAATCGTCTTCCATGTAGTATGTGAAGCCGTCG[G/T]GCTTGCTGGCATCTTTCCTGCGCGTGATGCAGGTT	T	G	T // G	2	---	---	---	Sfix_Stridac_00387	Stridac_scaffold769|size204314	174002	Symbiodinium fitti	Symbiodinium tridacnidorum	---	nuclear	0.608	recommended
AX-197983409	Affx-501393617	---	Stridac_scaffold1321|size159339	131619	+	CCAGTCTCCTGTAATCGGAAAGAGTTCGCAACATT[C/G]CGTACGATGGCATCAAAGCAGTCCAAAACCTCATA	C	G	C // G	2	---	---	---	Sfix_Stridac_00583	Stridac_scaffold1321|size159339	131619	Symbiodinium fitti	Symbiodinium tridacnidorum	---	nuclear	0.718	recommended
AX-197986672	Affx-501395589	---	Sfitti_scaffold68205|size2435	178	+	GAAAAGTAAAAAGAGAAGGTGAGTGAAACGAACCT[G/T]CTCTTTTTACGGTGATGCTGAAGCAAGTCAAGGAG	T	G	T // G	2	---	---	---	Spop_Sfitti_0060	Sfitti_scaffold68205|size2435	178	Symbiodinium fitti	Symbiodinium fitti	1	nuclear	0.712	recommended
AX-197985939	Affx-501395148	---	Stridac_scaffold4148|size63124	3703	+	GAACAGTCCAGCATCGACTGCGGTATCAACTTTTG[C/G]CAGCGCTATCTTCAGTCGCTTCCGCGACATCTACC	C	G	C // G	2	---	---	---	Sfix_Stridac_02114	Stridac_scaffold4148|size63124	3703	Symbiodinium fitti	Symbiodinium tridacnidorum	---	nuclear	0.626	recommended
AX-197986375	Affx-501395402	---	Sfitti_scaffold359|size29238	18753	+	AATTTTCTATTGCATAATTTAAAATAATAGGAAAA[C/T]GAAGAAACAAGGACCAAATATTTAAAATAAACTTC	T	C	T // C	2	---	---	---	Sfix_Sfitti_0099	Sfitti_scaffold359|size29238	18753	Symbiodinium fitti	Symbiodinium fitti	1	nuclear	0.694	recommended
AX-198082778	Affx-501395016	---	Stridac_scaffold2579|size101600	1438	+	TGCCCCGTGTTCATAAGCCCTATGCAAAACCGCAT[A/G]CAGAACCTTACCTTTAGAAACCCCACAGCCCAGAC	A	G	A // G	2	---	---	---	Sfix_Stridac_01982	Stridac_scaffold2579|size101600	1438	Symbiodinium fitti	Symbiodinium tridacnidorum	---	nuclear	0.658	recommended
AX-198083661	Affx-501395571	---	Sfitti_scaffold164911|size1184	383	+	AGTCTAAAGTACAGTCAAACTAAGTGCAGCCAGGT[A/C]AAAATAAAGAGGGCCCAGTCCAAATAAAGACGCGC	A	C	A // C	2	---	---	---	Spop_Sfitti_0042	Sfitti_scaffold164911|size1184	383	Symbiodinium fitti	Symbiodinium fitti	1	nuclear	0.636	recommended
AX-198083427	Affx-501395423	---	Sfitti_scaffold5242|size10199	1995	+	AAGAAGTCTTATTGGATTTG[A/T]AGTACTAGTTATTATTTTTACATTTTCTGAGTCCA	A	T	A // T	2	---	---	---	Sfix_Sfitti_0120	Sfitti_scaffold5242|size10199	1995	Symbiodinium fitti	Symbiodinium fitti	1	nuclear	0.666	recommended
AX-198083268	Affx-501395314	---	Sfitti_scaffold108|size39317	20637	+	TTGCTTTCGTTTCTC[A/G]GCATCGAGGAGTTCTTTGTCGACTTCATCAACTTT	A	G	A // G	2	---	---	---	Sfix_Sfitti_0011	Sfitti_scaffold108|size39317	20637	Symbiodinium fitti	Symbiodinium fitti	1	nuclear	0.632	recommended
AX-197984144	Affx-501394043	---	Stridac_scaffold3194|size84301	44816	+	TGCGCGTCAGCGACTCGAACCAGAAGGAATATAAA[A/C]GCTAACCGATTGCTCTCGACTCGCCCTGAAAGCAA	A	C	A // C	2	---	---	---	Sfix_Stridac_01009	Stridac_scaffold3194|size84301	44816	Symbiodinium fitti	Symbiodinium tridacnidorum	---	nuclear	0.654	recommended
AX-197986470	Affx-501395460	---	Sfitti_scaffold6847|size8820	6235	+	CACGCTTCTCACACAATCGACAACTACTCACATTC[G/T]TTCTCGCAATTTCCGCGGTCGATCAGGCCAGGAGA	T	G	T // G	2	---	---	---	Sfix_Sfitti_0157	Sfitti_scaffold6847|size8820	6235	Symbiodinium fitti	Symbiodinium fitti	1	nuclear	0.656	recommended
AX-197984631	Affx-501394336	---	Stridac_scaffold5500|size42103	21234	+	GCTCTACTCGGGTAGCAAGATTGCTGGGTGGGGCC[C/T]AGCCTGTGCGGCCTTCCTTAGCGCCCCGGCGGGGG	T	C	T // C	2	---	---	---	Sfix_Stridac_01302	Stridac_scaffold5500|size42103	21234	Symbiodinium fitti	Symbiodinium tridacnidorum	---	nuclear	0.406	neutral
AX-197986148	Affx-501395266	---	Stridac_scaffold6847|size26828	3151	+	GGATGCAGGCAAGCAGCCCGGCTCGCTGCTTCAAG[C/T]AGACGGCCTCCTTCTTGGGGCTGGAGGAGAAGAGC	T	C	T // C	2	---	---	---	Sfix_Stridac_02232	Stridac_scaffold6847|size26828	3151	Symbiodinium fitti	Symbiodinium tridacnidorum	---	nuclear	0.446	neutral
AX-197984801	Affx-501394441	---	Stridac_scaffold7705|size19358	13963	+	CAGTCATGGCTAGTCCTGACGTCGCTAAGGCAGCA[A/G]CCCCGGCAGGTGACCACGCTGGAGCTGGGCACACA	A	G	A // G	2	---	---	---	Sfix_Stridac_01407	Stridac_scaffold7705|size19358	13963	Symbiodinium fitti	Symbiodinium tridacnidorum	---	nuclear	0.498	neutral
AX-198082391	Affx-501394781	---	Stridac_scaffold1057|size178473	175958	+	CCTCCAGAAATCCGATAGGTCACTCGGGTAACGTG[C/T]ATGGCCCGAACCATTTCTTCTTCAATATCTTATGA	T	C	T // C	2	---	---	---	Sfix_Stridac_01747	Stridac_scaffold1057|size178473	175958	Symbiodinium fitti	Symbiodinium tridacnidorum	---	nuclear	0.67	recommended
AX-198081471	Affx-501394201	---	Stridac_scaffold4202|size62214	1244	+	ACGCGGAGTGTTCCTGGCGTGAGCTCCTCTAGCAC[A/T]GTTGCCAGCTGATGAGATTGGCAGACATGCGGGAG	A	T	A // T	2	---	---	---	Sfix_Stridac_01167	Stridac_scaffold4202|size62214	1244	Symbiodinium fitti	Symbiodinium tridacnidorum	---	nuclear	0.372	not_recommended
AX-198083541	Affx-501395497	---	Sfitti_scaffold793|size22555	21705	+	ACATACGTCGGCTGCAGTGA[C/T]CTTGTATGGCGAATTTCATGGTGTAAAAGCCTTTT	T	C	T // C	2	---	---	---	Sfix_Sfitti_0194	Sfitti_scaffold793|size22555	21705	Symbiodinium fitti	Symbiodinium fitti	1	nuclear	0.68	recommended
AX-197983239	Affx-501393516	---	Stridac_scaffold1066|size177638	82893	+	TTTGACGGCTGAGCGGTTGGTTGGTCAGGTGGGTT[A/G]GCGGCTGGACGTTTTGGACGCGTCGGGTCGGTTGG	A	G	A // G	2	---	---	---	Sfix_Stridac_00482	Stridac_scaffold1066|size177638	82893	Symbiodinium fitti	Symbiodinium tridacnidorum	---	nuclear	0.518	neutral
AX-197983733	Affx-501393814	---	Stridac_scaffold1990|size123760	32352	+	AATAGCTCATAGTGATCAATGCAGCCACAGAAGTA[A/G]CAACAAGATTGAAGGATCCCTAAGCGTAAGCTGAA	A	G	A // G	2	---	---	---	Sfix_Stridac_00780	Stridac_scaffold1990|size123760	32352	Symbiodinium fitti	Symbiodinium tridacnidorum	---	nuclear	0.734	recommended
AX-197985917	Affx-501395133	---	Stridac_scaffold3973|size87471	43104	+	CATGAACTCATCACCGACATTCCGAGTCATCATGC[C/T]TCCGCTGCAGTTTGGGACAGGGCATTTGGTGCTGC	T	C	T // C	2	---	---	---	Sfix_Stridac_02099	Stridac_scaffold3973|size87471	43104	Symbiodinium fitti	Symbiodinium tridacnidorum	---	nuclear	0.65	recommended
AX-198083591	Affx-501395524	---	Sfitti_scaffold898|size21434	19593	+	AACGACCACGAGTTGTA[C/T]GCTAGAATCAATGCCCTGAAAAAGGTCAACCCAAA	T	C	T // C	2	---	---	---	Sfix_Sfitti_0221	Sfitti_scaffold898|size21434	19593	Symbiodinium fitti	Symbiodinium fitti	1	nuclear	0.676	recommended
AX-198081071	Affx-501393940	---	Stridac_scaffold2641|size99606	29749	+	ACGACCCAGCGGATCGCCACGCACAGTCGGGGTGC[C/T]CGGATCAACTCAAAGGTATCAAATAGGAGTGTAAC	T	C	T // C	2	---	---	---	Sfix_Stridac_00906	Stridac_scaffold2641|size99606	29749	Symbiodinium fitti	Symbiodinium tridacnidorum	---	nuclear	0.678	recommended
AX-197984651	Affx-501394349	---	Stridac_scaffold5659|size39938	10683	+	GCGAGCTACAGAGGGGTTATCAGCTCGGTTCGAAT[A/C]AGTCGGCACACGATCGATGTAGACCGAACACCGCA	A	C	A // C	2	---	---	---	Sfix_Stridac_01315	Stridac_scaffold5659|size39938	10683	Symbiodinium fitti	Symbiodinium tridacnidorum	---	nuclear	0.626	recommended
AX-197984854	Affx-501394471	---	Stridac_scaffold6|size609109	240081	+	CTTGTGGAACAAGCTGATGATATAACAAATGTTGT[A/G]CAGATCTATGGCCGGCCGAGGCTCTTAAAGGATTC	A	G	A // G	2	---	---	---	Sfix_Stridac_01437	Stridac_scaffold6|size609109	240081	Symbiodinium fitti	Symbiodinium tridacnidorum	---	nuclear	0.756	recommended
AX-197982870	Affx-501393285	---	Stridac_scaffold466|size248452	234709	+	TGATTGCCGAGCTTTAAGGCATTACAAGGCCGTGT[C/G]TTCGACTGCACATGCTGAGGCTCTGAGTGGCTGGG	C	G	C // G	2	---	---	---	Sfix_Stridac_00251	Stridac_scaffold466|size248452	234709	Symbiodinium fitti	Symbiodinium tridacnidorum	---	nuclear	0.708	recommended
AX-198080664	Affx-501393681	---	Stridac_scaffold1509|size147246	72895	+	AGGTGCCGCATCCCCAGTGACAGCGTCTCAATCCT[C/G]ACCTCGCTTAGGACTAATACAAGAGCCTAAATGAT	C	G	C // G	2	---	---	---	Sfix_Stridac_00647	Stridac_scaffold1509|size147246	72895	Symbiodinium fitti	Symbiodinium tridacnidorum	---	nuclear	0.704	recommended
AX-198080676	Affx-501393689	---	Stridac_scaffold1539|size145382	100492	+	CTTGCCCCACCAAGCTCCGCGGCTGTACTCTTCAA[A/T]TGCGACATGCCTGAATTCTAAGCCCCAGCTGCAAG	A	T	A // T	2	---	---	---	Sfix_Stridac_00655	Stridac_scaffold1539|size145382	100492	Symbiodinium fitti	Symbiodinium tridacnidorum	---	nuclear	0.602	recommended
AX-198080219	Affx-501393404	---	Stridac_scaffold723|size211572	70908	+	GAGCAAGTGGACTCCAGGCCGGCAGCCAAAGCACC[A/G]TAACCTTAGTATAGTATAAGAGAGTACATTTAGTA	A	G	A // G	2	---	---	---	Sfix_Stridac_00370	Stridac_scaffold723|size211572	70908	Symbiodinium fitti	Symbiodinium tridacnidorum	---	nuclear	0.686	recommended
AX-198083273	Affx-501395317	---	Sfitti_scaffold108825|size1748	1673	+	TGAATCGCTTCGTCAGCTCAGGGCTGTTACGGAAG[A/G]TATATTCATGATATATGCGCATTCTAGAGAATACC	A	G	A // G	2	---	---	---	Sfix_Sfitti_0014	Sfitti_scaffold108825|size1748	1673	Symbiodinium fitti	Symbiodinium fitti	1	nuclear	0.6	recommended
AX-198082145	Affx-501394626	---	Stridac_scaffold421|size255243	187779	+	CTCTAGGGCAACTACTCCTACTCCGGCAAGAGCAC[C/G]TGGAACATTGCTGAATCGCGAGGATGCTGCTACCA	C	G	C // G	2	---	---	---	Sfix_Stridac_01592	Stridac_scaffold421|size255243	187779	Symbiodinium fitti	Symbiodinium tridacnidorum	---	nuclear	0.7	recommended
AX-197984979	Affx-501394546	---	Stridac_scaffold181|size327192	207358	+	AGCACCTGTTCTGCGTTTGCTGATTCTGATAGGAT[A/C]CCGGAACATGATGCAGGAACGGGACCCAATCTAAC	A	C	A // C	2	---	---	---	Sfix_Stridac_01512	Stridac_scaffold181|size327192	207358	Symbiodinium fitti	Symbiodinium tridacnidorum	---	nuclear	0.72	recommended
AX-197986230	Affx-501395315	---	Sfitti_scaffold108|size39317	20678	+	GAGGAGTTCTTTGTCGACTTCATCAACTTTATGGA[C/G]AGGTTCCGGGAAGTCGCTGTCTGCATACGCAAAGT	C	G	C // G	2	---	---	---	Sfix_Sfitti_0012	Sfitti_scaffold108|size39317	20678	Symbiodinium fitti	Symbiodinium fitti	1	nuclear	0.614	recommended
AX-197984050	Affx-501393988	---	Stridac_scaffold2889|size92532	53860	+	AAAGCTCCGGTATGACCATGACTGCATGCTTGATC[A/G]TTCTCTGAAGATCATCTTTGGAAGCTATGCCGCAC	A	G	A // G	2	---	---	---	Sfix_Stridac_00954	Stridac_scaffold2889|size92532	53860	Symbiodinium fitti	Symbiodinium tridacnidorum	---	nuclear	0.642	recommended
AX-197983342	Affx-501393577	---	Stridac_scaffold1218|size165494	63061	+	TTGCAGGCACTGGTTAGACAGTCTTTCTTGACCTG[C/G]CGGTTGCAATTTTCTATGGGGCACTCGATTTCTTG	C	G	C // G	2	---	---	---	Sfix_Stridac_00543	Stridac_scaffold1218|size165494	63061	Symbiodinium fitti	Symbiodinium tridacnidorum	---	nuclear	0.604	recommended
AX-197986474	Affx-501395462	---	Sfitti_scaffold6847|size8820	6693	+	CCTTCTTCCTCTTCACCTATTTCGTATCTTCAGAA[A/G]AGCCTCGATTTTGATGAGGGGCAAACTGTAGTAAA	A	G	A // G	2	---	---	---	Sfix_Sfitti_0159	Sfitti_scaffold6847|size8820	6693	Symbiodinium fitti	Symbiodinium fitti	1	nuclear	0.772	recommended
AX-197984245	Affx-501394102	---	Stridac_scaffold3531|size76798	42273	+	TACAGCACCCAGATTGACTTTGTTGCTACCCGTCG[G/T]CCTCTTGCTCACGCAGCAGCGAAGCGCACCAAGCT	T	G	T // G	2	---	---	---	Sfix_Stridac_01068	Stridac_scaffold3531|size76798	42273	Symbiodinium fitti	Symbiodinium tridacnidorum	---	nuclear	0.666	recommended
AX-198082577	Affx-501394896	---	Stridac_scaffold1707|size136268	60958	+	TGGGCGGAATCCAAATATCGCTGCGCTCCAAACTG[A/C]CGAAGAATCTCCTCATCAGTGCGGTGTCCATCTCG	A	C	A // C	2	---	---	---	Sfix_Stridac_01862	Stridac_scaffold1707|size136268	60958	Symbiodinium fitti	Symbiodinium tridacnidorum	---	nuclear	0.644	recommended
AX-198080143	Affx-501393353	---	Stridac_scaffold597|size228818	61187	+	ACATCAAGAGATTTCTGTCAGGTCGCAAACGGTGC[C/T]GTGCAAGCCTGTTTCACAATAATCATGCTCTCCGC	T	C	T // C	2	---	---	---	Sfix_Stridac_00319	Stridac_scaffold597|size228818	61187	Symbiodinium fitti	Symbiodinium tridacnidorum	---	nuclear	0.688	recommended
AX-197984322	Affx-501394150	---	Stridac_scaffold3808|size69972	10327	+	ACGCTGCATTGTGCATCTACATCGCTGTTGAGCTT[A/T]AGCTCTGATCTCTTTTCAATCAGTTCAGAGGCTGC	A	T	A // T	2	---	---	---	Sfix_Stridac_01116	Stridac_scaffold3808|size69972	10327	Symbiodinium fitti	Symbiodinium tridacnidorum	---	nuclear	0.65	recommended
AX-197982999	Affx-501393368	---	Stridac_scaffold624|size225017	44381	+	TGAGCTGACTTAGCCGCGAACGAGAGGCCGATGCA[C/T]CGAAGCATTAGGGTTTAGGGGTTTAGGGTTTCCTA	T	C	T // C	2	---	---	---	Sfix_Stridac_00334	Stridac_scaffold624|size225017	44381	Symbiodinium fitti	Symbiodinium tridacnidorum	---	nuclear	0.438	neutral
AX-197984761	Affx-501394417	---	Stridac_scaffold6860|size26716	7701	+	TACAGAACGGTCGCACAACTCCATAAGGGACTAAA[A/C]CACCAAGGGAGCTGGATGGGCTGGCAGGAGGCATT	A	C	A // C	2	---	---	---	Sfix_Stridac_01383	Stridac_scaffold6860|size26716	7701	Symbiodinium fitti	Symbiodinium tridacnidorum	---	nuclear	0.79	recommended
AX-198082938	Affx-501395100	---	Stridac_scaffold3387|size80064	30512	+	TCTAGCTGCAGGCATTTCATAGAAAATTCAGAGGC[C/T]ATTGAGACTTCCAGGCTCCAATCAGAATGAGGGTT	T	C	T // C	2	---	---	---	Sfix_Stridac_02066	Stridac_scaffold3387|size80064	30512	Symbiodinium fitti	Symbiodinium tridacnidorum	---	nuclear	0.702	recommended
AX-198083373	Affx-501395388	---	Sfitti_scaffold28236|size4187	1754	+	TTTTGTCTCTAACCACGGGTCTCTCTCAGCACCCC[C/T]ACCAACAATAAATATTACTGTGATCTAGTTGTTAA	T	C	T // C	2	---	---	---	Sfix_Sfitti_0085	Sfitti_scaffold28236|size4187	1754	Symbiodinium fitti	Symbiodinium fitti	1	nuclear	0.666	recommended
AX-198082074	Affx-501394576	---	Stridac_scaffold279|size283658	3189	+	ACTGACTTGCTGACCTCTTGGCCACGCAGCCTGGG[G/T]GAAGACATACTCCTGTTTGTCCCCTGTTCAGCTGA	T	G	T // G	2	---	---	---	Sfix_Stridac_01542	Stridac_scaffold279|size283658	3189	Symbiodinium fitti	Symbiodinium tridacnidorum	---	nuclear	0.672	recommended
AX-198081157	Affx-501393994	---	Stridac_scaffold2920|size91665	23938	+	TGGGTCAGCCTGACATAGGAACAGGGGTTTCCGGG[G/T]TTGTAGACTCTAGGCCTGCATGAGGAGCCTGCCAA	T	G	T // G	2	---	---	---	Sfix_Stridac_00960	Stridac_scaffold2920|size91665	23938	Symbiodinium fitti	Symbiodinium tridacnidorum	---	nuclear	0.606	recommended
AX-197986397	Affx-501395413	---	Sfitti_scaffold4495|size10957	7960	+	TGTGCCTCTCTTTAATTCGTTCATTAATATCAATA[A/G]TTACTAACAAGGTTTAATTGCAGGCAGGATTATTT	A	G	A // G	2	---	---	---	Sfix_Sfitti_0110	Sfitti_scaffold4495|size10957	7960	Symbiodinium fitti	Symbiodinium fitti	1	nuclear	0.776	recommended
AX-197983048	Affx-501393397	---	Stridac_scaffold699|size214420	121036	+	GGTTGTAGCATTCGTCAAACAATGTGGCAAAGTTC[C/T]GCTCATAAGCTGCCCCATCACGGGACAGGACCAAG	T	C	T // C	2	---	---	---	Sfix_Stridac_00363	Stridac_scaffold699|size214420	121036	Symbiodinium fitti	Symbiodinium tridacnidorum	---	nuclear	0.672	recommended
AX-197937645	Affx-501365402	---	Stridac_scaffold14|size527122	258637	+	TCAGATACAGCTTCGGCTCACGCATTTTGGCTTGT[A/G]CGATCCGACATGATCTGAAGGTTCAGGTTTGGATC	A	G	A // G	2	---	---	---	Sfix_Stridac_00009	Stridac_scaffold14|size527122	258637	Symbiodinium fitti	Symbiodinium tridacnidorum	---	nuclear	0.628	recommended
AX-197984179	Affx-501394062	---	Stridac_scaffold3309|size81904	46430	+	AGTCCAGGCTTTGATCATCTGGCAAAACGAGACAG[A/T]GAGATACATTACTGCCTCAGATTCGGCTGAAGGTT	A	T	A // T	2	---	---	---	Sfix_Stridac_01028	Stridac_scaffold3309|size81904	46430	Symbiodinium fitti	Symbiodinium tridacnidorum	---	nuclear	0.674	recommended
AX-197986786	Affx-501395663	---	Sfitti_scaffold101409|size1848	1438	+	AAAGGAGCAATTCGTTAGGAATTTGAGGAAGTATT[A/C]CCTGGTAAAAATGGGCGCCCAGGTGCCCATGGACC	A	C	A // C	2	---	---	---	Spop_Sfitti_0137	Sfitti_scaffold101409|size1848	1438	Symbiodinium fitti	Symbiodinium fitti	1	nuclear	0.744	recommended
AX-197984880	Affx-501394487	---	Stridac_scaffold39|size461385	138596	+	GTGACACCATTTATGGCCGGGGAATGAACATCTGC[A/G]AATCTTCGGGCTTCGGGTAACTTGATATTAACTTG	A	G	A // G	2	---	---	---	Sfix_Stridac_01453	Stridac_scaffold39|size461385	138596	Symbiodinium fitti	Symbiodinium tridacnidorum	---	nuclear	0.65	recommended
AX-197985007	Affx-501394562	---	Stridac_scaffold223|size416144	122316	+	TCATCTAAACTGAGTTTCTGCGTGAGGACAACATA[C/T]TTCGGAGTTTCATGAGCCGCATTGTTCGACGGCCG	T	C	T // C	2	---	---	---	Sfix_Stridac_01528	Stridac_scaffold223|size416144	122316	Symbiodinium fitti	Symbiodinium tridacnidorum	---	nuclear	0.716	recommended
AX-198082463	Affx-501394825	---	Stridac_scaffold1260|size162578	35920	+	CCAAAGCCCGCATCAACAGAGCCCGAGGTGGAGCG[C/G]AGTCTTGCCGGGAAACCTTAGGTAGACGTGGACTC	C	G	C // G	2	---	---	---	Sfix_Stridac_01791	Stridac_scaffold1260|size162578	35920	Symbiodinium fitti	Symbiodinium tridacnidorum	---	nuclear	0.646	recommended
AX-198083219	Affx-501395283	---	Stridac_scaffold7613|size20072	16683	+	AAGTTCGTTGGCAGCCAGCGCTGCTCTGAGGCTGA[A/C]CAACTGGTTGTGCAGGAATGCAGCCACAGTCTGGC	A	C	A // C	2	---	---	---	Sfix_Stridac_02249	Stridac_scaffold7613|size20072	16683	Symbiodinium fitti	Symbiodinium tridacnidorum	---	nuclear	0.642	recommended
AX-198079991	Affx-501393253	---	Stridac_scaffold385|size262682	92638	+	AAGCAAAGGGTGTCCCCGCATTCCGATCACTCCCC[A/G]TGCAACCATCGCAGTATATCGCAGTTCTTCCGAAG	A	G	A // G	2	---	---	---	Sfix_Stridac_00219	Stridac_scaffold385|size262682	92638	Symbiodinium fitti	Symbiodinium tridacnidorum	---	nuclear	0.604	recommended
AX-198080280	Affx-501393441	---	Stridac_scaffold836|size201658	109806	+	AAGAGGACCTGGGTACCGCCTCTCGCGCGTCCGCT[A/C]TCATCAAGGCTGCTCAGCTTGGAAGCTAAATTATG	A	C	A // C	2	---	---	---	Sfix_Stridac_00407	Stridac_scaffold836|size201658	109806	Symbiodinium fitti	Symbiodinium tridacnidorum	---	nuclear	0.604	recommended
AX-198083078	Affx-501395190	---	Stridac_scaffold4785|size52674	23923	+	GTGACGGGTTTAGGATTTAGGGTCTAGTAGACGGT[G/T]GACGGAGGATCCTTTTGTAGTCATCATGCTCAGAA	T	G	T // G	2	---	---	---	Sfix_Stridac_02156	Stridac_scaffold4785|size52674	23923	Symbiodinium fitti	Symbiodinium tridacnidorum	---	nuclear	0.684	recommended
AX-197986702	Affx-501395609	---	Sfitti_scaffold106353|size1781	373	+	GACCCCAAAATGTGTCGGTACTACTTCCATGATTT[C/T]CTAACGAATTGCTGCTACGCAGCAATTTCGTCAGG	T	C	T // C	2	---	---	---	Spop_Sfitti_0080	Sfitti_scaffold106353|size1781	373	Symbiodinium fitti	Symbiodinium fitti	1	nuclear	0.676	recommended
AX-197985892	Affx-501395117	---	Stridac_scaffold3725|size71917	42172	+	AAACCAGCGGTTTTTTATTAATTCAATGGATCACT[C/G]TCCGTTCCGATTCCATCACCGAGGCCAACCGATCT	C	G	C // G	2	---	---	---	Sfix_Stridac_02083	Stridac_scaffold3725|size71917	42172	Symbiodinium fitti	Symbiodinium tridacnidorum	---	nuclear	0.74	recommended
AX-198082403	Affx-501394789	---	Stridac_scaffold1098|size175511	67987	+	TTCCAAAGCTTTCGCAAAAGGTCCCTGACATTCTG[A/G]AGGCACAGCTGGAAACTTTAGAGTCATCATTGCAC	A	G	A // G	2	---	---	---	Sfix_Stridac_01755	Stridac_scaffold1098|size175511	67987	Symbiodinium fitti	Symbiodinium tridacnidorum	---	nuclear	0.614	recommended
AX-198079799	Affx-501393151	---	Stridac_scaffold174|size330326	195198	+	GGTTTAAGGCTTAGGGGGTTATAAGTAGGGCCAAC[A/G]CAAGTTGTGTCTAGTTAGGTAGAACCCCTACTTGC	A	G	A // G	2	---	---	---	Sfix_Stridac_00117	Stridac_scaffold174|size330326	195198	Symbiodinium fitti	Symbiodinium tridacnidorum	---	nuclear	0.694	recommended
AX-198083589	Affx-501395523	---	Sfitti_scaffold8892|size7683	5760	+	ACTCATTTGCTCTTAAAATGCTCTAAAAAAGACGG[A/T]CACATGTCACACCAGCCCCAGTGTAAGTCTGGTCT	A	T	A // T	2	---	---	---	Sfix_Sfitti_0220	Sfitti_scaffold8892|size7683	5760	Symbiodinium fitti	Symbiodinium fitti	1	nuclear	0.642	recommended
AX-198080431	Affx-501393538	---	Stridac_scaffold1112|size174273	144833	+	CACAAACATAGGGTTTAGGGTCTGGGGTTCTCATA[C/T]TCGATAGGGTTTAACCAAGGCTTAGGGACACCTTC	T	C	T // C	2	---	---	---	Sfix_Stridac_00504	Stridac_scaffold1112|size174273	144833	Symbiodinium fitti	Symbiodinium tridacnidorum	---	nuclear	0.696	recommended
AX-198081807	Affx-501394410	---	Stridac_scaffold6758|size27547	23962	+	TTGAACCTTAGACTTGAAACCCTCAACCCTCAACC[A/C]ACAAGAGAAGCCATCAGGTATCCCAGAAAGATTTC	A	C	A // C	2	---	---	---	Sfix_Stridac_01376	Stridac_scaffold6758|size27547	23962	Symbiodinium fitti	Symbiodinium tridacnidorum	---	nuclear	0.6	recommended
AX-198082728	Affx-501394988	---	Stridac_scaffold2385|size107503	95581	+	GCTAGGCGTCCATTTAGATTAGGGGCCCCAGGAAA[C/T]TGAAATGGGATCATCACGGAAAGGAGTTGAAGAGT	T	C	T // C	2	---	---	---	Sfix_Stridac_01954	Stridac_scaffold2385|size107503	95581	Symbiodinium fitti	Symbiodinium tridacnidorum	---	nuclear	0.68	recommended
AX-198081212	Affx-501394033	---	Stridac_scaffold3174|size84751	32400	+	TTGAGGTGGCGCGTGTCCAATCGCTGTATTAAGCC[A/G]CCAAAGCAGCAAGACGAGGCCTGCACCTATGACGT	A	G	A // G	2	---	---	---	Sfix_Stridac_00999	Stridac_scaffold3174|size84751	32400	Symbiodinium fitti	Symbiodinium tridacnidorum	---	nuclear	0.53	neutral
AX-197985441	Affx-501394829	---	Stridac_scaffold1285|size161466	50081	+	ATCAGTGTCCGATGTGTAAAAGACACCGAAAACTC[C/T]CAGCGCAGCAGTCTAGCACTTTGGGACACTGCAGC	T	C	T // C	2	---	---	---	Sfix_Stridac_01795	Stridac_scaffold1285|size161466	50081	Symbiodinium fitti	Symbiodinium tridacnidorum	---	nuclear	0.742	recommended
AX-197985400	Affx-501394804	---	Stridac_scaffold1147|size170384	69464	+	AGTAGGCAGTAGGTACTTTAGACAAGAACGAGATA[C/T]AACAAAATGTGGGCGCTGGTCAAGCTCCGTCAGGT	T	C	T // C	2	---	---	---	Sfix_Stridac_01770	Stridac_scaffold1147|size170384	69464	Symbiodinium fitti	Symbiodinium tridacnidorum	---	nuclear	0.688	recommended
AX-198082952	Affx-501395108	---	Stridac_scaffold3526|size105150	9689	+	CATCCACCAACTCCTCGATGCTACCGAGCATGCCC[A/G]CCGCCTTTGCTGGCTCTCTCTTACAAAGCTCCGCA	A	G	A // G	2	---	---	---	Sfix_Stridac_02074	Stridac_scaffold3526|size105150	9689	Symbiodinium fitti	Symbiodinium tridacnidorum	---	nuclear	0.534	neutral
AX-198083471	Affx-501395453	---	Sfitti_scaffold6636|size8973	8907	+	TCAATGACAACTCCGCAGCCGCAAACCATTTATCA[A/G]AATCAGACAGGTGCGATTTTTTGGCTTTGTGCAGT	A	G	A // G	2	---	---	---	Sfix_Sfitti_0150	Sfitti_scaffold6636|size8973	8907	Symbiodinium fitti	Symbiodinium fitti	1	nuclear	0.652	recommended
AX-198081975	Affx-501394514	---	Stridac_scaffold94|size388913	26820	+	CCCGTTGACCCCTTGTCTGATAAGAGTAGAATTCA[C/T]GTACCACCGAAACCCCTCTTCTACTTCTTAGGTGC	T	C	T // C	2	---	---	---	Sfix_Stridac_01480	Stridac_scaffold94|size388913	26820	Symbiodinium fitti	Symbiodinium tridacnidorum	---	nuclear	0.636	recommended
AX-198081480	Affx-501394207	---	Stridac_scaffold4246|size61509	8840	+	ACTCTTCAAAGAGTTACCGGCCCTTGCAGGCCCGG[C/T]CACATGTGTCCGATGGGAAAACGACATAGGACCTG	T	C	T // C	2	---	---	---	Sfix_Stridac_01173	Stridac_scaffold4246|size61509	8840	Symbiodinium fitti	Symbiodinium tridacnidorum	---	nuclear	0.578	neutral
AX-197983943	Affx-501393926	---	Stridac_scaffold2579|size101600	80647	+	GGCATTAAGGATCCAGGTCTGGACTGTACAAGCAC[C/T]ATCCCAGACTCTATGAGGGTGCGGCAGCTACAACT	T	C	T // C	2	---	---	---	Sfix_Stridac_00892	Stridac_scaffold2579|size101600	80647	Symbiodinium fitti	Symbiodinium tridacnidorum	---	nuclear	0.658	recommended
AX-197985998	Affx-501395181	---	Stridac_scaffold4709|size54032	50565	+	AATGTTGGCGTTGTGGAAGGCCAAATATTGAAATG[C/T]GGAAAACAGGGGACTGCCTTGATCGGGCCCGAGAA	T	C	T // C	2	---	---	---	Sfix_Stridac_02147	Stridac_scaffold4709|size54032	50565	Symbiodinium fitti	Symbiodinium tridacnidorum	---	nuclear	0.732	recommended
AX-197984626	Affx-501394333	---	Stridac_scaffold5470|size42556	23235	+	CACAAATGCGCAAGCAACCAACCCAAGAAACTACT[C/T]TCGCGATCATCCTGCATACCGAAGGTCCACCTGAG	T	C	T // C	2	---	---	---	Sfix_Stridac_01299	Stridac_scaffold5470|size42556	23235	Symbiodinium fitti	Symbiodinium tridacnidorum	---	nuclear	0.644	recommended
AX-197982873	Affx-501393287	---	Stridac_scaffold470|size247617	88513	+	ACTCTTCGGCATCAAAGTGTGCTCCAAATCTGCAA[A/C]AGGCGTTTCCATCGCCACACCAGCTGCAAAAGCCA	A	C	A // C	2	---	---	---	Sfix_Stridac_00253	Stridac_scaffold470|size247617	88513	Symbiodinium fitti	Symbiodinium tridacnidorum	---	nuclear	0.634	recommended
AX-197982857	Affx-501393278	---	Stridac_scaffold446|size251577	236464	+	CCCGATGGATATAAAGCACGTGGACAAGCACATTT[A/T]CTTCGACTTGGTGATGCTGGGCTTGCAAGTACCCC	A	T	A // T	2	---	---	---	Sfix_Stridac_00244	Stridac_scaffold446|size251577	236464	Symbiodinium fitti	Symbiodinium tridacnidorum	---	nuclear	0.662	recommended
AX-197985223	Affx-501394688	---	Stridac_scaffold619|size225409	113623	+	TAGGGACAACACGAGAAGTACTATGAGTGGTTATT[G/T]AGACCTCCATATTTTCTTGATTACATTGGCCAAAG	T	G	T // G	2	---	---	---	Sfix_Stridac_01654	Stridac_scaffold619|size225409	113623	Symbiodinium fitti	Symbiodinium tridacnidorum	---	nuclear	0.696	recommended
AX-198081395	Affx-501394152	---	Stridac_scaffold3833|size69501	42036	+	CGCACATTCGACTGCTTTGTGGATGGTCCTCGCTG[C/T]GACGATGAAAAGTACTTCCTCGGGATCCTCGAGGT	T	C	T // C	2	---	---	---	Sfix_Stridac_01118	Stridac_scaffold3833|size69501	42036	Symbiodinium fitti	Symbiodinium tridacnidorum	---	nuclear	0.688	recommended
AX-198080514	Affx-501393589	---	Stridac_scaffold1242|size163757	119964	+	GCCTCGGGTGGAGTGGACCTTGCCCGTACTCTGAT[G/T]GAGCACTGCAGGAGGACGAAGGATCTTCTGAATTT	T	G	T // G	2	---	---	---	Sfix_Stridac_00555	Stridac_scaffold1242|size163757	119964	Symbiodinium fitti	Symbiodinium tridacnidorum	---	nuclear	0.572	neutral
AX-198080682	Affx-501393693	---	Stridac_scaffold1548|size145138	72212	+	TTTCAACATGATTTGTTGTTGCAGTCTGATGTTCT[G/T]TTTTGTGCTGATGACCAAGATGCTGATGAATATCC	T	G	T // G	2	---	---	---	Sfix_Stridac_00659	Stridac_scaffold1548|size145138	72212	Symbiodinium fitti	Symbiodinium tridacnidorum	---	nuclear	0.692	recommended
AX-198081906	Affx-501394468	---	Stridac_scaffold2|size1030051	89471	+	AAGTGAGGGTTGGTCAAAGACCGCTCAGGTCGTGA[A/G]TGCGCCTGGTTTTGCGCTTCAGGTATAGAACTCAT	A	G	A // G	2	---	---	---	Sfix_Stridac_01434	Stridac_scaffold2|size1030051	89471	Symbiodinium fitti	Symbiodinium tridacnidorum	---	nuclear	0.628	recommended
AX-198082071	Affx-501394574	---	Stridac_scaffold271|size287742	105421	+	ACTCAACCCGAGGTCCATCTCACGGTGTTGATGCT[C/T]TGGCTGTTATTTTATAGGCTGTAGTAATACTACGG	T	C	T // C	2	---	---	---	Sfix_Stridac_01540	Stridac_scaffold271|size287742	105421	Symbiodinium fitti	Symbiodinium tridacnidorum	---	nuclear	0.704	recommended
AX-197986097	Affx-501395236	---	Stridac_scaffold5994|size35928	19690	+	TCTGTGCCAAAACTTTTGCGCACGGAACAGCACAT[A/C]AGGCCTACTGGCAGGGATCCAATGTTTGTTTAATT	A	C	A // C	2	---	---	---	Sfix_Stridac_02202	Stridac_scaffold5994|size35928	19690	Symbiodinium fitti	Symbiodinium tridacnidorum	---	nuclear	0.688	recommended
AX-197986083	Affx-501395228	---	Stridac_scaffold5751|size38644	10414	+	GCAACATACAAAATATATAATTAACCTCGATGAAT[A/T]TCTCATACGTAGCATGTACCATGTAGTATGCCCTA	A	T	A // T	2	---	---	---	Sfix_Stridac_02194	Stridac_scaffold5751|size38644	10414	Symbiodinium fitti	Symbiodinium tridacnidorum	---	nuclear	0.706	recommended
AX-197982808	Affx-501393249	---	Stridac_scaffold374|size264911	138445	+	GCACTTTTGTGGAGTAAGTTGCTGTCAGATTCACA[G/T]CTGGTCATGCAGAGTTTCAGTCCTACCCAGCCACT	T	G	T // G	2	---	---	---	Sfix_Stridac_00215	Stridac_scaffold374|size264911	138445	Symbiodinium fitti	Symbiodinium tridacnidorum	---	nuclear	0.646	recommended
AX-197982952	Affx-501393341	---	Stridac_scaffold569|size232208	50242	+	ACGGTTTGGAAAAAGGTGATGCAGTCCATCTCCTT[A/G]TTGCATGCAGCAGGAGCCGTGCAGCAGATGCGCAC	A	G	A // G	2	---	---	---	Sfix_Stridac_00307	Stridac_scaffold569|size232208	50242	Symbiodinium fitti	Symbiodinium tridacnidorum	---	nuclear	0.646	recommended
AX-197986146	Affx-501395265	---	Stridac_scaffold6795|size27264	22328	+	CCAGTACAGTGCTGATTAAGCTCCGACAGTCAAAA[C/G]GGGAAAAGCTGTGCAATCACCCACCCGCACCTTTG	C	G	C // G	2	---	---	---	Sfix_Stridac_02231	Stridac_scaffold6795|size27264	22328	Symbiodinium fitti	Symbiodinium tridacnidorum	---	nuclear	0.696	recommended
AX-198083528	Affx-501395490	---	Sfitti_scaffold780|size22666	1782	+	AGAATTGGATCCTATAGACTAATTATCCTTAGCGC[C/T]ACTGCAGTGGTTTTTATTTTATCATATTATATACA	T	C	T // C	2	---	---	---	Sfix_Sfitti_0187	Sfitti_scaffold780|size22666	1782	Symbiodinium fitti	Symbiodinium fitti	1	nuclear	0.684	recommended
AX-198081952	Affx-501394499	---	Stridac_scaffold71|size418110	73300	+	TTTGTGGCAGGCACGTGACGAGGAGCACGCTACAG[C/T]TGTTCAGGTGGGTGTGCGTGTTTTCGGATGTGTTC	T	C	T // C	2	---	---	---	Sfix_Stridac_01465	Stridac_scaffold71|size418110	73300	Symbiodinium fitti	Symbiodinium tridacnidorum	---	nuclear	0.534	neutral
AX-198081619	Affx-501394294	---	Stridac_scaffold4981|size49490	2950	+	CCGGTAGCTCGGGCTCCACAGATGACTTGGTAGAG[A/G]ACAGTGTCCAGGCTGCAGATGCACAGACCTGCCAG	A	G	A // G	2	---	---	---	Sfix_Stridac_01260	Stridac_scaffold4981|size49490	2950	Symbiodinium fitti	Symbiodinium tridacnidorum	---	nuclear	0.502	neutral
AX-198082902	Affx-501395080	---	Stridac_scaffold3194|size84301	57903	+	GCACAGCCCTGCAAGCCCTCCTTCAGGGGCAACGC[A/G]CAGACCGCATCGCTGCTTTTCGCAGTTTGGGCGCG	A	G	A // G	2	---	---	---	Sfix_Stridac_02046	Stridac_scaffold3194|size84301	57903	Symbiodinium fitti	Symbiodinium tridacnidorum	---	nuclear	0.492	neutral
AX-198082499	Affx-501394848	---	Stridac_scaffold1436|size151661	116775	+	TACCCCCAAAACTCTGCGAAATGACTAACTGGGGC[G/T]AGGTTCGTGAGCTCAAGACTCTCAGGCTGAGTTGA	T	G	T // G	2	---	---	---	Sfix_Stridac_01814	Stridac_scaffold1436|size151661	116775	Symbiodinium fitti	Symbiodinium tridacnidorum	---	nuclear	0.626	recommended
AX-198083239	Affx-501395296	---	Stridac_scaffold9358|size9716	2018	+	TCGTCATCATCATCTTCTTCTTTCGCTCAAGCATT[A/G]CAAACGCTCATATTCCCACCACCGCATCCAGACAA	A	G	A // G	2	---	---	---	Sfix_Stridac_02262	Stridac_scaffold9358|size9716	2018	Symbiodinium fitti	Symbiodinium tridacnidorum	---	nuclear	0.664	recommended
AX-197984274	Affx-501394120	---	Stridac_scaffold3623|size74534	34845	+	ACCTCAGTACCGCGATGCTTTCAGTTTCGTCACAT[C/T]TTCTTCGTCGTTCGCATCGCCCTCGTCATCATCTC	T	C	T // C	2	---	---	---	Sfix_Stridac_01086	Stridac_scaffold3623|size74534	34845	Symbiodinium fitti	Symbiodinium tridacnidorum	---	nuclear	0.648	recommended
AX-197983866	Affx-501393882	---	Stridac_scaffold2351|size108537	40734	+	TGCTGTGGGATTTGGATATATAATATAGAAAGTAG[C/T]AGGCATATGGATGTCGGTGTCATGTCTTGCCCTAT	T	C	T // C	2	---	---	---	Sfix_Stridac_00848	Stridac_scaffold2351|size108537	40734	Symbiodinium fitti	Symbiodinium tridacnidorum	---	nuclear	0.716	recommended
AX-198083031	Affx-501395161	---	Stridac_scaffold4340|size59744	3691	+	ATCCCCAAACTCTATTCTAATTACTCACAAGAAAG[C/G]CCGTAATTATATTCGACCCCGAAGTTCCCCAGCGC	C	G	C // G	2	---	---	---	Sfix_Stridac_02127	Stridac_scaffold4340|size59744	3691	Symbiodinium fitti	Symbiodinium tridacnidorum	---	nuclear	0.634	recommended
AX-198083806	Affx-501395664	---	Sfitti_scaffold101409|size1848	1504	+	GGACCAGGTGAGTTTTGACTGCTTTAGAGGCCCCG[C/G]CCACTGAAAGTACTGGGAATTACACAGTGAAAGTG	C	G	C // G	2	---	---	---	Spop_Sfitti_0138	Sfitti_scaffold101409|size1848	1504	Symbiodinium fitti	Symbiodinium fitti	1	nuclear	0.664	recommended
AX-198081898	Affx-501394464	---	Stridac_scaffold10532|size6110	5246	+	GGGGTTTCTCTTAAGTGGCACTTCTCTCGCCTGGC[A/T]TGAGTTCACCCTCGTCATAAAGGCGCAATTGCAGT	A	T	A // T	2	---	---	---	Sfix_Stridac_01430	Stridac_scaffold10532|size6110	5246	Symbiodinium fitti	Symbiodinium tridacnidorum	---	nuclear	0.642	recommended
AX-198081639	Affx-501394307	---	Stridac_scaffold5176|size46543	37967	+	GCAAGCCGAGAGAACCCTCTTTGCATTTGCCAGGT[G/T]TGGTCCAAAGTAGCAAAACACTTCCAGCATTACAG	T	G	T // G	2	---	---	---	Sfix_Stridac_01273	Stridac_scaffold5176|size46543	37967	Symbiodinium fitti	Symbiodinium tridacnidorum	---	nuclear	0.658	recommended
AX-198080916	Affx-501393843	---	Stridac_scaffold2131|size117566	51070	+	TGTCGGGTGCATTCTGATCTTGATCTGCGAAGGCC[A/C]ACAGACACTAAAAACTGTAGGCCCTAATCAGATCG	A	C	A // C	2	---	---	---	Sfix_Stridac_00809	Stridac_scaffold2131|size117566	51070	Symbiodinium fitti	Symbiodinium tridacnidorum	---	nuclear	0.636	recommended
AX-197982936	Affx-501393329	---	Stridac_scaffold540|size286147	256995	+	GCAACCAAAATGTGTTCAATCACTGGCAGACTCGC[A/G]GACTCAGGGAACTGCTGCTCTGTGATTGCCAGTCG	A	G	A // G	2	---	---	---	Sfix_Stridac_00295	Stridac_scaffold540|size286147	256995	Symbiodinium fitti	Symbiodinium tridacnidorum	---	nuclear	0.64	recommended
AX-197983077	Affx-501393415	---	Stridac_scaffold752|size207660	173422	+	TATCTGTCGTACAAAGACTCGTATACTGATGAACA[A/T]GGAACATGTATGGCGTTGCATTGCTTCAGACGACG	A	T	A // T	2	---	---	---	Sfix_Stridac_00381	Stridac_scaffold752|size207660	173422	Symbiodinium fitti	Symbiodinium tridacnidorum	---	nuclear	0.732	recommended
AX-197984931	Affx-501394518	---	Stridac_scaffold104|size373348	220657	+	TACACCCTGATTGATGCCATCGCTGCGCCTCATTT[C/T]GGCTACTTGCTGTTCTTGCTTGCACGGCAGACAGC	T	C	T // C	2	---	---	---	Sfix_Stridac_01484	Stridac_scaffold104|size373348	220657	Symbiodinium fitti	Symbiodinium tridacnidorum	---	nuclear	0.61	recommended
AX-197983280	Affx-501393541	---	Stridac_scaffold1120|size173353	160913	+	TCAACTTCATCTGGGCTGAGGCATTATGGTTCAGA[A/C]TTCATGTCCTTTTCCCTGGGCGACGACCTCACAGT	A	C	A // C	2	---	---	---	Sfix_Stridac_00507	Stridac_scaffold1120|size173353	160913	Symbiodinium fitti	Symbiodinium tridacnidorum	---	nuclear	0.678	recommended
AX-197983242	Affx-501393518	---	Stridac_scaffold1070|size177520	3197	+	CTGAATGCTGCAGGATACAATCAAAGCTCCTGTGC[C/T]GCAGGCTTCAGCCGACCAGTCCAGTGTCACCGTGC	T	C	T // C	2	---	---	---	Sfix_Stridac_00484	Stridac_scaffold1070|size177520	3197	Symbiodinium fitti	Symbiodinium tridacnidorum	---	nuclear	0.638	recommended
AX-197986457	Affx-501395451	---	Sfitti_scaffold639|size24443	24138	+	TTTGGCTGATGAATGCAAGTTAAAATTGAACATGA[A/G]TGAACAGCGATTTAGATTTATGTACTACAAATTAC	A	G	A // G	2	---	---	---	Sfix_Sfitti_0148	Sfitti_scaffold639|size24443	24138	Symbiodinium fitti	Symbiodinium fitti	1	nuclear	0.732	recommended
AX-198081973	Affx-501394512	---	Stridac_scaffold89|size394192	348256	+	ATCCCATCTCTTGACGGGATAGTGGAGGCCAACGC[A/G]CCTTTCAAAGACTTTGTCCCGACTCTTTTCGCCAG	A	G	A // G	2	---	---	---	Sfix_Stridac_01478	Stridac_scaffold89|size394192	348256	Symbiodinium fitti	Symbiodinium tridacnidorum	---	nuclear	0.662	recommended
AX-198080337	Affx-501393478	---	Stridac_scaffold958|size188440	168920	+	TGCAGCAACGGTCCTTGTGCTTCAAAGTCCCTGCC[C/G]TTGCAGATTGTTCCTCATGACCAACGCCAACACAT	C	G	C // G	2	---	---	---	Sfix_Stridac_00444	Stridac_scaffold958|size188440	168920	Symbiodinium fitti	Symbiodinium tridacnidorum	---	nuclear	0.748	recommended
AX-198083204	Affx-501395272	---	Stridac_scaffold6935|size25844	21884	+	CTGCTCGGCCCAAGGCGAGTTCAGCCTTGCCTTTG[C/T]AAAGCCAGCCCTCAAGGCACTTGCTGTCCAAGGAG	T	C	T // C	2	---	---	---	Sfix_Stridac_02238	Stridac_scaffold6935|size25844	21884	Symbiodinium fitti	Symbiodinium tridacnidorum	---	nuclear	0.476	neutral
AX-198081860	Affx-501394444	---	Stridac_scaffold7819|size18460	12251	+	AGTTAGTTGTGTATGTGTTCTGTTGTTGCGTTGCT[C/T]ATGTGCGTACTTATACACGTATCTGTTCACTTACT	T	C	T // C	2	---	---	---	Sfix_Stridac_01410	Stridac_scaffold7819|size18460	12251	Symbiodinium fitti	Symbiodinium tridacnidorum	---	nuclear	0.718	recommended
AX-198081039	Affx-501393920	---	Stridac_scaffold2544|size102676	7408	+	AAGCTCAACATCAGGGTCCAAGTATCTAAGCACTG[A/T]GTAAGCACGAACTTGCATGGCTACCCTAAACCCTA	A	T	A // T	2	---	---	---	Sfix_Stridac_00886	Stridac_scaffold2544|size102676	7408	Symbiodinium fitti	Symbiodinium tridacnidorum	---	nuclear	0.618	recommended
AX-198082120	Affx-501394610	---	Stridac_scaffold371|size265654	117892	+	GCGAGTGCCTGCGCACCAGTCAATGAACGTGGATA[A/T]AACCCCAAGTCCTATCAGGGTTTATATAAGGGTTT	A	T	A // T	2	---	---	---	Sfix_Stridac_01576	Stridac_scaffold371|size265654	117892	Symbiodinium fitti	Symbiodinium tridacnidorum	---	nuclear	0.542	neutral
AX-198080956	Affx-501393870	---	Stridac_scaffold2275|size111575	91848	+	AACGCTTTGCACGCTGTGCCTCAGCGACACCCGCT[C/T]GAGTCCAATATCCCATGGGACCCTCCGAGCCCTGG	T	C	T // C	2	---	---	---	Sfix_Stridac_00836	Stridac_scaffold2275|size111575	91848	Symbiodinium fitti	Symbiodinium tridacnidorum	---	nuclear	0.53	neutral
AX-198081321	Affx-501394104	---	Stridac_scaffold3545|size76449	50982	+	ACAATCTGCCCTGTGCTCACGTGATTTACCAGGGC[A/G]TATCACCACTTGCTGCAGCCCGGATCAAGTCAATG	A	G	A // G	2	---	---	---	Sfix_Stridac_01070	Stridac_scaffold3545|size76449	50982	Symbiodinium fitti	Symbiodinium tridacnidorum	---	nuclear	0.57	neutral
AX-198082579	Affx-501394897	---	Stridac_scaffold1707|size136268	112947	+	TTGCTACGTACCGATGTGACGCACTGATTCTCGGA[A/T]AGCCGTGCCTTGTATGCAAGACTTGAGTTGAATAT	A	T	A // T	2	---	---	---	Sfix_Stridac_01863	Stridac_scaffold1707|size136268	112947	Symbiodinium fitti	Symbiodinium tridacnidorum	---	nuclear	0.636	recommended
AX-197984736	Affx-501394403	---	Stridac_scaffold6556|size29819	20346	+	AGTTCAGTGAAGACTTCTTCGGTTGTGGGAAGTTT[C/T]CACAGCCGTCAGCCAGAAGCCCAGACTTGAGCTGC	T	C	T // C	2	---	---	---	Sfix_Stridac_01369	Stridac_scaffold6556|size29819	20346	Symbiodinium fitti	Symbiodinium tridacnidorum	---	nuclear	0.63	recommended
AX-197983453	Affx-501393644	---	Stridac_scaffold1387|size154576	53326	+	TTCCGCCAAATTGATCGTGGCAGAAGACCCACAAA[A/C]CTGAAACCATCATCGAGCGGTTTCGAGCCTGGGGG	A	C	A // C	2	---	---	---	Sfix_Stridac_00610	Stridac_scaffold1387|size154576	53326	Symbiodinium fitti	Symbiodinium tridacnidorum	---	nuclear	0.74	recommended
AX-197982684	Affx-501393171	---	Stridac_scaffold216|size309477	167057	+	GGGCCACAAAGGTCTTATGCAAGTCGTCTGCCTGC[A/G]CTTTTAAAAAGGCTCAAGGAATGCCTGGGTAGCTT	A	G	A // G	2	---	---	---	Sfix_Stridac_00137	Stridac_scaffold216|size309477	167057	Symbiodinium fitti	Symbiodinium tridacnidorum	---	nuclear	0.64	recommended
AX-198081200	Affx-501394026	---	Stridac_scaffold3138|size92345	69550	+	GACAGCTTGCTACAAAGACCACAAAAGGCGTGCAA[G/T]GTTACACAGTTACTGACTGCACAAACTCCGAGCAT	T	G	T // G	2	---	---	---	Sfix_Stridac_00992	Stridac_scaffold3138|size92345	69550	Symbiodinium fitti	Symbiodinium tridacnidorum	---	nuclear	0.688	recommended
AX-198083011	Affx-501395147	---	Stridac_scaffold4147|size63147	50881	+	GGGTTTAGGGTAGTGGACTCAATCATTAGAACAGG[C/T]TTGAGTGAAGTATTGTCTTATACTCTTGATAAGGA	T	C	T // C	2	---	---	---	Sfix_Stridac_02113	Stridac_scaffold4147|size63147	50881	Symbiodinium fitti	Symbiodinium tridacnidorum	---	nuclear	0.686	recommended
AX-198081642	Affx-501394309	---	Stridac_scaffold5183|size46461	39260	+	GAGCACCGGAAGATTTTGCTTGCCAGGTGCCGCAG[C/T]GCGAAAGTTGAAGGCCATGTTCAACAGTGTTAGGC	T	C	T // C	2	---	---	---	Sfix_Stridac_01275	Stridac_scaffold5183|size46461	39260	Symbiodinium fitti	Symbiodinium tridacnidorum	---	nuclear	0.578	neutral
AX-198080108	Affx-501393331	---	Stridac_scaffold550|size234441	118235	+	CTCTAAACCCCAATGTAAAACCTCATTCTCATAAG[G/T]TAAACTTCTGCAATCTGTCAGACCCTGAAAAGCCT	T	G	T // G	2	---	---	---	Sfix_Stridac_00297	Stridac_scaffold550|size234441	118235	Symbiodinium fitti	Symbiodinium tridacnidorum	---	nuclear	0.694	recommended
AX-197985087	Affx-501394609	---	Stridac_scaffold368|size265874	262567	+	CGGGCTACTGTGAAGGTTACAACATGGGATTTTCG[A/T]TCTGGCCTGAATACTTAGAATGGGGATAGTATCTA	A	T	A // T	2	---	---	---	Sfix_Stridac_01575	Stridac_scaffold368|size265874	262567	Symbiodinium fitti	Symbiodinium tridacnidorum	---	nuclear	0.652	recommended
AX-197985298	Affx-501394738	---	Stridac_scaffold832|size198692	116146	+	CTTAGAGCTCTGCAACCTGCTTTGCTGCTTTCAGC[A/T]CGTGCCTCCGTCCCGAAGCTGGTCCAATGAGGTGC	A	T	A // T	2	---	---	---	Sfix_Stridac_01704	Stridac_scaffold832|size198692	116146	Symbiodinium fitti	Symbiodinium tridacnidorum	---	nuclear	0.484	neutral
AX-197983161	Affx-501393468	---	Stridac_scaffold936|size189775	51417	+	TTCGATTCCAAGGGGCACCGTTGCACTCAGACTCG[A/C]GCGATTCGCCATTTGCGGGGTCCTCGGACATTCGT	A	C	A // C	2	---	---	---	Sfix_Stridac_00434	Stridac_scaffold936|size189775	51417	Symbiodinium fitti	Symbiodinium tridacnidorum	---	nuclear	0.49	neutral
AX-198082201	Affx-501394663	---	Stridac_scaffold528|size238870	94282	+	GAGCAGAAAAAGGCACCGTGACATAGTCTGGACCC[C/T]TGATTCCAAAACTCCATTTTTAAGGACAATGTCAG	T	C	T // C	2	---	---	---	Sfix_Stridac_01629	Stridac_scaffold528|size238870	94282	Symbiodinium fitti	Symbiodinium tridacnidorum	---	nuclear	0.722	recommended
AX-198081465	Affx-501394197	---	Stridac_scaffold4117|size63756	29941	+	GAGCAACCAATGTCAAAGCCTACAAGCCCATGGCT[C/G]CAAGCCAAACGGAACGCATCCAGGTGTCGAATTCG	C	G	C // G	2	---	---	---	Sfix_Stridac_01163	Stridac_scaffold4117|size63756	29941	Symbiodinium fitti	Symbiodinium tridacnidorum	---	nuclear	0.608	recommended
AX-198080580	Affx-501393627	---	Stridac_scaffold1365|size156262	122997	+	GATCCTCGATCAAAGCTTGAAGCTCACGGTAATGA[C/T]GGTCGGTGCTTGAGGAACGTATGTGAAAACTACAT	T	C	T // C	2	---	---	---	Sfix_Stridac_00593	Stridac_scaffold1365|size156262	122997	Symbiodinium fitti	Symbiodinium tridacnidorum	---	nuclear	0.638	recommended
AX-197984082	Affx-501394010	---	Stridac_scaffold3051|size88011	42075	+	TGCACGGACCCTTGAGCACCGTGAGGAGATTGGAG[A/G]CTTCATGGTCTTGCGGTCAGCTGGCTTCCCTACTG	A	G	A // G	2	---	---	---	Sfix_Stridac_00976	Stridac_scaffold3051|size88011	42075	Symbiodinium fitti	Symbiodinium tridacnidorum	---	nuclear	0.464	neutral
AX-197985063	Affx-501394595	---	Stridac_scaffold339|size270583	190216	+	CTGTTCAGATTGATTGAATTGGATGAACGGTTCCT[A/T]GTTCGATGATCTGCCACATGTGACTAGATGTTTAA	A	T	A // T	2	---	---	---	Sfix_Stridac_01561	Stridac_scaffold339|size270583	190216	Symbiodinium fitti	Symbiodinium tridacnidorum	---	nuclear	0.682	recommended
AX-197984634	Affx-501394339	---	Stridac_scaffold5553|size41319	31649	+	TAATGGGTGATGTTGTGCAAACAGCTAACACAGCT[A/C]AGATGAAGATACACCAAGACTCCAAGACCCAGGAC	A	C	A // C	2	---	---	---	Sfix_Stridac_01305	Stridac_scaffold5553|size41319	31649	Symbiodinium fitti	Symbiodinium tridacnidorum	---	nuclear	0.712	recommended
AX-197984433	Affx-501394216	---	Stridac_scaffold4319|size59989	35084	+	GCGTCGCTTGCATCCACTACTGTAGCAGTTTAAAA[A/C]GTTACTATCATGATGACTACAAGTATTGTTGCTGT	A	C	A // C	2	---	---	---	Sfix_Stridac_01182	Stridac_scaffold4319|size59989	35084	Symbiodinium fitti	Symbiodinium tridacnidorum	---	nuclear	0.69	recommended
AX-197984166	Affx-501394055	---	Stridac_scaffold3258|size82983	16167	+	TAAATTTCTAGGTGCCGTTTTAAAAAAGGGACCCC[A/C]AAAAGGGGCCATAATTTGGACAACCAGCCATATAG	A	C	A // C	2	---	---	---	Sfix_Stridac_01021	Stridac_scaffold3258|size82983	16167	Symbiodinium fitti	Symbiodinium tridacnidorum	---	nuclear	0.566	neutral
AX-198083220	Affx-501395284	---	Stridac_scaffold7615|size20055	17086	+	CTTAAAGGAACTCTTACCGTTTTCGTGCTGGCGGC[A/C]ATGAAGAGCCTATACGGATGGAACACGACCCGGGA	A	C	A // C	2	---	---	---	Sfix_Stridac_02250	Stridac_scaffold7615|size20055	17086	Symbiodinium fitti	Symbiodinium tridacnidorum	---	nuclear	0.596	neutral
AX-198083060	Affx-501395179	---	Stridac_scaffold4667|size54572	10519	+	ATGAGGCCAAGACGGCGCAGCACATGAGGGAGGAC[A/G]TGCCTTCCAACGCTTGACACAGCAGTGCCGCCCCT	A	G	A // G	2	---	---	---	Sfix_Stridac_02145	Stridac_scaffold4667|size54572	10519	Symbiodinium fitti	Symbiodinium tridacnidorum	---	nuclear	0.43	neutral
AX-198082480	Affx-501394835	---	Stridac_scaffold1315|size159744	100353	+	ATACTAGGTCAAGCATCCAGCCCTCAGAACAGTAG[C/G]GTTTTGGATCCTCTGTTAAATATCCTAAGCCCAAA	C	G	C // G	2	---	---	---	Sfix_Stridac_01801	Stridac_scaffold1315|size159744	100353	Symbiodinium fitti	Symbiodinium tridacnidorum	---	nuclear	0.714	recommended
AX-198080702	Affx-501393706	---	Stridac_scaffold1601|size142051	102768	+	TGACAGTCGTGGCTTTGTTAGCATGGGCCCCCATG[C/G]TGAGAAGCATGCGTACAGCCGCGACCGAAGAGCAC	C	G	C // G	2	---	---	---	Sfix_Stridac_00672	Stridac_scaffold1601|size142051	102768	Symbiodinium fitti	Symbiodinium tridacnidorum	---	nuclear	0.572	neutral
AX-198083717	Affx-501395605	---	Sfitti_scaffold87445|size2060	1800	+	GCCGGGACTGGCCTACGGCCAGTCCCTCTATAGTA[C/G]TACTACTAAAGTATAGCCTGTCAAGTCTAATGGGC	C	G	C // G	2	---	---	---	Spop_Sfitti_0076	Sfitti_scaffold87445|size2060	1800	Symbiodinium fitti	Symbiodinium fitti	1	nuclear	0.638	recommended
AX-198079968	Affx-501393239	---	Stridac_scaffold357|size266703	137166	+	CTAGAAAGGTTTCGTGACTGCCGTGTACAGGAAAC[C/T]TTCTCCTTCTCCTACAAGCATTGCCAGCACAAACA	T	C	T // C	2	---	---	---	Sfix_Stridac_00205	Stridac_scaffold357|size266703	137166	Symbiodinium fitti	Symbiodinium tridacnidorum	---	nuclear	0.648	recommended
AX-197985048	Affx-501394586	---	Stridac_scaffold307|size276609	118585	+	GTTCATGCTGGACAAAGTAGAGCGTTCCGGGCGAG[A/G]CCAGGTAGCCGGGCTCCAAGACGACGAGGGACTTG	A	G	A // G	2	---	---	---	Sfix_Stridac_01552	Stridac_scaffold307|size276609	118585	Symbiodinium fitti	Symbiodinium tridacnidorum	---	nuclear	0.492	neutral
AX-197985368	Affx-501394783	---	Stridac_scaffold1073|size177391	82651	+	CTCTGAAAGAGCTTAGCCGTTCAAGACCGCTGGTG[A/G]CGGTCCTGCGGTTGCGATGAAGCCACCCGCAAGGC	A	G	A // G	2	---	---	---	Sfix_Stridac_01749	Stridac_scaffold1073|size177391	82651	Symbiodinium fitti	Symbiodinium tridacnidorum	---	nuclear	0.622	recommended
AX-197986600	Affx-501395543	---	Sfitti_scaffold1748|size16630	1024	+	ACCGGCAGTTCTCATTCAATCAATCCGGTTGATTG[C/G]TTGAATGAGGAAAAATAATCCTCCTGGACGCACGC	C	G	C // G	2	---	---	---	Spop_Sfitti_0014	Sfitti_scaffold1748|size16630	1024	Symbiodinium fitti	Symbiodinium fitti	1	nuclear	0.562	neutral
AX-197983204	Affx-501393493	---	Stridac_scaffold1004|size182834	29614	+	ATACTTGCACACAACGTTGCCATGAAAGGCCTTCC[A/T]GCAGCGCCATCGGGCGGCGCTGGAGCAGCTAAGGG	A	T	A // T	2	---	---	---	Sfix_Stridac_00459	Stridac_scaffold1004|size182834	29614	Symbiodinium fitti	Symbiodinium tridacnidorum	---	nuclear	0.474	neutral
AX-198083567	Affx-501395511	---	Sfitti_scaffold8388|size7909	3553	+	TTGATATCTCATTATTGAGGTGCATTGCACATGTG[C/G]AATACAACTCAATAATATCATCTATGCATATTAAT	C	G	C // G	2	---	---	---	Sfix_Sfitti_0208	Sfitti_scaffold8388|size7909	3553	Symbiodinium fitti	Symbiodinium fitti	1	nuclear	0.726	recommended
AX-198080876	Affx-501393817	---	Stridac_scaffold2018|size122450	66944	+	AAAGTCGCACCCTTGTCATGCGCTGACCTGTCTGC[C/T]CATATGCGAGGATGCACGCAGACCTGAGGACTTGG	T	C	T // C	2	---	---	---	Sfix_Stridac_00783	Stridac_scaffold2018|size122450	66944	Symbiodinium fitti	Symbiodinium tridacnidorum	---	nuclear	0.506	neutral
AX-198081226	Affx-501394042	---	Stridac_scaffold3191|size84372	69325	+	GGGCCGGGGCTCGGGGGGCTCGGCTTCGTCTCGGT[C/T]TCGGACACGGCGATGCTCACAACGGGCCCGCCGCC	T	C	T // C	2	---	---	---	Sfix_Stridac_01008	Stridac_scaffold3191|size84372	69325	Symbiodinium fitti	Symbiodinium tridacnidorum	---	nuclear	0.45	neutral
AX-198081968	Affx-501394509	---	Stridac_scaffold85|size400633	228213	+	GCTATCGGGAGAGAAGCTTTCGGATACCGCCTGCG[C/T]GTCAAACAATTTTGAGCTCGCTACGACGAAGACGC	T	C	T // C	2	---	---	---	Sfix_Stridac_01475	Stridac_scaffold85|size400633	228213	Symbiodinium fitti	Symbiodinium tridacnidorum	---	nuclear	0.678	recommended
AX-197986424	Affx-501395430	---	Sfitti_scaffold567|size25305	12576	+	AAAAGAGCTCATCGGTAATCGGTTTGTTGACAACA[C/T]TAAATCAAACGAGGGGAGCATTACCGCACTTCCAA	T	C	T // C	2	---	---	---	Sfix_Sfitti_0127	Sfitti_scaffold567|size25305	12576	Symbiodinium fitti	Symbiodinium fitti	1	nuclear	0.636	recommended
AX-197983846	Affx-501393872	---	Stridac_scaffold2290|size110801	44754	+	ATGTGGTGTATTGCGGCTTTCCCACCAGATGTTAA[C/T]GCCCTCAAGCTGGTGAACTCTTACAAAAACATGCT	T	C	T // C	2	---	---	---	Sfix_Stridac_00838	Stridac_scaffold2290|size110801	44754	Symbiodinium fitti	Symbiodinium tridacnidorum	---	nuclear	0.652	recommended
AX-197982593	Affx-501393117	---	Stridac_scaffold123|size360453	279034	+	CCCCAGAGTCCACAAGTGATTTGCTGTCCGAACAA[A/G]AGCACAAGGAAGAACGCGAGGACCGGCACATCCAT	A	G	A // G	2	---	---	---	Sfix_Stridac_00083	Stridac_scaffold123|size360453	279034	Symbiodinium fitti	Symbiodinium tridacnidorum	---	nuclear	0.602	recommended
AX-197985946	Affx-501395152	---	Stridac_scaffold4226|size61839	43835	+	ATCGCACATCCTTGGTCCAGATACCTCCCTACAAC[A/C]CTCCTGGGTGGACTTGGCGTGCTGTTGCTTGCCAG	A	C	A // C	2	---	---	---	Sfix_Stridac_02118	Stridac_scaffold4226|size61839	43835	Symbiodinium fitti	Symbiodinium tridacnidorum	---	nuclear	0.624	recommended
AX-198079790	Affx-501393146	---	Stridac_scaffold171|size330538	110184	+	TCGTCGGCTGCTGTCTGCAAGGAATACACTGCTGC[A/G]TTCAAGCAGGTCTCGCAGTGGCAGGCCTGACCTAA	A	G	A // G	2	---	---	---	Sfix_Stridac_00112	Stridac_scaffold171|size330538	110184	Symbiodinium fitti	Symbiodinium tridacnidorum	---	nuclear	0.488	neutral
AX-198081449	Affx-501394186	---	Stridac_scaffold4036|size65340	19483	+	GATGCAGCAGGTGTGGAGTCTGACTCGGGTCCGGC[A/C]AGACCAGTGGCCCAGCGGCCAAGCAAAAGATGCAG	A	C	A // C	2	---	---	---	Sfix_Stridac_01152	Stridac_scaffold4036|size65340	19483	Symbiodinium fitti	Symbiodinium tridacnidorum	---	nuclear	0.448	neutral
AX-198082098	Affx-501394593	---	Stridac_scaffold326|size273847	229050	+	GGATGGCCAGTCAGATCGAGACGGGCGAATCTCTC[C/T]AACGAAACGAGTCTAGACTTGTCCAGGGAAAGACG	T	C	T // C	2	---	---	---	Sfix_Stridac_01559	Stridac_scaffold326|size273847	229050	Symbiodinium fitti	Symbiodinium tridacnidorum	---	nuclear	0.604	recommended
AX-197983184	Affx-501393481	---	Stridac_scaffold974|size186586	80900	+	TTGCAGTTGTAGATAACTTGCGTGTAACCCTGCTT[A/G]CTAAGCAGGGGCATGCAGGCATGCATTTTTTCCTT	A	G	A // G	2	---	---	---	Sfix_Stridac_00447	Stridac_scaffold974|size186586	80900	Symbiodinium fitti	Symbiodinium tridacnidorum	---	nuclear	0.614	recommended
AX-197986284	Affx-501395351	---	Sfitti_scaffold157|size36299	16073	+	CTAAGAGGAATATTCTTAATGTTTGCTGATATTTA[A/T]GACTCATTTCTTGGTTTCGTGACTTTTAAGAAGAA	A	T	A // T	2	---	---	---	Sfix_Sfitti_0048	Sfitti_scaffold157|size36299	16073	Symbiodinium fitti	Symbiodinium fitti	1	nuclear	0.696	recommended
AX-198083409	Affx-501395411	---	Sfitti_scaffold4217|size11255	8058	+	TCTCTTCACTGAACAAGCAAAATACTGAAACACAG[G/T]TATTTCTTAGTTATACATCACCGTGAAAAACAAAG	T	G	T // G	2	---	---	---	Sfix_Sfitti_0108	Sfitti_scaffold4217|size11255	8058	Symbiodinium fitti	Symbiodinium fitti	1	nuclear	0.788	recommended
AX-198083295	Affx-501395335	---	Sfitti_scaffold131|size37768	35261	+	CTTGACAACCATTTAAACAAAGGCATTCCAACCTG[C/T]AACAACGAAGATTTACCCCGGAAACTAAAATTGAT	T	C	T // C	2	---	---	---	Sfix_Sfitti_0032	Sfitti_scaffold131|size37768	35261	Symbiodinium fitti	Symbiodinium fitti	1	nuclear	0.702	recommended
AX-198081526	Affx-501394237	---	Stridac_scaffold4449|size99644	66312	+	TGATTTGACACGTAGCTACGGCGCGGCCTGCTAAG[A/C]CTGTCTCCGGACAGAATGCCAGAGCCAAGCACACC	A	C	A // C	2	---	---	---	Sfix_Stridac_01203	Stridac_scaffold4449|size99644	66312	Symbiodinium fitti	Symbiodinium tridacnidorum	---	nuclear	0.416	neutral
AX-197984378	Affx-501394182	---	Stridac_scaffold4020|size65698	25256	+	TAGCTGAAAATGGTTTCGTTTTGGGACTCTCAAAG[C/G]CGGGGTGCGATACACGTGGGTCAGCAGTGCAGAAG	C	G	C // G	2	---	---	---	Sfix_Stridac_01148	Stridac_scaffold4020|size65698	25256	Symbiodinium fitti	Symbiodinium tridacnidorum	---	nuclear	0.64	recommended
AX-197983400	Affx-501393611	---	Stridac_scaffold1299|size160664	75303	+	GTAAGTCTTGCTTTTCCATAATAAAGTATGTTATA[A/G]TGTTATAGTACATAGTATACAGTATACAGTGTGCA	A	G	A // G	2	---	---	---	Sfix_Stridac_00577	Stridac_scaffold1299|size160664	75303	Symbiodinium fitti	Symbiodinium tridacnidorum	---	nuclear	0.708	recommended
AX-198081847	Affx-501394435	---	Stridac_scaffold7342|size22183	7289	+	AGGCAACTTTGCCAGTTTCTTCGGAGAGTAAAGTA[C/T]CTGCTGTTTGAACTGTCACCACTAATAAAACTTAT	T	C	T // C	2	---	---	---	Sfix_Stridac_01401	Stridac_scaffold7342|size22183	7289	Symbiodinium fitti	Symbiodinium tridacnidorum	---	nuclear	0.766	recommended
AX-198081892	Affx-501394461	---	Stridac_scaffold9079|size10917	1020	+	TTGTTGGCCTGTATTTTGGTGGCTGCCGCTTCTGG[A/C]AGGGAACCGACTGATGCGTGTTGGCAACAAACGAG	A	C	A // C	2	---	---	---	Sfix_Stridac_01427	Stridac_scaffold9079|size10917	1020	Symbiodinium fitti	Symbiodinium tridacnidorum	---	nuclear	0.596	neutral
AX-198081770	Affx-501394386	---	Stridac_scaffold6179|size33833	13403	+	TGAAACCCTCAACCGAACACCTCACAATCTCCCAA[A/G]GAACAAAACCACCTACCAACGGCCACAACGGCCTC	A	G	A // G	2	---	---	---	Sfix_Stridac_01352	Stridac_scaffold6179|size33833	13403	Symbiodinium fitti	Symbiodinium tridacnidorum	---	nuclear	0.56	neutral
AX-198083609	Affx-501395536	---	Sfitti_scaffold2567|size14110	2627	+	GGTATCAACAGTGCGTGTATAAGCATTTTCCGTTA[A/G]TGGTTTTAATTTGCGTAGCTACTCCAGTTTTCTCG	A	G	A // G	2	---	---	---	Spop_Sfitti_0007	Sfitti_scaffold2567|size14110	2627	Symbiodinium fitti	Symbiodinium fitti	1	nuclear	0.62	recommended
AX-197985725	Affx-501395014	---	Stridac_scaffold2550|size102315	77618	+	CTCGTTCAGTCGGTAAAGCAAGGCCTGAACATTGC[A/G]CAATAGTAGATGGCAAGAGCAGCAGAAGCAATCAT	A	G	A // G	2	---	---	---	Sfix_Stridac_01980	Stridac_scaffold2550|size102315	77618	Symbiodinium fitti	Symbiodinium tridacnidorum	---	nuclear	0.62	recommended
AX-197983787	Affx-501393842	---	Stridac_scaffold2130|size117655	28783	+	GACCGCGCGATAAGCAAAACCAGCATAGGCCACAC[A/C]AAAACCTGCCGCAAACATGCGTGTAAGTATGTATC	A	C	A // C	2	---	---	---	Sfix_Stridac_00808	Stridac_scaffold2130|size117655	28783	Symbiodinium fitti	Symbiodinium tridacnidorum	---	nuclear	0.62	recommended
AX-197985530	Affx-501394888	---	Stridac_scaffold1664|size138832	128385	+	ACACCTTGTCCTTTTATGCCAGACTCTCCGTTTTC[A/T]TCGCATCATGCACAGTTGCGCCAAGGTCTTGGCGA	A	T	A // T	2	---	---	---	Sfix_Stridac_01854	Stridac_scaffold1664|size138832	128385	Symbiodinium fitti	Symbiodinium tridacnidorum	---	nuclear	0.632	recommended
AX-197983001	Affx-501393369	---	Stridac_scaffold624|size225017	101166	+	GGCCTGAATAGCTGGAACAGGCTGTTGGGGTATAT[C/G]ATAATGCATTTATATACGGGGACGAGGCGGGTTGA	C	G	C // G	2	---	---	---	Sfix_Stridac_00335	Stridac_scaffold624|size225017	101166	Symbiodinium fitti	Symbiodinium tridacnidorum	---	nuclear	0.612	recommended
AX-197984912	Affx-501394506	---	Stridac_scaffold79|size409467	292814	+	AGGGTTTAGAACTGTCTAGGCTTAGGATGCATCGT[A/G]AGGCTCCAGGGCCTTATGTCAGGCGTTTAGGGATA	A	G	A // G	2	---	---	---	Sfix_Stridac_01472	Stridac_scaffold79|size409467	292814	Symbiodinium fitti	Symbiodinium tridacnidorum	---	nuclear	0.692	recommended
AX-197983159	Affx-501393467	---	Stridac_scaffold933|size189918	89479	+	TCAGGGTTTGGGTGCTGCTGTTCTTTGTTTTGTTG[C/T]GCTCTTACTCCATCAACCTGCCCGCAACCCCTAAC	T	C	T // C	2	---	---	---	Sfix_Stridac_00433	Stridac_scaffold933|size189918	89479	Symbiodinium fitti	Symbiodinium tridacnidorum	---	nuclear	0.614	recommended
AX-198080600	Affx-501393640	---	Stridac_scaffold1384|size154909	70249	+	AAGCAACCCTTCATCATGTCCTGCTGAACTGCACA[C/T]GTTCATCTTCGCGGCCCTTTTTCTCAAAGTCACGC	T	C	T // C	2	---	---	---	Sfix_Stridac_00606	Stridac_scaffold1384|size154909	70249	Symbiodinium fitti	Symbiodinium tridacnidorum	---	nuclear	0.692	recommended
AX-198083784	Affx-501395650	---	Sfitti_scaffold891|size21484	14113	+	ACAGAGTAACTCTTGAGGAGTGTTGCCGCCGCAGT[A/G]CAGATCATCCGCGATTTTGGCCACGGATCCATCCT	A	G	A // G	2	---	---	---	Spop_Sfitti_0121	Sfitti_scaffold891|size21484	14113	Symbiodinium fitti	Symbiodinium fitti	1	nuclear	0.576	neutral
AX-198081608	Affx-501394287	---	Stridac_scaffold4944|size50012	47234	+	CGAGTGGCGTGATTCTTGCGAGTATCCGCGTTGCC[A/G]TAACTGGGCAAACGTCTGGAGCGGCAACATCGTCG	A	G	A // G	2	---	---	---	Sfix_Stridac_01253	Stridac_scaffold4944|size50012	47234	Symbiodinium fitti	Symbiodinium tridacnidorum	---	nuclear	0.61	recommended
AX-198081169	Affx-501394003	---	Stridac_scaffold3008|size89107	52380	+	TCATCAACGACCAAGCCTTGTCATTGTCACAGTGA[G/T]AATGGCTGCGATAGGGTGATCGATGGTGGAACGTA	T	G	T // G	2	---	---	---	Sfix_Stridac_00969	Stridac_scaffold3008|size89107	52380	Symbiodinium fitti	Symbiodinium tridacnidorum	---	nuclear	0.586	neutral
AX-198083718	Affx-501395606	---	Sfitti_scaffold99205|size1879	254	+	TCGGGGCATTGGCCAAAGGCCAATGAGGGAAATCC[A/T]AGTATAAACCTAGTATAAAGTAGTCTAATCAATAG	A	T	A // T	2	---	---	---	Spop_Sfitti_0077	Sfitti_scaffold99205|size1879	254	Symbiodinium fitti	Symbiodinium fitti	1	nuclear	0.592	neutral
AX-198082376	Affx-501394772	---	Stridac_scaffold1016|size182303	48240	+	TCTCACGTGCTCGTCGTGTTGCGTGTTGTGCGACA[A/C]ATGCAACATGTCAGCTCCCTTCGTATGCTTGTAGC	A	C	A // C	2	---	---	---	Sfix_Stridac_01738	Stridac_scaffold1016|size182303	48240	Symbiodinium fitti	Symbiodinium tridacnidorum	---	nuclear	0.602	recommended
AX-198082786	Affx-501395020	---	Stridac_scaffold2616|size100405	45430	+	TCACGTCAAATCCTCACAGCCCTGGCCCTAGGGCT[G/T]AAACCCTCACCCCCGGTGCTTGGAGTCACAGCAAT	T	G	T // G	2	---	---	---	Sfix_Stridac_01986	Stridac_scaffold2616|size100405	45430	Symbiodinium fitti	Symbiodinium tridacnidorum	---	nuclear	0.558	neutral
AX-197985267	Affx-501394718	---	Stridac_scaffold760|size206255	90333	+	AAATTACACTTGTTTCCGAATGGGTTTACAGACAA[C/T]CAAAAACGCCACTGTACCCTGCGACCTAAGCACTG	T	C	T // C	2	---	---	---	Sfix_Stridac_01684	Stridac_scaffold760|size206255	90333	Symbiodinium fitti	Symbiodinium tridacnidorum	---	nuclear	0.672	recommended
AX-197985355	Affx-501394774	---	Stridac_scaffold1030|size181082	106418	+	ACATCACACCGGCTTCTGCTGGAACGATGTTTTCG[A/C]GCAATGTCTGAGGATGTCTGAAGGCTCTTGTCCTC	A	C	A // C	2	---	---	---	Sfix_Stridac_01740	Stridac_scaffold1030|size181082	106418	Symbiodinium fitti	Symbiodinium tridacnidorum	---	nuclear	0.618	recommended
AX-198082080	Affx-501394581	---	Stridac_scaffold294|size280877	33948	+	TGCACCCTCCACCGTGGCCCTGAAGCCGTGCATGC[C/T]GAGGTTGAGACCCACTACCAGCCAGTGGATCGATG	T	C	T // C	2	---	---	---	Sfix_Stridac_01547	Stridac_scaffold294|size280877	33948	Symbiodinium fitti	Symbiodinium tridacnidorum	---	nuclear	0.522	neutral
AX-198081587	Affx-501394274	---	Stridac_scaffold4814|size52126	25183	+	TTCGGCAGCATCAGTAGCATCCGAATGCACCGTGA[C/G]ACACAGTGTAGTTGCCATCAAACAGTGGAGCTGGA	C	G	C // G	2	---	---	---	Sfix_Stridac_01240	Stridac_scaffold4814|size52126	25183	Symbiodinium fitti	Symbiodinium tridacnidorum	---	nuclear	0.642	recommended
AX-198081714	Affx-501394353	---	Stridac_scaffold5709|size39182	4008	+	CTGTTGCTGTTGCATTTGACGCTTGAAGGGCATGC[A/G]CATGCTTGGACACGACATTTTGCAGGTTGTGCTTT	A	G	A // G	2	---	---	---	Sfix_Stridac_01319	Stridac_scaffold5709|size39182	4008	Symbiodinium fitti	Symbiodinium tridacnidorum	---	nuclear	0.676	recommended
AX-198081113	Affx-501393968	---	Stridac_scaffold2759|size96035	91838	+	TGGTGGGGCGAGAGGAGAAGGCCTCGATGAACGCA[A/G]TGCGAAGCGTTCTCCGGCAATTGCTATTCGGCGTG	A	G	A // G	2	---	---	---	Sfix_Stridac_00934	Stridac_scaffold2759|size96035	91838	Symbiodinium fitti	Symbiodinium tridacnidorum	---	nuclear	0.592	neutral
AX-198079771	Affx-501393136	---	Stridac_scaffold150|size344349	311900	+	CTCGATTTTGCAGCACGGTGCTACAGCACGGACAC[C/T]GCACCGCAATTAAGCGTCGAATCATCGTCTAGTCT	T	C	T // C	2	---	---	---	Sfix_Stridac_00102	Stridac_scaffold150|size344349	311900	Symbiodinium fitti	Symbiodinium tridacnidorum	---	nuclear	0.598	neutral
AX-198083527	Affx-501395489	---	Sfitti_scaffold7756|size8238	1817	+	TTGTATGTTTACGTGTACAT[G/T]TTCACTGTCTCTTGTCGTCAATTCAAGAAGATGAT	T	G	T // G	2	---	---	---	Sfix_Sfitti_0186	Sfitti_scaffold7756|size8238	1817	Symbiodinium fitti	Symbiodinium fitti	1	nuclear	0.69	recommended
AX-198079876	Affx-501393191	---	Stridac_scaffold247|size295191	110818	+	CGTCCCTGGGGCTTGAAGCCTACAGTCTCAGTGCT[G/T]CGGCAGTCAAAATTCAAGAGTGCACCCTAAACCCT	T	G	T // G	2	---	---	---	Sfix_Stridac_00157	Stridac_scaffold247|size295191	110818	Symbiodinium fitti	Symbiodinium tridacnidorum	---	nuclear	0.638	recommended
AX-197937635	Affx-501395698	---	Stridac_scaffold6007|size35755	0	+	CTTTATGGCAACAACATTATAACAGGAGCTGTAAT[A/C/T]CCGAGTTCTAATGCTATTGGTGTTCATTTCTATCC	A	C	A // C // T	3	---	---	---	Sclade_07	Stridac_scaffold6007|size35755	---	Symbiodinium fitti	Symbiodinium spp.	1	chloroplast	0.73	not_recommended
AX-198082911	Affx-501395085	---	Stridac_scaffold3215|size83931	63096	+	CTAAGCCCCATGAGCCCTTAAGGCCGGGTCTGAGA[C/G]ATCTTTGTTTTGGGTCGACATCCGCGCCAAGTGTT	C	G	C // G	2	---	---	---	Sfix_Stridac_02051	Stridac_scaffold3215|size83931	63096	Symbiodinium fitti	Symbiodinium tridacnidorum	---	nuclear	0.682	recommended
AX-198080031	Affx-501393281	---	Stridac_scaffold454|size250368	206287	+	TTGCAAATCAGAAGGGGTGGCCTTTCTTTGCCATC[C/T]CGAACAAATCTGAACCTTTTGATGCCCCCCTCTTC	T	C	T // C	2	---	---	---	Sfix_Stridac_00247	Stridac_scaffold454|size250368	206287	Symbiodinium fitti	Symbiodinium tridacnidorum	---	nuclear	0.642	recommended
AX-198081057	Affx-501393930	---	Stridac_scaffold2597|size100902	55433	+	TGCCTTGGAGTAGTCAGCTAAGCCTTGCTGAAGAG[A/G]ACTTGTGCTCTGCTGTATTTAGAGGCTTTCGAAAG	A	G	A // G	2	---	---	---	Sfix_Stridac_00896	Stridac_scaffold2597|size100902	55433	Symbiodinium fitti	Symbiodinium tridacnidorum	---	nuclear	0.722	recommended
AX-198083135	Affx-501395227	---	Stridac_scaffold5708|size39208	29823	+	TCTTACTTGCCAATGATTGTGACGTTCATTCAACA[C/G]CACATGCAATACAATAAGTGCCGCTCGACAAAAAA	C	G	C // G	2	---	---	---	Sfix_Stridac_02193	Stridac_scaffold5708|size39208	29823	Symbiodinium fitti	Symbiodinium tridacnidorum	---	nuclear	0.69	recommended
AX-197986172	Affx-501395282	---	Stridac_scaffold7602|size20162	18667	+	AACTCGTGGTAATGAAAGTTTATTATCATGGTCGA[A/C]CGGAATCATGTTCATGCCAAGCGAAGCTGAACAAG	A	C	A // C	2	---	---	---	Sfix_Stridac_02248	Stridac_scaffold7602|size20162	18667	Symbiodinium fitti	Symbiodinium tridacnidorum	---	nuclear	0.724	recommended
AX-197983852	Affx-501393875	---	Stridac_scaffold2299|size110258	3592	+	CTTTGTACACTGTAATCTTTCAGAATGCCGGTCAA[A/C]CACTGCGATCTGAGCAAAGCACCTGGAAAACCAGC	A	C	A // C	2	---	---	---	Sfix_Stridac_00841	Stridac_scaffold2299|size110258	3592	Symbiodinium fitti	Symbiodinium tridacnidorum	---	nuclear	0.702	recommended
AX-198079797	Affx-501393150	---	Stridac_scaffold173|size330406	193066	+	AGTGGAAAGGCCCTGCCCCCATAGACGCAGTAGCT[A/C]TTTGTAGCTCGACAAGCCGTGCCCTTTGTGAAGCA	A	C	A // C	2	---	---	---	Sfix_Stridac_00116	Stridac_scaffold173|size330406	193066	Symbiodinium fitti	Symbiodinium tridacnidorum	---	nuclear	0.644	recommended
AX-198080653	Affx-501393673	---	Stridac_scaffold1484|size148351	92223	+	CGATCTGCTGCTGTTGGTGAGCCAGGCGGGCCAGG[C/T]GCTGCTTAAGGAAAAGATCTCTCAGCATGCTAAGA	T	C	T // C	2	---	---	---	Sfix_Stridac_00639	Stridac_scaffold1484|size148351	92223	Symbiodinium fitti	Symbiodinium tridacnidorum	---	nuclear	0.664	recommended
AX-198083516	Affx-501395483	---	Sfitti_scaffold7440|size8430	5056	+	CCAAAGCGGCAACCACCTTTGCGCACGCTCGTATT[A/G]TTACAATATATCCGACTTCGCAAACAGAAGAGCAC	A	G	A // G	2	---	---	---	Sfix_Sfitti_0180	Sfitti_scaffold7440|size8430	5056	Symbiodinium fitti	Symbiodinium fitti	1	nuclear	0.692	recommended
AX-198081624	Affx-501394297	---	Stridac_scaffold5006|size49213	1061	+	GGAGCTGATGTTAGCTCCCGTGAGTCCCCGGCGCA[A/C]GTATTACATTTTGATGCACCTCTTCCCTTTTGTGG	A	C	A // C	2	---	---	---	Sfix_Stridac_01263	Stridac_scaffold5006|size49213	1061	Symbiodinium fitti	Symbiodinium tridacnidorum	---	nuclear	0.734	recommended
AX-198081579	Affx-501394269	---	Stridac_scaffold4729|size53699	19085	+	CAAATCACAAACCTCAACCCCAAAGGCTTTGCTTT[A/G]AACTCATGTAAACCAAACATCTACAGCGAAAACCT	A	G	A // G	2	---	---	---	Sfix_Stridac_01235	Stridac_scaffold4729|size53699	19085	Symbiodinium fitti	Symbiodinium tridacnidorum	---	nuclear	0.65	recommended
AX-198080072	Affx-501393308	---	Stridac_scaffold495|size243727	196197	+	CATAGCTAGTATGCATGCATGCATGCAATCAAGCT[C/T]AAGGCATCTGTGGTATGATAGAATAGGTCTGGTAA	T	C	T // C	2	---	---	---	Sfix_Stridac_00274	Stridac_scaffold495|size243727	196197	Symbiodinium fitti	Symbiodinium tridacnidorum	---	nuclear	0.674	recommended
AX-198080308	Affx-501393458	---	Stridac_scaffold912|size191207	172058	+	GTATAGGTAATTATGAAGGCCCCTATATTACTTAA[C/T]TTTAACACATAAAAAGGATAGCCCTGCCATTCATT	T	C	T // C	2	---	---	---	Sfix_Stridac_00424	Stridac_scaffold912|size191207	172058	Symbiodinium fitti	Symbiodinium tridacnidorum	---	nuclear	0.736	recommended
AX-198079618	Affx-501393052	---	Stridac_scaffold28|size480896	114697	+	GTTTTCAAGGCCCCTACATCATGTGGCAGAAGCCA[G/T]TGAAAGATCTTGCTTTCCTCTCCCATGGCATTATT	T	G	T // G	2	---	---	---	Sfix_Stridac_00018	Stridac_scaffold28|size480896	114697	Symbiodinium fitti	Symbiodinium tridacnidorum	---	nuclear	0.636	recommended
AX-198080538	Affx-501393602	---	Stridac_scaffold1276|size166824	159882	+	TCGTCATCATCATCAACATCATCGTTCCAAAATCC[G/T]TGCTCCGAAGCCCAATAGACTCCTAAAATCTAAAA	T	G	T // G	2	---	---	---	Sfix_Stridac_00568	Stridac_scaffold1276|size166824	159882	Symbiodinium fitti	Symbiodinium tridacnidorum	---	nuclear	0.63	recommended
AX-198082872	Affx-501395065	---	Stridac_scaffold3012|size89042	31272	+	TGAAGATGGTTTCTGTTTTGGGCTCAAGGGTTTGG[C/T]GCTGTGCAAAGCTGCTATTCTGCTTAGACAAAAGA	T	C	T // C	2	---	---	---	Sfix_Stridac_02031	Stridac_scaffold3012|size89042	31272	Symbiodinium fitti	Symbiodinium tridacnidorum	---	nuclear	0.688	recommended
AX-198080112	Affx-501393333	---	Stridac_scaffold553|size233913	56365	+	GTTCAGGAGTTCAGGGGTTAGGGATTGAATCCTTA[C/T]GGACATGAGGTCTTGTTGAGATTTATTCTATCTAT	T	C	T // C	2	---	---	---	Sfix_Stridac_00299	Stridac_scaffold553|size233913	56365	Symbiodinium fitti	Symbiodinium tridacnidorum	---	nuclear	0.702	recommended
AX-198080770	Affx-501393751	---	Stridac_scaffold1723|size135576	41849	+	GCTTAGGGTTTAGGGTCTAGAGTTTAGGGTTTAGG[G/T]GCCTTTCAAAAGCCAAAGACACCAAGTTTAGGATT	T	G	T // G	2	---	---	---	Sfix_Stridac_00717	Stridac_scaffold1723|size135576	41849	Symbiodinium fitti	Symbiodinium tridacnidorum	---	nuclear	0.634	recommended
AX-197983062	Affx-501393406	---	Stridac_scaffold731|size210639	129885	+	GTCAAGTTATGTCAGCGAGCTGTACCAGACTCGCA[C/T]GCCCCATGCAATATAGGGCCTAACTAGTTCGAAAT	T	C	T // C	2	---	---	---	Sfix_Stridac_00372	Stridac_scaffold731|size210639	129885	Symbiodinium fitti	Symbiodinium tridacnidorum	---	nuclear	0.656	recommended
AX-197984665	Affx-501394357	---	Stridac_scaffold5770|size38403	12336	+	TCAGTGTGTTATATTCAATGCATGGTTTTTGCTGC[A/G]TATGAATTGGCTTTCTGAGGAAGCGAAAGGCCACC	A	G	A // G	2	---	---	---	Sfix_Stridac_01323	Stridac_scaffold5770|size38403	12336	Symbiodinium fitti	Symbiodinium tridacnidorum	---	nuclear	0.62	recommended
AX-197983631	Affx-501393753	---	Stridac_scaffold1728|size135115	16835	+	TCCTGTGACTCGACTGCTGGGACTGTTTAAGGAAT[G/T]GCGTCTCGGCCGACTGCGGAGTGTCAGCAACCGAC	T	G	T // G	2	---	---	---	Sfix_Stridac_00719	Stridac_scaffold1728|size135115	16835	Symbiodinium fitti	Symbiodinium tridacnidorum	---	nuclear	0.696	recommended
AX-197984542	Affx-501394288	---	Stridac_scaffold4952|size49920	12755	+	CTGTGTCCGGAAAACATGTGAACTCAAGCTGTCAA[C/T]GGCATTCTTGGCGGAACTCGGCGAGGGAGGCGGTT	T	C	T // C	2	---	---	---	Sfix_Stridac_01254	Stridac_scaffold4952|size49920	12755	Symbiodinium fitti	Symbiodinium tridacnidorum	---	nuclear	0.69	recommended
AX-198081810	Affx-501394412	---	Stridac_scaffold6777|size27414	12415	+	AGGAGGCATGCTTGCGTACAGTGGGCCTTGGCGGC[A/G]TACTTCAGCATCACTCTGGCCAAAAGCCCTCGTCA	A	G	A // G	2	---	---	---	Sfix_Stridac_01378	Stridac_scaffold6777|size27414	12415	Symbiodinium fitti	Symbiodinium tridacnidorum	---	nuclear	0.63	recommended
AX-198083383	Affx-501395394	---	Sfitti_scaffold30|size51918	43333	+	GATTGTACGTGGCGTTCCCTATGCGGTAACATCGG[C/T]TTGTTTCCCTTATTCTCTAAGGTGTCCACATTACT	T	C	T // C	2	---	---	---	Sfix_Sfitti_0091	Sfitti_scaffold30|size51918	43333	Symbiodinium fitti	Symbiodinium fitti	1	nuclear	0.642	recommended
AX-197984255	Affx-501394107	---	Stridac_scaffold3561|size76010	33577	+	TTTGAGGATTCCGTGTTCTTGAGGGTGTTCGTTGC[A/C]ACTCGGGGGATTTTGAGTTTGAAGGTTGAGTGTAA	A	C	A // C	2	---	---	---	Sfix_Stridac_01073	Stridac_scaffold3561|size76010	33577	Symbiodinium fitti	Symbiodinium tridacnidorum	---	nuclear	0.662	recommended
AX-197986401	Affx-501395415	---	Sfitti_scaffold451|size27205	14531	+	CACCAACACTTAATTGTAAGATGATATACCTTTTG[A/G]TAATTATGAAGGGCTAAACTGGTTTCTGCTGCATC	A	G	A // G	2	---	---	---	Sfix_Sfitti_0112	Sfitti_scaffold451|size27205	14531	Symbiodinium fitti	Symbiodinium fitti	1	nuclear	0.682	recommended
AX-197986030	Affx-501395200	---	Stridac_scaffold4987|size50653	25124	+	TTTAAGCGAAAGGAAAATTTGTAATCAAGCTCGAA[A/T]TTGATAGTTAGCTTCATTATCTTATGCTTATCAGC	A	T	A // T	2	---	---	---	Sfix_Stridac_02166	Stridac_scaffold4987|size50653	25124	Symbiodinium fitti	Symbiodinium tridacnidorum	---	nuclear	0.704	recommended
AX-197983107	Affx-501393434	---	Stridac_scaffold815|size199869	18059	+	GCTCATTGCTGGACATCGCAAGTACGAGAACATGC[A/C]CTTGAGCAGCGCCACTGCTCGAAGCATGTGGCGCA	A	C	A // C	2	---	---	---	Sfix_Stridac_00400	Stridac_scaffold815|size199869	18059	Symbiodinium fitti	Symbiodinium tridacnidorum	---	nuclear	0.636	recommended
AX-197985757	Affx-501395032	---	Stridac_scaffold2703|size97573	59620	+	GTGGTATAAACTTGCTGGTAGATTCTTCATGTCTT[C/T]GTAGGCACAGCACAGCCATCGACCGCAAATGTTGG	T	C	T // C	2	---	---	---	Sfix_Stridac_01998	Stridac_scaffold2703|size97573	59620	Symbiodinium fitti	Symbiodinium tridacnidorum	---	nuclear	0.622	recommended
AX-197985156	Affx-501394647	---	Stridac_scaffold487|size245407	125369	+	CCCAAGAAGGACTTGAATTTAAACCTTTTGAAGCT[C/G]AGAACCCAAAAAAGGCATAGGCTTTAATAGCTTAT	C	G	C // G	2	---	---	---	Sfix_Stridac_01613	Stridac_scaffold487|size245407	125369	Symbiodinium fitti	Symbiodinium tridacnidorum	---	nuclear	0.678	recommended
AX-197984194	Affx-501394071	---	Stridac_scaffold3339|size81155	12183	+	GCGCCCAGTGGAAACCTTCCCACACCTATCAGAAA[A/C]CATACACTGGTCGGTAACCCCTAAATCCCTACCCC	A	C	A // C	2	---	---	---	Sfix_Stridac_01037	Stridac_scaffold3339|size81155	12183	Symbiodinium fitti	Symbiodinium tridacnidorum	---	nuclear	0.608	recommended
AX-197985852	Affx-501395093	---	Stridac_scaffold3279|size89848	59552	+	CGATTGCGAGCATCTATTCTCAAAGAAACTTCAAG[A/G]CATCTTGCTTGAACGTGGCAGCTGCGATCCAAATT	A	G	A // G	2	---	---	---	Sfix_Stridac_02059	Stridac_scaffold3279|size89848	59552	Symbiodinium fitti	Symbiodinium tridacnidorum	---	nuclear	0.628	recommended
AX-197984842	Affx-501394465	---	Stridac_scaffold10750|size5623	3052	+	GTCCAAACTAACCATCAATCCTCCGACACACGGCG[C/T]GCGTGTCCGGCCCTCCCGACGGTCGTGCGTGCTGA	T	C	T // C	2	---	---	---	Sfix_Stridac_01431	Stridac_scaffold10750|size5623	3052	Symbiodinium fitti	Symbiodinium tridacnidorum	---	nuclear	0.618	recommended
AX-197983669	Affx-501393777	---	Stridac_scaffold1796|size132051	98827	+	CTGTTACTGCCAACGGACTCTGCAGATAGGATGCT[C/T]AGGGAAGCCTGGCACCCTAGCCCGAGACCTCGTCA	T	C	T // C	2	---	---	---	Sfix_Stridac_00743	Stridac_scaffold1796|size132051	98827	Symbiodinium fitti	Symbiodinium tridacnidorum	---	nuclear	0.6	recommended
AX-197985694	Affx-501394997	---	Stridac_scaffold2470|size104874	28409	+	GGAAGTAGGTTGCAGGCTCATGTACTATCATTTAC[A/C]ACTTCTCCATGCGAAGGCCAGCAGCACGACTCCGA	A	C	A // C	2	---	---	---	Sfix_Stridac_01963	Stridac_scaffold2470|size104874	28409	Symbiodinium fitti	Symbiodinium tridacnidorum	---	nuclear	0.626	recommended
AX-197984615	Affx-501394327	---	Stridac_scaffold5387|size43799	7551	+	CCCTGAGATGACGATCACAAACTGTTTCATTTTCC[A/G]TGGTCACGGTAGCCTCAATGCAATCGTGGCAATGA	A	G	A // G	2	---	---	---	Sfix_Stridac_01293	Stridac_scaffold5387|size43799	7551	Symbiodinium fitti	Symbiodinium tridacnidorum	---	nuclear	0.61	recommended
AX-197984034	Affx-501393979	---	Stridac_scaffold2837|size124428	40755	+	GGCAGATACGAACTTCGGAACCGAAAACAAGAATT[C/T]CTCATGAGAAACATTGAACTGATGACCTGGATGAT	T	C	T // C	2	---	---	---	Sfix_Stridac_00945	Stridac_scaffold2837|size124428	40755	Symbiodinium fitti	Symbiodinium tridacnidorum	---	nuclear	0.688	recommended
AX-197983398	Affx-501393610	---	Stridac_scaffold1297|size160765	51067	+	GCCTGTGGAAGATGATACGGGCTTCTAGTAGTCCA[G/T]TGTGTGCACAGAGCATGGCATTGGCCCCACAGTCT	T	G	T // G	2	---	---	---	Sfix_Stridac_00576	Stridac_scaffold1297|size160765	51067	Symbiodinium fitti	Symbiodinium tridacnidorum	---	nuclear	0.65	recommended
AX-198082125	Affx-501394614	---	Stridac_scaffold379|size263800	33259	+	TATCGGCTCTCCCACACCTTGAGGCTCAGCCAGCG[A/G]ACATGGTATGGCGAGTGGTTCAAATGATGCGCCAG	A	G	A // G	2	---	---	---	Sfix_Stridac_01580	Stridac_scaffold379|size263800	33259	Symbiodinium fitti	Symbiodinium tridacnidorum	---	nuclear	0.636	recommended
AX-198083002	Affx-501395140	---	Stridac_scaffold4028|size65471	41561	+	GACATAGCAGCTTGTGATCCCCTGGTTTGCATGGG[C/T]TACAAGAAGCCTCCTTGAAGGGATTTCTTTAAGGG	T	C	T // C	2	---	---	---	Sfix_Stridac_02106	Stridac_scaffold4028|size65471	41561	Symbiodinium fitti	Symbiodinium tridacnidorum	---	nuclear	0.62	recommended
AX-197986527	Affx-501395498	---	Sfitti_scaffold793|size22555	21808	+	AGCCGTTTGGAGATTTGTGGGGAAAAGACTTTCCT[A/T]TACCTCTTTTGTTTTGTGCAGACGTCTGACAGGAG	A	T	A // T	2	---	---	---	Sfix_Sfitti_0195	Sfitti_scaffold793|size22555	21808	Symbiodinium fitti	Symbiodinium fitti	1	nuclear	0.634	recommended
AX-197984811	Affx-501394447	---	Stridac_scaffold7872|size18098	9615	+	TCTGTGTGCAGTGCGTTGCAGCAGACTATTCCATC[A/G]CTTGGGACACGGAGCAAAGGAGCCAGGGATGCGTC	A	G	A // G	2	---	---	---	Sfix_Stridac_01413	Stridac_scaffold7872|size18098	9615	Symbiodinium fitti	Symbiodinium tridacnidorum	---	nuclear	0.624	recommended
AX-197986481	Affx-501395467	---	Sfitti_scaffold706|size23613	17178	+	TTCAAATGGCATCAAACTTGGTTGAAACAGTTAAT[A/G]TCGGCTGTTGGCTTCAGCGGCTGTTGTTTTCCCTG	A	G	A // G	2	---	---	---	Sfix_Sfitti_0164	Sfitti_scaffold706|size23613	17178	Symbiodinium fitti	Symbiodinium fitti	1	nuclear	0.716	recommended
AX-197983519	Affx-501393686	---	Stridac_scaffold1527|size146247	75994	+	TCTTTTCTCAAGGAAAATTCCAGAGTGTAATCCAC[A/T]CACAGCTCCACACAAGCCATTTCGGTGCTTCCGTT	A	T	A // T	2	---	---	---	Sfix_Stridac_00652	Stridac_scaffold1527|size146247	75994	Symbiodinium fitti	Symbiodinium tridacnidorum	---	nuclear	0.662	recommended
AX-197985361	Affx-501394779	---	Stridac_scaffold1050|size179263	27289	+	TGGAGCGCTCTGGGCATTAGGGATAAGGAGCTCCA[C/G]AAAAGGTAGGTTATTGAGTAGGGCTCAAGGTTTAA	C	G	C // G	2	---	---	---	Sfix_Stridac_01745	Stridac_scaffold1050|size179263	27289	Symbiodinium fitti	Symbiodinium tridacnidorum	---	nuclear	0.618	recommended
AX-198079955	Affx-501393232	---	Stridac_scaffold347|size269112	163655	+	TTGTATAGGGTGCATGCGATTCTTCTGGGTACGGG[A/C]AAGATAGCTAGATCTGTGGGTACTTTCATTCCAGC	A	C	A // C	2	---	---	---	Sfix_Stridac_00198	Stridac_scaffold347|size269112	163655	Symbiodinium fitti	Symbiodinium tridacnidorum	---	nuclear	0.732	recommended
AX-198083067	Affx-501395184	---	Stridac_scaffold4737|size53604	32063	+	CAAGGGTCGCTCTCGGCCAGTTCCATCCCGTTCCT[G/T]GATAGATACACCATGGCTAATTTTTTACGCAAAAG	T	G	T // G	2	---	---	---	Sfix_Stridac_02150	Stridac_scaffold4737|size53604	32063	Symbiodinium fitti	Symbiodinium tridacnidorum	---	nuclear	0.676	recommended
AX-198080053	Affx-501393296	---	Stridac_scaffold485|size245695	152665	+	GTGCCGCCATTTCTTGCAAGCCGTGCATGCATGCG[A/C]TTCGAGTGGTTCTGGAAGGCTTGCACGCTTGTGCA	A	C	A // C	2	---	---	---	Sfix_Stridac_00262	Stridac_scaffold485|size245695	152665	Symbiodinium fitti	Symbiodinium tridacnidorum	---	nuclear	0.548	neutral
AX-197984489	Affx-501394257	---	Stridac_scaffold4604|size55348	14258	+	CATTTGTGTAGGCTTGTGCATATTCTCTGATCGTG[C/T]GCAAGGGTACCCAGGATGCTGTATGCCCAACTAGA	T	C	T // C	2	---	---	---	Sfix_Stridac_01223	Stridac_scaffold4604|size55348	14258	Symbiodinium fitti	Symbiodinium tridacnidorum	---	nuclear	0.606	recommended
AX-197983907	Affx-501393903	---	Stridac_scaffold2476|size104705	5909	+	AAGATACAAATACGAAGATGCAAATATGCGTGCAG[A/T]ATGTGTACACATACAAACAAACGGTGTGTGCATAC	A	T	A // T	2	---	---	---	Sfix_Stridac_00869	Stridac_scaffold2476|size104705	5909	Symbiodinium fitti	Symbiodinium tridacnidorum	---	nuclear	0.706	recommended
AX-197983068	Affx-501393410	---	Stridac_scaffold743|size208750	167710	+	TTGCTGTAGTACACAACGGAATCATATTCTCACCC[G/T]ACTCTTGCCCTTTGTGCCTAAATCCCGCAACACAG	T	G	T // G	2	---	---	---	Sfix_Stridac_00376	Stridac_scaffold743|size208750	167710	Symbiodinium fitti	Symbiodinium tridacnidorum	---	nuclear	0.692	recommended
AX-197984282	Affx-501394125	---	Stridac_scaffold3646|size73975	32676	+	CCGCCAAATAGGAGGCATGCAGATACATTTTCCAT[A/G]GACCACCCACTCATTCTGGGCATCTGTTTTCTGCA	A	G	A // G	2	---	---	---	Sfix_Stridac_01091	Stridac_scaffold3646|size73975	32676	Symbiodinium fitti	Symbiodinium tridacnidorum	---	nuclear	0.722	recommended
AX-198081741	Affx-501394369	---	Stridac_scaffold5868|size37253	36671	+	CTATGCGCGTAATTTCGGGTCCCGTTGGCTTTGAG[C/T]GCTTAGACTCTGACCCTACACTTCTTTGGTTGAGA	T	C	T // C	2	---	---	---	Sfix_Stridac_01335	Stridac_scaffold5868|size37253	36671	Symbiodinium fitti	Symbiodinium tridacnidorum	---	nuclear	0.678	recommended
AX-197985446	Affx-501394832	---	Stridac_scaffold1295|size304420	187539	+	ATAGGTCGAGTAATTGAGGCGCAAGGTGTGTGAGT[C/T]TCGAGCTCGGGGTCCAAGCTTTAGGAATTTAGGGC	T	C	T // C	2	---	---	---	Sfix_Stridac_01798	Stridac_scaffold1295|size304420	187539	Symbiodinium fitti	Symbiodinium tridacnidorum	---	nuclear	0.66	recommended
AX-198079805	Affx-501393154	---	Stridac_scaffold180|size327867	284124	+	GCAGGGAAGCACACACCTGGGTCACGACTCTGTTG[G/T]AGTTTTTGCCACTACAAGCTGACCTAGTCATTGCT	T	G	T // G	2	---	---	---	Sfix_Stridac_00120	Stridac_scaffold180|size327867	284124	Symbiodinium fitti	Symbiodinium tridacnidorum	---	nuclear	0.752	recommended
AX-198082185	Affx-501394652	---	Stridac_scaffold499|size243391	137729	+	CCTCGATGAACAGGCGTGCTCGGCGCCAGTTCTGT[C/T]CAAGAGGTGTGTCTTCGGGCACGAGTTTGTGGAGG	T	C	T // C	2	---	---	---	Sfix_Stridac_01618	Stridac_scaffold499|size243391	137729	Symbiodinium fitti	Symbiodinium tridacnidorum	---	nuclear	0.588	neutral
AX-197983423	Affx-501393626	---	Stridac_scaffold1354|size156945	64856	+	AACTATGCAACAGCCATGCGTGCATTAAGTTTTAG[C/T]CATAAGCTCATGCTAATTGCCAAAGTTTATAGTTC	T	C	T // C	2	---	---	---	Sfix_Stridac_00592	Stridac_scaffold1354|size156945	64856	Symbiodinium fitti	Symbiodinium tridacnidorum	---	nuclear	0.7	recommended
AX-197986573	Affx-501395525	---	Sfitti_scaffold898|size21434	19638	+	AATGCCCTGAAAAAGGTCAACCCAAAGCTCAAGAC[A/G]CAAATTGCAGTCGGAGGGTGGACTCATGAAGAAAA	A	G	A // G	2	---	---	---	Sfix_Sfitti_0222	Sfitti_scaffold898|size21434	19638	Symbiodinium fitti	Symbiodinium fitti	1	nuclear	0.6	recommended
AX-198081021	Affx-501393910	---	Stridac_scaffold2495|size104164	63957	+	TCATGCTGCGCTTCAAGTCCAGCAATGACTCCCGA[A/C]GTTTAAAAACCAAGAGTATACACTACATCCGAAGA	A	C	A // C	2	---	---	---	Sfix_Stridac_00876	Stridac_scaffold2495|size104164	63957	Symbiodinium fitti	Symbiodinium tridacnidorum	---	nuclear	0.772	recommended
AX-198083740	Affx-501395618	---	Sfitti_scaffold147249|size1337	1258	+	GTATCGAGATCAGGCCGGTGTCGCCAATCGAAAGT[A/G]GAACCTGAGCCCGTTAAACCGATACGAGTACAGTC	A	G	A // G	2	---	---	---	Spop_Sfitti_0089	Sfitti_scaffold147249|size1337	1258	Symbiodinium fitti	Symbiodinium fitti	1	nuclear	0.614	recommended
AX-197986283	Affx-501395350	---	Sfitti_scaffold157|size36299	15903	+	GCAGATCTGAAACATGTCAATTTTTCAGCCATGGT[C/G]ACTTATTCAAGAATCTTCTATGAAGGTCAAAATGG	C	G	C // G	2	---	---	---	Sfix_Sfitti_0047	Sfitti_scaffold157|size36299	15903	Symbiodinium fitti	Symbiodinium fitti	1	nuclear	0.682	recommended
AX-197984314	Affx-501394145	---	Stridac_scaffold3754|size71286	44210	+	CTTCAAACCTCGAGATGACAAAGCGAAAGCATGAC[A/G]ATGGAGAACGGCAGACAGCGCACACACATATCAAA	A	G	A // G	2	---	---	---	Sfix_Stridac_01111	Stridac_scaffold3754|size71286	44210	Symbiodinium fitti	Symbiodinium tridacnidorum	---	nuclear	0.764	recommended
AX-198079691	Affx-501393092	---	Stridac_scaffold83|size406137	85043	+	CGTAAATGCGCGCCGCGCACATGCTGATTATATTG[G/T]TTTTTACAGCCATTCATAGACTTCAAAGACCGAAA	T	G	T // G	2	---	---	---	Sfix_Stridac_00058	Stridac_scaffold83|size406137	85043	Symbiodinium fitti	Symbiodinium tridacnidorum	---	nuclear	0.764	recommended
AX-197984706	Affx-501394382	---	Stridac_scaffold6111|size34539	7711	+	GTTTCCTTTTGACATGGTCTATAGTACTGGTCTAT[A/G]AGTCCATGAAAGGAATGGGCTCTGACCGTCTGGAA	A	G	A // G	2	---	---	---	Sfix_Stridac_01348	Stridac_scaffold6111|size34539	7711	Symbiodinium fitti	Symbiodinium tridacnidorum	---	nuclear	0.754	recommended
AX-197984611	Affx-501394325	---	Stridac_scaffold5376|size44002	23851	+	AGCCCAATAGTAAGCTACAAGCCCTAAGACTTAAG[C/T]CTTTCGTGCGACACCACGAAAGGAAGCCTTTCGCT	T	C	T // C	2	---	---	---	Sfix_Stridac_01291	Stridac_scaffold5376|size44002	23851	Symbiodinium fitti	Symbiodinium tridacnidorum	---	nuclear	0.61	recommended
AX-198081548	Affx-501394251	---	Stridac_scaffold4566|size56024	19251	+	GGAACGGGAGTTGAAGGCTCCCAAAGATCGCAAGG[A/G]CAAAAGTATGTCCGGCAAGTCCGGCCAGGGCAAAG	A	G	A // G	2	---	---	---	Sfix_Stridac_01217	Stridac_scaffold4566|size56024	19251	Symbiodinium fitti	Symbiodinium tridacnidorum	---	nuclear	0.52	neutral
AX-197986739	Affx-501395632	---	Sfitti_scaffold6369|size9206	2993	+	TGGTTGCCATGACAATACAAAAATAGCAGAATCAC[A/T]ACCACACTTGAACATAACTGGTTGCCATGCCAATG	A	T	A // T	2	---	---	---	Spop_Sfitti_0103	Sfitti_scaffold6369|size9206	2993	Symbiodinium fitti	Symbiodinium fitti	1	nuclear	0.644	recommended
AX-197986478	Affx-501395465	---	Sfitti_scaffold706|size23613	16761	+	TTCAAAATCTTACTTGGACTAGAGCAAGCATAGAT[A/G]GTGCTGGGGAAATAATCTGCACTTAAAAAGTTTTA	A	G	A // G	2	---	---	---	Sfix_Sfitti_0162	Sfitti_scaffold706|size23613	16761	Symbiodinium fitti	Symbiodinium fitti	1	nuclear	0.762	recommended
AX-197986674	Affx-501395591	---	Sfitti_scaffold69500|size2405	1640	+	GGGCTCTGCATTGGTCAGATAAGCCGTTATAAGGG[A/C]CAGGGCCGGTACTAAAGTACGGTCTAGGTGGCCAT	A	C	A // C	2	---	---	---	Spop_Sfitti_0062	Sfitti_scaffold69500|size2405	1640	Symbiodinium fitti	Symbiodinium fitti	1	nuclear	0.656	recommended
AX-197982763	Affx-501393219	---	Stridac_scaffold307|size276609	252542	+	GCTCTCTAGCACCGGAAAATGTTGCATGACCTGGC[A/G]CGTAGATGACACCAAGGACGGAGAGGAGCCCTTCA	A	G	A // G	2	---	---	---	Sfix_Stridac_00185	Stridac_scaffold307|size276609	252542	Symbiodinium fitti	Symbiodinium tridacnidorum	---	nuclear	0.618	recommended
AX-197986323	Affx-501395374	---	Sfitti_scaffold2114|size15375	1599	+	GCTTCAAGCAACCGGTCACAGATCGCTTGAGATGA[C/T]AAATGAGCGTGCGCAGTCGCCCAGATGGATCACTA	T	C	T // C	2	---	---	---	Sfix_Sfitti_0071	Sfitti_scaffold2114|size15375	1599	Symbiodinium fitti	Symbiodinium fitti	1	nuclear	0.614	recommended
AX-197982983	Affx-501393359	---	Stridac_scaffold604|size227080	92041	+	CCCTAAACCGTTCCTTGAACGCAAAAAACCAAAGA[C/T]GCAAGCGGCTTAAATCTGCAAGTCTTCGGCTCCGC	T	C	T // C	2	---	---	---	Sfix_Stridac_00325	Stridac_scaffold604|size227080	92041	Symbiodinium fitti	Symbiodinium tridacnidorum	---	nuclear	0.716	recommended
AX-197983922	Affx-501393911	---	Stridac_scaffold2505|size103941	100224	+	AGCAACTGCACATAACTGCACAGCATGTTCGATTC[C/G]GACATACGGCAACCAAGAAGTACAGGGGACACAGA	C	G	C // G	2	---	---	---	Sfix_Stridac_00877	Stridac_scaffold2505|size103941	100224	Symbiodinium fitti	Symbiodinium tridacnidorum	---	nuclear	0.65	recommended
AX-197984028	Affx-501393975	---	Stridac_scaffold2827|size94211	58326	+	CGGACCCCTCAGAATAAGAAGAAAGGGAGCCGACA[C/T]GCAGGATGCAGACGTAAAGGACAGAAGGCAGTATT	T	C	T // C	2	---	---	---	Sfix_Stridac_00941	Stridac_scaffold2827|size94211	58326	Symbiodinium fitti	Symbiodinium tridacnidorum	---	nuclear	0.674	recommended
AX-197985771	Affx-501395040	---	Stridac_scaffold2758|size96041	29749	+	GTCTTAATCCGTTCTACAAATGGTTTTCTTTTTGA[A/G]AAATAGACGCGACCATTGAGATTCGTGCACCTGCG	A	G	A // G	2	---	---	---	Sfix_Stridac_02006	Stridac_scaffold2758|size96041	29749	Symbiodinium fitti	Symbiodinium tridacnidorum	---	nuclear	0.622	recommended
AX-197984373	Affx-501394179	---	Stridac_scaffold4013|size65773	10742	+	GGATCCCGAACCCGCAAAGGTAATGCTCCAACACT[C/T]TAATCCTGAACCTTGAATGACGCAGGGATTAGGGC	T	C	T // C	2	---	---	---	Sfix_Stridac_01145	Stridac_scaffold4013|size65773	10742	Symbiodinium fitti	Symbiodinium tridacnidorum	---	nuclear	0.65	recommended
AX-197983177	Affx-501393476	---	Stridac_scaffold953|size188656	159900	+	CTGCCTGACCATTGAAGTAAAACTGGCGATATCCG[A/C]GCCGAAGGGTCCACGTTGTCGCATGAAGCTAAAAT	A	C	A // C	2	---	---	---	Sfix_Stridac_00442	Stridac_scaffold953|size188656	159900	Symbiodinium fitti	Symbiodinium tridacnidorum	---	nuclear	0.7	recommended
AX-198034427	Affx-501365400	---	Stridac_scaffold10|size552251	142586	+	TCTCTGCAGTCTACAGTTTAGCACTCCAGTCTGTA[A/G]TTTCAAATCCTTTACCTGTCATCCTGTCTTCCGTC	A	G	A // G	2	---	---	---	Sfix_Stridac_00007	Stridac_scaffold10|size552251	142586	Symbiodinium fitti	Symbiodinium tridacnidorum	---	nuclear	0.712	recommended
AX-197985613	Affx-501394945	---	Stridac_scaffold2062|size120921	23944	+	GTTGAGAAGTCAGAGCTCAGCAAGAGCTATTTCCG[A/G]TTTCCTCTCTGCGCTCAAGGATTCGCCTTCGTCAC	A	G	A // G	2	---	---	---	Sfix_Stridac_01911	Stridac_scaffold2062|size120921	23944	Symbiodinium fitti	Symbiodinium tridacnidorum	---	nuclear	0.658	recommended
AX-197982876	Affx-501393289	---	Stridac_scaffold472|size247526	153339	+	AACCTCGTCTTGCGTTAGTCTTCGTTAAAGCTCAA[A/G]AGGGGCGGCTTGTAATCCAAGCTTGCTGCAGCTGC	A	G	A // G	2	---	---	---	Sfix_Stridac_00255	Stridac_scaffold472|size247526	153339	Symbiodinium fitti	Symbiodinium tridacnidorum	---	nuclear	0.686	recommended
AX-197984450	Affx-501394228	---	Stridac_scaffold4384|size59138	11510	+	GGCAGATTACCTGGATTACTACTACGGGACCGGTT[C/T]GCGTGGAGAGATGGCACTCGCAGCAGATGAGGAGC	T	C	T // C	2	---	---	---	Sfix_Stridac_01194	Stridac_scaffold4384|size59138	11510	Symbiodinium fitti	Symbiodinium tridacnidorum	---	nuclear	0.672	recommended
AX-198079914	Affx-501393211	---	Stridac_scaffold290|size281497	9765	+	CCGCAACTAAGCCTTGAAACCCCATGGTTCTAACG[C/G]GGAAGGCTGGATAGGGCAGGGCGAGGTGGGGTAGT	C	G	C // G	2	---	---	---	Sfix_Stridac_00177	Stridac_scaffold290|size281497	9765	Symbiodinium fitti	Symbiodinium tridacnidorum	---	nuclear	0.464	neutral
AX-197983276	Affx-501393539	---	Stridac_scaffold1112|size174273	173428	+	GTTCTATTATTTTGCTCGTCCTTGCATGTTCGCCT[A/T]GTGTAAACTTCCGAGGTCCGTATGGCCGTATTGCA	A	T	A // T	2	---	---	---	Sfix_Stridac_00505	Stridac_scaffold1112|size174273	173428	Symbiodinium fitti	Symbiodinium tridacnidorum	---	nuclear	0.634	recommended
AX-197982718	Affx-501393190	---	Stridac_scaffold247|size295191	11749	+	GCATGGGATTTGAAGCTTCATAGGGTGAAAGATAC[A/T]CCAGACATGAGCCAGAAAGCCAGCCAAGCCTGGCT	A	T	A // T	2	---	---	---	Sfix_Stridac_00156	Stridac_scaffold247|size295191	11749	Symbiodinium fitti	Symbiodinium tridacnidorum	---	nuclear	0.62	recommended
AX-197986445	Affx-501395442	---	Sfitti_scaffold639|size24443	23123	+	AATGTATTAACTTACACTTAAAATTGCACAGGGTT[A/G]CCTGCAAACAGGTAGCAGGCAGAACAAAGTTAAAA	A	G	A // G	2	---	---	---	Sfix_Sfitti_0139	Sfitti_scaffold639|size24443	23123	Symbiodinium fitti	Symbiodinium fitti	1	nuclear	0.658	recommended
AX-198079786	Affx-501393144	---	Stridac_scaffold169|size330684	30382	+	CAAACTGCGAACTACCATACCCCAGTTTCTCGACG[A/G]GTCTTTATGTATTATATCCCAAGTATAGAACGATG	A	G	A // G	2	---	---	---	Sfix_Stridac_00110	Stridac_scaffold169|size330684	30382	Symbiodinium fitti	Symbiodinium tridacnidorum	---	nuclear	0.684	recommended
AX-197984832	Affx-501394459	---	Stridac_scaffold8489|size13844	8832	+	CTGCCTGCATGTGCTATGTAGTTGTAACACTTCGC[C/T]GCGCATGTGCTTTTGCAGCAGTTAGTTGCACGATT	T	C	T // C	2	---	---	---	Sfix_Stridac_01425	Stridac_scaffold8489|size13844	8832	Symbiodinium fitti	Symbiodinium tridacnidorum	---	nuclear	0.65	recommended
AX-197984732	Affx-501394400	---	Stridac_scaffold6489|size30503	9762	+	CACTGCATGCCTGGTGTTGGATCGCAAAATCTCAC[C/T]TAAGAGGAGCTCCTTCTGCCAAGGCCGGCTACCAG	T	C	T // C	2	---	---	---	Sfix_Stridac_01366	Stridac_scaffold6489|size30503	9762	Symbiodinium fitti	Symbiodinium tridacnidorum	---	nuclear	0.664	recommended
AX-197982667	Affx-501393160	---	Stridac_scaffold184|size324474	191169	+	AGTATTGTTAGTATCACTCGTATTATCAGTATTAT[A/T]ACACTTGGCATTATTCTGATTGGCTGTACTACTAT	A	T	A // T	2	---	---	---	Sfix_Stridac_00126	Stridac_scaffold184|size324474	191169	Symbiodinium fitti	Symbiodinium tridacnidorum	---	nuclear	0.638	recommended
AX-197983262	Affx-501393530	---	Stridac_scaffold1091|size176033	52314	+	CCCGCACAACGTGCAAAGGAGTGTCATGACGTTCT[C/T]GTACAGTTTGTCCCATGATGCTTGGGCCCCTGTCC	T	C	T // C	2	---	---	---	Sfix_Stridac_00496	Stridac_scaffold1091|size176033	52314	Symbiodinium fitti	Symbiodinium tridacnidorum	---	nuclear	0.606	recommended
AX-197982634	Affx-501393141	---	Stridac_scaffold162|size336361	135405	+	TCTCCTTTGCGGTTTTGTCTAGCTGTCTAGTTTCG[A/C]GGCTGCGACGACTGGCTGAGGATTTTGGAGAAGGC	A	C	A // C	2	---	---	---	Sfix_Stridac_00107	Stridac_scaffold162|size336361	135405	Symbiodinium fitti	Symbiodinium tridacnidorum	---	nuclear	0.644	recommended
AX-197983684	Affx-501393787	---	Stridac_scaffold1841|size130230	88554	+	TGTACTGCCATGAGCCAGGATTCAGCCAGATCTCA[C/G]CCCCTTTCCCGTGCTCGAAGCCAAACCACTCGTAA	C	G	C // G	2	---	---	---	Sfix_Stridac_00753	Stridac_scaffold1841|size130230	88554	Symbiodinium fitti	Symbiodinium tridacnidorum	---	nuclear	0.608	recommended
AX-198080010	Affx-501393267	---	Stridac_scaffold425|size254471	83521	+	GAGAAGTGGCCCAAGGTTTCTCGTGCAAAGGTGCA[C/T]GCATCAAAACATGAGCTTCTCAAACTTGCTGCTGT	T	C	T // C	2	---	---	---	Sfix_Stridac_00233	Stridac_scaffold425|size254471	83521	Symbiodinium fitti	Symbiodinium tridacnidorum	---	nuclear	0.616	recommended
AX-197985080	Affx-501394605	---	Stridac_scaffold351|size330255	64496	+	ACGCGGCTGAAACACGGCATAGTCAGGCACGAGAT[C/T]GTCTGTTAGCACGGTGCAGCAACACCGGTCGCACG	T	C	T // C	2	---	---	---	Sfix_Stridac_01571	Stridac_scaffold351|size330255	64496	Symbiodinium fitti	Symbiodinium tridacnidorum	---	nuclear	0.61	recommended
AX-198080234	Affx-501393413	---	Stridac_scaffold747|size208259	19356	+	CAGACTCGGAAGACAAACCTAGCTGCAGTGCTCCA[A/G]TCCAGAAGTTTAGTAGAATAGGCACAAGATCAGAA	A	G	A // G	2	---	---	---	Sfix_Stridac_00379	Stridac_scaffold747|size208259	19356	Symbiodinium fitti	Symbiodinium tridacnidorum	---	nuclear	0.712	recommended
AX-197986142	Affx-501395263	---	Stridac_scaffold6675|size28391	16979	+	AACCCTAATGTTAGTTGCTGGCCGCCTTGCTTGCA[A/G]AGGAGACCTCAAAGCGAATCTGCCTGGCCTGGTCA	A	G	A // G	2	---	---	---	Sfix_Stridac_02229	Stridac_scaffold6675|size28391	16979	Symbiodinium fitti	Symbiodinium tridacnidorum	---	nuclear	0.624	recommended
AX-198080967	Affx-501393876	---	Stridac_scaffold2302|size110186	102927	+	TGTCACGGACTGGACTGGGTGGGGTTCTTGACGAC[A/G]TGGTCACGAATGCACGTGTGAGGCTGGAGAGCGTC	A	G	A // G	2	---	---	---	Sfix_Stridac_00842	Stridac_scaffold2302|size110186	102927	Symbiodinium fitti	Symbiodinium tridacnidorum	---	nuclear	0.534	neutral
AX-197986258	Affx-501395334	---	Sfitti_scaffold131|size37768	34812	+	ACAAATCATATGGGGGCAAAACGACTGAAATGTTG[G/T]CCGGAACGCACCAGACTTAAGTAGCGAGGATCGAC	T	G	T // G	2	---	---	---	Sfix_Sfitti_0031	Sfitti_scaffold131|size37768	34812	Symbiodinium fitti	Symbiodinium fitti	1	nuclear	0.672	recommended
AX-198080590	Affx-501393633	---	Stridac_scaffold1378|size155348	86691	+	TCTGCTTGCCTGATGTTTTCCGGTTGTTGTCAGGC[A/G]TTGTGTAGTCTGCGAGTTTTTCTGACGTGCTCGTA	A	G	A // G	2	---	---	---	Sfix_Stridac_00599	Stridac_scaffold1378|size155348	86691	Symbiodinium fitti	Symbiodinium tridacnidorum	---	nuclear	0.692	recommended
AX-197986344	Affx-501395385	---	Sfitti_scaffold265481|size547	492	+	CATTGTACTTGTTGAGAAGGAGGAAAAGTGTTCAA[C/T]CATTGATATTGCAGTACAGGCAGATGTTTGGCGTA	T	C	T // C	2	---	---	---	Sfix_Sfitti_0082	Sfitti_scaffold265481|size547	492	Symbiodinium fitti	Symbiodinium fitti	1	nuclear	0.694	recommended
AX-197982806	Affx-501393247	---	Stridac_scaffold373|size265335	106179	+	TATCATAAAGAAAGAAAATCATAAGCAATATAGGC[A/T]AGATAACAAGGAGCGTATAGCACAATACAAGAAAT	A	T	A // T	2	---	---	---	Sfix_Stridac_00213	Stridac_scaffold373|size265335	106179	Symbiodinium fitti	Symbiodinium tridacnidorum	---	nuclear	0.676	recommended
AX-197983779	Affx-501393837	---	Stridac_scaffold2098|size119283	42643	+	TAGACGGCTGAAGAGCGGGCTATGGATCTTAAGAA[C/T]GCCCAGCTGCAGCTAAAGCACCCTAAATGTTACGA	T	C	T // C	2	---	---	---	Sfix_Stridac_00803	Stridac_scaffold2098|size119283	42643	Symbiodinium fitti	Symbiodinium tridacnidorum	---	nuclear	0.672	recommended
AX-197983767	Affx-501393831	---	Stridac_scaffold2076|size120295	38746	+	GAATCGGAATTCTTGAGCCCAATTGTTGTTGAGGC[A/C]CTAAAAGGAAGGGGTCGATGAATCAGGGGTTTACA	A	C	A // C	2	---	---	---	Sfix_Stridac_00797	Stridac_scaffold2076|size120295	38746	Symbiodinium fitti	Symbiodinium tridacnidorum	---	nuclear	0.642	recommended
AX-197986807	Affx-501395676	---	Sfitti_scaffold87445|size2060	1599	+	GGTTTATAGTCCGTTATAAGGGCCTACAAGTGGCC[A/T]TGAATGGCCACTTGTAGGCCCGTAGTTATAATTTA	A	T	A // T	2	---	---	---	Spop_Sfitti_0150	Sfitti_scaffold87445|size2060	1599	Symbiodinium fitti	Symbiodinium fitti	1	nuclear	0.644	recommended
AX-198081640	Affx-501394308	---	Stridac_scaffold5183|size46461	33732	+	TTGTACTGACTGCATACGGTGTCCCTGCAGAAGTG[C/T]ATCATGCACAGAGCCCAACTTCCTCACCTTCTTCT	T	C	T // C	2	---	---	---	Sfix_Stridac_01274	Stridac_scaffold5183|size46461	33732	Symbiodinium fitti	Symbiodinium tridacnidorum	---	nuclear	0.664	recommended
AX-197986579	Affx-501395528	---	Sfitti_scaffold96|size40285	30051	+	AAATAAGAAATGTGAATTGACATGGGTTGAGGGCT[A/G]GGCCTTGTTGTGGATGCTGATCCCTGGGTACATAT	A	G	A // G	2	---	---	---	Sfix_Sfitti_0225	Sfitti_scaffold96|size40285	30051	Symbiodinium fitti	Symbiodinium fitti	1	nuclear	0.652	recommended
AX-197982966	Affx-501393350	---	Stridac_scaffold590|size229770	11230	+	TAGGCAGCCTTCCTGGACGATCTCTACAGTGTGAC[A/G]ACGCCCGGTCGTGCGCAGGAGGCTTTCGACACCGC	A	G	A // G	2	---	---	---	Sfix_Stridac_00316	Stridac_scaffold590|size229770	11230	Symbiodinium fitti	Symbiodinium tridacnidorum	---	nuclear	0.644	recommended
AX-197984351	Affx-501394165	---	Stridac_scaffold3887|size68439	22391	+	GGGCTTGCAGAGCGTATTATGGTTTCGGAGCTGGA[G/T]TTGGCAGTGCCCGCCTTTGCAGCACAACATCGACG	T	G	T // G	2	---	---	---	Sfix_Stridac_01131	Stridac_scaffold3887|size68439	22391	Symbiodinium fitti	Symbiodinium tridacnidorum	---	nuclear	0.642	recommended
AX-197982747	Affx-501393209	---	Stridac_scaffold286|size282102	261789	+	ACCAGGCATGCAAGGCTCCAGGAATTGTAATTAGG[C/G]CTGAAGGTCGCAGGTCGAGGGTTTCGCGCTGCGAA	C	G	C // G	2	---	---	---	Sfix_Stridac_00175	Stridac_scaffold286|size282102	261789	Symbiodinium fitti	Symbiodinium tridacnidorum	---	nuclear	0.652	recommended
AX-198082015	Affx-501394539	---	Stridac_scaffold162|size336361	47840	+	CAGTTCCCGAGAATGGGACTCGCACTGCCCAAGAC[A/G]AGATCATATTGTCGAGAGAGGGCTGGTAACTCGAA	A	G	A // G	2	---	---	---	Sfix_Stridac_01505	Stridac_scaffold162|size336361	47840	Symbiodinium fitti	Symbiodinium tridacnidorum	---	nuclear	0.638	recommended
AX-197983173	Affx-501393474	---	Stridac_scaffold948|size210940	56366	+	GCCCCCAGAAACCTCACCTCCACCCTTATCCTAAA[C/G]CCGAGACTGCACTTGACGGTTCTTGGAGGGCCTCT	C	G	C // G	2	---	---	---	Sfix_Stridac_00440	Stridac_scaffold948|size210940	56366	Symbiodinium fitti	Symbiodinium tridacnidorum	---	nuclear	0.614	recommended
AX-197984598	Affx-501394318	---	Stridac_scaffold5307|size44948	18440	+	GCCATTGATTGGTAATCACTTCCACCTCTTATTAA[C/T]GCCCCCCACAAACCTAAACACACTTTTCGGATAAA	T	C	T // C	2	---	---	---	Sfix_Stridac_01284	Stridac_scaffold5307|size44948	18440	Symbiodinium fitti	Symbiodinium tridacnidorum	---	nuclear	0.66	recommended
AX-197984674	Affx-501394363	---	Stridac_scaffold5826|size37854	32765	+	ACGGAGGTTTTGTTCGCGAGCATGAAGTTGCTGTG[C/T]GCGCACTACTGTCGCAGGACTCCCTACTGCGCATC	T	C	T // C	2	---	---	---	Sfix_Stridac_01329	Stridac_scaffold5826|size37854	32765	Symbiodinium fitti	Symbiodinium tridacnidorum	---	nuclear	0.622	recommended
AX-197986637	Affx-501395567	---	Sfitti_scaffold143438|size1372	601	+	TTGGGTTTTCGCAGTAAATCGTTAGTAAAATGGTG[C/T]AGTAGTCCCAGTCAAATCCAGTGGCCAAATGTAGG	T	C	T // C	2	---	---	---	Spop_Sfitti_0038	Sfitti_scaffold143438|size1372	601	Symbiodinium fitti	Symbiodinium fitti	1	nuclear	0.74	recommended
AX-197986762	Affx-501395647	---	Sfitti_scaffold2579|size14059	471	+	CAACCTGATCGTGACCCTCTCTGATTTCACTCTGT[C/T]GATGCATCAACACAACTATTAATGAGGCTGCTGCT	T	C	T // C	2	---	---	---	Spop_Sfitti_0118	Sfitti_scaffold2579|size14059	471	Symbiodinium fitti	Symbiodinium fitti	1	nuclear	0.606	recommended
AX-197985580	Affx-501394924	---	Stridac_scaffold1920|size126952	118555	+	GTTTTTTTGCAAAAAACCTGAACCTATTTTTTTAT[C/T]AGGCTTTTGAAGGCGGGCTCATAGGGTTGTCATGC	T	C	T // C	2	---	---	---	Sfix_Stridac_01890	Stridac_scaffold1920|size126952	118555	Symbiodinium fitti	Symbiodinium tridacnidorum	---	nuclear	0.668	recommended
AX-197983233	Affx-501393511	---	Stridac_scaffold1057|size178473	94153	+	CCCCCGCCAAGTACATGGTTGATGTCGGAAAACGA[A/C]GACGACGTCAGCGCGTCCGAAGATCCGTGCATTCA	A	C	A // C	2	---	---	---	Sfix_Stridac_00477	Stridac_scaffold1057|size178473	94153	Symbiodinium fitti	Symbiodinium tridacnidorum	---	nuclear	0.62	recommended
AX-197983051	Affx-501393399	---	Stridac_scaffold701|size214394	181795	+	TCGTAAACGCTCAAAGTATAAGCAAAACCCTACTC[A/G]AACTATTCTCTCCCCCGTACCCTGAACCCAAAAGA	A	G	A // G	2	---	---	---	Sfix_Stridac_00365	Stridac_scaffold701|size214394	181795	Symbiodinium fitti	Symbiodinium tridacnidorum	---	nuclear	0.664	recommended
AX-197985481	Affx-501394854	---	Stridac_scaffold1453|size150478	33727	+	AAGCCCAAATGGTAAAGCCATCGCAAAGAGTCTGG[G/T]GCCCGATCCCAGGCCTGGTCTTGGACACGGAGGAC	T	G	T // G	2	---	---	---	Sfix_Stridac_01820	Stridac_scaffold1453|size150478	33727	Symbiodinium fitti	Symbiodinium tridacnidorum	---	nuclear	0.66	recommended
AX-197982573	Affx-501393105	---	Stridac_scaffold100|size377046	147373	+	TTAAATAGATTCGCCATAATACGGGAGAAACAGCA[A/G]AGCTCCAAGAATCATAACAATACTGCTAATACTTA	A	G	A // G	2	---	---	---	Sfix_Stridac_00071	Stridac_scaffold100|size377046	147373	Symbiodinium fitti	Symbiodinium tridacnidorum	---	nuclear	0.704	recommended
AX-197983652	Affx-501393766	---	Stridac_scaffold1762|size133557	50783	+	GCCAGCGGCGGCCCTATTCAAAGAGTGATCTGAGA[A/G]GCATGGCATGGCCGTGGAAGCTTCGCAGCTGCGTC	A	G	A // G	2	---	---	---	Sfix_Stridac_00732	Stridac_scaffold1762|size133557	50783	Symbiodinium fitti	Symbiodinium tridacnidorum	---	nuclear	0.636	recommended
AX-197983675	Affx-501393781	---	Stridac_scaffold1809|size131635	37174	+	AGTGTTGCTTGTACAGAATGCTAGCCCATGGCATC[A/C]CAACTGTCGGGTGAGCGGCCAACAGAACCGGCACT	A	C	A // C	2	---	---	---	Sfix_Stridac_00747	Stridac_scaffold1809|size131635	37174	Symbiodinium fitti	Symbiodinium tridacnidorum	---	nuclear	0.662	recommended
AX-197982770	Affx-501393224	---	Stridac_scaffold327|size273122	127406	+	GGTCAGCATCTTGATGGTGATTGACTGTTTTCTAG[A/C]GCCTTGGCAGAAGTCGTTCGGCCGTCTGAACAGGC	A	C	A // C	2	---	---	---	Sfix_Stridac_00190	Stridac_scaffold327|size273122	127406	Symbiodinium fitti	Symbiodinium tridacnidorum	---	nuclear	0.684	recommended
AX-198080713	Affx-501393714	---	Stridac_scaffold1621|size140752	125555	+	CCCCTAAACCCTAAACCCCAGCAGATAAAGCCCTG[A/G]AACCTTCAAACGAGCCAGTGAGGCTTCCTTTCCTG	A	G	A // G	2	---	---	---	Sfix_Stridac_00680	Stridac_scaffold1621|size140752	125555	Symbiodinium fitti	Symbiodinium tridacnidorum	---	nuclear	0.604	recommended
AX-197984686	Affx-501394370	---	Stridac_scaffold5870|size37226	14102	+	TTCGTAGGCGCTGCTCAACAAGGCTTCACTGTTCT[G/T]ACCCACCAAGTCAATCTGCGGGCACCAGTCCCTGC	T	G	T // G	2	---	---	---	Sfix_Stridac_01336	Stridac_scaffold5870|size37226	14102	Symbiodinium fitti	Symbiodinium tridacnidorum	---	nuclear	0.536	neutral
AX-197986002	Affx-501395183	---	Stridac_scaffold4733|size53674	44671	+	CTTCGGCAAAATGTCGATGGAGGCGATGCTAGAGC[A/G]TGGAAGCGAGGCTCTTTCCGAGAGTCTGGCCAAAG	A	G	A // G	2	---	---	---	Sfix_Stridac_02149	Stridac_scaffold4733|size53674	44671	Symbiodinium fitti	Symbiodinium tridacnidorum	---	nuclear	0.518	neutral
AX-198082047	Affx-501394559	---	Stridac_scaffold213|size312138	167970	+	GCAAAACCCCTGAAGAAACAACCTGCGGCCGGGGG[A/G]AGGCAAGCTCAACCCTAATGAAATTTGCAACTGGG	A	G	A // G	2	---	---	---	Sfix_Stridac_01525	Stridac_scaffold213|size312138	167970	Symbiodinium fitti	Symbiodinium tridacnidorum	---	nuclear	0.62	recommended
AX-198079832	Affx-501393168	---	Stridac_scaffold206|size316438	94038	+	AAGCTGTCGACCCCAACAAGAAGGCACCAGGAGAG[A/T]TATGATGAGTGCCTCCTACAACAGTACGATGCAAC	A	T	A // T	2	---	---	---	Sfix_Stridac_00134	Stridac_scaffold206|size316438	94038	Symbiodinium fitti	Symbiodinium tridacnidorum	---	nuclear	0.668	recommended
AX-198080988	Affx-501393888	---	Stridac_scaffold2400|size107105	103814	+	GACAACGAGCGACCTCCAAGACGTTCCAGGTTTCG[C/T]TTTTTAAGACGTGTTTTCCTTCTATTCGCACAATC	T	C	T // C	2	---	---	---	Sfix_Stridac_00854	Stridac_scaffold2400|size107105	103814	Symbiodinium fitti	Symbiodinium tridacnidorum	---	nuclear	0.666	recommended
AX-197985475	Affx-501394850	---	Stridac_scaffold1443|size150950	45325	+	GCAGCAGCGCTTGCTCTGGTGCAGATGGAATCGGT[A/G]CTTCACATCAGCGCGGAGCACTATTCTGCCCTGCC	A	G	A // G	2	---	---	---	Sfix_Stridac_01816	Stridac_scaffold1443|size150950	45325	Symbiodinium fitti	Symbiodinium tridacnidorum	---	nuclear	0.518	neutral
AX-197983443	Affx-501393639	---	Stridac_scaffold1384|size154909	68693	+	ACGCATATCGGCGGTCGGCGAGTTGGACCAACTTC[C/T]CGCAACTCCCATCATTTGCCGCGCACTCCAAGGGA	T	C	T // C	2	---	---	---	Sfix_Stridac_00605	Stridac_scaffold1384|size154909	68693	Symbiodinium fitti	Symbiodinium tridacnidorum	---	nuclear	0.502	neutral
AX-197982523	Affx-501393075	---	Stridac_scaffold63|size430454	152004	+	CCCTCAAAGTCAAAACAGCATGGCGTTGAGGGTTA[C/G]GGGCTTCACGGATTTAGCGCTTGCAAAGGGGTTTA	C	G	C // G	2	---	---	---	Sfix_Stridac_00041	Stridac_scaffold63|size430454	152004	Symbiodinium fitti	Symbiodinium tridacnidorum	---	nuclear	0.582	neutral
AX-197983477	Affx-501393660	---	Stridac_scaffold1452|size150606	111841	+	TCGTGCTATCTACAGACGGTGAGTCCGTCGGCTAC[C/T]GCTGTCCTGGCACATCTCAGACACAGGCGTCGTCA	T	C	T // C	2	---	---	---	Sfix_Stridac_00626	Stridac_scaffold1452|size150606	111841	Symbiodinium fitti	Symbiodinium tridacnidorum	---	nuclear	0.472	neutral
AX-198083763	Affx-501395636	---	Sfitti_scaffold11514|size6787	1908	+	CCCTGCCTCACCTCCACGTAGTCTGAGCCACAGGA[A/T]GGTGACGGTTGAAGTTCAAAGGACGTAAAAGTCAA	A	T	A // T	2	---	---	---	Spop_Sfitti_0107	Sfitti_scaffold11514|size6787	1908	Symbiodinium fitti	Symbiodinium fitti	1	nuclear	0.66	recommended
AX-197986125	Affx-501395252	---	Stridac_scaffold6377|size31682	10018	+	TCTATAAATCCAAGCCCTGAGCCCATAACCCGTGG[A/C]CATTGAACTAATATAGGGCCTAAATAATTACCAAC	A	C	A // C	2	---	---	---	Sfix_Stridac_02218	Stridac_scaffold6377|size31682	10018	Symbiodinium fitti	Symbiodinium tridacnidorum	---	nuclear	0.456	neutral
AX-197982782	Affx-501393233	---	Stridac_scaffold351|size330255	15291	+	CAACCTCCAGGCGAGATCGTGTCCTGTACTGGCAT[A/G]AGTGTGCCGTCACTGCTGCTGCTGCTGCTGCTGCG	A	G	A // G	2	---	---	---	Sfix_Stridac_00199	Stridac_scaffold351|size330255	15291	Symbiodinium fitti	Symbiodinium tridacnidorum	---	nuclear	0.426	neutral
AX-197985510	Affx-501394875	---	Stridac_scaffold1586|size142820	99111	+	CCGTGGATCGGGAGGCCACAGAAGTGAACACAGAT[G/T]GAAGCCCGAAGCCCGAAGGTCAACGGCCTGGACGT	T	G	T // G	2	---	---	---	Sfix_Stridac_01841	Stridac_scaffold1586|size142820	99111	Symbiodinium fitti	Symbiodinium tridacnidorum	---	nuclear	0.596	neutral
AX-197986161	Affx-501395274	---	Stridac_scaffold7011|size25064	22953	+	TTCGTGCTGCTTTCACTTTTTCACCCTCGCAGGGA[G/T]TGGAGTCCTTTTGAAGTTTGGGGTTTTCGCACCCA	T	G	T // G	2	---	---	---	Sfix_Stridac_02240	Stridac_scaffold7011|size25064	22953	Symbiodinium fitti	Symbiodinium tridacnidorum	---	nuclear	0.518	neutral
AX-197984397	Affx-501394194	---	Stridac_scaffold4095|size64285	56777	+	TCCCTCGCCCTTTGTCACCCTTAGCTCTGGAGCCA[C/T]GCTGACCCGAGGCCTTGCCCTTGCCTTTGCCGCGC	T	C	T // C	2	---	---	---	Sfix_Stridac_01160	Stridac_scaffold4095|size64285	56777	Symbiodinium fitti	Symbiodinium tridacnidorum	---	nuclear	0.504	neutral
AX-197986338	Affx-501395382	---	Sfitti_scaffold254163|size608	84	+	GCATTCAGTTGCTTTCATCTTTACCTTGGCTGCGG[C/T]TTTCATCCCACACCCTGAATCCTGGCTCCTGTTAC	T	C	T // C	2	---	---	---	Sfix_Sfitti_0079	Sfitti_scaffold254163|size608	84	Symbiodinium fitti	Symbiodinium fitti	1	nuclear	0.562	neutral
AX-197984146	Affx-501394044	---	Stridac_scaffold3200|size84249	31670	+	GGCGATCGCATGCGAGCTTCTGATGCTGTGTGTGC[A/G]AGTTGGGGTTTTGGGTGGGTTGGGGTTAAGGGGCT	A	G	A // G	2	---	---	---	Sfix_Stridac_01010	Stridac_scaffold3200|size84249	31670	Symbiodinium fitti	Symbiodinium tridacnidorum	---	nuclear	0.512	neutral
AX-197982710	Affx-501393185	---	Stridac_scaffold240|size297617	137657	+	GGCTCGAAACCATGATTGCCGGGCTTGGGGACCAT[G/T]AATGTGCCCTAAACCCTACACCAGAAGCAAGGTGT	T	G	T // G	2	---	---	---	Sfix_Stridac_00151	Stridac_scaffold240|size297617	137657	Symbiodinium fitti	Symbiodinium tridacnidorum	---	nuclear	0.51	neutral
AX-197982908	Affx-501393311	---	Stridac_scaffold500|size243297	131866	+	AGCGTTTGCTGCTGCGGGGGGTGGAGAAAAACCCT[A/T]AACCCTAAACCCCTAAACTACCAGTACCTGCTGGA	A	T	A // T	2	---	---	---	Sfix_Stridac_00277	Stridac_scaffold500|size243297	131866	Symbiodinium fitti	Symbiodinium tridacnidorum	---	nuclear	0.456	neutral
AX-197985123	Affx-501394629	---	Stridac_scaffold426|size254145	33045	+	AAGATCCAATAAGAAGGTCCCTGGAAGCTTAGGGT[C/T]CTGTACGAGGGTTTAGGGCGAAGTAAGGGATGTAC	T	C	T // C	2	---	---	---	Sfix_Stridac_01595	Stridac_scaffold426|size254145	33045	Symbiodinium fitti	Symbiodinium tridacnidorum	---	nuclear	0.524	neutral
AX-197986687	Affx-501395600	---	Sfitti_scaffold273|size31224	2085	+	AGCTCTGAAGATTCAGATTCAGATTCAGATGATGA[A/G]CCAAAAAGAAAGAGAAAAAAGAGATGATGAAGTGT	A	G	A // G	2	---	---	---	Spop_Sfitti_0071	Sfitti_scaffold273|size31224	2085	Symbiodinium fitti	Symbiodinium fitti	1	nuclear	0.586	neutral
AX-197985158	Affx-501394649	---	Stridac_scaffold494|size243798	202254	+	AAGCTCATCTAACCCCAAATCACAGATATCCGACT[C/G]AAGTTCAAATAACACCCTGAACCCTAAACCCCTAA	C	G	C // G	2	---	---	---	Sfix_Stridac_01615	Stridac_scaffold494|size243798	202254	Symbiodinium fitti	Symbiodinium tridacnidorum	---	nuclear	0.516	neutral
AX-197984079	Affx-501394008	---	Stridac_scaffold3041|size88258	22403	+	ATATATGATCATAACAATAACAACTATTATTATTA[G/T]TTGTATTATTATTAATATTACTACTATTATTATTA	T	G	T // G	2	---	---	---	Sfix_Stridac_00974	Stridac_scaffold3041|size88258	22403	Symbiodinium fitti	Symbiodinium tridacnidorum	---	nuclear	0.544	neutral
AX-197982549	Affx-501393091	---	Stridac_scaffold83|size406137	73698	+	CGAAGCCCACGCCAAGCGCCACCGAGAATACCAAC[C/T]TCCTCTGTCATAAGAGGGCTTTGGGGTTTAGGGCC	T	C	T // C	2	---	---	---	Sfix_Stridac_00057	Stridac_scaffold83|size406137	73698	Symbiodinium fitti	Symbiodinium tridacnidorum	---	nuclear	0.57	neutral
AX-197985677	Affx-501394984	---	Stridac_scaffold2361|size108318	2061	+	GTTGGAGCTGTAGGATGTTGAGTTAAGGGATTTGC[A/C]ATTTAGGATTTTGGGCTCAAGATTTGGGGGTTTCC	A	C	A // C	2	---	---	---	Sfix_Stridac_01950	Stridac_scaffold2361|size108318	2061	Symbiodinium fitti	Symbiodinium tridacnidorum	---	nuclear	0.666	recommended
AX-197984982	Affx-501394548	---	Stridac_scaffold184|size324474	24855	+	GCTTCGGGAAGTTTAGAACTTTAGGGAACGCTGGG[G/T]AATCGGTTTAGGATCTTGGGTTTACGGTTTAGGGT	T	G	T // G	2	---	---	---	Sfix_Stridac_01514	Stridac_scaffold184|size324474	24855	Symbiodinium fitti	Symbiodinium tridacnidorum	---	nuclear	0.596	neutral
AX-197983826	Affx-501393862	---	Stridac_scaffold2211|size113965	52721	+	AGATTGTCGCGGCAATGGTCCGGCAACTGGGCTTC[A/G]AAAAACCCTAAACCCAAATCCCTAAACTGGGTAAT	A	G	A // G	2	---	---	---	Sfix_Stridac_00828	Stridac_scaffold2211|size113965	52721	Symbiodinium fitti	Symbiodinium tridacnidorum	---	nuclear	0.416	neutral
AX-197985571	Affx-501394918	---	Stridac_scaffold1865|size128972	9031	+	TCTTTGGTTGTTATATTCCCTATAAGAAACAGCTA[A/T]AATTCTAATTTTTGCTAGGGGTCTGAGTTGAGTAC	A	T	A // T	2	---	---	---	Sfix_Stridac_01884	Stridac_scaffold1865|size128972	9031	Symbiodinium fitti	Symbiodinium tridacnidorum	---	nuclear	0.63	recommended
AX-197986149	Affx-501395267	---	Stridac_scaffold6853|size26800	11831	+	ATTCGGTAATTGGGCTTCGGGGATCCTTACGATTT[A/G]GGGGTTTAAGGTTTAGGGTTTTGAATTTTTCGGGC	A	G	A // G	2	---	---	---	Sfix_Stridac_02233	Stridac_scaffold6853|size26800	11831	Symbiodinium fitti	Symbiodinium tridacnidorum	---	nuclear	0.612	recommended
AX-197983954	Affx-501393932	---	Stridac_scaffold2606|size100659	54877	+	TTCGAGTTCGCCTTTCATTTCCCTGGCACACCCTT[A/G]TCATGGGGGTGACCGAAAATAGGGGTACCCTAAAT	A	G	A // G	2	---	---	---	Sfix_Stridac_00898	Stridac_scaffold2606|size100659	54877	Symbiodinium fitti	Symbiodinium tridacnidorum	---	nuclear	0.502	neutral
AX-197984187	Affx-501394067	---	Stridac_scaffold3323|size81561	62196	+	GATGAGAGGGGTGATCCGAAGGCTGTGAACCCTCG[A/G]TCTGAAGAACCCAAACCCAAAACCCTAGGCTCAGG	A	G	A // G	2	---	---	---	Sfix_Stridac_01033	Stridac_scaffold3323|size81561	62196	Symbiodinium fitti	Symbiodinium tridacnidorum	---	nuclear	0.45	neutral
AX-197985591	Affx-501394931	---	Stridac_scaffold1980|size124287	37376	+	CCTGCTTGCAGCTGCATGCTTCGAAGCTTACTCGG[A/T]GGTTCATGGGTAGTTATTGTTAACTTACTTATAAC	A	T	A // T	2	---	---	---	Sfix_Stridac_01897	Stridac_scaffold1980|size124287	37376	Symbiodinium fitti	Symbiodinium tridacnidorum	---	nuclear	0.43	neutral
AX-197985470	Affx-501394847	---	Stridac_scaffold1436|size151661	59315	+	GGCTTCGGAACCTGGCATCTTGGTATGCAATCGGG[C/T]CATCGGGTGGTGTAAACCCTGAGCCCGGCCCAACA	T	C	T // C	2	---	---	---	Sfix_Stridac_01813	Stridac_scaffold1436|size151661	59315	Symbiodinium fitti	Symbiodinium tridacnidorum	---	nuclear	0.568	neutral
AX-198081389	Affx-501394147	---	Stridac_scaffold3773|size70634	25650	+	GTCGGGCGAGTGTATACAGGGCTCCTGAGGAATCT[G/T]GGTAAGGGTATGATTGCAGGATCCAAACCCAAAGC	T	G	T // G	2	---	---	---	Sfix_Stridac_01113	Stridac_scaffold3773|size70634	25650	Symbiodinium fitti	Symbiodinium tridacnidorum	---	nuclear	0.68	recommended
AX-198079669	Affx-501393080	---	Stridac_scaffold72|size417860	90037	+	CAGATTCTCGAGTTGCGTTGGGCTGCATGAGTATG[C/G]GTGTCGAAAGTCTTTGCTCGTTCATTCAAATTCAT	C	G	C // G	2	---	---	---	Sfix_Stridac_00046	Stridac_scaffold72|size417860	90037	Symbiodinium fitti	Symbiodinium tridacnidorum	---	nuclear	0.638	recommended
AX-198081156	Affx-501393993	---	Stridac_scaffold2918|size91686	2959	+	GCTGGCCCGGACCCTTGCATTCACTGCGAGTCCTG[A/C]ATGCCATGGGAGGTCATGTCCGATGAAGCAACAAC	A	C	A // C	2	---	---	---	Sfix_Stridac_00959	Stridac_scaffold2918|size91686	2959	Symbiodinium fitti	Symbiodinium tridacnidorum	---	nuclear	0.684	recommended
AX-197984941	Affx-501394524	---	Stridac_scaffold119|size363611	78732	+	CTCCAACACCTCAGCAACCCTAAGAACCTGAAGCC[C/T]TAAACACCTGGCCCTACCCTAAACCCTTGACCCCA	T	C	T // C	2	---	---	---	Sfix_Stridac_01490	Stridac_scaffold119|size363611	78732	Symbiodinium fitti	Symbiodinium tridacnidorum	---	nuclear	0.572	neutral
AX-197982679	Affx-501393167	---	Stridac_scaffold204|size318514	86197	+	GATACCTCGGCCTTCTCTGGTTTATTGTCTGCGTC[A/C]CCTAAACCCTAAAACCCTAAAGCCCTAAACTCCAA	A	C	A // C	2	---	---	---	Sfix_Stridac_00133	Stridac_scaffold204|size318514	86197	Symbiodinium fitti	Symbiodinium tridacnidorum	---	nuclear	0.546	neutral
AX-197985163	Affx-501394653	---	Stridac_scaffold501|size330667	216768	+	CCCTGTTTTCTGCCGGCGTTCAGGACAGAGCCCAA[C/T]GGTGCCTATAGATCCCTTAAAGGAACCCGTATAGT	T	C	T // C	2	---	---	---	Sfix_Stridac_01619	Stridac_scaffold501|size330667	216768	Symbiodinium fitti	Symbiodinium tridacnidorum	---	nuclear	0.526	neutral
AX-198079953	Affx-501393231	---	Stridac_scaffold346|size269342	201254	+	TCTTTGCCGTTGAAGAAGGTCCACGGTGCCCTGCT[A/C]CTCCTGGAAGCGATTGTGTAACTCAAACAAATCCA	A	C	A // C	2	---	---	---	Sfix_Stridac_00197	Stridac_scaffold346|size269342	201254	Symbiodinium fitti	Symbiodinium tridacnidorum	---	nuclear	0.72	recommended
AX-198083258	Affx-501395308	---	Sfitti_scaffold1027|size20441	13541	+	ATTCCGGCCCCTTAAAGGTGATCGGAGCCTTTAAT[C/T]AATAACTATGATTAAACTGTAACGCTATTTCTACT	T	C	T // C	2	---	---	---	Sfix_Sfitti_0005	Sfitti_scaffold1027|size20441	13541	Symbiodinium fitti	Symbiodinium fitti	1	nuclear	0.678	recommended
AX-197982907	Affx-501393310	---	Stridac_scaffold498|size321680	73809	+	AGGTAAAGACTCACATCTGCTGCAGAAGTTGCATC[C/T]TCAAAAACCTCGAACCCTGAACATCAAGCCCCAAA	T	C	T // C	2	---	---	---	Sfix_Stridac_00276	Stridac_scaffold498|size321680	73809	Symbiodinium fitti	Symbiodinium tridacnidorum	---	nuclear	0.554	neutral
AX-197986301	Affx-501395360	---	Sfitti_scaffold183708|size1040	991	+	TAATACTTCTGCTGCTGCACTACTGCTAGTCAGTT[A/T]CGACTACTGCTTCTACTAATACAACTCTCACCACT	A	T	A // T	2	---	---	---	Sfix_Sfitti_0057	Sfitti_scaffold183708|size1040	991	Symbiodinium fitti	Symbiodinium fitti	1	nuclear	0.518	neutral
AX-197985878	Affx-501395109	---	Stridac_scaffold3550|size76246	6135	+	CCAGAACTCTCAACTGGAAGGTACGCCCAGCCGCC[A/C]AAAAAAATATAGAAAGTAGAACCCCTAATTCGGGA	A	C	A // C	2	---	---	---	Sfix_Stridac_02075	Stridac_scaffold3550|size76246	6135	Symbiodinium fitti	Symbiodinium tridacnidorum	---	nuclear	0.456	neutral
AX-197986091	Affx-501395233	---	Stridac_scaffold5953|size36444	6860	+	ATAAGGGTTTGGCGCATACTATTCTATAGTTATAA[G/T]AAGAAACCACCAACAAATAGTATAGGTAATTATTG	T	G	T // G	2	---	---	---	Sfix_Stridac_02199	Stridac_scaffold5953|size36444	6860	Symbiodinium fitti	Symbiodinium tridacnidorum	---	nuclear	0.598	neutral
AX-197985147	Affx-501394641	---	Stridac_scaffold460|size249430	77142	+	AGCTAACACACCCTCACACTCAAGCACTAAACACA[A/C]GGGCTAATCAAAACCCTGAGCCCTTGCAGAACCCT	A	C	A // C	2	---	---	---	Sfix_Stridac_01607	Stridac_scaffold460|size249430	77142	Symbiodinium fitti	Symbiodinium tridacnidorum	---	nuclear	0.596	neutral
AX-197983303	Affx-501393554	---	Stridac_scaffold1157|size168687	7078	+	TCACCAAACCGATACCTATACCACAGGGGCCTTAA[C/G]AACTTTTAAGAATTACCTATACTATTTTGGTGGTT	C	G	C // G	2	---	---	---	Sfix_Stridac_00520	Stridac_scaffold1157|size168687	7078	Symbiodinium fitti	Symbiodinium tridacnidorum	---	nuclear	0.562	neutral
AX-198082931	Affx-501395096	---	Stridac_scaffold3323|size81561	32636	+	CAATGGACCATAGTAACCATAATAGCAATAAAAAC[A/T]ACAATAACTCTCATAACTACATACCCTTGATAACT	A	T	A // T	2	---	---	---	Sfix_Stridac_02062	Stridac_scaffold3323|size81561	32636	Symbiodinium fitti	Symbiodinium tridacnidorum	---	nuclear	0.7	recommended
AX-198082481	Affx-501394836	---	Stridac_scaffold1316|size159691	49308	+	GGAGGCACAGACTCCCGATGCTGTCTTGGTCTCCT[A/G]GAGCATCACCAAGTTGCAGCCCTCTTGCTGGAACT	A	G	A // G	2	---	---	---	Sfix_Stridac_01802	Stridac_scaffold1316|size159691	49308	Symbiodinium fitti	Symbiodinium tridacnidorum	---	nuclear	0.588	neutral
AX-197983662	Affx-501393772	---	Stridac_scaffold1780|size132535	24066	+	ATTGTACATATTCAGGCCTCATCAATTCGGGCAGC[A/G]CGAGCTCAACAAGACTTCCCACGCCCAAAGATCTG	A	G	A // G	2	---	---	---	Sfix_Stridac_00738	Stridac_scaffold1780|size132535	24066	Symbiodinium fitti	Symbiodinium tridacnidorum	---	nuclear	0.638	recommended
AX-197982697	Affx-501393178	---	Stridac_scaffold226|size304803	204574	+	CCACGAGAGATGCTCTCTGGCACTGCCCAAGACTT[C/T]TGCGGGTGAGTTTCGACCTGCATCGACTGGAATTC	T	C	T // C	2	---	---	---	Sfix_Stridac_00144	Stridac_scaffold226|size304803	204574	Symbiodinium fitti	Symbiodinium tridacnidorum	---	nuclear	0.558	neutral
AX-197986023	Affx-501395196	---	Stridac_scaffold4878|size51172	34513	+	ACACGACGTCCACGCCCACAATGACACCTGAACTA[A/G]GCTTCGGCAAAGGACGTGACTGGCACGCCCCGCAC	A	G	A // G	2	---	---	---	Sfix_Stridac_02162	Stridac_scaffold4878|size51172	34513	Symbiodinium fitti	Symbiodinium tridacnidorum	---	nuclear	0.576	neutral
AX-197985477	Affx-501394851	---	Stridac_scaffold1445|size150830	110358	+	GCCGGGTCTGTAATATTATAGACCCCCTAGAGTAG[A/G]CCCTGAGCCTAAGCCCATGTTGCGGTTGAATCCTT	A	G	A // G	2	---	---	---	Sfix_Stridac_01817	Stridac_scaffold1445|size150830	110358	Symbiodinium fitti	Symbiodinium tridacnidorum	---	nuclear	0.568	neutral
AX-197985561	Affx-501394911	---	Stridac_scaffold1813|size131409	122189	+	AGACAAGCCTAGCTGTGGGAGAACGGAGCGAATGC[A/G]ATGATAGGTACTGGATGCACAGGGGCGAGCCCGCC	A	G	A // G	2	---	---	---	Sfix_Stridac_01877	Stridac_scaffold1813|size131409	122189	Symbiodinium fitti	Symbiodinium tridacnidorum	---	nuclear	0.468	neutral
AX-197984812	Affx-501394448	---	Stridac_scaffold7877|size18057	14203	+	CTTGAGGTGCTCCTGTCCTCGTCCAAGCTTCACAG[A/G]GAGCTTCGTGTGACCTTGGGCACACCTGCCCCCAA	A	G	A // G	2	---	---	---	Sfix_Stridac_01414	Stridac_scaffold7877|size18057	14203	Symbiodinium fitti	Symbiodinium tridacnidorum	---	nuclear	0.482	neutral
AX-197984064	Affx-501393998	---	Stridac_scaffold2927|size91531	27371	+	CCAAAGGTAAGTTCATCGCATCTGATGCGCTGCAC[A/C]ACACTTTCCTCGACTCCGCCGCTTCAATCGTCCTA	A	C	A // C	2	---	---	---	Sfix_Stridac_00964	Stridac_scaffold2927|size91531	27371	Symbiodinium fitti	Symbiodinium tridacnidorum	---	nuclear	0.62	recommended
AX-197986108	Affx-501395242	---	Stridac_scaffold6130|size34377	18257	+	AGAGGGGCAATGCTTGGATATATTTATACAAATCA[C/T]CATGAACAGTGACAAACTGGTGAAACACATGATAA	T	C	T // C	2	---	---	---	Sfix_Stridac_02208	Stridac_scaffold6130|size34377	18257	Symbiodinium fitti	Symbiodinium tridacnidorum	---	nuclear	0.694	recommended
AX-197986540	Affx-501395506	---	Sfitti_scaffold8388|size7909	2905	+	CTTGCGCATGCGCAAAACCATGTCACCCGCTGCTA[C/T]TGCCTTGGTTGTGCGCAGGCGTAAGATCACAGCTA	T	C	T // C	2	---	---	---	Sfix_Sfitti_0203	Sfitti_scaffold8388|size7909	2905	Symbiodinium fitti	Symbiodinium fitti	1	nuclear	0.526	neutral
AX-198080257	Affx-501393426	---	Stridac_scaffold782|size202252	97216	+	CTCGACGAAGGCTTGCTAGACTGGGGAAGCTGCAA[C/T]TCGGTACTTCGGAGTGCTACATTGCAGACAACCGC	T	C	T // C	2	---	---	---	Sfix_Stridac_00392	Stridac_scaffold782|size202252	97216	Symbiodinium fitti	Symbiodinium tridacnidorum	---	nuclear	0.63	recommended
AX-198081312	Affx-501394098	---	Stridac_scaffold3514|size77188	63005	+	CCGCACAGCCGGGTTTCTACGTTCTCACGGGCCAG[C/T]GGACCGGAGGCGAGAGCTATGTGAAGGGCCTGCTT	T	C	T // C	2	---	---	---	Sfix_Stridac_01064	Stridac_scaffold3514|size77188	63005	Symbiodinium fitti	Symbiodinium tridacnidorum	---	nuclear	0.476	neutral
AX-197983388	Affx-501393604	---	Stridac_scaffold1276|size166824	164209	+	TTCAACTATCCGGTGGGTTTAGAGCTTACTGCGAC[A/G]TGGGGTTACCACAGGTTAATCAGGAAAGCATATCG	A	G	A // G	2	---	---	---	Sfix_Stridac_00570	Stridac_scaffold1276|size166824	164209	Symbiodinium fitti	Symbiodinium tridacnidorum	---	nuclear	0.526	neutral
AX-197984726	Affx-501394395	---	Stridac_scaffold6388|size31594	18211	+	CCTGAACCTCCAAGTAGGGTACATGGATTGGTGTT[G/T]CTTTGTAGAGTGACCAAGGCCGTGGCTGCAGGAGC	T	G	T // G	2	---	---	---	Sfix_Stridac_01361	Stridac_scaffold6388|size31594	18211	Symbiodinium fitti	Symbiodinium tridacnidorum	---	nuclear	0.538	neutral
AX-197985260	Affx-501394712	---	Stridac_scaffold727|size210853	16142	+	CCACAGGCGGTGCTGGTGCAGTCTGCGTCTTCGAT[A/G]GCCATACGCGGGCAGGGGGCTGAGCTTGCCAAGCC	A	G	A // G	2	---	---	---	Sfix_Stridac_01678	Stridac_scaffold727|size210853	16142	Symbiodinium fitti	Symbiodinium tridacnidorum	---	nuclear	0.496	neutral
AX-198082946	Affx-501395104	---	Stridac_scaffold3449|size78518	32218	+	CTTTCGGCTTCGCGGTTCGGGGTATGGGCTTTGAA[A/G]CTTAGAACTTCAGAGTTAAGGTTCAGGGCTTATTA	A	G	A // G	2	---	---	---	Sfix_Stridac_02070	Stridac_scaffold3449|size78518	32218	Symbiodinium fitti	Symbiodinium tridacnidorum	---	nuclear	0.556	neutral
AX-198081998	Affx-501394528	---	Stridac_scaffold139|size349523	258058	+	CGCGAAGCCCCAACTTCTAAGACTGTTGCAGCACC[A/G]CGAATCCTGGAGCTTAAGGATATTGGGTTTAGGGA	A	G	A // G	2	---	---	---	Sfix_Stridac_01494	Stridac_scaffold139|size349523	258058	Symbiodinium fitti	Symbiodinium tridacnidorum	---	nuclear	0.67	recommended
AX-197984183	Affx-501394064	---	Stridac_scaffold3316|size81717	78459	+	GACTTGTCTGCAAAGCAGTGGACAAGACTCTTAAC[A/T]CACAGGGCAGTTCGTTTCTCCTGCCGCTGCGAATT	A	T	A // T	2	---	---	---	Sfix_Stridac_01030	Stridac_scaffold3316|size81717	78459	Symbiodinium fitti	Symbiodinium tridacnidorum	---	nuclear	0.538	neutral
AX-198080357	Affx-501393491	---	Stridac_scaffold1003|size182874	166188	+	TGTATGCAGCTGTGATGCTGCTCAGCGTCCTCAGG[G/T]CATTCCGCGGGTAGTAGGGAACGTGCATCGTAGAG	T	G	T // G	2	---	---	---	Sfix_Stridac_00457	Stridac_scaffold1003|size182874	166188	Symbiodinium fitti	Symbiodinium tridacnidorum	---	nuclear	0.48	neutral
AX-198082724	Affx-501394986	---	Stridac_scaffold2374|size107905	23680	+	CACAGGAACTGAGTTTGTAAATAGACATGGGGGCT[G/T]CTCTCACAAGGTCTCGTACAGGAGGGAATGCACTG	T	G	T // G	2	---	---	---	Sfix_Stridac_01952	Stridac_scaffold2374|size107905	23680	Symbiodinium fitti	Symbiodinium tridacnidorum	---	nuclear	0.656	recommended
AX-198081566	Affx-501394261	---	Stridac_scaffold4637|size54973	16283	+	TTCATTGAACTTTCATGTGTATATACACAACAACG[A/T]CAGTGTTGTTGGTATAGCTTTTGCAATTTGGTACA	A	T	A // T	2	---	---	---	Sfix_Stridac_01227	Stridac_scaffold4637|size54973	16283	Symbiodinium fitti	Symbiodinium tridacnidorum	---	nuclear	0.702	recommended
AX-197986499	Affx-501395478	---	Sfitti_scaffold7440|size8430	4705	+	TCGGCCAAACTAATAAAAGGGAAGGGGTTTAATGG[C/T]AAAGAAATCTAAGGCTGTCAAGCATTAGTTCACTA	T	C	T // C	2	---	---	---	Sfix_Sfitti_0175	Sfitti_scaffold7440|size8430	4705	Symbiodinium fitti	Symbiodinium fitti	1	nuclear	0.702	recommended
AX-198080815	Affx-501393782	---	Stridac_scaffold1816|size131193	13565	+	CCCTGCGGGGCGCTATTCTCCTGATGAAGAAGCGA[C/T]TTCCATAGACTCATGTGTTAGGTGCGAAATTGGCA	T	C	T // C	2	---	---	---	Sfix_Stridac_00748	Stridac_scaffold1816|size131193	13565	Symbiodinium fitti	Symbiodinium tridacnidorum	---	nuclear	0.722	recommended
AX-198081903	Affx-501394467	---	Stridac_scaffold12256|size3347	3123	+	TAAGGGCCTAGGAATCTGCAGCGTTTAGGTGGTTC[A/C]TATACCTATATGTTATGTACATTGACCTTGAAGTG	A	C	A // C	2	---	---	---	Sfix_Stridac_01433	Stridac_scaffold12256|size3347	3123	Symbiodinium fitti	Symbiodinium tridacnidorum	---	nuclear	0.74	recommended
AX-198082208	Affx-501394668	---	Stridac_scaffold548|size253690	51580	+	ATCCGAAGGCCCATTTCGAGGGCCAGTAGACAAAC[C/T]GTAGAAGCTGATACCCCAGTGCAGCTTTCCAACCT	T	C	T // C	2	---	---	---	Sfix_Stridac_01634	Stridac_scaffold548|size253690	51580	Symbiodinium fitti	Symbiodinium tridacnidorum	---	nuclear	0.606	recommended
AX-197983961	Affx-501393936	---	Stridac_scaffold2627|size100095	60982	+	GGCCCCAAATCGGAGACAAGCCGCTGCCACAGTCT[C/G]GAGACCTGCCCTCTTGCAAAGGCCTCACAGGGTCC	C	G	C // G	2	---	---	---	Sfix_Stridac_00902	Stridac_scaffold2627|size100095	60982	Symbiodinium fitti	Symbiodinium tridacnidorum	---	nuclear	0.536	neutral
AX-197986791	Affx-501395666	---	Sfitti_scaffold109846|size1734	289	+	AGGGTGAGTTTCTCCCCTTCAACACCTAGGGTGAG[C/T]TTCTCCCCGAAGGGCAAGGCCAGCTGCTTCTGGGT	T	C	T // C	2	---	---	---	Spop_Sfitti_0140	Sfitti_scaffold109846|size1734	289	Symbiodinium fitti	Symbiodinium fitti	1	nuclear	0.508	neutral
AX-197984265	Affx-501394114	---	Stridac_scaffold3598|size75116	27106	+	CGTTTATGATGCTTCAGTCGATGGTTCAGTCCTCT[G/T]TGTTGCGGCTATCACGGTGAGGGCTTGTCACACCA	T	G	T // G	2	---	---	---	Sfix_Stridac_01080	Stridac_scaffold3598|size75116	27106	Symbiodinium fitti	Symbiodinium tridacnidorum	---	nuclear	0.64	recommended
AX-197985904	Affx-501395125	---	Stridac_scaffold3861|size68919	35403	+	TCCAAAGCGTGAAAACCCAACAGCCTAAGCCTCAA[A/C]GCCCACGGCTTCCTCCCTCAGCCCTAATTTGCCCA	A	C	A // C	2	---	---	---	Sfix_Stridac_02091	Stridac_scaffold3861|size68919	35403	Symbiodinium fitti	Symbiodinium tridacnidorum	---	nuclear	0.524	neutral
AX-197983371	Affx-501393595	---	Stridac_scaffold1259|size162656	47576	+	CGCCCCCTTGCTTCCCGACTCGTTGCAATGCCTTG[C/T]CCCGCTGATTAGCCCCTCATCCCTGGCTACACTAA	T	C	T // C	2	---	---	---	Sfix_Stridac_00561	Stridac_scaffold1259|size162656	47576	Symbiodinium fitti	Symbiodinium tridacnidorum	---	nuclear	0.576	neutral
AX-198079975	Affx-501393243	---	Stridac_scaffold367|size265923	187569	+	TGCTGGAGATCGTTCCGAAGGCCGAAAGCTCCTTG[A/C]AACATCCCGGCCCCAAACGCGCACTCATGGAGCCG	A	C	A // C	2	---	---	---	Sfix_Stridac_00209	Stridac_scaffold367|size265923	187569	Symbiodinium fitti	Symbiodinium tridacnidorum	---	nuclear	0.504	neutral
AX-198082551	Affx-501394880	---	Stridac_scaffold1633|size140146	132059	+	TGCACGCCCAAGCCGCTCTTTCTGAGCACCTCTGC[A/C]GGTAAGAGACATGTCTGGCGCCAAGACGATTCATG	A	C	A // C	2	---	---	---	Sfix_Stridac_01846	Stridac_scaffold1633|size140146	132059	Symbiodinium fitti	Symbiodinium tridacnidorum	---	nuclear	0.636	recommended
AX-197986164	Affx-501395276	---	Stridac_scaffold7171|size23562	12763	+	ACGGCCCTTTCGTTCTTCCCAACACGTTTTCGGCG[A/C]TACGTAATGTGTCAACGAAAGCTGCTATGGCTTTC	A	C	A // C	2	---	---	---	Sfix_Stridac_02242	Stridac_scaffold7171|size23562	12763	Symbiodinium fitti	Symbiodinium tridacnidorum	---	nuclear	0.574	neutral
AX-197986785	Affx-501395662	---	Sfitti_scaffold64201|size2529	1114	+	GTGTATGGCTGCTGTAGCAACAATAATTTAGTTGG[A/G]AAATCCTCTCCTTCCTGAAAGGAAGGATTTTCCCT	A	G	A // G	2	---	---	---	Spop_Sfitti_0136	Sfitti_scaffold64201|size2529	1114	Symbiodinium fitti	Symbiodinium fitti	1	nuclear	0.68	recommended
AX-198081340	Affx-501394116	---	Stridac_scaffold3604|size93708	19307	+	TCTGGGGAGTAGTCTTCCGTCGAATTTGTGTGCCC[C/G]TGTTCTTTCGTGATGGCTTCATGGTAGTGGTGCCG	C	G	C // G	2	---	---	---	Sfix_Stridac_01082	Stridac_scaffold3604|size93708	19307	Symbiodinium fitti	Symbiodinium tridacnidorum	---	nuclear	0.634	recommended
AX-198083222	Affx-501395285	---	Stridac_scaffold7628|size19961	10355	+	CACCAACGTCCATGGCAGGGTCTCTCTTCCTCGCC[A/G]GGATAACCCTATGAATGCTCAGGTGCATTCAAAGA	A	G	A // G	2	---	---	---	Sfix_Stridac_02251	Stridac_scaffold7628|size19961	10355	Symbiodinium fitti	Symbiodinium tridacnidorum	---	nuclear	0.664	recommended
AX-198080953	Affx-501393868	---	Stridac_scaffold2273|size111806	45123	+	AGTGGCCAGGTCCGGGTCGCCATCGTCGTCGTCGA[C/G]AAAGCCGAACTTCTGATTGGTCAAGTCGCCAGGGT	C	G	C // G	2	---	---	---	Sfix_Stridac_00834	Stridac_scaffold2273|size111806	45123	Symbiodinium fitti	Symbiodinium tridacnidorum	---	nuclear	0.648	recommended
AX-198081826	Affx-501394422	---	Stridac_scaffold6961|size25647	7441	+	CTTAGGGTTTATGGTTTAAGGGTTTGGAGTTAAAA[A/T]ATTTTTAAGCCAATACCTATCCCTCGACTGCTGTT	A	T	A // T	2	---	---	---	Sfix_Stridac_01388	Stridac_scaffold6961|size25647	7441	Symbiodinium fitti	Symbiodinium tridacnidorum	---	nuclear	0.666	recommended
AX-197985916	Affx-501395132	---	Stridac_scaffold3967|size66907	42222	+	TCAAGGCCTTCGACATCCCGCCTGAAGCCATGACG[A/G]AGCTTTTGGACATGGTTCGTTCGGGGGGCATGATG	A	G	A // G	2	---	---	---	Sfix_Stridac_02098	Stridac_scaffold3967|size66907	42222	Symbiodinium fitti	Symbiodinium tridacnidorum	---	nuclear	0.438	neutral
AX-198080498	Affx-501393580	---	Stridac_scaffold1227|size164779	154707	+	CATACCATGAGTTCTCTGGGTCGTCATCGTCATTG[C/T]TGTAGTCTTCCGGATAGCCTTCTCCCCAGTAGGTG	T	C	T // C	2	---	---	---	Sfix_Stridac_00546	Stridac_scaffold1227|size164779	154707	Symbiodinium fitti	Symbiodinium tridacnidorum	---	nuclear	0.658	recommended
AX-198083367	Affx-501395384	---	Sfitti_scaffold2542|size14156	13276	+	CTTCAAGTGCCAAGACAGCACACCATTTTTGCCCA[A/C]GTGGTTCAATGAAATCTGTTTTTTTTTCCT	A	C	A // C	2	---	---	---	Sfix_Sfitti_0081	Sfitti_scaffold2542|size14156	13276	Symbiodinium fitti	Symbiodinium fitti	1	nuclear	0.672	recommended
AX-198081381	Affx-501394142	---	Stridac_scaffold3740|size71586	60579	+	AAACTGCACAAGTCAACCCCCAACTCGAAACTCCA[A/T]TGATACAGAGGTCTGCGCTCTCGTATTAGTGAACC	A	T	A // T	2	---	---	---	Sfix_Stridac_01108	Stridac_scaffold3740|size71586	60579	Symbiodinium fitti	Symbiodinium tridacnidorum	---	nuclear	0.658	recommended
AX-197982627	Affx-501393137	---	Stridac_scaffold152|size342256	258684	+	TGCCATGTTGCACCAAGCTTCACATCCAACATTGC[A/T]TCCTCCGGCAAGCTGTGCACATCCTGTTCGTCGCT	A	T	A // T	2	---	---	---	Sfix_Stridac_00103	Stridac_scaffold152|size342256	258684	Symbiodinium fitti	Symbiodinium tridacnidorum	---	nuclear	0.588	neutral
AX-197982922	Affx-501393320	---	Stridac_scaffold527|size238922	231891	+	CTGAGCTCACACTTTGCAGTCGAGGAACATGGATC[C/G]GCGCAACTGAACGGATGCCCCAAGGACCCGATCTC	C	G	C // G	2	---	---	---	Sfix_Stridac_00286	Stridac_scaffold527|size238922	231891	Symbiodinium fitti	Symbiodinium tridacnidorum	---	nuclear	0.492	neutral
AX-197983745	Affx-501393820	---	Stridac_scaffold2048|size121487	67895	+	CAACGATGTGTACCAGATTGGCTTATACACACCTA[A/T]ACTAGACATGTGCACAGACAGACATACACACACAC	A	T	A // T	2	---	---	---	Sfix_Stridac_00786	Stridac_scaffold2048|size121487	67895	Symbiodinium fitti	Symbiodinium tridacnidorum	---	nuclear	0.724	recommended
AX-197983335	Affx-501393573	---	Stridac_scaffold1206|size166048	55516	+	ATCCCTCATCTGGTCTGCCAGCTTCTCATTCAGCG[C/T]GTGCTTCTCAGCTTCGTCCAGGTTGGCGTCATCTC	T	C	T // C	2	---	---	---	Sfix_Stridac_00539	Stridac_scaffold1206|size166048	55516	Symbiodinium fitti	Symbiodinium tridacnidorum	---	nuclear	0.528	neutral
AX-197985551	Affx-501394903	---	Stridac_scaffold1770|size133225	13488	+	CGATGACAAGCTGCTAGCCACGCCGTTCTCCTTTG[A/G]GGCCCGCATGTGCTTGGGAGGCCCGTTGTGTGGAA	A	G	A // G	2	---	---	---	Sfix_Stridac_01869	Stridac_scaffold1770|size133225	13488	Symbiodinium fitti	Symbiodinium tridacnidorum	---	nuclear	0.506	neutral
AX-197983682	Affx-501393785	---	Stridac_scaffold1835|size130483	77577	+	TGTACCTACCCAACCTGCGGTACTGTTGGCCTTTT[A/T]GTAAAAAGAGCTCTATGATGAAGAGACCCTGAATA	A	T	A // T	2	---	---	---	Sfix_Stridac_00751	Stridac_scaffold1835|size130483	77577	Symbiodinium fitti	Symbiodinium tridacnidorum	---	nuclear	0.55	neutral
AX-198081408	Affx-501394159	---	Stridac_scaffold3858|size69017	46805	+	GCGGCCAAGACATCCGAGGCCCGCCGGCAGTAACA[C/T]ATGCTGCGCTTCACTCTCGCGTTCACCCGTCGATA	T	C	T // C	2	---	---	---	Sfix_Stridac_01125	Stridac_scaffold3858|size69017	46805	Symbiodinium fitti	Symbiodinium tridacnidorum	---	nuclear	0.548	neutral
AX-198080778	Affx-501393757	---	Stridac_scaffold1740|size134456	58777	+	GGTTTGAATAATTTGCTCACAAGTAAGTATACCCC[C/G]ACAGCCCTCAACACAACCGCTGTAGTATATCCCTC	C	G	C // G	2	---	---	---	Sfix_Stridac_00723	Stridac_scaffold1740|size134456	58777	Symbiodinium fitti	Symbiodinium tridacnidorum	---	nuclear	0.58	neutral
AX-197983091	Affx-501393425	---	Stridac_scaffold781|size202311	53120	+	GTAAGACAACCTTTGGCATCACGGATGTCTGACAA[C/T]GTGAAACTGACCAGAAGCTCTGCCCAGCTGCACGA	T	C	T // C	2	---	---	---	Sfix_Stridac_00391	Stridac_scaffold781|size202311	53120	Symbiodinium fitti	Symbiodinium tridacnidorum	---	nuclear	0.588	neutral
AX-198080753	Affx-501393740	---	Stridac_scaffold1677|size149572	99396	+	ACCCTACACCCTAGACCCTTCTCACTTGTCATCCG[C/T]AAGTCGCTCTTGCTAAAGTAGAGGTGCAAACCCTA	T	C	T // C	2	---	---	---	Sfix_Stridac_00706	Stridac_scaffold1677|size149572	99396	Symbiodinium fitti	Symbiodinium tridacnidorum	---	nuclear	0.664	recommended
AX-197985796	Affx-501395057	---	Stridac_scaffold2939|size91240	64212	+	CCTCCCGAATGTGTACAGATATGTCAGGGGAGGCC[A/T]TACGCTTAGAATCCCAGAATTGTGGCGGGCCGTTA	A	T	A // T	2	---	---	---	Sfix_Stridac_02023	Stridac_scaffold2939|size91240	64212	Symbiodinium fitti	Symbiodinium tridacnidorum	---	nuclear	0.534	neutral
AX-198080035	Affx-501393284	---	Stridac_scaffold466|size248452	134631	+	ACTCGTGCCGTAGCACAAGGACGCCAGATGGCGTT[C/G]AGCCCATTCCGAAACACAACCCCTGTTGCTGAACC	C	G	C // G	2	---	---	---	Sfix_Stridac_00250	Stridac_scaffold466|size248452	134631	Symbiodinium fitti	Symbiodinium tridacnidorum	---	nuclear	0.59	neutral
AX-197983468	Affx-501393653	---	Stridac_scaffold1435|size151695	5183	+	AGCCAGTCTATGCTCTGCGTTTATTAAAAATGCAA[A/G]TTCACGTGTGTTGAAGAGCGCCGACAGAATACGTT	A	G	A // G	2	---	---	---	Sfix_Stridac_00619	Stridac_scaffold1435|size151695	5183	Symbiodinium fitti	Symbiodinium tridacnidorum	---	nuclear	0.74	recommended
AX-197983569	Affx-501393716	---	Stridac_scaffold1624|size140526	33202	+	GAAATCCACGACGAGGCCCGGGCTGAAACAGTGGC[A/T]TGGTGGCTTCCTTTAAGGGCTTCCTGTGAATGGTT	A	T	A // T	2	---	---	---	Sfix_Stridac_00682	Stridac_scaffold1624|size140526	33202	Symbiodinium fitti	Symbiodinium tridacnidorum	---	nuclear	0.216	not_recommended
AX-198079842	Affx-501393173	---	Stridac_scaffold218|size307420	105884	+	AGTGGGAGAACGCCAAGTCCCGGTCCCAGAAGAGG[A/G]CTTTTTACTACGAGGTGTTCCTTCTGCACCCTCTG	A	G	A // G	2	---	---	---	Sfix_Stridac_00139	Stridac_scaffold218|size307420	105884	Symbiodinium fitti	Symbiodinium tridacnidorum	---	nuclear	0.69	recommended
AX-197986187	Affx-501395291	---	Stridac_scaffold8306|size15016	1094	+	TACATCCCTTACAGGAGCCCTTATAGATCCTTTTT[A/T]TGGCAACTTAACATAGATTCCTTAACAAGAACCCA	A	T	A // T	2	---	---	---	Sfix_Stridac_02257	Stridac_scaffold8306|size15016	1094	Symbiodinium fitti	Symbiodinium tridacnidorum	---	nuclear	0	not_recommended
AX-197983456	Affx-501393646	---	Stridac_scaffold1397|size154206	10546	+	GCCCTAGAACCCCATAAACCCTATAAGCTCTGAAA[A/C]CCTAAACCCTATGAACCCTCCACCTCCGTAAAACG	A	C	A // C	2	---	---	---	Sfix_Stridac_00612	Stridac_scaffold1397|size154206	10546	Symbiodinium fitti	Symbiodinium tridacnidorum	---	nuclear	0	not_recommended
AX-197986054	Affx-501395213	---	Stridac_scaffold5295|size45117	12230	+	CTTTGTGTTTAATTTGTTTGATCCAAATTTAGTAT[G/T]TTTTGATCCGTCACCCAAATACTACTACTGCTACT	T	G	T // G	2	---	---	---	Sfix_Stridac_02179	Stridac_scaffold5295|size45117	12230	Symbiodinium fitti	Symbiodinium tridacnidorum	---	nuclear	0.486	neutral
AX-197985715	Affx-501395009	---	Stridac_scaffold2533|size103144	33242	+	GCCTTGGCTTAGTGCTCGCGTTTTGCCAGATGCAT[A/G]GGGCTCACGACGCGGAAATCCGCTGATCTAAAAGG	A	G	A // G	2	---	---	---	Sfix_Stridac_01975	Stridac_scaffold2533|size103144	33242	Symbiodinium fitti	Symbiodinium tridacnidorum	---	nuclear	0.56	neutral
AX-198081372	Affx-501394136	---	Stridac_scaffold3700|size72606	52267	+	CGTCTGCTGCTAGACGTTATAGGCTCGCCTTGCAA[A/C]ACAGTATCACGACATGCTCGGCAAGAGAAGTTACT	A	C	A // C	2	---	---	---	Sfix_Stridac_01102	Stridac_scaffold3700|size72606	52267	Symbiodinium fitti	Symbiodinium tridacnidorum	---	nuclear	0.604	recommended
AX-197985748	Affx-501395027	---	Stridac_scaffold2672|size106346	88015	+	GGGCTTAAGGTTTAGGGTTTAGCTGACCAGAGGTA[C/G]TTCTTTGCACAACATAAACCCTAATTCCCTAAACC	C	G	C // G	2	---	---	---	Sfix_Stridac_01993	Stridac_scaffold2672|size106346	88015	Symbiodinium fitti	Symbiodinium tridacnidorum	---	nuclear	0	not_recommended
AX-198080787	Affx-501393765	---	Stridac_scaffold1758|size133842	38138	+	TGACCTCAGCTCTCTTCGTTCGGACTCTCCAGGGA[A/G]TGCAGCCTTGACTCAAGTGCTCGGAAACGAAGTCT	A	G	A // G	2	---	---	---	Sfix_Stridac_00731	Stridac_scaffold1758|size133842	38138	Symbiodinium fitti	Symbiodinium tridacnidorum	---	nuclear	0.67	recommended
AX-198082066	Affx-501394571	---	Stridac_scaffold246|size295339	98439	+	CACTGAAAAGACATCCCCCGGCAAAGCACCGTGTA[C/T]TTGCGAGGGTACGGAATGACAAAATACAGATCGGA	T	C	T // C	2	---	---	---	Sfix_Stridac_01537	Stridac_scaffold246|size295339	98439	Symbiodinium fitti	Symbiodinium tridacnidorum	---	nuclear	0.664	recommended
AX-198080698	Affx-501393704	---	Stridac_scaffold1597|size142124	32836	+	GCTGAGCCCAGGAGCTCATGCAAGAATAAGCGAGC[G/T]GGGAAAAGCAAGGAAGCCAGCGCAAGATCAACGTG	T	G	T // G	2	---	---	---	Sfix_Stridac_00670	Stridac_scaffold1597|size142124	32836	Symbiodinium fitti	Symbiodinium tridacnidorum	---	nuclear	0.606	recommended
AX-197986211	Affx-501395304	---	Sfitti_scaffold1018|size20470	6661	+	ACTGCTACTAGTACTAATATTAATAACAATGTGGT[A/G]GTGGTAATGATGATGATGATGATGATGATGATCAT	A	G	A // G	2	---	---	---	Sfix_Sfitti_0001	Sfitti_scaffold1018|size20470	6661	Symbiodinium fitti	Symbiodinium fitti	1	nuclear	0	not_recommended
AX-197983927	Affx-501393915	---	Stridac_scaffold2514|size103475	85437	+	AAGAGATATGAAAGATCTGACCTTGACCTCCGGCA[G/T]GCCGTGCTGCGCATCGACGTCGCCAAGGGCTCGGC	T	G	T // G	2	---	---	---	Sfix_Stridac_00881	Stridac_scaffold2514|size103475	85437	Symbiodinium fitti	Symbiodinium tridacnidorum	---	nuclear	0.624	recommended
AX-197982844	Affx-501393271	---	Stridac_scaffold433|size252589	183462	+	ATCCTCTCGCCTCTCACGCCTCTCTTGTCTTCTAC[A/G]CAAAACTCGGCTGCTCCTCACGCTGCACACTGCCA	A	G	A // G	2	---	---	---	Sfix_Stridac_00237	Stridac_scaffold433|size252589	183462	Symbiodinium fitti	Symbiodinium tridacnidorum	---	nuclear	0.47	neutral
AX-198083109	Affx-501395210	---	Stridac_scaffold5252|size45685	17515	+	CTGGGTCTTCGTGCAGCAATCAATGCTGTCGGTGC[A/G]TTTTGCTGCTCGCATGATAGACACTCACGAGCTGA	A	G	A // G	2	---	---	---	Sfix_Stridac_02176	Stridac_scaffold5252|size45685	17515	Symbiodinium fitti	Symbiodinium tridacnidorum	---	nuclear	0.662	recommended
AX-198083285	Affx-501395327	---	Sfitti_scaffold12657|size6502	3361	+	CTCGAGAACATCGAAAGTCTTGCAAGCCGAGGACG[C/T]CAACGAATTCCTTCCGGGACGGTCACTCTACCTCT	T	C	T // C	2	---	---	---	Sfix_Sfitti_0024	Sfitti_scaffold12657|size6502	3361	Symbiodinium fitti	Symbiodinium fitti	1	nuclear	0.628	recommended
AX-197984002	Affx-501393959	---	Stridac_scaffold2737|size96687	44948	+	TAGGGTTTAGGGGTTATGGTTTAGGAATGAGGGTT[A/G]AGGGCTTAGGTTTTAGGGATCTGCGTCCAGGGTTT	A	G	A // G	2	---	---	---	Sfix_Stridac_00925	Stridac_scaffold2737|size96687	44948	Symbiodinium fitti	Symbiodinium tridacnidorum	---	nuclear	0	not_recommended
AX-197986575	Affx-501395526	---	Sfitti_scaffold92744|size1976	1913	+	TTGGCCCGCCTTTTTTTCAAAAGTTCACTCGCCCA[A/G]GCCAGAATCCTGGGGTGTTGAGAAGGAAATAAATA	A	G	A // G	2	---	---	---	Sfix_Sfitti_0223	Sfitti_scaffold92744|size1976	1913	Symbiodinium fitti	Symbiodinium fitti	1	nuclear	0.582	neutral
AX-198083052	Affx-501395174	---	Stridac_scaffold4583|size55675	49467	+	CGTTAGATTTGCAGGTCGGCCTGCTGGCCAGAGCA[A/G]TGTTAGAATGCTTCGGGTTCGGAGAGCTCTAGTAG	A	G	A // G	2	---	---	---	Sfix_Stridac_02140	Stridac_scaffold4583|size55675	49467	Symbiodinium fitti	Symbiodinium tridacnidorum	---	nuclear	0.624	recommended
AX-197985388	Affx-501394797	---	Stridac_scaffold1125|size172922	82800	+	GTTGTTGGAGCCCTGAACCCTGAGGGTCCATGTTC[C/G]CATAGTATATACTTTGGCCTTCATGGAGTTCTTAT	C	G	C // G	2	---	---	---	Sfix_Stridac_01763	Stridac_scaffold1125|size172922	82800	Symbiodinium fitti	Symbiodinium tridacnidorum	---	nuclear	0	not_recommended
AX-197986114	Affx-501395246	---	Stridac_scaffold6181|size33822	15376	+	TTTCCAGATACAGACGACAGCGGACTTCAGTGAGT[C/T]TTTGTCGACGTCAAAGAACACAAAGTCATCCAAAG	T	C	T // C	2	---	---	---	Sfix_Stridac_02212	Stridac_scaffold6181|size33822	15376	Symbiodinium fitti	Symbiodinium tridacnidorum	---	nuclear	0.572	neutral
AX-197983402	Affx-501393612	---	Stridac_scaffold1314|size162596	121030	+	ATCGACACAGCCCGTGCCAAGGCCGTCTCAATGGC[A/G]TGCCAGCTCAGCTGGTTTCCCATCAGGGCCTGTGC	A	G	A // G	2	---	---	---	Sfix_Stridac_00578	Stridac_scaffold1314|size162596	121030	Symbiodinium fitti	Symbiodinium tridacnidorum	---	nuclear	0.45	neutral
AX-198081108	Affx-501393965	---	Stridac_scaffold2750|size96200	41618	+	GATTCCTATCGAGGGGAGTCGGCCAAGGCATGAAT[A/G]GAGACGCCCAACAATCACTGGAGTAGGCAGTGTAG	A	G	A // G	2	---	---	---	Sfix_Stridac_00931	Stridac_scaffold2750|size96200	41618	Symbiodinium fitti	Symbiodinium tridacnidorum	---	nuclear	0.578	neutral
AX-198082861	Affx-501395059	---	Stridac_scaffold2957|size90770	56936	+	TTAACCAGCCCCAAAACAGCTCGATCTTCCCAAGA[G/T]GGACCACATGTATGAGGCCAACAAGTTTAAAGTTC	T	G	T // G	2	---	---	---	Sfix_Stridac_02025	Stridac_scaffold2957|size90770	56936	Symbiodinium fitti	Symbiodinium tridacnidorum	---	nuclear	0.564	neutral
AX-197985460	Affx-501394840	---	Stridac_scaffold1345|size157494	58535	+	CTCCACCTGCAAAGGAAAGGGTTGGCCGCTTCGCC[C/T]TTCGGGAGACCGCCTCCTTAGCCCAGCCGGCAGCC	T	C	T // C	2	---	---	---	Sfix_Stridac_01806	Stridac_scaffold1345|size157494	58535	Symbiodinium fitti	Symbiodinium tridacnidorum	---	nuclear	0.416	neutral
AX-197984092	Affx-501394015	---	Stridac_scaffold3076|size87317	66890	+	TGCAGCGATAGATGTGATCTTAAAGTGTGTCTCCG[A/G]CTTGGCTTTGTGTTCTGCTCGTGGACGAGGGTCCC	A	G	A // G	2	---	---	---	Sfix_Stridac_00981	Stridac_scaffold3076|size87317	66890	Symbiodinium fitti	Symbiodinium tridacnidorum	---	nuclear	0.65	recommended
AX-198081909	Affx-501394470	---	Stridac_scaffold6|size609109	1621	+	TTACCTTAACCCGGAATACAAACCCTATACCAGAC[A/C]CAGCCCACCAGTGGACATCCTTAGGAATAACCTAG	A	C	A // C	2	---	---	---	Sfix_Stridac_01436	Stridac_scaffold6|size609109	1621	Symbiodinium fitti	Symbiodinium tridacnidorum	---	nuclear	0.626	recommended
AX-197937656	Affx-501365409	---	Stridac_scaffold26|size492899	377691	+	GCCTCAAAATCTACAGAGCAATGCAAACCGCCCCA[C/T]GCCGGTGCCCATGCCACTCTTGCTCACCAAGGGAC	T	C	T // C	2	---	---	---	Sfix_Stridac_00016	Stridac_scaffold26|size492899	377691	Symbiodinium fitti	Symbiodinium tridacnidorum	---	nuclear	0.576	neutral
AX-198082397	Affx-501394786	---	Stridac_scaffold1080|size177024	8670	+	AATTATCAAAGCCATTACATTACCATGAGACCCAT[G/T]GTAAAAGCTATTCCCCGACCATTGTTCTCAGACAT	T	G	T // G	2	---	---	---	Sfix_Stridac_01752	Stridac_scaffold1080|size177024	8670	Symbiodinium fitti	Symbiodinium tridacnidorum	---	nuclear	0.684	recommended
AX-197982618	Affx-501393133	---	Stridac_scaffold148|size345351	300379	+	ATTTATAATAAGGTTCCTACTATGGCATAGTAGGA[A/C]CCTTATTATAAAGGGGCTGCTCAGAAACTGAGCTC	A	C	A // C	2	---	---	---	Sfix_Stridac_00099	Stridac_scaffold148|size345351	300379	Symbiodinium fitti	Symbiodinium tridacnidorum	---	nuclear	0	not_recommended
AX-197983700	Affx-501393797	---	Stridac_scaffold1899|size127806	125567	+	GTCATATCGCTTTCGATGTTTTCGGATTTAGGGCT[A/C]AGGAACGTAAACCCTAAAGCCGAAAACGCTCAAAT	A	C	A // C	2	---	---	---	Sfix_Stridac_00763	Stridac_scaffold1899|size127806	125567	Symbiodinium fitti	Symbiodinium tridacnidorum	---	nuclear	0	not_recommended
AX-197985940	Affx-501395149	---	Stridac_scaffold4161|size62914	5689	+	TGTAAGATGTTCAAGCCCATGCTCGAGCGCTCATC[C/T]CGGGCCTCCGTTGTCAACGTCTCGAGCGCCGCTGG	T	C	T // C	2	---	---	---	Sfix_Stridac_02115	Stridac_scaffold4161|size62914	5689	Symbiodinium fitti	Symbiodinium tridacnidorum	---	nuclear	0.522	neutral
AX-197985574	Affx-501394920	---	Stridac_scaffold1893|size127937	78653	+	AACGATAGATTTGATGAGATATATTGATCTGATAA[A/G]AAAGGCAAATTTAATAAGAAAGATATTTTATTTAT	A	G	A // G	2	---	---	---	Sfix_Stridac_01886	Stridac_scaffold1893|size127937	78653	Symbiodinium fitti	Symbiodinium tridacnidorum	---	nuclear	0.772	recommended
AX-197986602	Affx-501395544	---	Sfitti_scaffold1748|size16630	1349	+	AAACTGCATCCATGCAACTAAAGGCTTTTTACAGC[A/T]ACCGGAGCTGTAACAAACACTGGCCATAAATATGG	A	T	A // T	2	---	---	---	Spop_Sfitti_0015	Sfitti_scaffold1748|size16630	1349	Symbiodinium fitti	Symbiodinium fitti	1	nuclear	0.524	neutral
AX-197986058	Affx-501395215	---	Stridac_scaffold5310|size44928	30071	+	TTCAGGAGCGCTGTTTTAGGGCTTATCGGGCTTAT[A/C]ATAGGGTTTAGCATGGGGGGTTTAAGGTTTAGGTC	A	C	A // C	2	---	---	---	Sfix_Stridac_02181	Stridac_scaffold5310|size44928	30071	Symbiodinium fitti	Symbiodinium tridacnidorum	---	nuclear	0	not_recommended
AX-197983089	Affx-501393424	---	Stridac_scaffold779|size203003	9452	+	AGTAAGTATACATGTACATGTGGGGTATGTATGCA[C/T]GTATATATATATATATATGTACTATTTGCTCATTG	T	C	T // C	2	---	---	---	Sfix_Stridac_00390	Stridac_scaffold779|size203003	9452	Symbiodinium fitti	Symbiodinium tridacnidorum	---	nuclear	0	not_recommended
AX-197986725	Affx-501395623	---	Sfitti_scaffold2062|size15553	8078	+	GACACCTGCAAATGGTTAGACGTTCAAGTCTCGGA[C/T]AAGGACTATAAACCGTAGGCCCCGTCTCCTGCATC	T	C	T // C	2	---	---	---	Spop_Sfitti_0094	Sfitti_scaffold2062|size15553	8078	Symbiodinium fitti	Symbiodinium fitti	1	nuclear	0	not_recommended
AX-198082782	Affx-501395018	---	Stridac_scaffold2597|size100902	81181	+	GACTTCGAGCCTTGCCATTGCTCGAGAGACATGTC[C/G]TGTTTGTGAGCGCGCCGTAGCCTAAGTCATGTCCA	C	G	C // G	2	---	---	---	Sfix_Stridac_01984	Stridac_scaffold2597|size100902	81181	Symbiodinium fitti	Symbiodinium tridacnidorum	---	nuclear	0.592	neutral
AX-197983272	Affx-501393536	---	Stridac_scaffold1106|size175126	14442	+	TAGCTTGCCATTCCTGTAGCTGTAGCTGACTCTGG[C/T]GCGGGGGGAGTTAAAAGAACACGAGCGACCCCAGA	T	C	T // C	2	---	---	---	Sfix_Stridac_00502	Stridac_scaffold1106|size175126	14442	Symbiodinium fitti	Symbiodinium tridacnidorum	---	nuclear	0.48	neutral
AX-198080361	Affx-501393494	---	Stridac_scaffold1005|size182831	62745	+	AACCATGATGCAGTAACAACAGCCCCGCCACAGCC[A/C]CGATCACCGCGACCAGCCACGTGCACAGCACCTGC	A	C	A // C	2	---	---	---	Sfix_Stridac_00460	Stridac_scaffold1005|size182831	62745	Symbiodinium fitti	Symbiodinium tridacnidorum	---	nuclear	0.396	not_recommended
AX-197983256	Affx-501393526	---	Stridac_scaffold1083|size176787	93623	+	TCAAGCAGATTGTCAATCATGGCTGGCCGGCACAT[G/T]TAGGGCCGTTGGGCCTTGCTTGACTCCACCTCCAA	T	G	T // G	2	---	---	---	Sfix_Stridac_00492	Stridac_scaffold1083|size176787	93623	Symbiodinium fitti	Symbiodinium tridacnidorum	---	nuclear	0.58	neutral
AX-197986041	Affx-501395206	---	Stridac_scaffold5133|size47386	4441	+	CGGCGCGGGACTCGCGATCCTCGCTGCGGCTTTCG[G/T]CTTTGGCCACGGCAGCTAGAGCGGCCACTCCAACC	T	G	T // G	2	---	---	---	Sfix_Stridac_02172	Stridac_scaffold5133|size47386	4441	Symbiodinium fitti	Symbiodinium tridacnidorum	---	nuclear	0.444	neutral
AX-197982594	Affx-501393118	---	Stridac_scaffold125|size359399	205209	+	CAGTCAATACATCGCACCACCCGTTCAAGGCTGTG[C/T]GCAATCAAGCCCCGTTCAACGATGCCGGCGGAAAG	T	C	T // C	2	---	---	---	Sfix_Stridac_00084	Stridac_scaffold125|size359399	205209	Symbiodinium fitti	Symbiodinium tridacnidorum	---	nuclear	0.552	neutral
AX-198081538	Affx-501394244	---	Stridac_scaffold4489|size57192	54550	+	CCTCGGCCAGACAACATTCTGCTAGAGTCTAGAGT[A/C]AGAGTCCCTCTCCAAAACAGAAGCTCCCTCTTGGC	A	C	A // C	2	---	---	---	Sfix_Stridac_01210	Stridac_scaffold4489|size57192	54550	Symbiodinium fitti	Symbiodinium tridacnidorum	---	nuclear	0.63	recommended
AX-197985971	Affx-501395166	---	Stridac_scaffold4488|size57209	43851	+	TCAGGTTAAAAACCTCATGTGGGGGAGGGGGGCGT[C/G]CTCCGTGTCAGAGTCAGAGTTGTACTTGGCGATGA	C	G	C // G	2	---	---	---	Sfix_Stridac_02132	Stridac_scaffold4488|size57209	43851	Symbiodinium fitti	Symbiodinium tridacnidorum	---	nuclear	0.514	neutral
AX-198083831	Affx-501395677	---	Sfitti_scaffold87445|size2060	1716	+	AAGGGCCCTGGACCCCCTCACGACGGATGGGCCTT[A/T]GGCCCATCCTAGAGCATAGGCCAATGGGCCTAAGG	A	T	A // T	2	---	---	---	Spop_Sfitti_0151	Sfitti_scaffold87445|size2060	1716	Symbiodinium fitti	Symbiodinium fitti	1	nuclear	0.206	not_recommended
AX-197985056	Affx-501394591	---	Stridac_scaffold325|size274105	242861	+	CCTAGCCATCGCGGCCTCGTCAGGCCCTTGTGGCC[C/T]GCCCTAGGGCCCGAGGGGTTATGCAGTCTAGTTTA	T	C	T // C	2	---	---	---	Sfix_Stridac_01557	Stridac_scaffold325|size274105	242861	Symbiodinium fitti	Symbiodinium tridacnidorum	---	nuclear	0.332	not_recommended
AX-197986416	Affx-501395426	---	Sfitti_scaffold527|size25859	3600	+	CCAAAAGAACTGAAAGATTCATTACCTTTCATAGC[C/T]CAAGGTGAGCTCTATCAATAGTGTGTAATAAATTA	T	C	T // C	2	---	---	---	Sfix_Sfitti_0123	Sfitti_scaffold527|size25859	3600	Symbiodinium fitti	Symbiodinium fitti	1	nuclear	0.75	recommended
AX-198083743	Affx-501395620	---	Sfitti_scaffold164604|size1186	1019	+	AAGACGGATCGCGATGAGGGTGCCCTTCGAAGGCA[A/G]ATGTACGTCGACCAAAGAGCCTCGGTGATGCCTCG	A	G	A // G	2	---	---	---	Spop_Sfitti_0091	Sfitti_scaffold164604|size1186	1019	Symbiodinium fitti	Symbiodinium fitti	1	nuclear	0.566	neutral
AX-197985508	Affx-501394873	---	Stridac_scaffold1578|size143277	111387	+	CTCCTGGTGCGTGTTGGAGCGGTCTGGCCATCAAA[C/T]GCTAAACCCTCAACCCTAAACTCAAACATTCCCAC	T	C	T // C	2	---	---	---	Sfix_Stridac_01839	Stridac_scaffold1578|size143277	111387	Symbiodinium fitti	Symbiodinium tridacnidorum	---	nuclear	0.55	neutral
AX-197985493	Affx-501394862	---	Stridac_scaffold1512|size147199	107727	+	GGTCTGTCCTAGCCATTGCTGAGCAGTCGACACCT[G/T]TGGAGCAGTACTCGTGGCCTGGCTTGAAACATATG	T	G	T // G	2	---	---	---	Sfix_Stridac_01828	Stridac_scaffold1512|size147199	107727	Symbiodinium fitti	Symbiodinium tridacnidorum	---	nuclear	0.532	neutral
AX-198081853	Affx-501394439	---	Stridac_scaffold7554|size20410	11338	+	CCGTGGGTGCTCTGTGGTGACCACAACTCTCCTGC[A/G]TCAAGACCCGCTAATTGACCTGCTCACTAGGGGGT	A	G	A // G	2	---	---	---	Sfix_Stridac_01405	Stridac_scaffold7554|size20410	11338	Symbiodinium fitti	Symbiodinium tridacnidorum	---	nuclear	0.626	recommended
AX-198080424	Affx-501393534	---	Stridac_scaffold1100|size176306	149908	+	AGGCGGCGGTCTGCGGGCCAACACCTGCTGGCGAA[A/T]GGACAGCCGTGCCACAGCCACACTCTCAGTAGAGC	A	T	A // T	2	---	---	---	Sfix_Stridac_00500	Stridac_scaffold1100|size176306	149908	Symbiodinium fitti	Symbiodinium tridacnidorum	---	nuclear	0.384	not_recommended
AX-197984578	Affx-501394306	---	Stridac_scaffold5169|size46644	4037	+	AACTGAATAGGCGCAGATTGCACCCGTTGTGGCCG[A/T]CGGCCACTGAAGCGTAGGGAGCTCGACAGAGCACC	A	T	A // T	2	---	---	---	Sfix_Stridac_01272	Stridac_scaffold5169|size46644	4037	Symbiodinium fitti	Symbiodinium tridacnidorum	---	nuclear	0.388	not_recommended
AX-197986492	Affx-501395474	---	Sfitti_scaffold7440|size8430	4155	+	CCTAGTGTGCAGCAGCTCTCATGAGGAACAACTTT[A/T]TTGGCTCGATGCCCGAAGCCAGGACAGGAGACTTG	A	T	A // T	2	---	---	---	Sfix_Sfitti_0171	Sfitti_scaffold7440|size8430	4155	Symbiodinium fitti	Symbiodinium fitti	1	nuclear	0.56	neutral
AX-197983067	Affx-501393409	---	Stridac_scaffold742|size208757	182752	+	ACCTCAGGCAGTTGACGGAAACAAGTCAGTGTCAA[C/T]AGTTTCCTAAAACACACCTTAACCCTGAAGAGCCT	T	C	T // C	2	---	---	---	Sfix_Stridac_00375	Stridac_scaffold742|size208757	182752	Symbiodinium fitti	Symbiodinium tridacnidorum	---	nuclear	0.584	neutral
AX-198082968	Affx-501395119	---	Stridac_scaffold3738|size81544	47067	+	GCAATACATAGCCTGTACGCGCAGTGTGTGCCGAG[A/T]GAGCCGGACTCATTCAGTGATCCGGACTCGGATAT	A	T	A // T	2	---	---	---	Sfix_Stridac_02085	Stridac_scaffold3738|size81544	47067	Symbiodinium fitti	Symbiodinium tridacnidorum	---	nuclear	0.386	not_recommended
AX-197984946	Affx-501394527	---	Stridac_scaffold136|size350276	41816	+	GCCCCTCCCCTTGAATAAAACCCATCCGGAAGCGT[A/G]CTGGACAGAAGCACCGCCCGCCGGCGGCTGCTGAT	A	G	A // G	2	---	---	---	Sfix_Stridac_01493	Stridac_scaffold136|size350276	41816	Symbiodinium fitti	Symbiodinium tridacnidorum	---	nuclear	0.47	neutral
AX-197984940	Affx-501394523	---	Stridac_scaffold118|size364040	154028	+	GGGGTGGCGGCGCTCCTGGGGCTAAGGCGTGCGAT[C/T]GAGGGCTGGGGACCGGGCTAGAAGGGCAAGGTTCA	T	C	T // C	2	---	---	---	Sfix_Stridac_01489	Stridac_scaffold118|size364040	154028	Symbiodinium fitti	Symbiodinium tridacnidorum	---	nuclear	0.406	neutral
AX-197986042	Affx-501395207	---	Stridac_scaffold5173|size46562	31354	+	GGCGGCGCTTGACTCGAGCAATGCAGCAACGCGTT[G/T]TGTTGGCTCAGGGCGTAGAACGCGCCGGGGCCAAC	T	G	T // G	2	---	---	---	Sfix_Stridac_02173	Stridac_scaffold5173|size46562	31354	Symbiodinium fitti	Symbiodinium tridacnidorum	---	nuclear	0.464	neutral
AX-198080363	Affx-501393496	---	Stridac_scaffold1006|size182825	142129	+	GGGTTCTACACGGGCTTGATATAAGGGCTCTATAA[A/G]GGTTTTGCAGGGGCATGGGGTTTCAGGATTTATAG	A	G	A // G	2	---	---	---	Sfix_Stridac_00462	Stridac_scaffold1006|size182825	142129	Symbiodinium fitti	Symbiodinium tridacnidorum	---	nuclear	0.32	not_recommended
AX-198080093	Affx-501393321	---	Stridac_scaffold528|size238870	200201	+	CCCTACTAACCAAAGGTAGGCAAAGTAGTCACACA[C/T]CCGAGGCCAAGGGGTGTTTCTGCTGCTTGAATGGT	T	C	T // C	2	---	---	---	Sfix_Stridac_00287	Stridac_scaffold528|size238870	200201	Symbiodinium fitti	Symbiodinium tridacnidorum	---	nuclear	0.274	not_recommended
AX-197985200	Affx-501394674	---	Stridac_scaffold570|size232157	182811	+	AAAAGCCCAGGCTTGCATCGCGGACATTGCTAAAG[A/C]ATTGAAGGCGTCGGCCTTTGCGCAGCGAGAGTCCT	A	C	A // C	2	---	---	---	Sfix_Stridac_01640	Stridac_scaffold570|size232157	182811	Symbiodinium fitti	Symbiodinium tridacnidorum	---	nuclear	0.556	neutral
AX-198082350	Affx-501394756	---	Stridac_scaffold925|size190629	21365	+	CACAGTTAGGTCCTTAACGTACCCGCGGTCTGGGG[C/T]TTGCTATATTGCTATACTACACGGTAAATTTTACG	T	C	T // C	2	---	---	---	Sfix_Stridac_01722	Stridac_scaffold925|size190629	21365	Symbiodinium fitti	Symbiodinium tridacnidorum	---	nuclear	0.606	recommended
AX-197982834	Affx-501393265	---	Stridac_scaffold416|size256327	120386	+	TGGCGGGATGCCGGGTTCGTCGGCCTCATCAACGG[C/T]GCCCCTCACCACCTCGTGCGCCGACCCATCCTCGA	T	C	T // C	2	---	---	---	Sfix_Stridac_00231	Stridac_scaffold416|size256327	120386	Symbiodinium fitti	Symbiodinium tridacnidorum	---	nuclear	0.422	neutral
AX-197982591	Affx-501393116	---	Stridac_scaffold123|size360453	131472	+	GCCACGAGGGTTTAAGGCTTTTGGGCTAGAGCGTC[A/G]GGTGTGAGGTTGGGTTTTCAGGTTTAGGGTTGAGG	A	G	A // G	2	---	---	---	Sfix_Stridac_00082	Stridac_scaffold123|size360453	131472	Symbiodinium fitti	Symbiodinium tridacnidorum	---	nuclear	0	not_recommended
AX-198080766	Affx-501393749	---	Stridac_scaffold1713|size135998	62440	+	GAAATGTAAGCCCTAGACCCCTACACACTCAACAC[A/T]AGCGAAGTCGCTGGGCTCTCCTGGGCAGGACCAAA	A	T	A // T	2	---	---	---	Sfix_Stridac_00715	Stridac_scaffold1713|size135998	62440	Symbiodinium fitti	Symbiodinium tridacnidorum	---	nuclear	0.25	not_recommended
AX-198082958	Affx-501395112	---	Stridac_scaffold3611|size74793	48213	+	CTTAGAGCCCTAGGAATGTTTACTTACAGGATCAT[A/G]CGACTTAGTAACCTGGGTTATCGATAGGGTATCTA	A	G	A // G	2	---	---	---	Sfix_Stridac_02078	Stridac_scaffold3611|size74793	48213	Symbiodinium fitti	Symbiodinium tridacnidorum	---	nuclear	0.634	recommended
AX-198082649	Affx-501394942	---	Stridac_scaffold2038|size121826	49459	+	ATTCAGGGCTTCGAGACTTCTCGAGGGATGATGTG[C/T]CGTGCAATCTGTGCAATATGCAGGACGTTGGTTCT	T	C	T // C	2	---	---	---	Sfix_Stridac_01908	Stridac_scaffold2038|size121826	49459	Symbiodinium fitti	Symbiodinium tridacnidorum	---	nuclear	0.63	recommended
AX-198083186	Affx-501395259	---	Stridac_scaffold6622|size28957	22201	+	TTTGTCATGCTTGACCAAGGCACGAAACCCTGCGA[C/G]AGGCTCCTCACGAAGAACGAGTGTAGCTTTGGAGA	C	G	C // G	2	---	---	---	Sfix_Stridac_02225	Stridac_scaffold6622|size28957	22201	Symbiodinium fitti	Symbiodinium tridacnidorum	---	nuclear	0.646	recommended
AX-198082399	Affx-501394787	---	Stridac_scaffold1081|size176993	119464	+	GTGTCCTGTCGGCGAACAACCCCTCAGGTGCTCCT[C/T]GTGAGCTTGATGGTGCTGCTGTGTCCTGGCGATAG	T	C	T // C	2	---	---	---	Sfix_Stridac_01753	Stridac_scaffold1081|size176993	119464	Symbiodinium fitti	Symbiodinium tridacnidorum	---	nuclear	0.432	neutral
AX-197986079	Affx-501395226	---	Stridac_scaffold5670|size39781	2649	+	CTCATACAGTGTACTTAACATGACATAAGCATGAA[A/C]ATGGAGGGAACGCCGAAGTGCAAATCCCGGCATTG	A	C	A // C	2	---	---	---	Sfix_Stridac_02192	Stridac_scaffold5670|size39781	2649	Symbiodinium fitti	Symbiodinium tridacnidorum	---	nuclear	0.712	recommended
AX-198081314	Affx-501394099	---	Stridac_scaffold3516|size77135	46354	+	GGTCTCGCCCGCATAGGCGGCCACTCCCGTCGGGG[A/G]AAAAAAAGGAGCAGTGTCAGTCCTGGCAGTCGCCT	A	G	A // G	2	---	---	---	Sfix_Stridac_01065	Stridac_scaffold3516|size77135	46354	Symbiodinium fitti	Symbiodinium tridacnidorum	---	nuclear	0.54	neutral
AX-198081839	Affx-501394430	---	Stridac_scaffold7188|size23411	17497	+	AAGATTCACATATGTATAGATATGCAGACACGCTT[C/T]TATACTTCTCTTGATTCCAAACTAAAGCTCTGACA	T	C	T // C	2	---	---	---	Sfix_Stridac_01396	Stridac_scaffold7188|size23411	17497	Symbiodinium fitti	Symbiodinium tridacnidorum	---	nuclear	0.71	recommended
AX-198081509	Affx-501394225	---	Stridac_scaffold4377|size59293	2464	+	ATTCTCTTGCTACTTGCTGCAGCTGTCCAAACTCG[A/C]GTACCCCACGAGTTTGACCAAACATCATGCAAAGC	A	C	A // C	2	---	---	---	Sfix_Stridac_01191	Stridac_scaffold4377|size59293	2464	Symbiodinium fitti	Symbiodinium tridacnidorum	---	nuclear	0.65	recommended
AX-198083464	Affx-501395448	---	Sfitti_scaffold639|size24443	23801	+	CCTGCCTTTCACAAAACTTAATGAATGCAAGCTTT[C/G]TCAAACCAGCAGAGTTTGTAGTTTTAGTCCTAGGC	C	G	C // G	2	---	---	---	Sfix_Sfitti_0145	Sfitti_scaffold639|size24443	23801	Symbiodinium fitti	Symbiodinium fitti	1	nuclear	0.638	recommended
AX-197984290	Affx-501394130	---	Stridac_scaffold3662|size73654	54308	+	TTTTCTCCAAGCCGCCGATCTGGTAAAAGCGCTGC[C/T]TCCAGGAGGGGTGGGCCATGAGCAGGTGCTGCAAG	T	C	T // C	2	---	---	---	Sfix_Stridac_01096	Stridac_scaffold3662|size73654	54308	Symbiodinium fitti	Symbiodinium tridacnidorum	---	nuclear	0.478	neutral
AX-197983397	Affx-501393609	---	Stridac_scaffold1297|size160765	3968	+	GTCGCGGACACATGGGCAGGGGACATTCCGGTGGA[C/T]CAGCTTGCCAAGCTGACCCTGCACTTCGTGGTGCA	T	C	T // C	2	---	---	---	Sfix_Stridac_00575	Stridac_scaffold1297|size160765	3968	Symbiodinium fitti	Symbiodinium tridacnidorum	---	nuclear	0.462	neutral
AX-198081175	Affx-501394007	---	Stridac_scaffold3034|size88465	42307	+	GCGAGTTGTGGAGCAGCTCTTTCCTCGATTGGCCC[A/G]CACGATCGAGTTTCGACCTGTGCTTACACATCTTT	A	G	A // G	2	---	---	---	Sfix_Stridac_00973	Stridac_scaffold3034|size88465	42307	Symbiodinium fitti	Symbiodinium tridacnidorum	---	nuclear	0.652	recommended
AX-197985034	Affx-501394578	---	Stridac_scaffold286|size282102	241231	+	CTGATGCGCGGTCGCACATAGCTCTGTCAGAAGCT[G/T]CAAAGCAGACTGCCACTGCCTAGCTCGCCCACATG	T	G	T // G	2	---	---	---	Sfix_Stridac_01544	Stridac_scaffold286|size282102	241231	Symbiodinium fitti	Symbiodinium tridacnidorum	---	nuclear	0.498	neutral
AX-197985225	Affx-501394690	---	Stridac_scaffold630|size224631	217431	+	GGTTCAAGGTTAAGGGCCCACGATGTTCACTAGAA[A/G]CTAGAATACATAAACAAGGAACGAGCAGGAGAAGG	A	G	A // G	2	---	---	---	Sfix_Stridac_01656	Stridac_scaffold630|size224631	217431	Symbiodinium fitti	Symbiodinium tridacnidorum	---	nuclear	0.726	recommended
AX-198080733	Affx-501393728	---	Stridac_scaffold1646|size139588	5615	+	CATCGTCGACCGCATGCCTGCCCTCGAAGAAGGCC[A/C]CCTTTTTGCATGAAGTCCTCAGCAAGCAACACCAA	A	C	A // C	2	---	---	---	Sfix_Stridac_00694	Stridac_scaffold1646|size139588	5615	Symbiodinium fitti	Symbiodinium tridacnidorum	---	nuclear	0.67	recommended
AX-197986153	Affx-501395270	---	Stridac_scaffold6912|size29020	23603	+	CACAAATACCCTAGGTAGCCGACACTATAACGAGG[A/C]TGCACCGTGAAGCCAAGGCACGGTCGCCTGGAACC	A	C	A // C	2	---	---	---	Sfix_Stridac_02236	Stridac_scaffold6912|size29020	23603	Symbiodinium fitti	Symbiodinium tridacnidorum	---	nuclear	0.59	neutral
AX-198083488	Affx-501395466	---	Sfitti_scaffold706|size23613	16898	+	GAACTCTAACTCATGCTCAAAATCTCACGCATACT[A/T]TTTTTTCATACAGACTGACTAGTAAGTAACATACA	A	T	A // T	2	---	---	---	Sfix_Sfitti_0163	Sfitti_scaffold706|size23613	16898	Symbiodinium fitti	Symbiodinium fitti	1	nuclear	0.622	recommended
AX-197982529	Affx-501393079	---	Stridac_scaffold69|size420505	127378	+	CACGAAATTCGCAGTGGGCCAGGGTTTTGGCTCTC[C/T]TCGCTGAGGCGGAGCATCGCATCGCAATAAGACGT	T	C	T // C	2	---	---	---	Sfix_Stridac_00045	Stridac_scaffold69|size420505	127378	Symbiodinium fitti	Symbiodinium tridacnidorum	---	nuclear	0.514	neutral
AX-197985349	Affx-501394771	---	Stridac_scaffold1013|size182447	98884	+	ACTCTGTGCAGCCTTGCAACTTCTTCGCGAAGTCT[A/G]TCCTAAAGCCGAAGCGTTTCAGGGTTCAAGGTTTA	A	G	A // G	2	---	---	---	Sfix_Stridac_01737	Stridac_scaffold1013|size182447	98884	Symbiodinium fitti	Symbiodinium tridacnidorum	---	nuclear	0.584	neutral
AX-197984676	Affx-501394364	---	Stridac_scaffold5832|size37806	21679	+	CTCTTCGGCCTGCTTTGATGCTGCATGCGTACTAA[A/C]CTCCCGAACGAGAGACACCTCCGTCCCCAACCGGC	A	C	A // C	2	---	---	---	Sfix_Stridac_01330	Stridac_scaffold5832|size37806	21679	Symbiodinium fitti	Symbiodinium tridacnidorum	---	nuclear	0.596	neutral
AX-197984403	Affx-501394199	---	Stridac_scaffold4178|size62593	10280	+	TTCTTTTCTGCTTTATCGCCACAACCCTGTGGTCC[A/G]TGGTGGCAGTCGAACTCGTGAACCCAGTCCTGCAA	A	G	A // G	2	---	---	---	Sfix_Stridac_01165	Stridac_scaffold4178|size62593	10280	Symbiodinium fitti	Symbiodinium tridacnidorum	---	nuclear	0.564	neutral
AX-197983471	Affx-501393656	---	Stridac_scaffold1439|size151302	140775	+	CTGTCCGATCCTGGATGCTTTCGACATCCTTCAAG[A/T]AGGCCAAGTTTGCCGTGACCCACCGTGGGTCGGCC	A	T	A // T	2	---	---	---	Sfix_Stridac_00622	Stridac_scaffold1439|size151302	140775	Symbiodinium fitti	Symbiodinium tridacnidorum	---	nuclear	0.666	recommended
AX-197937651	Affx-501365406	---	Stridac_scaffold23|size498986	52970	+	CGTAAACCCTAAACTCTCTAACTTAGATAGTGACT[G/T]CGGGAACTTTAGACTTTTTGGCCTGATATATTAGC	T	G	T // G	2	---	---	---	Sfix_Stridac_00013	Stridac_scaffold23|size498986	52970	Symbiodinium fitti	Symbiodinium tridacnidorum	---	nuclear	0.574	neutral
AX-197982759	Affx-501393216	---	Stridac_scaffold301|size279146	223990	+	TGGTACTTTATTATAAGGGTACTCTAACCCAACTC[A/G]GGCCTCCAAAATCAAAGCCGCACCTACAACGCCAG	A	G	A // G	2	---	---	---	Sfix_Stridac_00182	Stridac_scaffold301|size279146	223990	Symbiodinium fitti	Symbiodinium tridacnidorum	---	nuclear	0.572	neutral
AX-197984789	Affx-501394434	---	Stridac_scaffold7298|size29431	24514	+	GTCCAGACCGGCCTTCTGCTCCTCCGGCTGTGCCT[C/T]GTTCTGCCGCGTTGCTTACTCCTCGCGCGTCACCC	T	C	T // C	2	---	---	---	Sfix_Stridac_01400	Stridac_scaffold7298|size29431	24514	Symbiodinium fitti	Symbiodinium tridacnidorum	---	nuclear	0.44	neutral
AX-197986036	Affx-501395203	---	Stridac_scaffold5055|size48535	23557	+	GCCCAGGACGCGATCCGTTTAAGATGCGCTGTGCC[A/G]CCACGCCCTCCGGCCACTAGGAGCACAACAACGAC	A	G	A // G	2	---	---	---	Sfix_Stridac_02169	Stridac_scaffold5055|size48535	23557	Symbiodinium fitti	Symbiodinium tridacnidorum	---	nuclear	0.486	neutral
AX-197984528	Affx-501394281	---	Stridac_scaffold4872|size51273	30254	+	CCGCAAACAGACAATGCAAACACACGGGCACAGGC[A/C]AAGAGACTGACAGATACTACGCGCACACACACTTG	A	C	A // C	2	---	---	---	Sfix_Stridac_01247	Stridac_scaffold4872|size51273	30254	Symbiodinium fitti	Symbiodinium tridacnidorum	---	nuclear	0.568	neutral
AX-197986810	Affx-501395678	---	Sfitti_scaffold189495|size999	141	+	GAGTGGGCAGCCCTTGAATCCTTCAGGCGGCTACA[A/G]CGCCCTGGATCTGGTACGCACCTGCGAGCGCTACG	A	G	A // G	2	---	---	---	Spop_Sfitti_0152	Sfitti_scaffold189495|size999	141	Symbiodinium fitti	Symbiodinium fitti	1	nuclear	0.458	neutral
AX-198083062	Affx-501395180	---	Stridac_scaffold4701|size66986	20448	+	GAATGCTGCGGTGGTTGCAGCGACATCTTCGGCAG[C/T]ATGCAGCTGGGATGACAAGACCCACCACGAAGGCA	T	C	T // C	2	---	---	---	Sfix_Stridac_02146	Stridac_scaffold4701|size66986	20448	Symbiodinium fitti	Symbiodinium tridacnidorum	---	nuclear	0.576	neutral
AX-197983427	Affx-501393629	---	Stridac_scaffold1369|size156196	128632	+	CCCCACACTCAGAAAACATGCCCCTCAGGTTTAGT[A/G]TTTAGGGTTTAGGGTCTACAGATTTCCACTGAATC	A	G	A // G	2	---	---	---	Sfix_Stridac_00595	Stridac_scaffold1369|size156196	128632	Symbiodinium fitti	Symbiodinium tridacnidorum	---	nuclear	0.378	not_recommended
AX-198081265	Affx-501394068	---	Stridac_scaffold3326|size81507	53303	+	CGCGAGAGCGCCGAATCGCTCCGCTTCGTCGCCCA[A/T]CTCGTACGGCTTCGAGCCTAGCGCGCACCTGCCGC	A	T	A // T	2	---	---	---	Sfix_Stridac_01034	Stridac_scaffold3326|size81507	53303	Symbiodinium fitti	Symbiodinium tridacnidorum	---	nuclear	0.384	not_recommended
AX-198080110	Affx-501393332	---	Stridac_scaffold551|size234118	7714	+	AACCTGCGGAAGTGCAAGTGGAACTCAACTTCGAG[C/T]TGTAACCGAGGCTAGTGGATCAATGCTCAGCGGAG	T	C	T // C	2	---	---	---	Sfix_Stridac_00298	Stridac_scaffold551|size234118	7714	Symbiodinium fitti	Symbiodinium tridacnidorum	---	nuclear	0.686	recommended
AX-197983183	Affx-501393480	---	Stridac_scaffold972|size186783	83194	+	GTCGTACTGAACAACCTGAGCTGAGTGATCAAAGC[A/G]CTCGAAAGACGTAGAGTCGACGTAGAACAGCTTTA	A	G	A // G	2	---	---	---	Sfix_Stridac_00446	Stridac_scaffold972|size186783	83194	Symbiodinium fitti	Symbiodinium tridacnidorum	---	nuclear	0.702	recommended
AX-197984118	Affx-501394029	---	Stridac_scaffold3149|size85430	34925	+	GTGCATGGGTGTTTTAGGGCGTTGTTCCAGGCAGA[C/T]GCTTCGGGAGTCGAATTTGCCACGGCGTCGCATTG	T	C	T // C	2	---	---	---	Sfix_Stridac_00995	Stridac_scaffold3149|size85430	34925	Symbiodinium fitti	Symbiodinium tridacnidorum	---	nuclear	0.58	neutral
AX-197984422	Affx-501394209	---	Stridac_scaffold4253|size61404	48848	+	CAGCAGACATGGATGAGCCCACTTCTGTGTCGGAT[A/G]ACTTTCCGGACCAAGCCGCCTCCCCTCGGCTCATG	A	G	A // G	2	---	---	---	Sfix_Stridac_01175	Stridac_scaffold4253|size61404	48848	Symbiodinium fitti	Symbiodinium tridacnidorum	---	nuclear	0.582	neutral
AX-198080167	Affx-501393370	---	Stridac_scaffold630|size224631	72941	+	CAGTACAGACCCTGACTCTTCTACCAAGCCTGCTG[C/T]AGTAAACAAGCTTTGTACAGGAACCGTATCCTGCA	T	C	T // C	2	---	---	---	Sfix_Stridac_00336	Stridac_scaffold630|size224631	72941	Symbiodinium fitti	Symbiodinium tridacnidorum	---	nuclear	0.62	recommended
AX-198082278	Affx-501394710	---	Stridac_scaffold715|size212774	105532	+	AAGGTGCGAATCGCGCTATTAGTTCGGACAGCCTT[C/T]GCCATGCTAGTCATGTAGAAATACTGATAATAACA	T	C	T // C	2	---	---	---	Sfix_Stridac_01676	Stridac_scaffold715|size212774	105532	Symbiodinium fitti	Symbiodinium tridacnidorum	---	nuclear	0.678	recommended
AX-198083692	Affx-501395590	---	Sfitti_scaffold69482|size2405	1391	+	TGAATTTACCCCTCGTAGAGTGTGACCAAACTGCA[A/G]CTTCCAAGAAACAACGTGACACCGGGCTTCGGAAG	A	G	A // G	2	---	---	---	Spop_Sfitti_0061	Sfitti_scaffold69482|size2405	1391	Symbiodinium fitti	Symbiodinium fitti	1	nuclear	0.544	neutral
AX-197985651	Affx-501394967	---	Stridac_scaffold2231|size113211	27856	+	AGGCCCGGCCCACCCAGCTCGCAACTCCGCAGAAG[A/C]AGCCTCCTCCTCCTCCTCCTCCTCATCATCATCAT	A	C	A // C	2	---	---	---	Sfix_Stridac_01933	Stridac_scaffold2231|size113211	27856	Symbiodinium fitti	Symbiodinium tridacnidorum	---	nuclear	0.356	not_recommended
AX-197982568	Affx-501393102	---	Stridac_scaffold96|size380360	319916	+	GGCTGAGAGCAGACAGTGTTGCTTCGTTGGGCGGA[G/T]GGGGGAGGGGTTCGGCTAGGTATTATGAAGTCGAA	T	G	T // G	2	---	---	---	Sfix_Stridac_00068	Stridac_scaffold96|size380360	319916	Symbiodinium fitti	Symbiodinium tridacnidorum	---	nuclear	0.516	neutral
AX-197986438	Affx-501395438	---	Sfitti_scaffold61|size45088	27143	+	TTGATACTCTTTAATACGTTTATCATCCTGGTTTT[C/T]AGACGCCCAAGACTTCCAGATTTTTTTTCCAGTTA	T	C	T // C	2	---	---	---	Sfix_Sfitti_0135	Sfitti_scaffold61|size45088	27143	Symbiodinium fitti	Symbiodinium fitti	1	nuclear	0.644	recommended
AX-198082650	Affx-501394943	---	Stridac_scaffold2038|size121826	113916	+	GCTTTAAGCAACGCAAGCCATAGAACTGCCGTCGC[A/G]CGGAAAAATCTCATTCCAACACTGCGACTGTGGCC	A	G	A // G	2	---	---	---	Sfix_Stridac_01909	Stridac_scaffold2038|size121826	113916	Symbiodinium fitti	Symbiodinium tridacnidorum	---	nuclear	0.662	recommended
AX-198081949	Affx-501394497	---	Stridac_scaffold62|size431852	174390	+	TGGGTAAGATCTCGCCGGTGGCCTGTTTCGGTAGG[C/G]TTTGCCTAGGAGAAACGAGCCTCTTCTGATGCCGC	C	G	C // G	2	---	---	---	Sfix_Stridac_01463	Stridac_scaffold62|size431852	174390	Symbiodinium fitti	Symbiodinium tridacnidorum	---	nuclear	0.738	recommended
AX-198082529	Affx-501394866	---	Stridac_scaffold1545|size145188	25255	+	AGCGCTGCAACATAGAGCCTGAATAAGTTATTATA[A/T]TCAATTATACCAATAAATCAAATTGCGGTTCCTTA	A	T	A // T	2	---	---	---	Sfix_Stridac_01832	Stridac_scaffold1545|size145188	25255	Symbiodinium fitti	Symbiodinium tridacnidorum	---	nuclear	0.75	recommended
AX-197984995	Affx-501394556	---	Stridac_scaffold203|size318525	75275	+	TTCAAGCTCGCTGCTTTCTTCGGCTCAGGGTGTGG[A/G]GGTTTAGGGGTTTGTAGAATATATAGGGTTTATAG	A	G	A // G	2	---	---	---	Sfix_Stridac_01522	Stridac_scaffold203|size318525	75275	Symbiodinium fitti	Symbiodinium tridacnidorum	---	nuclear	0.512	neutral
AX-197983707	Affx-501393801	---	Stridac_scaffold1929|size126719	23111	+	ATTTCACGGAGCTCTTCAAAAGTTTGAAGGCTTCA[A/G]ACAAGATGATGGGTCTTGTCCAAACAATGCCCATA	A	G	A // G	2	---	---	---	Sfix_Stridac_00767	Stridac_scaffold1929|size126719	23111	Symbiodinium fitti	Symbiodinium tridacnidorum	---	nuclear	0.59	neutral
AX-198083722	Affx-501395608	---	Sfitti_scaffold10496|size7089	2048	+	CAACCTGATTGGCTAGCAAGGAACCAATCAGACCG[C/T]ACCACTTTCGATCCAACTAACGAATTTAGGCGGTA	T	C	T // C	2	---	---	---	Spop_Sfitti_0079	Sfitti_scaffold10496|size7089	2048	Symbiodinium fitti	Symbiodinium fitti	1	nuclear	0.612	recommended
AX-197986815	Affx-501395681	---	Stridac_scaffold3079|size87254	32087	+	GATGGCCTCTTGAACGTGCATTGCGCTCTTGGGAT[-/A]TGCCTGAGAGCATGTCTGCTTCAGTGCTTCTACTT	-	A	- // A	2	---	---	---	Sclade_01	Stridac_scaffold3079|size87254	32087	Symbiodinium fitti	Symbiodinium spp.	1	nuclear ribosomal	0.58	neutral
AX-198080406	Affx-501393522	---	Stridac_scaffold1079|size177046	36933	+	CGGAGGAGACCTGGATGCATTCATGGACCCGCAGG[C/T]AGACTAAACTTAAACCCGGTAGGTCCTATAGTTGG	T	C	T // C	2	---	---	---	Sfix_Stridac_00488	Stridac_scaffold1079|size177046	36933	Symbiodinium fitti	Symbiodinium tridacnidorum	---	nuclear	0.662	recommended
AX-197984375	Affx-501394180	---	Stridac_scaffold4014|size65771	38795	+	GTGCTGCATGTTGAGTCACGGCAGTGTGGGCTGGC[A/G]GTGGCGGGTCGGGGCTATCTGTGTGAGTTTAGAAC	A	G	A // G	2	---	---	---	Sfix_Stridac_01146	Stridac_scaffold4014|size65771	38795	Symbiodinium fitti	Symbiodinium tridacnidorum	---	nuclear	0.414	neutral
AX-197983391	Affx-501393606	---	Stridac_scaffold1283|size161555	104655	+	TCCGAAAGCCAGTCGGGCAAGACGACGAGGACGAG[A/G]CCTCTTCCGATTCGGAGGTCGAGCTGCCCGGTGCA	A	G	A // G	2	---	---	---	Sfix_Stridac_00572	Stridac_scaffold1283|size161555	104655	Symbiodinium fitti	Symbiodinium tridacnidorum	---	nuclear	0.396	not_recommended
AX-197982519	Affx-501393073	---	Stridac_scaffold52|size446092	112092	+	GCCAGCAAGCAGGAACTCGGACTTGAGGGGACTTC[A/T]GGTTTCACTTCGAGAAATCGGGTCCGGTCCTGATG	A	T	A // T	2	---	---	---	Sfix_Stridac_00039	Stridac_scaffold52|size446092	112092	Symbiodinium fitti	Symbiodinium tridacnidorum	---	nuclear	0.374	not_recommended
AX-197983505	Affx-501393678	---	Stridac_scaffold1496|size148081	133188	+	GAAGTTGGAGTGGATTCAAGCCAAAGCGGGTCTCC[A/G]GCGGTTTCCCCCGGCCAGCTCGGATGTCGGCGCCG	A	G	A // G	2	---	---	---	Sfix_Stridac_00644	Stridac_scaffold1496|size148081	133188	Symbiodinium fitti	Symbiodinium tridacnidorum	---	nuclear	0.51	neutral
AX-197985480	Affx-501394853	---	Stridac_scaffold1452|size150606	74187	+	TGTCGTGCATGTGGGCAAACCGCCTCCGAGGAAAA[C/T]GCGGGCCCTGTCGACGCGCTGGGAAACGTCCGCCG	T	C	T // C	2	---	---	---	Sfix_Stridac_01819	Stridac_scaffold1452|size150606	74187	Symbiodinium fitti	Symbiodinium tridacnidorum	---	nuclear	0.518	neutral
AX-197937631	Affx-501365398	---	Stridac_scaffold8|size590848	207978	+	CGAGGAATTGGGGCCTGCTTGAGGTAGTCCTGCAC[A/C]TCGGCCTTGTGAAAGGCAAAGCGCTTCCCCCAAGG	A	C	A // C	2	---	---	---	Sfix_Stridac_00005	Stridac_scaffold8|size590848	207978	Symbiodinium fitti	Symbiodinium tridacnidorum	---	nuclear	0.59	neutral
AX-197983911	Affx-501393905	---	Stridac_scaffold2479|size104646	18250	+	CCGGCCTGCTATATGCATAAATTGCCACCGTGCGC[C/T]TTGCAAGAGTTGTTTGAGCTTCCTGGCGGCAGGCA	T	C	T // C	2	---	---	---	Sfix_Stridac_00871	Stridac_scaffold2479|size104646	18250	Symbiodinium fitti	Symbiodinium tridacnidorum	---	nuclear	0.6	recommended
AX-197984139	Affx-501394040	---	Stridac_scaffold3186|size84485	71066	+	TAACGAGTTTTTCGGGCTGATTTTGGGCGTTTTAG[C/T]GTGGCTTCAGGGCTCTAAGGCTTTACAAAAATTTG	T	C	T // C	2	---	---	---	Sfix_Stridac_01006	Stridac_scaffold3186|size84485	71066	Symbiodinium fitti	Symbiodinium tridacnidorum	---	nuclear	0.61	recommended
AX-198081506	Affx-501394223	---	Stridac_scaffold4371|size59413	10533	+	TCAGTGCACCATGAACATGGCCTCGCCCTCACGAG[G/T]GTCAGGGCCAACATTTGTCTGATTGCTGGGGGAGC	T	G	T // G	2	---	---	---	Sfix_Stridac_01189	Stridac_scaffold4371|size59413	10533	Symbiodinium fitti	Symbiodinium tridacnidorum	---	nuclear	0.59	neutral
AX-197982950	Affx-501393340	---	Stridac_scaffold565|size232347	51243	+	TTCGAATCCGGTCTTGCCGAGGGCTTCGGGTGTTC[C/T]CTGCGAGAGCTGGAGCCTCCATCATGTTCATTTAC	T	C	T // C	2	---	---	---	Sfix_Stridac_00306	Stridac_scaffold565|size232347	51243	Symbiodinium fitti	Symbiodinium tridacnidorum	---	nuclear	0.462	neutral
AX-198080314	Affx-501393463	---	Stridac_scaffold918|size190953	159692	+	TGAACGCTTAACCCGCAACCCTAATAGTGACGACC[A/C]CTTGTTCAGCTTCGTCACCGAACAAGAATCCAAAG	A	C	A // C	2	---	---	---	Sfix_Stridac_00429	Stridac_scaffold918|size190953	159692	Symbiodinium fitti	Symbiodinium tridacnidorum	---	nuclear	0.588	neutral
AX-198082644	Affx-501394939	---	Stridac_scaffold2034|size121987	32921	+	TTCGCTTGGGAAACTGAGCCCGGATAGATTGGGCT[A/G]CCAAAGCCACTTGCATGGGTGCACAAGCCATTTTT	A	G	A // G	2	---	---	---	Sfix_Stridac_01905	Stridac_scaffold2034|size121987	32921	Symbiodinium fitti	Symbiodinium tridacnidorum	---	nuclear	0.53	neutral
AX-198081476	Affx-501394205	---	Stridac_scaffold4242|size61594	33365	+	GATTGCCAGTACCCTTGCCAGGCTTTTGAGGGGCC[C/T]GTGCACTGGTGTCCGGAACTGGAGGTGGGCGCTTT	T	C	T // C	2	---	---	---	Sfix_Stridac_01171	Stridac_scaffold4242|size61594	33365	Symbiodinium fitti	Symbiodinium tridacnidorum	---	nuclear	0.45	neutral
AX-198080757	Affx-501393743	---	Stridac_scaffold1681|size137790	103103	+	ATTTGGAGCAGGCCCCAACAAAGCCAGCAGCCGAA[A/G]ATAAGTAGTCCCATATACATAGACCAAGAGAGGTT	A	G	A // G	2	---	---	---	Sfix_Stridac_00709	Stridac_scaffold1681|size137790	103103	Symbiodinium fitti	Symbiodinium tridacnidorum	---	nuclear	0.73	recommended
AX-197983646	Affx-501393762	---	Stridac_scaffold1750|size134101	128063	+	CCAGTGCATGGAAACGGCCGCAGCCTCACGCATCG[C/T]TCGCCGCCCTGGTCAGTAGTCCTCTTCCTTACAAA	T	C	T // C	2	---	---	---	Sfix_Stridac_00728	Stridac_scaffold1750|size134101	128063	Symbiodinium fitti	Symbiodinium tridacnidorum	---	nuclear	0.428	neutral
AX-197984164	Affx-501394054	---	Stridac_scaffold3257|size82986	51092	+	CTTGTTGCCTGTGCCCTGCCTACGAGATGCCCAGT[G/T]TGTGCCCGATGTCCGAGCTGATAGTGGAACTACCC	T	G	T // G	2	---	---	---	Sfix_Stridac_01020	Stridac_scaffold3257|size82986	51092	Symbiodinium fitti	Symbiodinium tridacnidorum	---	nuclear	0.494	neutral
AX-197986568	Affx-501395521	---	Sfitti_scaffold88899|size2036	565	+	GTGAAATGCCGGCTGGAGCATTGATAAATTCCGAG[A/G]AGCAGGTGGAATCAAGTTTGACTCGCTGAGATCTG	A	G	A // G	2	---	---	---	Sfix_Sfitti_0218	Sfitti_scaffold88899|size2036	565	Symbiodinium fitti	Symbiodinium fitti	1	nuclear	0.618	recommended
AX-197985989	Affx-501395176	---	Stridac_scaffold4633|size55039	45934	+	AGGATATTGATGCCAGTGTGCTCTACTTTGGTACG[C/T]TTCCGGCCGCTGAGCTGAAAATGGTGCAGGATTTT	T	C	T // C	2	---	---	---	Sfix_Stridac_02142	Stridac_scaffold4633|size55039	45934	Symbiodinium fitti	Symbiodinium tridacnidorum	---	nuclear	0.61	recommended
AX-197985827	Affx-501395077	---	Stridac_scaffold3108|size86416	79010	+	TTCAAGGACACTTGCACGATCAGGGTTGTCTGTCT[A/C]GGCACCAGATCTTGCGCACCCAGATCCACCGTTGC	A	C	A // C	2	---	---	---	Sfix_Stridac_02043	Stridac_scaffold3108|size86416	79010	Symbiodinium fitti	Symbiodinium tridacnidorum	---	nuclear	0.582	neutral
AX-198082416	Affx-501394796	---	Stridac_scaffold1123|size173089	14169	+	GTCTCACTGGCAGTTTTGCTGTTTTGGGACCCTCG[C/T]GTGCCGCTGACGATGTGATTGCATGGTGTTCACAA	T	C	T // C	2	---	---	---	Sfix_Stridac_01762	Stridac_scaffold1123|size173089	14169	Symbiodinium fitti	Symbiodinium tridacnidorum	---	nuclear	0.556	neutral
AX-197985436	Affx-501394826	---	Stridac_scaffold1271|size162061	33292	+	TGGCCAGTCTTGTGGAGACCTTGCTCCAGGACTGA[C/T]GCAATCGCTCTACCCACTGCGCAGTTCCACGTGAA	T	C	T // C	2	---	---	---	Sfix_Stridac_01792	Stridac_scaffold1271|size162061	33292	Symbiodinium fitti	Symbiodinium tridacnidorum	---	nuclear	0.584	neutral
AX-198080522	Affx-501393593	---	Stridac_scaffold1256|size297992	161599	+	TTGGATATCTAAGGTCCGGGGCACGGCGCGAGCTA[A/C]GGCCATAACCATTTAAACCAACAGCTCCACTCCAC	A	C	A // C	2	---	---	---	Sfix_Stridac_00559	Stridac_scaffold1256|size297992	161599	Symbiodinium fitti	Symbiodinium tridacnidorum	---	nuclear	0.674	recommended
AX-197982937	Affx-501393330	---	Stridac_scaffold547|size234558	171337	+	TGCACCAACAAGAACAACGAGAGCAACAGAGCTTT[A/C]GAACGCACGTCAGAACCGTTGGAGTAGGACCGATG	A	C	A // C	2	---	---	---	Sfix_Stridac_00296	Stridac_scaffold547|size234558	171337	Symbiodinium fitti	Symbiodinium tridacnidorum	---	nuclear	0.596	neutral
AX-197985607	Affx-501394940	---	Stridac_scaffold2034|size121987	94893	+	ACACAAGCCTTCGTTCGGATGCTCGACCTTTGCAA[A/C]TGAGGACTTGCTCACGCCTCCTCCGAAGCCAAAGC	A	C	A // C	2	---	---	---	Sfix_Stridac_01906	Stridac_scaffold2034|size121987	94893	Symbiodinium fitti	Symbiodinium tridacnidorum	---	nuclear	0.526	neutral
AX-198079896	Affx-501393202	---	Stridac_scaffold270|size287874	54501	+	CGTCCGTGGCAATCCAGGATGTCCAGGACAGTATG[G/T]CGAGCCTTAGAGCGACTCTGCAAATCGACATTGCC	T	G	T // G	2	---	---	---	Sfix_Stridac_00168	Stridac_scaffold270|size287874	54501	Symbiodinium fitti	Symbiodinium tridacnidorum	---	nuclear	0.632	recommended
AX-198083612	Affx-501395539	---	Sfitti_scaffold85561|size2092	1851	+	TGCGGCATGTTTGCTCAGGGCCCGCTTCGTGGTTT[A/G]CGAGTGGGAAGCCGTCGCTTTCCTTTGTCATGCCA	A	G	A // G	2	---	---	---	Spop_Sfitti_0010	Sfitti_scaffold85561|size2092	1851	Symbiodinium fitti	Symbiodinium fitti	1	nuclear	0.524	neutral
AX-197985188	Affx-501394667	---	Stridac_scaffold543|size235806	72384	+	GAACCGAATCGAGCCAAGTCCTTGGCTTCATCACG[A/T]TAGGCATCACCACCGGTTCGGTGCCTTCAAACGAG	A	T	A // T	2	---	---	---	Sfix_Stridac_01633	Stridac_scaffold543|size235806	72384	Symbiodinium fitti	Symbiodinium tridacnidorum	---	nuclear	0.586	neutral
AX-198080272	Affx-501393436	---	Stridac_scaffold815|size199869	150534	+	ACGTGGCCATGTCGGGAAGTCCCAGGCAGAGAATG[G/T]GGCTATCCGCCTTGATTTTTGTCTTATGGCACATT	T	G	T // G	2	---	---	---	Sfix_Stridac_00402	Stridac_scaffold815|size199869	150534	Symbiodinium fitti	Symbiodinium tridacnidorum	---	nuclear	0.674	recommended
AX-197985546	Affx-501394899	---	Stridac_scaffold1735|size134646	6759	+	CCTACCTTCGGGGTCCAGGCAGGACTTTAGGGCTA[A/G]GGCTCGGGATTTGGGGATCGATCCGATGTCCGGAC	A	G	A // G	2	---	---	---	Sfix_Stridac_01865	Stridac_scaffold1735|size134646	6759	Symbiodinium fitti	Symbiodinium tridacnidorum	---	nuclear	0.434	neutral
AX-198080923	Affx-501393848	---	Stridac_scaffold2157|size116538	44453	+	GGAATCAGCGACATTGAGGAGCCCTGTGCGTGAGA[C/T]GTTGAAGCCTTCCCCCCGATGAGCATTTGGCTGGG	T	C	T // C	2	---	---	---	Sfix_Stridac_00814	Stridac_scaffold2157|size116538	44453	Symbiodinium fitti	Symbiodinium tridacnidorum	---	nuclear	0.546	neutral
AX-197982865	Affx-501393282	---	Stridac_scaffold465|size248819	196576	+	CAACATGACAGATCGCAACATGAGCTCACGGTTGC[C/T]GAACATCGGATTCGAGCCTCATGGGCGGCGATAAT	T	C	T // C	2	---	---	---	Sfix_Stridac_00248	Stridac_scaffold465|size248819	196576	Symbiodinium fitti	Symbiodinium tridacnidorum	---	nuclear	0.488	neutral
AX-198080700	Affx-501393705	---	Stridac_scaffold1601|size142051	38136	+	TTCCGCAGAATCGCAGCCGTCTGTACATCGTGGGC[A/G]TCCGTAAGACAACTCAGGTGCATCCTTTTACGTTT	A	G	A // G	2	---	---	---	Sfix_Stridac_00671	Stridac_scaffold1601|size142051	38136	Symbiodinium fitti	Symbiodinium tridacnidorum	---	nuclear	0.73	recommended
AX-198083786	Affx-501395652	---	Sfitti_scaffold31199|size3922	1413	+	TGCGTCGGACCAATTTCGTGACCCCGACTGGCCGA[A/C]GGCCAGTCTTATTTCGGCCCATTGTTTGACTTGAT	A	C	A // C	2	---	---	---	Spop_Sfitti_0123	Sfitti_scaffold31199|size3922	1413	Symbiodinium fitti	Symbiodinium fitti	1	nuclear	0.668	recommended
AX-197984974	Affx-501394543	---	Stridac_scaffold175|size329615	43093	+	GCGGTGGTGAGCAGGATGCCACAAGGCGATCTCAA[A/G]ATGGTCTGCATGGAAGGCCATGGGAACAGGGACAA	A	G	A // G	2	---	---	---	Sfix_Stridac_01509	Stridac_scaffold175|size329615	43093	Symbiodinium fitti	Symbiodinium tridacnidorum	---	nuclear	0.548	neutral
AX-197986723	Affx-501395621	---	Sfitti_scaffold197264|size946	140	+	AAGCAACTGCGCAAGCAGCAGTCAAGCAAAGACGG[G/T]TGGGTGGAGAACAGCCCACGTGTTGTGTGGGAGGC	T	G	T // G	2	---	---	---	Spop_Sfitti_0092	Sfitti_scaffold197264|size946	140	Symbiodinium fitti	Symbiodinium fitti	1	nuclear	0.52	neutral
AX-198082301	Affx-501394723	---	Stridac_scaffold779|size203003	31423	+	GGTGACAGTACTGGTGCTGTTGGTGGATGGCACAA[A/T]TGTCAGTTGACTACAAACCTTTTGCTTTGGTTGGA	A	T	A // T	2	---	---	---	Sfix_Stridac_01689	Stridac_scaffold779|size203003	31423	Symbiodinium fitti	Symbiodinium tridacnidorum	---	nuclear	0.688	recommended
AX-197982742	Affx-501393206	---	Stridac_scaffold282|size283029	21470	+	CGTGCCTGGCACACAAGACCAACAAAGCCATCTGT[A/G]TTCAGCTGAAGGCCCCTCAAGCCCTGCACTCTAGG	A	G	A // G	2	---	---	---	Sfix_Stridac_00172	Stridac_scaffold282|size283029	21470	Symbiodinium fitti	Symbiodinium tridacnidorum	---	nuclear	0.554	neutral
AX-197982762	Affx-501393218	---	Stridac_scaffold307|size276609	25612	+	TCATAGTGTTATGGCTGTTATGGCTGCTTCCACTT[C/T]GCCAGCACTTGACACGAACTAACTCCCGGAAGCAA	T	C	T // C	2	---	---	---	Sfix_Stridac_00184	Stridac_scaffold307|size276609	25612	Symbiodinium fitti	Symbiodinium tridacnidorum	---	nuclear	0.546	neutral
AX-197986598	Affx-501395542	---	Sfitti_scaffold159638|size1228	797	+	CACTGCTCAGGTTGGATAGTGGAGCCAAGGTGTGG[A/G]CACATGGGCGCGTCTTTATTTGGACTAGGCCTTAT	A	G	A // G	2	---	---	---	Spop_Sfitti_0013	Sfitti_scaffold159638|size1228	797	Symbiodinium fitti	Symbiodinium fitti	1	nuclear	0.596	neutral
AX-198079718	Affx-501393107	---	Stridac_scaffold102|size375676	8932	+	ATAGTCTCTCTTCGGGCCAAGCTGCTCTTCGGCAA[A/G]TGGAAGACTTTGCACAACATCGTTTGTGCCCAATC	A	G	A // G	2	---	---	---	Sfix_Stridac_00073	Stridac_scaffold102|size375676	8932	Symbiodinium fitti	Symbiodinium tridacnidorum	---	nuclear	0.666	recommended
AX-198083650	Affx-501395563	---	Sfitti_scaffold106353|size1781	1309	+	GTATAACTCCACGCCGCAAGAAGAAAGTACTATGC[A/G]CACTCACGAAATTGGTCAGACCCAGTGATTGCACA	A	G	A // G	2	---	---	---	Spop_Sfitti_0034	Sfitti_scaffold106353|size1781	1309	Symbiodinium fitti	Symbiodinium fitti	1	nuclear	0.68	recommended
AX-197982959	Affx-501393345	---	Stridac_scaffold573|size231780	45783	+	GACAGCTACTCTGTGCAGAATCAGCTGAAACATGT[A/G]CAGGAAATCCAAGCCACTGACGGCGCTTTTGCAGC	A	G	A // G	2	---	---	---	Sfix_Stridac_00311	Stridac_scaffold573|size231780	45783	Symbiodinium fitti	Symbiodinium tridacnidorum	---	nuclear	0.534	neutral
AX-197985186	Affx-501394666	---	Stridac_scaffold542|size235975	141703	+	GTTTTATGGTCTCTTGGCCATAGCGGTCTGTCTTC[A/C]CTTAAAAAGGTGGGGAGTGGCTTTTGGTTTAGGGT	A	C	A // C	2	---	---	---	Sfix_Stridac_01632	Stridac_scaffold542|size235975	141703	Symbiodinium fitti	Symbiodinium tridacnidorum	---	nuclear	0.566	neutral
AX-198081286	Affx-501394082	---	Stridac_scaffold3386|size80080	6891	+	AGTCTGCTGCGACCATGGGCGTTAGCAAGCAGGAT[C/T]ACACAGCTTGTCAGTGGATCTTCGTCAAAGCATGA	T	C	T // C	2	---	---	---	Sfix_Stridac_01048	Stridac_scaffold3386|size80080	6891	Symbiodinium fitti	Symbiodinium tridacnidorum	---	nuclear	0.664	recommended
AX-198082082	Affx-501394582	---	Stridac_scaffold296|size279878	252713	+	TGCTTGGCTGAACGGCTTGCTCCTGACTGAACTCT[A/C]GGAAGCCTAAAGCGTGCTGAAGCCAATCATGCGAA	A	C	A // C	2	---	---	---	Sfix_Stridac_01548	Stridac_scaffold296|size279878	252713	Symbiodinium fitti	Symbiodinium tridacnidorum	---	nuclear	0.65	recommended
AX-198080905	Affx-501393836	---	Stridac_scaffold2086|size120009	82270	+	GCGCAGGAAGGAGGCCATCTAGGATCTTGCCTGCC[G/T]GTTCAGGCTTTTAAAACTTCGGGTGGAGCTCCTGA	T	G	T // G	2	---	---	---	Sfix_Stridac_00802	Stridac_scaffold2086|size120009	82270	Symbiodinium fitti	Symbiodinium tridacnidorum	---	nuclear	0.606	recommended
AX-198081307	Affx-501394095	---	Stridac_scaffold3476|size77949	16944	+	GTGACGAGGCATGTTGAAGCAAGCAGGTGCTGACC[C/G]CAGACCTCACACTCAATACACCCCCTATTCTTTCA	C	G	C // G	2	---	---	---	Sfix_Stridac_01061	Stridac_scaffold3476|size77949	16944	Symbiodinium fitti	Symbiodinium tridacnidorum	---	nuclear	0.666	recommended
AX-197983642	Affx-501393760	---	Stridac_scaffold1746|size134165	10193	+	TAAGCATGTACTAAACCTTGAAGTTCACCAGGCAC[G/T]TCCATGATGACGCTCTTCCTCTATGGGGTTCTGGC	T	G	T // G	2	---	---	---	Sfix_Stridac_00726	Stridac_scaffold1746|size134165	10193	Symbiodinium fitti	Symbiodinium tridacnidorum	---	nuclear	0.578	neutral
AX-197985073	Affx-501394601	---	Stridac_scaffold349|size268913	34815	+	TCCAGAGTTAGGGGGACTGCGACTTATGACTCAAC[A/C]TATCCCGCATAAATCGCACCTCGAGATCACAGAGT	A	C	A // C	2	---	---	---	Sfix_Stridac_01567	Stridac_scaffold349|size268913	34815	Symbiodinium fitti	Symbiodinium tridacnidorum	---	nuclear	0.674	recommended
AX-197982807	Affx-501393248	---	Stridac_scaffold374|size264911	104927	+	TCGGGCGGGCGGCTTCGTTGACGTGTGTTGTGCCT[A/G]AGGTCTGTGCTCGATCCAGCGCCGGCGAAGGGTAT	A	G	A // G	2	---	---	---	Sfix_Stridac_00214	Stridac_scaffold374|size264911	104927	Symbiodinium fitti	Symbiodinium tridacnidorum	---	nuclear	0.508	neutral
AX-198083043	Affx-501395169	---	Stridac_scaffold4516|size56893	6329	+	TCAGTTGGTGGTCGTTGATAATGTCTATGGCTGAG[C/T]TGAAAATGTTCGTGCCTGGTTCAGTTTGTCTCCAC	T	C	T // C	2	---	---	---	Sfix_Stridac_02135	Stridac_scaffold4516|size56893	6329	Symbiodinium fitti	Symbiodinium tridacnidorum	---	nuclear	0.722	recommended
AX-198080938	Affx-501393857	---	Stridac_scaffold2194|size114980	23683	+	TAGATTGGAAGTTTCGTGCAGAGGATGCGGTGGCT[C/G]TTCTCAACGACGATGCAGCCTTTGACCTTGTCGTC	C	G	C // G	2	---	---	---	Sfix_Stridac_00823	Stridac_scaffold2194|size114980	23683	Symbiodinium fitti	Symbiodinium tridacnidorum	---	nuclear	0.578	neutral
AX-198081829	Affx-501394424	---	Stridac_scaffold7011|size25064	12016	+	CTCATTACCGCGGCCGCCCGTGCCGCCTCCGTAGG[A/C]AGGCGACTTTTTCGCTGAGACTAAGGGCTTGGGGG	A	C	A // C	2	---	---	---	Sfix_Stridac_01390	Stridac_scaffold7011|size25064	12016	Symbiodinium fitti	Symbiodinium tridacnidorum	---	nuclear	0.626	recommended
AX-197984385	Affx-501394187	---	Stridac_scaffold4039|size65281	11049	+	AGCCCGAAGAGTGTGCAAGGGCAATCTTCGGGGTT[A/G]GTATTCAGGGCCTACTGAGTGGGGGCAGTAGATTG	A	G	A // G	2	---	---	---	Sfix_Stridac_01153	Stridac_scaffold4039|size65281	11049	Symbiodinium fitti	Symbiodinium tridacnidorum	---	nuclear	0.56	neutral
AX-197983075	Affx-501393414	---	Stridac_scaffold747|size208259	138961	+	GATTCTGTGCATAGATCAGCTGGTATGAACTTAGC[A/G]TGATTCGGGAGCTTGAATTCTATTACCCCATACTT	A	G	A // G	2	---	---	---	Sfix_Stridac_00380	Stridac_scaffold747|size208259	138961	Symbiodinium fitti	Symbiodinium tridacnidorum	---	nuclear	0.72	recommended
AX-197984402	Affx-501394198	---	Stridac_scaffold4162|size62883	55944	+	TCCGAAGCCCTTCAGCAATGCATTGTAAAGCCCTT[G/T]AGCGGTGCTCCAAACTCTGTGAACACCGTCTACAA	T	G	T // G	2	---	---	---	Sfix_Stridac_01164	Stridac_scaffold4162|size62883	55944	Symbiodinium fitti	Symbiodinium tridacnidorum	---	nuclear	0.648	recommended
AX-198080365	Affx-501393497	---	Stridac_scaffold1008|size182772	101808	+	CATGGTAAACTCCGCCTCGGCGAGATACCTTCTCT[C/G]CACAAACATCGCAGTAACGCCTGGAGAAGAGGCCT	C	G	C // G	2	---	---	---	Sfix_Stridac_00463	Stridac_scaffold1008|size182772	101808	Symbiodinium fitti	Symbiodinium tridacnidorum	---	nuclear	0.638	recommended
AX-197985488	Affx-501394859	---	Stridac_scaffold1487|size148327	143388	+	GGCGCTGCAGAGTCCAACATGTCCGCCAAGCACAA[C/T]TGCTGGGCATGCCACGGGCCATGCAGGGGCAACTC	T	C	T // C	2	---	---	---	Sfix_Stridac_01825	Stridac_scaffold1487|size148327	143388	Symbiodinium fitti	Symbiodinium tridacnidorum	---	nuclear	0.548	neutral
AX-198083242	Affx-501395298	---	Stridac_scaffold9550|size9016	4840	+	GTAGTGAACCTTCAGCTCTTTTGCCTTCGAAGCGA[A/T]AACCTTCTCACCCACGCTGTTCAAAGCCTCCCCCA	A	T	A // T	2	---	---	---	Sfix_Stridac_02264	Stridac_scaffold9550|size9016	4840	Symbiodinium fitti	Symbiodinium tridacnidorum	---	nuclear	0.592	neutral
AX-197983236	Affx-501393514	---	Stridac_scaffold1063|size177856	104373	+	GATCAAAGGGACTGCCAGCTTTCAGTGTGAAGGAT[A/C]TTGTGCCCTAGCACGGAGTAGGAAAGGACGGAACG	A	C	A // C	2	---	---	---	Sfix_Stridac_00480	Stridac_scaffold1063|size177856	104373	Symbiodinium fitti	Symbiodinium tridacnidorum	---	nuclear	0.598	neutral
AX-198080358	Affx-501393492	---	Stridac_scaffold1004|size182834	20431	+	CTTGTTCCCCTGCTTGATCCAACGTCCGCAGTACT[C/T]GAACTCCTTAGTGTCCAAAGACCCCAAGCGTTTGG	T	C	T // C	2	---	---	---	Sfix_Stridac_00458	Stridac_scaffold1004|size182834	20431	Symbiodinium fitti	Symbiodinium tridacnidorum	---	nuclear	0.636	recommended
AX-197985462	Affx-501394841	---	Stridac_scaffold1363|size156430	68866	+	GTTGTTGTTCGTTGTCCTCCCACTGTGAACCCGAA[A/G]CGCGAGACTTGAAGCCATTCTCGACTTCTCTGGCA	A	G	A // G	2	---	---	---	Sfix_Stridac_01807	Stridac_scaffold1363|size156430	68866	Symbiodinium fitti	Symbiodinium tridacnidorum	---	nuclear	0.606	recommended
AX-198083599	Affx-501395530	---	Sfitti_scaffold110289|size1728	374	+	GCAGCCTCACAGTCATATCCCGTGTCGTCCAGGTA[A/C]AGATCGATATTGCTGACCAGGCCACTTTGCCAAAT	A	C	A // C	2	---	---	---	Spop_Sfitti_0001	Sfitti_scaffold110289|size1728	374	Symbiodinium fitti	Symbiodinium fitti	1	nuclear	0.672	recommended
AX-198083498	Affx-501395472	---	Sfitti_scaffold7440|size8430	3959	+	ACCTTTTTCGGCAAGTTGTAAAGGCAGCTGTCGTC[A/T]ATGGATGACATGTTGTGCAAATTACAATCTGAAAA	A	T	A // T	2	---	---	---	Sfix_Sfitti_0169	Sfitti_scaffold7440|size8430	3959	Symbiodinium fitti	Symbiodinium fitti	1	nuclear	0.602	recommended
AX-197984135	Affx-501394038	---	Stridac_scaffold3182|size84626	7280	+	AGCCTAGACCCTAAATCCACCCGTTTGTTTCTTCT[G/T]TTAGTGGAGAGTCAGGTCCTTGAAATCGAGACCTC	T	G	T // G	2	---	---	---	Sfix_Stridac_01004	Stridac_scaffold3182|size84626	7280	Symbiodinium fitti	Symbiodinium tridacnidorum	---	nuclear	0.576	neutral
AX-198080507	Affx-501393585	---	Stridac_scaffold1234|size164280	102496	+	GCAAGGGTCTGCGACCTTTGGACCACACCGCTCCG[C/T]GGGTAGTGGAAAAGAACCAAAGTCCTGTTCGTGCA	T	C	T // C	2	---	---	---	Sfix_Stridac_00551	Stridac_scaffold1234|size164280	102496	Symbiodinium fitti	Symbiodinium tridacnidorum	---	nuclear	0.616	recommended
AX-198080135	Affx-501393348	---	Stridac_scaffold586|size230322	198958	+	GACCCCTAGAAATCCAGATTTTTCAATAATGCTAA[A/G]TTTAGAAAACCTTGCAATCCAAAGTTGAAAGTAAG	A	G	A // G	2	---	---	---	Sfix_Stridac_00314	Stridac_scaffold586|size230322	198958	Symbiodinium fitti	Symbiodinium tridacnidorum	---	nuclear	0.664	recommended
AX-197986392	Affx-501395410	---	Sfitti_scaffold4217|size11255	6222	+	TGTTGTAAGGCATCTATCTCGTGAAGAACATCGCA[A/G]GCTTCAAGCATGTGCATAAAGTTTGAGACATTCAG	A	G	A // G	2	---	---	---	Sfix_Sfitti_0107	Sfitti_scaffold4217|size11255	6222	Symbiodinium fitti	Symbiodinium fitti	1	nuclear	0.692	recommended
AX-198081204	Affx-501394028	---	Stridac_scaffold3149|size85430	23056	+	GTGCTCTGGGCGAGGTTTGGTGGAAGTCTTGAAGC[A/G]AAAGCTTTCTGTGAGCGATGCCCTTGCATACTGGA	A	G	A // G	2	---	---	---	Sfix_Stridac_00994	Stridac_scaffold3149|size85430	23056	Symbiodinium fitti	Symbiodinium tridacnidorum	---	nuclear	0.6	recommended
AX-198080902	Affx-501393834	---	Stridac_scaffold2084|size120070	18141	+	GGATGGCACATGCAAGGCAGTTGCCGGCCTTTTGT[C/G]CCACAATCTTGGGTCGCTCATCATGTTTGTTGATG	C	G	C // G	2	---	---	---	Sfix_Stridac_00800	Stridac_scaffold2084|size120070	18141	Symbiodinium fitti	Symbiodinium tridacnidorum	---	nuclear	0.662	recommended
AX-198080376	Affx-501393504	---	Stridac_scaffold1030|size181082	121441	+	TCGCATCCTGCACGTCGGGCTGGGGCTGGCACCTT[C/T]GCGCTCTTATCCGACAGGTTGGGCGAAAGCCATCT	T	C	T // C	2	---	---	---	Sfix_Stridac_00470	Stridac_scaffold1030|size181082	121441	Symbiodinium fitti	Symbiodinium tridacnidorum	---	nuclear	0.458	neutral
AX-197986584	Affx-501395532	---	Sfitti_scaffold129280|size1511	741	+	TCCTTCTTGAAGCTGCTCACGTTGAGCAGTAGGAG[A/G]CCCGTGCGGACGTGCCTCGCCACCGGCAGCCAGAC	A	G	A // G	2	---	---	---	Spop_Sfitti_0003	Sfitti_scaffold129280|size1511	741	Symbiodinium fitti	Symbiodinium fitti	1	nuclear	0.444	neutral
AX-197986752	Affx-501395641	---	Sfitti_scaffold10881|size6971	5440	+	TAAAAATATATTTGTATCTAGCTATCTAAAATTAA[G/T]TAAATTTCTATTGGTAAAAATACTTTTAAAACGTT	T	G	T // G	2	---	---	---	Spop_Sfitti_0112	Sfitti_scaffold10881|size6971	5440	Symbiodinium fitti	Symbiodinium fitti	1	nuclear	0.56	neutral
AX-198083624	Affx-501395547	---	Sfitti_scaffold192403|size978	674	+	GAGAAAAAACAGGAGCCTGGAAGAGCATCTACAGA[A/T]CAACCTCCAGCTCTGGAAAAATCAGCTGATGAAAT	A	T	A // T	2	---	---	---	Spop_Sfitti_0018	Sfitti_scaffold192403|size978	674	Symbiodinium fitti	Symbiodinium fitti	1	nuclear	0.58	neutral
AX-197983017	Affx-501393378	---	Stridac_scaffold651|size221605	172014	+	CAGGGCTTATTGTGTATAGTACACCATACATCTAT[C/T]ATTCAGGAAGCCTGGGAAAATGTTCGTAGTCCTCC	T	C	T // C	2	---	---	---	Sfix_Stridac_00344	Stridac_scaffold651|size221605	172014	Symbiodinium fitti	Symbiodinium tridacnidorum	---	nuclear	0.658	recommended
AX-198080979	Affx-501393883	---	Stridac_scaffold2358|size108390	46609	+	GCGCTGCTGCAGGTGCTTGTGCTGCAACCAGAAGA[C/T]TCGCAAAGAGGTAGATTCAAAGCTCACAGACTTGC	T	C	T // C	2	---	---	---	Sfix_Stridac_00849	Stridac_scaffold2358|size108390	46609	Symbiodinium fitti	Symbiodinium tridacnidorum	---	nuclear	0.652	recommended
AX-197986215	Affx-501395306	---	Sfitti_scaffold10214|size7183	135	+	AGTGTTCCCCTTTCATTGGAAGAAGATTAAAAAAA[A/C]CGAATTTGATCTGGTCTGCATCTTACCTGTTTCTT	A	C	A // C	2	---	---	---	Sfix_Sfitti_0003	Sfitti_scaffold10214|size7183	135	Symbiodinium fitti	Symbiodinium fitti	1	nuclear	0.544	neutral
AX-197984490	Affx-501394258	---	Stridac_scaffold4608|size55280	6901	+	GGCAGGGTTGTGCATCCGAACCATGAGGCCGGAAA[A/C]CAGCAGTTTGCCAGTAAGCAGTGGCAGACCTGCAC	A	C	A // C	2	---	---	---	Sfix_Stridac_01224	Stridac_scaffold4608|size55280	6901	Symbiodinium fitti	Symbiodinium tridacnidorum	---	nuclear	0.522	neutral
AX-197985686	Affx-501394991	---	Stridac_scaffold2399|size107154	28406	+	GCAGGGCCTCCGGTGGCACGAAGTTTTCTTGTCTC[A/G]CCGATAGAAAGAGCGATGCCTGCAGCAGATCCAGT	A	G	A // G	2	---	---	---	Sfix_Stridac_01957	Stridac_scaffold2399|size107154	28406	Symbiodinium fitti	Symbiodinium tridacnidorum	---	nuclear	0.588	neutral
AX-197983043	Affx-501393394	---	Stridac_scaffold689|size216487	99715	+	TGCTGTGTCCGGATTAAGAGAAAACCTGCACTATC[C/T]GGTCTTATCGATGCCCGCCCCATGCCGCAAGTGCT	T	C	T // C	2	---	---	---	Sfix_Stridac_00360	Stridac_scaffold689|size216487	99715	Symbiodinium fitti	Symbiodinium tridacnidorum	---	nuclear	0.696	recommended
AX-198080102	Affx-501393327	---	Stridac_scaffold536|size236647	111671	+	ATGGGACTGCGGTGCCGACTGCAGCCTCTCAGAAA[G/T]CACATGGACATACATGGATGCAGCAACCGAAGCTT	T	G	T // G	2	---	---	---	Sfix_Stridac_00293	Stridac_scaffold536|size236647	111671	Symbiodinium fitti	Symbiodinium tridacnidorum	---	nuclear	0.59	neutral
AX-197984428	Affx-501394212	---	Stridac_scaffold4301|size73705	52146	+	CGCTTCGAAGACTTCGAAGCAGTCTGTGTTTGTTG[C/G]CCGTGCAGCCATGTGCTGGCAGTGCAGAAAGCTTC	C	G	C // G	2	---	---	---	Sfix_Stridac_01178	Stridac_scaffold4301|size73705	52146	Symbiodinium fitti	Symbiodinium tridacnidorum	---	nuclear	0.59	neutral
AX-197984055	Affx-501393991	---	Stridac_scaffold2913|size184016	36499	+	TAAGAGTTCAAACAGCTTTCTTTTGTGTAGCCGCG[A/G]CTATGAAGGAAGATGCCTCATGTGGAATGATTTGG	A	G	A // G	2	---	---	---	Sfix_Stridac_00957	Stridac_scaffold2913|size184016	36499	Symbiodinium fitti	Symbiodinium tridacnidorum	---	nuclear	0.624	recommended
AX-198080571	Affx-501393619	---	Stridac_scaffold1331|size158781	94026	+	CTTGCGCACCGCTGCGCAACTCACAGCCGAGGGTC[C/G]CGCCGCAATAATATACCATAGCAGGATATTTTGGC	C	G	C // G	2	---	---	---	Sfix_Stridac_00585	Stridac_scaffold1331|size158781	94026	Symbiodinium fitti	Symbiodinium tridacnidorum	---	nuclear	0.66	recommended
AX-197984670	Affx-501394360	---	Stridac_scaffold5781|size38320	25056	+	TCCTCCCAAGGCCTCACCGGAACTGCCATGACAGT[A/C]ATCTGAGCCGTATCGTGTGCGTGTGCGAGGCCCGG	A	C	A // C	2	---	---	---	Sfix_Stridac_01326	Stridac_scaffold5781|size38320	25056	Symbiodinium fitti	Symbiodinium tridacnidorum	---	nuclear	0.492	neutral
AX-198080187	Affx-501393382	---	Stridac_scaffold662|size406625	213757	+	AAAACAAAGTCGACTCCCAGCCCAGCACAGTCCTC[C/T]GGCTGTTTGGTGGTCACTGTCAACTCCTTAGCAAT	T	C	T // C	2	---	---	---	Sfix_Stridac_00348	Stridac_scaffold662|size406625	213757	Symbiodinium fitti	Symbiodinium tridacnidorum	---	nuclear	0.652	recommended
AX-197985955	Affx-501395157	---	Stridac_scaffold4317|size60019	8764	+	TGATGCTCGCAAGCCGTCTGTGCAGCTGCGGCGCT[A/G]CAGATGGGCTTCGTGGCTCCGAGGCGGAGTGACTG	A	G	A // G	2	---	---	---	Sfix_Stridac_02123	Stridac_scaffold4317|size60019	8764	Symbiodinium fitti	Symbiodinium tridacnidorum	---	nuclear	0.418	neutral
AX-198081727	Affx-501394361	---	Stridac_scaffold5792|size38235	30998	+	TCAGTGGAAGGGTTCATGATCGGTCCGCGCAAGGT[C/T]ACGGTATATCGCAATATTTCTGTTTTATTTCAGTA	T	C	T // C	2	---	---	---	Sfix_Stridac_01327	Stridac_scaffold5792|size38235	30998	Symbiodinium fitti	Symbiodinium tridacnidorum	---	nuclear	0.706	recommended
AX-198083844	Affx-501395684	---	Stridac_scaffold5956|size36407	2062	+	ATAACGGTCCTAAGGTAGCAAATTTCCTTGTCGTC[C/T]TAATAACGACCTGCATGAAACATAGAACGATTCGA	T	C	T // C	2	---	---	---	Sclade_05	Stridac_scaffold5956|size36407	2062	Symbiodinium fitti	Symbiodinium spp.	1	chloroplast	0.618	recommended
AX-198081637	Affx-501394305	---	Stridac_scaffold5152|size46976	38666	+	CGGGGCAGGGCTCGCCGGTCTGAAGACCCTGGACA[C/T]GGGAGACAAACGCATCTGTAGACAGCTTGCGCTCC	T	C	T // C	2	---	---	---	Sfix_Stridac_01271	Stridac_scaffold5152|size46976	38666	Symbiodinium fitti	Symbiodinium tridacnidorum	---	nuclear	0.576	neutral
AX-197986662	Affx-501395583	---	Sfitti_scaffold49321|size2980	2815	+	TAGGCCGTAAGTTGGTTTTATTCTTAAGGCTGGCC[A/T]AAGGCCAGCCTAGGTTCGGCCAGTGGCCCTTTGGG	A	T	A // T	2	---	---	---	Spop_Sfitti_0054	Sfitti_scaffold49321|size2980	2815	Symbiodinium fitti	Symbiodinium fitti	1	nuclear	0.55	neutral
AX-198082954	Affx-501395110	---	Stridac_scaffold3555|size76217	47952	+	TTCATGCTGGTGCGACCCTCCGTCTCGTCCATGGT[A/G]TCCGTGACTTCATCCACCACGCGTTCCTCACGCTT	A	G	A // G	2	---	---	---	Sfix_Stridac_02076	Stridac_scaffold3555|size76217	47952	Symbiodinium fitti	Symbiodinium tridacnidorum	---	nuclear	0.526	neutral
AX-197983514	Affx-501393683	---	Stridac_scaffold1510|size147246	39855	+	CCGCTGCGAGCTCCCGTGACTTGTCTCTGGAAACC[A/C]CACTGGTGCGGGTTCTGGCGAAGAGAGTGGGGCTT	A	C	A // C	2	---	---	---	Sfix_Stridac_00649	Stridac_scaffold1510|size147246	39855	Symbiodinium fitti	Symbiodinium tridacnidorum	---	nuclear	0.574	neutral
AX-198081412	Affx-501394161	---	Stridac_scaffold3863|size68896	36870	+	AAATGGCATGTCGCGGCATGCGAGAAGATCCGGCG[C/T]ACCCAGAAGCGAATACGTTCTGGTGCACCTTTGCC	T	C	T // C	2	---	---	---	Sfix_Stridac_01127	Stridac_scaffold3863|size68896	36870	Symbiodinium fitti	Symbiodinium tridacnidorum	---	nuclear	0.622	recommended
AX-198082670	Affx-501394954	---	Stridac_scaffold2133|size117507	108509	+	GACTCCACTGCCGCTACCTGGACCCTGCCCACCCG[C/G]TTTCAAATGACACGGCACGTGTATAGTGACATGGA	C	G	C // G	2	---	---	---	Sfix_Stridac_01920	Stridac_scaffold2133|size117507	108509	Symbiodinium fitti	Symbiodinium tridacnidorum	---	nuclear	0.784	recommended
AX-197985302	Affx-501394742	---	Stridac_scaffold853|size196934	132732	+	TAGTCACGTCCAGGTAAGTGGTATAGGAAAGCACG[G/T]CGAAATGCAGATCTGCACTTATGCAGATAGGTAGG	T	G	T // G	2	---	---	---	Sfix_Stridac_01708	Stridac_scaffold853|size196934	132732	Symbiodinium fitti	Symbiodinium tridacnidorum	---	nuclear	0.668	recommended
AX-198080348	Affx-501393484	---	Stridac_scaffold989|size184741	35885	+	GCTGCCGAGTCACCGCTGCCCTGGCCGCCGGCGTG[C/T]CTTTGATGCCGTTGCCGTGGCGCTGCTGGCGGAAG	T	C	T // C	2	---	---	---	Sfix_Stridac_00450	Stridac_scaffold989|size184741	35885	Symbiodinium fitti	Symbiodinium tridacnidorum	---	nuclear	0.482	neutral
AX-198081792	Affx-501394401	---	Stridac_scaffold6489|size30503	21020	+	TTGGACCCTTTGGGCCGTGGAGTTATCACAAGGAT[A/C]GTCGTAGAGACCGTCTTTTCAAAAACTGCTTGAGC	A	C	A // C	2	---	---	---	Sfix_Stridac_01367	Stridac_scaffold6489|size30503	21020	Symbiodinium fitti	Symbiodinium tridacnidorum	---	nuclear	0.676	recommended
AX-197985619	Affx-501394948	---	Stridac_scaffold2078|size120244	30448	+	AATATGCCTCGGAACATCCGGCATGAAGGGTAACT[C/T]GCAGATGAAGAGACGGCACGGGCGTCTTAGCGTGG	T	C	T // C	2	---	---	---	Sfix_Stridac_01914	Stridac_scaffold2078|size120244	30448	Symbiodinium fitti	Symbiodinium tridacnidorum	---	nuclear	0.534	neutral
AX-197982481	Affx-501393051	---	Stridac_scaffold27|size487524	58542	+	GTGCTTTGGCTTTGGTTGCAGTCTTCGGCCGTCAT[C/T]TGCAACCTGCGGACTCCCTGGCCTCTCGTCTTGCT	T	C	T // C	2	---	---	---	Sfix_Stridac_00017	Stridac_scaffold27|size487524	58542	Symbiodinium fitti	Symbiodinium tridacnidorum	---	nuclear	0.54	neutral
AX-197985003	Affx-501394560	---	Stridac_scaffold218|size307420	116893	+	GCTCGATGTGGCTCCTTCACTGCCTTGCGCTAGAC[A/G]CCGGCTGTGGTAATCTCGCGAGTTTCCTGCAGCTA	A	G	A // G	2	---	---	---	Sfix_Stridac_01526	Stridac_scaffold218|size307420	116893	Symbiodinium fitti	Symbiodinium tridacnidorum	---	nuclear	0.51	neutral
AX-197984877	Affx-501394485	---	Stridac_scaffold32|size472384	8169	+	TTTTCCTTTTCCGCCTTGAGCTTTAATAGATATCA[A/G]CCGTGGGTCACATGTCCAAGATGACACTAAGCCCC	A	G	A // G	2	---	---	---	Sfix_Stridac_01451	Stridac_scaffold32|size472384	8169	Symbiodinium fitti	Symbiodinium tridacnidorum	---	nuclear	0.732	recommended
AX-198080993	Affx-501393891	---	Stridac_scaffold2434|size106063	78694	+	TCCCGGTGGTTGTCCCTGACAACTCTGGCGGACAA[C/G]GTCAGGGCGAAAGGTGGTACGATAACACGGCTCTT	C	G	C // G	2	---	---	---	Sfix_Stridac_00857	Stridac_scaffold2434|size106063	78694	Symbiodinium fitti	Symbiodinium tridacnidorum	---	nuclear	0.492	neutral
AX-197984509	Affx-501394270	---	Stridac_scaffold4731|size53690	10253	+	AGTTGAGATAACATTGATTCTGACCCCCTTTCAAC[A/G]CAAAAGACACCGGGACAGACAGCGCCTGCGGCAGC	A	G	A // G	2	---	---	---	Sfix_Stridac_01236	Stridac_scaffold4731|size53690	10253	Symbiodinium fitti	Symbiodinium tridacnidorum	---	nuclear	0.544	neutral
AX-197982946	Affx-501393337	---	Stridac_scaffold558|size233355	122821	+	TCCGGAATGAGCTGTCCTTCAACAGCTTCTCAGCC[A/C]TTGCTACCTGGTTGCAGCTGAGGGCCAGGAGAATG	A	C	A // C	2	---	---	---	Sfix_Stridac_00303	Stridac_scaffold558|size233355	122821	Symbiodinium fitti	Symbiodinium tridacnidorum	---	nuclear	0.538	neutral
AX-197982911	Affx-501393313	---	Stridac_scaffold505|size242917	53697	+	TTCCAAAGATCTTGAACCCTATCCGGTAATTGATT[G/T]TTCTGTTTTGGAATTAAGGGTTTGGGGATTAAGGC	T	G	T // G	2	---	---	---	Sfix_Stridac_00279	Stridac_scaffold505|size242917	53697	Symbiodinium fitti	Symbiodinium tridacnidorum	---	nuclear	0.62	recommended
AX-198083502	Affx-501395475	---	Sfitti_scaffold7440|size8430	4195	+	CTCGATGCCCGAAGCCAGGACAGGAGACTTGACAA[A/G]AACTGCTCTTGTTTGGCATTGCAGCAACTTCCGTT	A	G	A // G	2	---	---	---	Sfix_Sfitti_0172	Sfitti_scaffold7440|size8430	4195	Symbiodinium fitti	Symbiodinium fitti	1	nuclear	0.636	recommended
AX-197985717	Affx-501395010	---	Stridac_scaffold2538|size103095	36228	+	GGACGTTACCAAGCACGGCCCTTTCCACATCTTGC[A/G]CCTGAAGATGACCACCGGTGCAGCACCAGGCCAAT	A	G	A // G	2	---	---	---	Sfix_Stridac_01976	Stridac_scaffold2538|size103095	36228	Symbiodinium fitti	Symbiodinium tridacnidorum	---	nuclear	0.526	neutral
AX-198082838	Affx-501395047	---	Stridac_scaffold2874|size92893	69443	+	ATATCCCGGATCCTCGAACACTCTTTGCGCTGGCT[A/C]GAATGCTAGAGGCGAGTATTTGGCCGCCTCCTCGG	A	C	A // C	2	---	---	---	Sfix_Stridac_02013	Stridac_scaffold2874|size92893	69443	Symbiodinium fitti	Symbiodinium tridacnidorum	---	nuclear	0.56	neutral
AX-198034429	Affx-501365401	---	Stridac_scaffold13|size527974	143650	+	CGCAGTCTGTGCACCTGAGCTTCTCCACTCCTGCA[C/T]CCACTTTGTGGGACTTGTTTTTGCATCCGCTGCCG	T	C	T // C	2	---	---	---	Sfix_Stridac_00008	Stridac_scaffold13|size527974	143650	Symbiodinium fitti	Symbiodinium tridacnidorum	---	nuclear	0.606	recommended
AX-197985822	Affx-501395074	---	Stridac_scaffold3091|size86981	59725	+	TATACTGTTGTGACTTGTGTCGGCACTGTCGCATG[A/G]ACATTGGTGGTCCTCCGAGGTTCCAGCAGCTCAAC	A	G	A // G	2	---	---	---	Sfix_Stridac_02040	Stridac_scaffold3091|size86981	59725	Symbiodinium fitti	Symbiodinium tridacnidorum	---	nuclear	0.582	neutral
AX-197985337	Affx-501394765	---	Stridac_scaffold989|size184741	17812	+	CAGTACCGTGTTCCACGGCTGCTTTGTTCGACTAT[C/T]GAGGGTGAGTGCTGCGCGCCCTGCCACATCATCGC	T	C	T // C	2	---	---	---	Sfix_Stridac_01731	Stridac_scaffold989|size184741	17812	Symbiodinium fitti	Symbiodinium tridacnidorum	---	nuclear	0.588	neutral
AX-197983888	Affx-501393893	---	Stridac_scaffold2442|size105900	803	+	AAAGGCATGTCGTTTCGAGGTAGAAGTACCTGCTG[C/T]CGAGTCGACACAAGCCGTGTGTGTGTGTGTCGTGA	T	C	T // C	2	---	---	---	Sfix_Stridac_00859	Stridac_scaffold2442|size105900	803	Symbiodinium fitti	Symbiodinium tridacnidorum	---	nuclear	0.638	recommended
AX-197982752	Affx-501393212	---	Stridac_scaffold292|size281218	167884	+	CTTTCATGTGCGTTAAGTCTTTAGACTTTTCAGGG[C/T]TTAGGGTTTCGAGGGTTAGTTTGTGGACCCTTTTG	T	C	T // C	2	---	---	---	Sfix_Stridac_00178	Stridac_scaffold292|size281218	167884	Symbiodinium fitti	Symbiodinium tridacnidorum	---	nuclear	0.628	recommended
AX-197983974	Affx-501393944	---	Stridac_scaffold2660|size98900	39822	+	CTCTCCACGCTGAAAGATGGAATCTGCTTTCCCGC[A/G]CGGGAGCACGGACAAATGGCTAGCGCCTCTGACGG	A	G	A // G	2	---	---	---	Sfix_Stridac_00910	Stridac_scaffold2660|size98900	39822	Symbiodinium fitti	Symbiodinium tridacnidorum	---	nuclear	0.548	neutral
AX-198080117	Affx-501393336	---	Stridac_scaffold558|size233355	5563	+	GAGAGTGCGCCTGCACGTCACGGACGCTTCGGCCT[A/G]GTCACATACTACTACACCGCACAGACGAGGCCAAA	A	G	A // G	2	---	---	---	Sfix_Stridac_00302	Stridac_scaffold558|size233355	5563	Symbiodinium fitti	Symbiodinium tridacnidorum	---	nuclear	0.62	recommended
AX-197986308	Affx-501395364	---	Sfitti_scaffold1859|size16280	9704	+	AATTGTTTCAAGTGCGTTGCAAATACACTGGTTAG[A/G]AATTTCAAATTAGACTGATAACATTGGCCACTCAA	A	G	A // G	2	---	---	---	Sfix_Sfitti_0061	Sfitti_scaffold1859|size16280	9704	Symbiodinium fitti	Symbiodinium fitti	1	nuclear	0.632	recommended
AX-197986240	Affx-501395321	---	Sfitti_scaffold11539|size6781	4625	+	TAACTTTTGTATATCTTATCTTAGACTACTGCACT[A/G]CAATATCTTAAAATAAATAGAGGATATTACATGCC	A	G	A // G	2	---	---	---	Sfix_Sfitti_0018	Sfitti_scaffold11539|size6781	4625	Symbiodinium fitti	Symbiodinium fitti	1	nuclear	0.68	recommended
AX-197986588	Affx-501395534	---	Sfitti_scaffold132|size37763	34084	+	CATGAGAAAAGACCAGACCATAACACCCTTAGAAC[A/T]ATGTGCCCTACTCTTTTCGATGAGCTTCACTTGAT	A	T	A // T	2	---	---	---	Spop_Sfitti_0005	Sfitti_scaffold132|size37763	34084	Symbiodinium fitti	Symbiodinium fitti	1	nuclear	0.634	recommended
AX-197986037	Affx-501395204	---	Stridac_scaffold5089|size48048	12705	+	AGTAGGGTATTGGAAACATCCCATGATGAGACGGT[G/T]AGGGGTTTAGGGTGTAGGGTTTATTTCTGGAAGCG	T	G	T // G	2	---	---	---	Sfix_Stridac_02170	Stridac_scaffold5089|size48048	12705	Symbiodinium fitti	Symbiodinium tridacnidorum	---	nuclear	0.742	recommended
AX-197983644	Affx-501393761	---	Stridac_scaffold1747|size134161	84012	+	AAACCAGTCGTGTAAGCTACTGTGTGGGATGAAAT[A/C]GAGGGCCTTATCAATCAGAATAGGGTTTTGGCCAT	A	C	A // C	2	---	---	---	Sfix_Stridac_00727	Stridac_scaffold1747|size134161	84012	Symbiodinium fitti	Symbiodinium tridacnidorum	---	nuclear	0.776	recommended
AX-198083411	Affx-501395412	---	Sfitti_scaffold4495|size10957	7761	+	AATCAGACAGGTCCGCCACGAGACGTAAAGCTCGT[C/T]GCCTGCACTTTTGCATAGTCAACTGGTTTGCCTCT	T	C	T // C	2	---	---	---	Sfix_Sfitti_0109	Sfitti_scaffold4495|size10957	7761	Symbiodinium fitti	Symbiodinium fitti	1	nuclear	0.684	recommended
AX-198079726	Affx-501393112	---	Stridac_scaffold113|size366830	77178	+	ATGTACAGCTTCAGTTGAACAGGCTTTACTATTGT[A/C]CAAAAAGTGTAAAGTAGTTCTATAGGCTACAACTA	A	C	A // C	2	---	---	---	Sfix_Stridac_00078	Stridac_scaffold113|size366830	77178	Symbiodinium fitti	Symbiodinium tridacnidorum	---	nuclear	0.688	recommended
AX-198081213	Affx-501394034	---	Stridac_scaffold3175|size87188	79536	+	ACCAAAACGGTATCGCATTGGGCCTGCCGGGCTAG[G/T]TTCACGGGATCTGATGGCAAGAGAGCCTCGAAGAA	T	G	T // G	2	---	---	---	Sfix_Stridac_01000	Stridac_scaffold3175|size87188	79536	Symbiodinium fitti	Symbiodinium tridacnidorum	---	nuclear	0.55	neutral
AX-197985497	Affx-501394865	---	Stridac_scaffold1537|size145652	23508	+	GGTTCGTTCCTGCTGTTACCGATTTTGGATCATGT[C/T]GGCTACGGTTTAAGGGTTTAGGCCGTAAGGGAAGT	T	C	T // C	2	---	---	---	Sfix_Stridac_01831	Stridac_scaffold1537|size145652	23508	Symbiodinium fitti	Symbiodinium tridacnidorum	---	nuclear	0.692	recommended
AX-197983171	Affx-501393473	---	Stridac_scaffold947|size189029	72253	+	GGGGAGCGCTTTGAGTGGGTGAAGCCCATCATGTT[G/T]TCTGGAGGTCCGGATTCAGGGTTTATGGTGTAGGG	T	G	T // G	2	---	---	---	Sfix_Stridac_00439	Stridac_scaffold947|size189029	72253	Symbiodinium fitti	Symbiodinium tridacnidorum	---	nuclear	0.614	recommended
AX-197986422	Affx-501395429	---	Sfitti_scaffold5466|size9988	8484	+	TACGCTTTGCAGTTATCATATGTTCTTGAATTTGA[C/T]GTGATGTCAAAATTACATTATTGATATCTTCGATT	T	C	T // C	2	---	---	---	Sfix_Sfitti_0126	Sfitti_scaffold5466|size9988	8484	Symbiodinium fitti	Symbiodinium fitti	1	nuclear	0.732	recommended
AX-197982540	Affx-501393086	---	Stridac_scaffold79|size409467	259911	+	CTTGCATGCACCAGACAGGTCCCTTTGGGGATTTT[G/T]GGGTTTTGTGGCCTTAAGCCATAAGCCCTGAACCA	T	G	T // G	2	---	---	---	Sfix_Stridac_00052	Stridac_scaffold79|size409467	259911	Symbiodinium fitti	Symbiodinium tridacnidorum	---	nuclear	0.592	neutral
AX-198083169	Affx-501395247	---	Stridac_scaffold6279|size32773	23541	+	TCCACGGCGGTGAGCTCTCGTTGTGGAGGGTCTCC[A/C]GTGGTAAGCATTCGCACGGGAGACATGCCAGCGCG	A	C	A // C	2	---	---	---	Sfix_Stridac_02213	Stridac_scaffold6279|size32773	23541	Symbiodinium fitti	Symbiodinium tridacnidorum	---	nuclear	0.57	neutral
AX-198079920	Affx-501393214	---	Stridac_scaffold297|size279699	5380	+	TTTCCTATATATACCCCCTATAGAATACCTTTTAT[A/G]CGATACCTTTTGGGACACCCTATAGATACCCTATT	A	G	A // G	2	---	---	---	Sfix_Stridac_00180	Stridac_scaffold297|size279699	5380	Symbiodinium fitti	Symbiodinium tridacnidorum	---	nuclear	0.682	recommended
AX-197983487	Affx-501393666	---	Stridac_scaffold1468|size149826	124992	+	AGCCTCAGAGTCGTTTTCTAAGCTCCTTTTTCCTT[C/G]GCGAGGTTCGGGTTCTGTACCCCTATCCCCTGCGT	C	G	C // G	2	---	---	---	Sfix_Stridac_00632	Stridac_scaffold1468|size149826	124992	Symbiodinium fitti	Symbiodinium tridacnidorum	---	nuclear	0.532	neutral
AX-197986119	Affx-501395249	---	Stridac_scaffold6343|size32061	7875	+	ATCAGATAATGCACAGGTTGCCAGCAATTGAGACA[C/T]CCGCTCTCGGGCCCCCCCTCACCCCACGCACAACT	T	C	T // C	2	---	---	---	Sfix_Stridac_02215	Stridac_scaffold6343|size32061	7875	Symbiodinium fitti	Symbiodinium tridacnidorum	---	nuclear	0.726	recommended
AX-198082620	Affx-501394923	---	Stridac_scaffold1917|size127072	74370	+	CTTATCGACCTTGGCTGTTCGCAAGAGGTTAACTA[G/T]AACCTTCTTGGGACAATGACCAAATTGCCTATGAA	T	G	T // G	2	---	---	---	Sfix_Stridac_01889	Stridac_scaffold1917|size127072	74370	Symbiodinium fitti	Symbiodinium tridacnidorum	---	nuclear	0.65	recommended
AX-198083372	Affx-501395387	---	Sfitti_scaffold2799|size13606	2437	+	TTTCTAGATGGACACGTGCGCGTGCGTGGTCTATC[G/T]TCCGATGAGCAAAACACGACACTTTTGAACAACCA	T	G	T // G	2	---	---	---	Sfix_Sfitti_0084	Sfitti_scaffold2799|size13606	2437	Symbiodinium fitti	Symbiodinium fitti	1	nuclear	0.666	recommended
AX-198080305	Affx-501393456	---	Stridac_scaffold904|size191766	1409	+	GTCCGAGCATCCCTCAATCCTAATCCTACACGTGG[A/G]TCAGGGTGTCGCATTCACCTTTGGGGCTAAAACAG	A	G	A // G	2	---	---	---	Sfix_Stridac_00422	Stridac_scaffold904|size191766	1409	Symbiodinium fitti	Symbiodinium tridacnidorum	---	nuclear	0.528	neutral
AX-197984072	Affx-501394004	---	Stridac_scaffold3020|size88881	62591	+	TCCTTCCCGTGGCATTCTTTGTGCGTTTTTGTGAA[A/G]ACGAGGAGGGAATGGCCGAGGCTTCCCGTCTTCCT	A	G	A // G	2	---	---	---	Sfix_Stridac_00970	Stridac_scaffold3020|size88881	62591	Symbiodinium fitti	Symbiodinium tridacnidorum	---	nuclear	0.618	recommended
AX-197982773	Affx-501393226	---	Stridac_scaffold332|size272266	142003	+	GGACGCCTTTGAAAACCTGGTTCGGCTGTTGGTGC[A/G]GACGGCTAGGGCCCTCGCGGATGCTGCGGAGAAGG	A	G	A // G	2	---	---	---	Sfix_Stridac_00192	Stridac_scaffold332|size272266	142003	Symbiodinium fitti	Symbiodinium tridacnidorum	---	nuclear	0.624	recommended
AX-197983596	Affx-501393732	---	Stridac_scaffold1657|size139256	137889	+	ATCTCAGAAAGGGCTGTTGGAGGTAGCACGTCTAC[A/T]GACGGAGGCGAAGGCTGACAAGGACAGCGTCACCG	A	T	A // T	2	---	---	---	Sfix_Stridac_00698	Stridac_scaffold1657|size139256	137889	Symbiodinium fitti	Symbiodinium tridacnidorum	---	nuclear	0.444	neutral
AX-197985321	Affx-501394757	---	Stridac_scaffold927|size190491	107051	+	AAACCAAAGACCACAAAGGTGCTACCTCGAACAAG[A/G]AGCTGGTGCAGAAGCAACTTAACAATTCGGGTATG	A	G	A // G	2	---	---	---	Sfix_Stridac_01723	Stridac_scaffold927|size190491	107051	Symbiodinium fitti	Symbiodinium tridacnidorum	---	nuclear	0.652	recommended
AX-197986151	Affx-501395268	---	Stridac_scaffold6855|size26777	5721	+	TGTCCTCGCCTCTGTGGCTGGCTAGGTCTCGGATA[C/T]GCTACCCGAAGCTGTTGCACAGCCAAGTGCTGGTT	T	C	T // C	2	---	---	---	Sfix_Stridac_02234	Stridac_scaffold6855|size26777	5721	Symbiodinium fitti	Symbiodinium tridacnidorum	---	nuclear	0.486	neutral
AX-197984205	Affx-501394077	---	Stridac_scaffold3365|size80510	47780	+	GCTCGGCTGCACAGTGTGGGATGGTATCACACTTC[C/G]GGGCCAAGTGTGGCCTTCTCGCGGCCTCGGTCCTT	C	G	C // G	2	---	---	---	Sfix_Stridac_01043	Stridac_scaffold3365|size80510	47780	Symbiodinium fitti	Symbiodinium tridacnidorum	---	nuclear	0.636	recommended
AX-197983606	Affx-501393737	---	Stridac_scaffold1664|size138832	10728	+	GCGTACACCTTTTATGTGCAGATCCATGCGGCAGG[C/T]GCGCCGTAACTTGCGCATCCGCGGCCTACTGAAGG	T	C	T // C	2	---	---	---	Sfix_Stridac_00703	Stridac_scaffold1664|size138832	10728	Symbiodinium fitti	Symbiodinium tridacnidorum	---	nuclear	0.628	recommended
AX-197985721	Affx-501395012	---	Stridac_scaffold2542|size102724	97912	+	ACCTAAATCCTGAAACAATGGTTTGGTGTTGGAAA[A/G]AATTCGGGTTTGGGGCACCGGCATGGGGGGCTCAA	A	G	A // G	2	---	---	---	Sfix_Stridac_01978	Stridac_scaffold2542|size102724	97912	Symbiodinium fitti	Symbiodinium tridacnidorum	---	nuclear	0.646	recommended
AX-198079746	Affx-501393123	---	Stridac_scaffold134|size352907	314111	+	GGGGAAGGGCGGCTCTATTGGGGGGCGTCGACTTC[A/C]AACGAGTCTTTAGCAGCTCCTGCCTTTATGACTCT	A	C	A // C	2	---	---	---	Sfix_Stridac_00089	Stridac_scaffold134|size352907	314111	Symbiodinium fitti	Symbiodinium tridacnidorum	---	nuclear	0.712	recommended
AX-198082904	Affx-501395081	---	Stridac_scaffold3200|size84249	71835	+	CGAGAAGCGCACGTGCACTGGTAGTTCGCCTATCA[C/T]ATCTATTCTCCTACGACTGAAGTAGTCATCGCATC	T	C	T // C	2	---	---	---	Sfix_Stridac_02047	Stridac_scaffold3200|size84249	71835	Symbiodinium fitti	Symbiodinium tridacnidorum	---	nuclear	0.654	recommended
AX-198082802	Affx-501395028	---	Stridac_scaffold2688|size98009	46465	+	GCCTGGTACTACTTCGCAATGTAAGCGTCCCAGCG[A/T]TGAGGAGCTGTCTTTAGCGATTTTCAGCCAGTCCA	A	T	A // T	2	---	---	---	Sfix_Stridac_01994	Stridac_scaffold2688|size98009	46465	Symbiodinium fitti	Symbiodinium tridacnidorum	---	nuclear	0.668	recommended
AX-197983782	Affx-501393839	---	Stridac_scaffold2125|size117891	56388	+	AGATCAAGCAGAAACTCACATTTCGAGAACCTTCC[A/C]CGCTGTGAGGCCAACAACGTGGTGCGCGGCGACTA	A	C	A // C	2	---	---	---	Sfix_Stridac_00805	Stridac_scaffold2125|size117891	56388	Symbiodinium fitti	Symbiodinium tridacnidorum	---	nuclear	0.676	recommended
AX-197986084	Affx-501395229	---	Stridac_scaffold5808|size38009	21409	+	AACTGACAGTTGAAGTTGAGCTGGAAGGCTCAGAT[G/T]TGGAATTAGAAGGTGGCCTGGTTAGAGAATGTGTA	T	G	T // G	2	---	---	---	Sfix_Stridac_02195	Stridac_scaffold5808|size38009	21409	Symbiodinium fitti	Symbiodinium tridacnidorum	---	nuclear	0.678	recommended
AX-197982647	Affx-501393148	---	Stridac_scaffold172|size330425	181806	+	ACAAGTGTTGTTCAGGCTATGGGATGTCTGCGACG[C/T]GCGGAGGCTGCGAAAGAGGGTGCGAGGAGTTTTGC	T	C	T // C	2	---	---	---	Sfix_Stridac_00114	Stridac_scaffold172|size330425	181806	Symbiodinium fitti	Symbiodinium tridacnidorum	---	nuclear	0.574	neutral
AX-197982675	Affx-501393164	---	Stridac_scaffold200|size320183	99580	+	GCTTGACATGTAAGCTCCTTACTAAACTCACTGAG[C/T]ACTTCGGTCCGAGATGGTCTGAGCACTTAAACCCT	T	C	T // C	2	---	---	---	Sfix_Stridac_00130	Stridac_scaffold200|size320183	99580	Symbiodinium fitti	Symbiodinium tridacnidorum	---	nuclear	0.694	recommended
AX-197985164	Affx-501394654	---	Stridac_scaffold504|size242952	64810	+	CTCTAACTCCAAACTCTTGCCACGCGGGAGATCGT[C/G]AAGAACCTCGTTCTGCAGGGCTTAGGGGCTGCCTG	C	G	C // G	2	---	---	---	Sfix_Stridac_01620	Stridac_scaffold504|size242952	64810	Symbiodinium fitti	Symbiodinium tridacnidorum	---	nuclear	0.58	neutral
AX-197984759	Affx-501394415	---	Stridac_scaffold6836|size26934	16779	+	CCCTCACTGCTTACATGAGCGACTTGTCCTCTGTG[A/T]GGACTTACAGTTGGAAGAGGTTTGCAGCTCAGCCG	A	T	A // T	2	---	---	---	Sfix_Stridac_01381	Stridac_scaffold6836|size26934	16779	Symbiodinium fitti	Symbiodinium tridacnidorum	---	nuclear	0.55	neutral
AX-197986781	Affx-501395659	---	Sfitti_scaffold198016|size941	503	+	ACAGAGAGCTCACTCCTCGGTTTTCCCGCCGCTTG[C/T]GAGGCTGCCTCTGCGGCAAACCAGCGGGCGGTCTT	T	C	T // C	2	---	---	---	Spop_Sfitti_0133	Sfitti_scaffold198016|size941	503	Symbiodinium fitti	Symbiodinium fitti	1	nuclear	0.442	neutral
AX-197982882	Affx-501393294	---	Stridac_scaffold484|size245748	62869	+	GGCGGTGGGGTTCAAGTGGAGCCACAACTCCCGCC[A/G]CGGGCGTGCGCAGCTTGTTGCCGCACGCGCCCGCG	A	G	A // G	2	---	---	---	Sfix_Stridac_00260	Stridac_scaffold484|size245748	62869	Symbiodinium fitti	Symbiodinium tridacnidorum	---	nuclear	0.43	neutral
AX-197982997	Affx-501393367	---	Stridac_scaffold622|size225284	202526	+	AGGCCTACGGATCTGCAGATGACGGTGGGGGCGAA[A/G]AAGGGGGCACTGGATATGGTGATGGCGAAGGCTCA	A	G	A // G	2	---	---	---	Sfix_Stridac_00333	Stridac_scaffold622|size225284	202526	Symbiodinium fitti	Symbiodinium tridacnidorum	---	nuclear	0.426	neutral
AX-197986166	Affx-501395278	---	Stridac_scaffold7387|size21769	6116	+	GGCGCTTCCCAAACCACACTCGCAGCTGAGGGACT[G/T]CAGCGTGCCAGGCTCCAGGGGCTGTGACCCCAGCT	T	G	T // G	2	---	---	---	Sfix_Stridac_02244	Stridac_scaffold7387|size21769	6116	Symbiodinium fitti	Symbiodinium tridacnidorum	---	nuclear	0.518	neutral
AX-197982836	Affx-501393266	---	Stridac_scaffold419|size255827	31771	+	ACGGGGTCTTGGGCTCTTGGGGTCTTGCTGATAAC[C/G]TCCACTTTGCCACCATCATCATGATCATCGTCATC	C	G	C // G	2	---	---	---	Sfix_Stridac_00232	Stridac_scaffold419|size255827	31771	Symbiodinium fitti	Symbiodinium tridacnidorum	---	nuclear	0.516	neutral
AX-197985074	Affx-501394602	---	Stridac_scaffold350|size268738	38417	+	TTGGGGTCCCTTGGTAGAATTGTAGTATATTCTAC[A/C]CCCAAACCCTGCAGTACTCCCTAAGGCTCCATGTG	A	C	A // C	2	---	---	---	Sfix_Stridac_01568	Stridac_scaffold350|size268738	38417	Symbiodinium fitti	Symbiodinium tridacnidorum	---	nuclear	0.594	neutral
AX-197985304	Affx-501394744	---	Stridac_scaffold854|size196860	142023	+	GCTTAGGGTTTGTTTTTAGTTGGGGTTGAACACCT[C/T]CCGATGGCATTGTGCCTCCATGTGGTGCTGCTTAG	T	C	T // C	2	---	---	---	Sfix_Stridac_01710	Stridac_scaffold854|size196860	142023	Symbiodinium fitti	Symbiodinium tridacnidorum	---	nuclear	0.638	recommended
AX-197983979	Affx-501393947	---	Stridac_scaffold2674|size98404	60825	+	ACTTGTGTGTGGACACGCCTTCGTGCTCATTCTCT[A/G]CATGCTCCTTTCGAGAAGTAGGCGGTGGGGTCTGG	A	G	A // G	2	---	---	---	Sfix_Stridac_00913	Stridac_scaffold2674|size98404	60825	Symbiodinium fitti	Symbiodinium tridacnidorum	---	nuclear	0.59	neutral
AX-197984000	Affx-501393958	---	Stridac_scaffold2732|size96778	9315	+	CGGGCCGGATGACCTCTGCAACCTGCCGTTTGGAC[G/T]TGGGCACACTGAGCCGCAACAGTGCCCCCACATCC	T	G	T // G	2	---	---	---	Sfix_Stridac_00924	Stridac_scaffold2732|size96778	9315	Symbiodinium fitti	Symbiodinium tridacnidorum	---	nuclear	0.464	neutral
AX-197985973	Affx-501395167	---	Stridac_scaffold4489|size57192	47913	+	CTCCCCTTGCTGATGCAGCCACAAACACCATCGAT[G/T]TTGAAGCTCGTGTTTCAGCGGCGGTGGGGGTCCGT	T	G	T // G	2	---	---	---	Sfix_Stridac_02133	Stridac_scaffold4489|size57192	47913	Symbiodinium fitti	Symbiodinium tridacnidorum	---	nuclear	0.544	neutral
AX-197983659	Affx-501393770	---	Stridac_scaffold1772|size133132	14260	+	CTTTTTCATGGCCTCCTGCAAAGTCCCTTGGATGG[G/T]GGGGTGAGCCAAAGCAGCTGCGAAGCCATGCCCCA	T	G	T // G	2	---	---	---	Sfix_Stridac_00736	Stridac_scaffold1772|size133132	14260	Symbiodinium fitti	Symbiodinium tridacnidorum	---	nuclear	0.532	neutral
AX-197983482	Affx-501393663	---	Stridac_scaffold1460|size150194	36037	+	GCCTCGGAACAGCAAGGGCTCAGGTTTCAGCTCTC[A/G]CAGCTGGACATGCCTGGCGAGGTTACAGGTCCGAG	A	G	A // G	2	---	---	---	Sfix_Stridac_00629	Stridac_scaffold1460|size150194	36037	Symbiodinium fitti	Symbiodinium tridacnidorum	---	nuclear	0.486	neutral
AX-197984809	Affx-501394446	---	Stridac_scaffold7864|size18134	16601	+	AGGGGTCGAGGCTGCCTGCGAAAAAGCTGACAGGA[G/T]AGCCTGCATGGTGGATGCATCGGGGGATCGGAGCG	T	G	T // G	2	---	---	---	Sfix_Stridac_01412	Stridac_scaffold7864|size18134	16601	Symbiodinium fitti	Symbiodinium tridacnidorum	---	nuclear	0.476	neutral
AX-197983492	Affx-501393669	---	Stridac_scaffold1482|size148364	116629	+	AAACCAAACCTGAGCCCTCGACCCTGAGCCATTGT[C/T]GCTCCGTCGGAGCGCGAGTGCCTCGCACCCCGAGG	T	C	T // C	2	---	---	---	Sfix_Stridac_00635	Stridac_scaffold1482|size148364	116629	Symbiodinium fitti	Symbiodinium tridacnidorum	---	nuclear	0.486	neutral
AX-197984635	Affx-501394340	---	Stridac_scaffold5583|size73339	46703	+	CATGGAAGACTTTGAAGAAGGCTCTGGGTTCTGTG[A/T]GGGTTTATAGCAGGAGGGGGAGGAGTAGAAGTAGG	A	T	A // T	2	---	---	---	Sfix_Stridac_01306	Stridac_scaffold5583|size73339	46703	Symbiodinium fitti	Symbiodinium tridacnidorum	---	nuclear	0.436	neutral
AX-197985214	Affx-501394682	---	Stridac_scaffold600|size228665	7632	+	GCTGCCGATGAGATCCTCCAGACTTGATGCAGGAT[C/T]CTCTGTCCGAAGGCGCTGAGCACTCTGCAAGTTCA	T	C	T // C	2	---	---	---	Sfix_Stridac_01648	Stridac_scaffold600|size228665	7632	Symbiodinium fitti	Symbiodinium tridacnidorum	---	nuclear	0.504	neutral
AX-197984645	Affx-501394346	---	Stridac_scaffold5626|size40302	16737	+	TTTGGGTGTGAGGCACGTGCACAAAGGGTTTACAT[A/G]AACATACAACGCCATGAGGCTCTACCCTTGATTGC	A	G	A // G	2	---	---	---	Sfix_Stridac_01312	Stridac_scaffold5626|size40302	16737	Symbiodinium fitti	Symbiodinium tridacnidorum	---	nuclear	0.642	recommended
AX-197983134	Affx-501393453	---	Stridac_scaffold895|size192763	113453	+	GAAACTGGCTAGACTGGAGCTTAGTGGGAAGAAGG[C/G]TTTGGGGTTTAGGGATTCGGAAATCCAAGATTTGC	C	G	C // G	2	---	---	---	Sfix_Stridac_00419	Stridac_scaffold895|size192763	113453	Symbiodinium fitti	Symbiodinium tridacnidorum	---	nuclear	0.598	neutral
AX-197985525	Affx-501394884	---	Stridac_scaffold1645|size139660	26157	+	TCGGAGCTCCATGCCTGCACTGCTCACGCTGCATG[C/T]ACTGCTGCGCAGTGCAACCTGCTGAGACCTGCTGG	T	C	T // C	2	---	---	---	Sfix_Stridac_01850	Stridac_scaffold1645|size139660	26157	Symbiodinium fitti	Symbiodinium tridacnidorum	---	nuclear	0.418	neutral
AX-197982641	Affx-501393145	---	Stridac_scaffold169|size330684	181471	+	ATACGGTTTCAGGATTCTTGGGCTTAAGACGATAA[A/C]AGCATCTAGGAAAGGGTTGGGGAAGTTTGGGGTTT	A	C	A // C	2	---	---	---	Sfix_Stridac_00111	Stridac_scaffold169|size330684	181471	Symbiodinium fitti	Symbiodinium tridacnidorum	---	nuclear	0.678	recommended
AX-197982484	Affx-501393053	---	Stridac_scaffold28|size480896	375256	+	CTGACATTACCCAACTCCGTGTAGGCAGGTATATG[A/T]TGGCATTGCCGAGGTTGCTGCCAGGCTATATCGGC	A	T	A // T	2	---	---	---	Sfix_Stridac_00019	Stridac_scaffold28|size480896	375256	Symbiodinium fitti	Symbiodinium tridacnidorum	---	nuclear	0.622	recommended
AX-197984473	Affx-501394247	---	Stridac_scaffold4545|size56363	29846	+	CTCTGCCCCTTCTTCCATGAGAGGCAAAGCCTTGC[C/G]CGATGACTGGCCCTGAGACACGCAGTGCGCAGTGT	C	G	C // G	2	---	---	---	Sfix_Stridac_01213	Stridac_scaffold4545|size56363	29846	Symbiodinium fitti	Symbiodinium tridacnidorum	---	nuclear	0.4	neutral
AX-197985140	Affx-501394638	---	Stridac_scaffold450|size251169	49443	+	AAATAGGGGACCCTAATCTTACACCTTCAATTCCT[C/G]AGGCCCCGATATTAAGCCCTAAACTCGAAACTGTT	C	G	C // G	2	---	---	---	Sfix_Stridac_01604	Stridac_scaffold450|size251169	49443	Symbiodinium fitti	Symbiodinium tridacnidorum	---	nuclear	0.64	recommended
AX-197985009	Affx-501394563	---	Stridac_scaffold223|size416144	149910	+	TGTGGCCGCACAGGGCTTTGCCGGTTTAGCTAGGG[C/T]GTTATGGCTTTAGGTTTCGGAGTTTAGGCTTAATA	T	C	T // C	2	---	---	---	Sfix_Stridac_01529	Stridac_scaffold223|size416144	149910	Symbiodinium fitti	Symbiodinium tridacnidorum	---	nuclear	0.426	neutral
AX-198081455	Affx-501394190	---	Stridac_scaffold4056|size64901	38803	+	TGTCGGCCACGTAGACGCCCCAGCTCGCTGGAGCA[G/T]TTTGTGAAGCGGCTGCAGCAAGAACATCATGAAGG	T	G	T // G	2	---	---	---	Sfix_Stridac_01156	Stridac_scaffold4056|size64901	38803	Symbiodinium fitti	Symbiodinium tridacnidorum	---	nuclear	0.6	recommended
AX-197985309	Affx-501394747	---	Stridac_scaffold864|size195797	146355	+	AAACGAGTCGGGATCTCAAGAACTCAGTTGCGCAG[C/T]GCTAAAAACGCCGTAGGCAAATCTGGCCCCAGGTA	T	C	T // C	2	---	---	---	Sfix_Stridac_01713	Stridac_scaffold864|size195797	146355	Symbiodinium fitti	Symbiodinium tridacnidorum	---	nuclear	0.58	neutral
AX-197985017	Affx-501394567	---	Stridac_scaffold234|size451760	347902	+	AATCCCTGTCGACCTTATACAGGGCCTTCTGCAAC[A/C]CATTGCTATGAAGTCTGGTTGTCAAGGCCACTTGT	A	C	A // C	2	---	---	---	Sfix_Stridac_01533	Stridac_scaffold234|size451760	347902	Symbiodinium fitti	Symbiodinium tridacnidorum	---	nuclear	0.63	recommended
AX-197986553	Affx-501395513	---	Sfitti_scaffold8388|size7909	4292	+	TGCCAATAACCTAGTAGAAAACAAACCAACAAATT[A/C]CAGCAAAACAATAAAACAGTAGGCCATTGATTAAA	A	C	A // C	2	---	---	---	Sfix_Sfitti_0210	Sfitti_scaffold8388|size7909	4292	Symbiodinium fitti	Symbiodinium fitti	1	nuclear	0.734	recommended
AX-197985957	Affx-501395158	---	Stridac_scaffold4321|size59967	22283	+	AACACCAACATGATTTCACGGCACAATACAGTCAA[C/T]AACTTACTTTTTGTGCGACAAGCGATCGCGGGCGC	T	C	T // C	2	---	---	---	Sfix_Stridac_02124	Stridac_scaffold4321|size59967	22283	Symbiodinium fitti	Symbiodinium tridacnidorum	---	nuclear	0.7	recommended
AX-197986779	Affx-501395657	---	Sfitti_scaffold392|size28419	6072	+	AATCTTTTTGCCACCTTGAGTTAACACGGCACCTA[A/T]TCCAACAGGACTAGCATTCCCAAGCAGGAGGGATC	A	T	A // T	2	---	---	---	Spop_Sfitti_0128	Sfitti_scaffold392|size28419	6072	Symbiodinium fitti	Symbiodinium fitti	1	nuclear	0.738	recommended
AX-197983422	Affx-501393625	---	Stridac_scaffold1354|size156945	19888	+	CAGACTAACTGGGCGCAAGCCTGAAACTCAACTCT[G/T]TTTAAAGAGCAGCAGATTGCCAGCTTTTCGTGCCG	T	G	T // G	2	---	---	---	Sfix_Stridac_00591	Stridac_scaffold1354|size156945	19888	Symbiodinium fitti	Symbiodinium tridacnidorum	---	nuclear	0.568	neutral
[truncated: 2,710 more rows]
