# Supplementary material for: STAGdb: a 30K SNP genotyping array and Science Gateway for Acropora corals and their dinoflagellate symbionts
Source: Sci Rep. 2020 Jul 27;10:12488. doi: 10.1038/s41598-020-69101-z (PMC7385180; doi:10.1038/s41598-020-69101-z)
Supplement: Supplementary file 4 — Supplementary Information 4. [file 41598_2020_69101_MOESM4_ESM.xlsx]

## Sheet: Table_S2_Caribbean
Table S2. Caribbean Acropora recommended genotyping probe sets from five plates.
Customer ID	Affymetrix ID	Recommended Plate 1	Recommended Plate 2	Recommended Plate 3	Recommended Plate 4	Recommended Plate 5	% recommended	Genotying Probe
Afix_00001	Affx-501365412	1	1	1	1	1	1	AX-197937522
Afix_00002	Affx-501365413	1	1	1	1	1	1	AX-197937524
Afix_00005	Affx-501365416	1	1	1	1	1	1	AX-197937528
Afix_00007	Affx-501365418	1	1	1	1	1	1	AX-197937530
Afix_00009	Affx-501365420	1	1	1	1	1	1	AX-197937533
Afix_00010	Affx-501365421	1	1	1	1	1	1	AX-197937534
Afix_00013	Affx-501365424	1	1	1	1	1	1	AX-197937538
Afix_00014	Affx-501365425	1	1	1	1	1	1	AX-197937540
Afix_00015	Affx-501365468	1	1	1	1	1	1	AX-197937609
Afix_00018	Affx-501365471	1	1	1	1	1	1	AX-197937614
Afix_00019	Affx-501365472	1	1	1		1	0.8	AX-197937616
Afix_00020	Affx-501365473	1	1	1	1	1	1	AX-197937618
Afix_00023	Affx-501365476	1	1	1	1	1	1	AX-197937623
Afix_00025	Affx-501365478	1	1	1	1	1	1	AX-197937626
Afix_04159	Affx-501365429	1	1	1	1		0.8	AX-197937662
Afix_04160	Affx-501365430	1	1	1	1	1	1	AX-197937663
Afix_04162	Affx-501365432	1	1	1	1	1	1	AX-197937667
Afix_04171	Affx-501365441	1	1	1	1		0.8	AX-197937681
Afix_04174	Affx-501365444	1	1	1	1	1	1	AX-197937687
Afix_04182	Affx-501365452	1	1	1	1	1	1	AX-197937700
Afix_04183	Affx-501365453	1	1	1	1	1	1	AX-197937702
Afix_04187	Affx-501365457	1	1	1	1	1	1	AX-197937708
Afix_04188	Affx-501365458	1	1	1			0.6	AX-197937709
Afix_04189	Affx-501365459	1	1	1	1	1	1	AX-197937711
Afix_04191	Affx-501365461	1	1	1	1	1	1	AX-197937715
Afix_00028	Affx-501365481	1	1	1	1	1	1	AX-197937728
Afix_11642	Affx-501365488	1	1	1	1	1	1	AX-197937738
Afix_11652	Affx-501365498	1	1	1			0.6	AX-197937753
Afix_11656	Affx-501365502	1	1	1	1		0.8	AX-197937760
Afix_11659	Affx-501365505	1	1	1	1	1	1	AX-197937765
Afix_11660	Affx-501365506	1	1	1	1	1	1	AX-197937767
Afix_11662	Affx-501365508	1	1	1	1	1	1	AX-197937770
Afix_11667	Affx-501365513	1	1	1	1	1	1	AX-197937777
Afix_11668	Affx-501365514	1		1	1		0.6	AX-197937778
Afix_11669	Affx-501365515	1	1	1	1	1	1	AX-197937780
Afix_11674	Affx-501365520	1	1	1	1	1	1	AX-197937788
Afix_11675	Affx-501365521	1	1	1	1	1	1	AX-197937790
Afix_11677	Affx-501365523	1		1			0.4	AX-197937791
Afix_00032	Affx-501365530	1	1	1	1	1	1	AX-197937801
Afix_00034	Affx-501365532	1	1	1	1	1	1	AX-197937804
Afix_00036	Affx-501365534	1	1	1	1	1	1	AX-197937808
Afix_00038	Affx-501365536	1	1	1	1	1	1	AX-197937811
Afix_00039	Affx-501365537	1	1	1	1	1	1	AX-197937812
Afix_00041	Affx-501365539	1	1	1	1	1	1	AX-197937816
Afix_00050	Affx-501365548	1	1	1	1	1	1	AX-197937829
Afix_00051	Affx-501365549	1	1	1	1	1	1	AX-197937830
Afix_00052	Affx-501365550	1	1	1	1	1	1	AX-197937832
Afix_00053	Affx-501365551	1	1	1	1	1	1	AX-197937834
Afix_00057	Affx-501365555	1	1	1	1	1	1	AX-197937841
Afix_00058	Affx-501365556	1	1	1	1	1	1	AX-197937843
Afix_00059	Affx-501365557	1	1	1	1	1	1	AX-197937844
Afix_00064	Affx-501365562	1	1	1	1	1	1	AX-197937852
Afix_00066	Affx-501365564	1	1	1	1	1	1	AX-197937856
Afix_00068	Affx-501365566	1	1	1	1	1	1	AX-197937860
Afix_00071	Affx-501365569	1	1	1	1	1	1	AX-197937865
Afix_00072	Affx-501365570	1	1	1	1	1	1	AX-197937866
Afix_00075	Affx-501365573	1	1	1	1	1	1	AX-197937871
Afix_00078	Affx-501365576	1	1	1	1	1	1	AX-197937876
Afix_00082	Affx-501365580	1	1	1	1	1	1	AX-197937882
Afix_00088	Affx-501365586	1	1	1	1	1	1	AX-197937893
Afix_00089	Affx-501365587	1	1	1	1	1	1	AX-197937894
Afix_00090	Affx-501365588	1	1	1	1	1	1	AX-197937895
Afix_00093	Affx-501365591	1	1	1	1	1	1	AX-197937900
Afix_00095	Affx-501365593	1	1	1	1	1	1	AX-197937904
Afix_00096	Affx-501365594	1	1	1	1	1	1	AX-197937906
Afix_00097	Affx-501365595	1	1	1	1	1	1	AX-197937908
Afix_00098	Affx-501365596	1	1	1	1	1	1	AX-197937910
Afix_00100	Affx-501365598	1	1	1	1		0.8	AX-197937913
Afix_00101	Affx-501365599	1	1	1	1	1	1	AX-197937914
Afix_00103	Affx-501365601	1	1	1	1	1	1	AX-197937917
Afix_00108	Affx-501365606	1	1	1	1	1	1	AX-197937926
Afix_00113	Affx-501365611	1	1	1			0.6	AX-197937934
Afix_00114	Affx-501365612	1	1	1	1	1	1	AX-197937936
Afix_00115	Affx-501365613	1	1	1	1	1	1	AX-197937937
Afix_00117	Affx-501365615	1	1	1	1	1	1	AX-197937940
Afix_00118	Affx-501365616	1	1	1	1	1	1	AX-197937942
Afix_00120	Affx-501365618	1	1	1	1		0.8	AX-197937946
Afix_00121	Affx-501365619	1	1	1	1	1	1	AX-197937947
Afix_00123	Affx-501365621	1	1	1	1	1	1	AX-197937951
Afix_00124	Affx-501365622	1	1	1	1	1	1	AX-197937953
Afix_00126	Affx-501365624	1	1	1	1	1	1	AX-197937956
Afix_00127	Affx-501365625	1	1	1	1	1	1	AX-197937958
Afix_00129	Affx-501365627	1	1	1	1	1	1	AX-197937961
Afix_00133	Affx-501365631	1	1	1	1	1	1	AX-197937967
Afix_00134	Affx-501365632	1	1	1	1	1	1	AX-197937969
Afix_00135	Affx-501365633	1	1	1	1	1	1	AX-197937970
Afix_00137	Affx-501365635	1	1	1	1	1	1	AX-197937974
Afix_00139	Affx-501365637	1	1	1	1	1	1	AX-197937977
Afix_00140	Affx-501365638	1	1	1	1	1	1	AX-197937979
Afix_00141	Affx-501365639	1	1	1	1	1	1	AX-197937981
Afix_00142	Affx-501365640	1	1	1	1	1	1	AX-197937982
Afix_00143	Affx-501365641	1	1	1	1	1	1	AX-197937983
Afix_00145	Affx-501365643	1	1	1	1	1	1	AX-197937986
Afix_00146	Affx-501365644	1	1	1	1	1	1	AX-197937987
Afix_00147	Affx-501365645	1	1	1	1	1	1	AX-197937989
Afix_00150	Affx-501365648	1	1	1	1	1	1	AX-197937993
Afix_00152	Affx-501365650	1	1	1	1	1	1	AX-197937995
Afix_00153	Affx-501365651	1	1	1	1	1	1	AX-197937997
Afix_00154	Affx-501365652	1	1	1	1	1	1	AX-197937998
Afix_00156	Affx-501365654	1	1	1	1		0.8	AX-197938001
Afix_00157	Affx-501365655	1	1	1	1	1	1	AX-197938003
Afix_00160	Affx-501365658	1	1	1	1	1	1	AX-197938008
Afix_00161	Affx-501365659	1	1	1	1	1	1	AX-197938009
Afix_00163	Affx-501365661	1	1	1	1	1	1	AX-197938012
Afix_00165	Affx-501365663	1	1	1	1	1	1	AX-197938016
Afix_00166	Affx-501365664	1	1	1	1	1	1	AX-197938017
Afix_00167	Affx-501365665	1	1	1	1	1	1	AX-197938019
Afix_00171	Affx-501365669	1	1	1	1	1	1	AX-197938026
Afix_00175	Affx-501365673	1	1	1	1		0.8	AX-197938032
Afix_00176	Affx-501365674	1	1	1	1	1	1	AX-197938034
Afix_00177	Affx-501365675	1	1	1	1	1	1	AX-197938036
Afix_00178	Affx-501365676	1	1	1	1	1	1	AX-197938037
Afix_00180	Affx-501365678	1	1	1	1	1	1	AX-197938040
Afix_00181	Affx-501365679	1	1	1	1	1	1	AX-197938042
Afix_00183	Affx-501365681	1	1	1	1	1	1	AX-197938045
Afix_00185	Affx-501365683	1	1	1		1	0.8	AX-197938049
Afix_00187	Affx-501365685	1		1	1	1	0.8	AX-197938053
Afix_00200	Affx-501365698	1	1	1	1	1	1	AX-197938073
Afix_00205	Affx-501365703	1	1	1	1	1	1	AX-197938082
Afix_00206	Affx-501365704	1	1	1	1	1	1	AX-197938084
Afix_00208	Affx-501365706	1	1	1		1	0.8	AX-197938087
Afix_00210	Affx-501365708	1	1	1	1	1	1	AX-197938090
Afix_00212	Affx-501365710	1	1	1	1	1	1	AX-197938093
Afix_00213	Affx-501365711	1	1	1	1	1	1	AX-197938095
Afix_00214	Affx-501365712	1	1	1	1	1	1	AX-197938096
Afix_00215	Affx-501365713	1	1	1	1		0.8	AX-197938097
Afix_00216	Affx-501365714	1	1	1	1	1	1	AX-197938099
Afix_00218	Affx-501365716	1	1	1	1	1	1	AX-197938102
Afix_00220	Affx-501365718	1	1	1	1		0.8	AX-197938106
Afix_00222	Affx-501365720	1	1	1	1	1	1	AX-197938109
Afix_00225	Affx-501365723	1	1	1	1	1	1	AX-197938114
Afix_00226	Affx-501365724	1	1	1	1	1	1	AX-197938115
Afix_00230	Affx-501365728	1	1	1	1	1	1	AX-197938121
Afix_00232	Affx-501365730	1	1	1	1	1	1	AX-197938124
Afix_00233	Affx-501365731	1	1	1	1	1	1	AX-197938126
Afix_00235	Affx-501365733	1	1	1	1	1	1	AX-197938129
Afix_00236	Affx-501365734	1	1	1	1	1	1	AX-197938130
Afix_00239	Affx-501365737	1	1	1	1	1	1	AX-197938133
Afix_00240	Affx-501365738	1	1	1	1	1	1	AX-197938134
Afix_00241	Affx-501365739	1	1	1	1	1	1	AX-197938135
Afix_00246	Affx-501365744	1	1	1	1	1	1	AX-197938142
Afix_00248	Affx-501365746	1		1		1	0.6	AX-197938146
Afix_00250	Affx-501365748	1	1	1	1	1	1	AX-197938149
Afix_00252	Affx-501365750	1	1	1	1	1	1	AX-197938152
Afix_00253	Affx-501365751	1	1	1	1	1	1	AX-197938154
Afix_00254	Affx-501365752	1	1	1	1	1	1	AX-197938155
Afix_00255	Affx-501365753	1	1	1	1	1	1	AX-197938156
Afix_00256	Affx-501365754	1	1	1	1	1	1	AX-197938158
Afix_00260	Affx-501365758	1	1	1	1	1	1	AX-197938164
Afix_00261	Affx-501365759	1	1	1	1	1	1	AX-197938166
Afix_00262	Affx-501365760	1	1	1	1	1	1	AX-197938167
Afix_00265	Affx-501365763	1	1	1	1	1	1	AX-197938172
Afix_00266	Affx-501365764	1	1	1	1	1	1	AX-197938174
Afix_00268	Affx-501365766	1	1	1	1	1	1	AX-197938178
Afix_00270	Affx-501365768	1	1	1	1	1	1	AX-197938181
Afix_00272	Affx-501365770	1	1	1	1	1	1	AX-197938184
Afix_00273	Affx-501365771	1	1	1	1	1	1	AX-197938185
Afix_00274	Affx-501365772	1	1	1	1	1	1	AX-197938187
Afix_00276	Affx-501365774	1	1	1	1	1	1	AX-197938189
Afix_00279	Affx-501365777	1	1	1	1	1	1	AX-197938195
Afix_00280	Affx-501365778	1	1	1	1	1	1	AX-197938196
Afix_00282	Affx-501365780	1	1	1	1	1	1	AX-197938199
Afix_00283	Affx-501365781	1	1	1	1	1	1	AX-197938200
Afix_00284	Affx-501365782	1	1	1	1	1	1	AX-197938201
Afix_00285	Affx-501365783	1	1	1	1	1	1	AX-197938203
Afix_00286	Affx-501365784	1	1	1	1	1	1	AX-197938204
Afix_00287	Affx-501365785	1	1			1	0.6	AX-197938206
Afix_00290	Affx-501365788	1	1	1	1	1	1	AX-197938210
Afix_00291	Affx-501365789	1	1	1	1	1	1	AX-197938212
Afix_00292	Affx-501365790	1	1	1	1	1	1	AX-197938213
Afix_00293	Affx-501365791	1	1	1	1	1	1	AX-197938215
Afix_00297	Affx-501365795	1	1	1	1	1	1	AX-197938221
Afix_00299	Affx-501365797	1	1	1	1	1	1	AX-197938223
Afix_00301	Affx-501365799	1	1	1	1	1	1	AX-197938226
Afix_00303	Affx-501365801	1	1	1	1	1	1	AX-197938228
Afix_00306	Affx-501365804	1	1	1	1	1	1	AX-197938232
Afix_00307	Affx-501365805	1	1	1	1	1	1	AX-197938234
Afix_00308	Affx-501365806	1	1	1	1	1	1	AX-197938236
Afix_00309	Affx-501365807	1	1	1	1	1	1	AX-197938237
Afix_00313	Affx-501365811	1	1	1	1	1	1	AX-197938243
Afix_00321	Affx-501365819	1	1	1	1	1	1	AX-197938253
Afix_00323	Affx-501365821	1	1	1	1	1	1	AX-197938256
Afix_00324	Affx-501365822	1	1	1	1	1	1	AX-197938258
Afix_00328	Affx-501365826	1	1	1	1	1	1	AX-197938265
Afix_00329	Affx-501365827	1	1	1	1	1	1	AX-197938266
Afix_00330	Affx-501365828	1	1	1	1	1	1	AX-197938267
Afix_00331	Affx-501365829	1	1	1	1	1	1	AX-197938268
Afix_00332	Affx-501365830	1	1	1	1	1	1	AX-197938269
Afix_00337	Affx-501365835	1	1	1	1	1	1	AX-197938278
Afix_00340	Affx-501365838	1	1	1	1	1	1	AX-197938283
Afix_00341	Affx-501365839	1	1	1	1	1	1	AX-197938284
Afix_00343	Affx-501365841	1	1	1	1	1	1	AX-197938288
Afix_00347	Affx-501365845	1	1	1	1	1	1	AX-197938293
Afix_00350	Affx-501365848	1	1	1	1	1	1	AX-197938298
Afix_00352	Affx-501365850	1	1	1	1	1	1	AX-197938300
Afix_00354	Affx-501365852	1	1	1	1	1	1	AX-197938302
Afix_00356	Affx-501365854	1	1	1	1	1	1	AX-197938304
Afix_00357	Affx-501365855	1	1	1	1	1	1	AX-197938306
Afix_00359	Affx-501365857	1	1	1	1	1	1	AX-197938309
Afix_00360	Affx-501365858	1	1	1	1	1	1	AX-197938311
Afix_00361	Affx-501365859	1	1	1	1	1	1	AX-197938312
Afix_00362	Affx-501365860	1	1	1	1	1	1	AX-197938314
Afix_00363	Affx-501365861	1	1	1	1	1	1	AX-197938315
Afix_00365	Affx-501365863	1	1	1	1	1	1	AX-197938317
Afix_00368	Affx-501365866	1	1	1	1	1	1	AX-197938322
Afix_00373	Affx-501365871	1	1	1	1	1	1	AX-197938328
Afix_00374	Affx-501365872	1	1	1	1	1	1	AX-197938329
Afix_00376	Affx-501365874	1	1		1	1	0.8	AX-197938332
Afix_00378	Affx-501365876	1	1	1	1	1	1	AX-197938335
Afix_00379	Affx-501365877	1	1	1	1	1	1	AX-197938336
Afix_00380	Affx-501365878	1	1	1	1	1	1	AX-197938338
Afix_00383	Affx-501365881	1	1	1	1	1	1	AX-197938343
Afix_00385	Affx-501365883	1	1	1	1	1	1	AX-197938345
Afix_00386	Affx-501365884	1	1	1	1	1	1	AX-197938347
Afix_00389	Affx-501365887	1	1	1	1	1	1	AX-197938353
Afix_00391	Affx-501365889	1	1	1	1	1	1	AX-197938356
Afix_00392	Affx-501365890	1	1	1	1	1	1	AX-197938358
Afix_00394	Affx-501365892	1	1	1	1	1	1	AX-197938361
Afix_00399	Affx-501365897	1	1	1	1	1	1	AX-197938369
Afix_00401	Affx-501365899	1	1	1	1	1	1	AX-197938372
Afix_00403	Affx-501365901	1	1	1	1	1	1	AX-197938375
Afix_00404	Affx-501365902	1	1	1	1	1	1	AX-197938376
Afix_00406	Affx-501365904	1	1	1	1	1	1	AX-197938379
Afix_00407	Affx-501365905	1	1	1	1	1	1	AX-197938380
Afix_00410	Affx-501365908	1	1	1	1	1	1	AX-197938384
Afix_00412	Affx-501365910	1	1	1	1		0.8	AX-197938387
Afix_00413	Affx-501365911	1	1	1	1	1	1	AX-197938388
Afix_00414	Affx-501365912	1	1	1	1	1	1	AX-197938390
Afix_00416	Affx-501365914	1	1	1	1	1	1	AX-197938393
Afix_00419	Affx-501365917	1	1	1	1	1	1	AX-197938398
Afix_00422	Affx-501365920	1	1	1	1	1	1	AX-197938403
Afix_00423	Affx-501365921	1	1	1	1	1	1	AX-197938404
Afix_00424	Affx-501365922	1	1	1	1	1	1	AX-197938406
Afix_00427	Affx-501365925	1	1	1	1	1	1	AX-197938412
Afix_00430	Affx-501365928	1	1	1	1	1	1	AX-197938417
Afix_00432	Affx-501365930	1	1	1	1	1	1	AX-197938420
Afix_00433	Affx-501365931	1	1	1	1	1	1	AX-197938422
Afix_00434	Affx-501365932	1	1	1	1	1	1	AX-197938424
Afix_00435	Affx-501365933	1	1	1	1	1	1	AX-197938425
Afix_00436	Affx-501365934	1	1	1	1	1	1	AX-197938426
Afix_00441	Affx-501365939	1	1	1	1	1	1	AX-197938433
Afix_00444	Affx-501365942	1	1	1	1	1	1	AX-197938438
Afix_00445	Affx-501365943	1	1	1	1	1	1	AX-197938439
Afix_00449	Affx-501365947	1	1	1	1	1	1	AX-197938446
Afix_00452	Affx-501365950	1	1	1	1	1	1	AX-197938449
Afix_00453	Affx-501365951	1	1	1	1	1	1	AX-197938451
Afix_00457	Affx-501365955	1	1	1	1	1	1	AX-197938457
Afix_00458	Affx-501365956	1	1	1	1	1	1	AX-197938458
Afix_00463	Affx-501365961	1	1	1	1	1	1	AX-197938466
Afix_00466	Affx-501365964	1	1	1	1	1	1	AX-197938469
Afix_00467	Affx-501365965	1	1	1	1	1	1	AX-197938470
Afix_00471	Affx-501365969	1	1	1	1	1	1	AX-197938477
Afix_00472	Affx-501365970	1	1	1	1	1	1	AX-197938478
Afix_00473	Affx-501365971	1	1	1	1	1	1	AX-197938480
Afix_00474	Affx-501365972	1	1	1	1	1	1	AX-197938481
Afix_00479	Affx-501365977	1	1	1	1	1	1	AX-197938487
Afix_00480	Affx-501365978	1	1	1	1	1	1	AX-197938489
Afix_00483	Affx-501365981	1	1	1	1	1	1	AX-197938493
Afix_00486	Affx-501365984	1	1	1	1	1	1	AX-197938498
Afix_00487	Affx-501365985	1	1	1	1	1	1	AX-197938500
Afix_00489	Affx-501365987	1	1	1	1	1	1	AX-197938503
Afix_00490	Affx-501365988	1	1	1	1	1	1	AX-197938505
Afix_00492	Affx-501365990	1	1	1	1	1	1	AX-197938508
Afix_00494	Affx-501365992	1	1	1	1	1	1	AX-197938510
Afix_00495	Affx-501365993	1	1	1	1	1	1	AX-197938512
Afix_00496	Affx-501365994	1	1	1	1	1	1	AX-197938514
Afix_00499	Affx-501365997	1	1	1	1	1	1	AX-197938519
Afix_00500	Affx-501365998	1	1	1	1	1	1	AX-197938520
Afix_00504	Affx-501366002	1	1	1	1	1	1	AX-197938527
Afix_00506	Affx-501366004	1	1	1	1	1	1	AX-197938529
Afix_00512	Affx-501366010	1	1	1	1	1	1	AX-197938538
Afix_00514	Affx-501366012	1	1	1	1	1	1	AX-197938542
Afix_00515	Affx-501366013	1		1	1	1	0.8	AX-197938543
Afix_00516	Affx-501366014	1	1	1	1	1	1	AX-197938544
Afix_00517	Affx-501366015	1	1	1	1	1	1	AX-197938545
Afix_00518	Affx-501366016	1	1	1		1	0.8	AX-197938546
Afix_00519	Affx-501366017	1	1	1	1	1	1	AX-197938548
Afix_00520	Affx-501366018	1	1	1	1	1	1	AX-197938549
Afix_00521	Affx-501366019	1	1	1	1	1	1	AX-197938551
Afix_00529	Affx-501366027	1	1	1	1	1	1	AX-197938563
Afix_00530	Affx-501366028	1	1	1	1	1	1	AX-197938564
Afix_00532	Affx-501366030	1	1	1	1	1	1	AX-197938567
Afix_00533	Affx-501366031	1	1	1	1	1	1	AX-197938568
Afix_00535	Affx-501366033	1	1	1	1	1	1	AX-197938571
Afix_00536	Affx-501366034	1	1	1	1	1	1	AX-197938572
Afix_00537	Affx-501366035	1	1	1	1	1	1	AX-197938573
Afix_00538	Affx-501366036	1	1	1	1	1	1	AX-197938574
Afix_00539	Affx-501366037	1	1	1	1	1	1	AX-197938575
Afix_00540	Affx-501366038	1	1	1	1	1	1	AX-197938576
Afix_00542	Affx-501366040	1	1	1	1	1	1	AX-197938578
Afix_00544	Affx-501366042	1	1	1	1	1	1	AX-197938580
Afix_00546	Affx-501366044	1	1	1	1	1	1	AX-197938583
Afix_00547	Affx-501366045	1	1	1	1		0.8	AX-197938584
Afix_00550	Affx-501366048	1	1	1	1	1	1	AX-197938588
Afix_00555	Affx-501366053	1	1	1	1	1	1	AX-197938596
Afix_00556	Affx-501366054	1	1	1	1	1	1	AX-197938598
Afix_00557	Affx-501366055	1	1	1	1	1	1	AX-197938599
Afix_00558	Affx-501366056	1	1	1	1	1	1	AX-197938601
Afix_00563	Affx-501366061	1	1	1	1	1	1	AX-197938609
Afix_00565	Affx-501366063	1	1	1	1	1	1	AX-197938611
Afix_00567	Affx-501366065	1	1	1	1	1	1	AX-197938614
Afix_00568	Affx-501366066	1	1	1	1	1	1	AX-197938616
Afix_00572	Affx-501366070	1	1	1	1	1	1	AX-197938623
Afix_00573	Affx-501366071	1	1	1	1	1	1	AX-197938624
Afix_00576	Affx-501366074	1	1	1	1	1	1	AX-197938628
Afix_00578	Affx-501366076	1	1	1	1	1	1	AX-197938630
Afix_00583	Affx-501366081	1	1	1	1	1	1	AX-197938636
Afix_00584	Affx-501366082	1	1	1	1	1	1	AX-197938637
Afix_00585	Affx-501366083	1	1	1		1	0.8	AX-197938639
Afix_00586	Affx-501366084	1	1	1	1	1	1	AX-197938641
Afix_00589	Affx-501366087	1	1	1	1	1	1	AX-197938646
Afix_00590	Affx-501366088	1	1	1	1	1	1	AX-197938648
Afix_00591	Affx-501366089	1	1	1	1	1	1	AX-197938649
Afix_00593	Affx-501366091	1	1	1	1	1	1	AX-197938652
Afix_00595	Affx-501366093	1	1	1	1	1	1	AX-197938655
Afix_00598	Affx-501366096	1	1	1	1	1	1	AX-197938659
Afix_00601	Affx-501366099	1	1	1	1	1	1	AX-197938663
Afix_00602	Affx-501366100	1	1	1	1	1	1	AX-197938665
Afix_00603	Affx-501366101	1	1	1	1	1	1	AX-197938667
Afix_00605	Affx-501366103	1	1	1	1	1	1	AX-197938670
Afix_00606	Affx-501366104	1	1	1	1	1	1	AX-197938672
Afix_00607	Affx-501366105	1	1	1	1	1	1	AX-197938673
Afix_00610	Affx-501366108	1	1	1	1	1	1	AX-197938678
Afix_00611	Affx-501366109	1	1	1	1	1	1	AX-197938680
Afix_00612	Affx-501366110	1	1	1	1	1	1	AX-197938681
Afix_00614	Affx-501366112	1	1	1		1	0.8	AX-197938684
Afix_00615	Affx-501366113	1	1	1	1	1	1	AX-197938685
Afix_00616	Affx-501366114	1	1	1	1	1	1	AX-197938687
Afix_00617	Affx-501366115	1	1	1	1	1	1	AX-197938688
Afix_00618	Affx-501366116	1	1	1	1	1	1	AX-197938690
Afix_00619	Affx-501366117	1	1	1		1	0.8	AX-197938691
Afix_00620	Affx-501366118	1	1	1	1	1	1	AX-197938693
Afix_00621	Affx-501366119	1	1	1	1	1	1	AX-197938695
Afix_00623	Affx-501366121	1	1	1	1	1	1	AX-197938697
Afix_00624	Affx-501366122	1	1	1	1	1	1	AX-197938698
Afix_00628	Affx-501366126	1	1	1	1	1	1	AX-197938703
Afix_00629	Affx-501366127	1	1	1	1	1	1	AX-197938705
Afix_00630	Affx-501366128	1	1	1	1		0.8	AX-197938706
Afix_00633	Affx-501366131	1	1	1	1	1	1	AX-197938710
Afix_00635	Affx-501366133	1	1	1	1	1	1	AX-197938713
Afix_00637	Affx-501366135	1	1	1	1	1	1	AX-197938717
Afix_00638	Affx-501366136	1	1	1	1	1	1	AX-197938719
Afix_00639	Affx-501366137	1	1	1	1	1	1	AX-197938720
Afix_00640	Affx-501366138	1	1	1	1	1	1	AX-197938721
Afix_00641	Affx-501366139	1	1	1	1	1	1	AX-197938722
Afix_00644	Affx-501366142	1	1	1	1	1	1	AX-197938726
Afix_00646	Affx-501366144	1	1	1	1	1	1	AX-197938728
Afix_00652	Affx-501366150	1	1	1	1	1	1	AX-197938739
Afix_00653	Affx-501366151	1	1	1	1	1	1	AX-197938740
Afix_00654	Affx-501366152	1	1	1		1	0.8	AX-197938741
Afix_00657	Affx-501366155	1	1	1	1	1	1	AX-197938744
Afix_00658	Affx-501366156	1	1	1	1	1	1	AX-197938745
Afix_00659	Affx-501366157	1	1	1	1	1	1	AX-197938746
Afix_00660	Affx-501366158	1	1	1	1	1	1	AX-197938748
Afix_00661	Affx-501366159	1	1	1	1	1	1	AX-197938749
Afix_00662	Affx-501366160	1	1	1	1	1	1	AX-197938750
Afix_00665	Affx-501366163	1	1	1	1	1	1	AX-197938754
Afix_00666	Affx-501366164	1	1	1	1	1	1	AX-197938756
Afix_00670	Affx-501366168	1	1	1	1	1	1	AX-197938761
Afix_00675	Affx-501366173	1	1	1	1	1	1	AX-197938767
Afix_00676	Affx-501366174	1	1	1	1	1	1	AX-197938768
Afix_00678	Affx-501366176	1	1	1	1	1	1	AX-197938771
Afix_00679	Affx-501366177	1	1	1	1	1	1	AX-197938772
Afix_00681	Affx-501366179	1	1	1	1	1	1	AX-197938776
Afix_00682	Affx-501366180	1	1	1	1	1	1	AX-197938777
Afix_00683	Affx-501366181	1	1	1	1	1	1	AX-197938779
Afix_00684	Affx-501366182	1	1	1	1	1	1	AX-197938780
Afix_00685	Affx-501366183	1	1	1	1	1	1	AX-197938781
Afix_00687	Affx-501366185	1	1	1	1	1	1	AX-197938784
Afix_00688	Affx-501366186	1	1	1	1	1	1	AX-197938785
Afix_00693	Affx-501366191	1	1	1	1	1	1	AX-197938791
Afix_00694	Affx-501366192	1	1	1	1	1	1	AX-197938792
Afix_00695	Affx-501366193	1	1	1	1	1	1	AX-197938793
Afix_00696	Affx-501366194	1	1	1	1	1	1	AX-197938795
Afix_00697	Affx-501366195	1	1	1	1	1	1	AX-197938796
Afix_00698	Affx-501366196	1	1	1	1	1	1	AX-197938798
Afix_00699	Affx-501366197	1	1	1	1	1	1	AX-197938799
Afix_00701	Affx-501366199	1	1	1	1	1	1	AX-197938801
Afix_00703	Affx-501366201	1	1	1	1	1	1	AX-197938804
Afix_00706	Affx-501366204	1	1	1	1	1	1	AX-197938808
Afix_00707	Affx-501366205	1	1	1	1	1	1	AX-197938810
Afix_00708	Affx-501366206	1	1	1	1	1	1	AX-197938812
Afix_00709	Affx-501366207	1	1	1	1	1	1	AX-197938813
Afix_00711	Affx-501366209	1	1	1	1	1	1	AX-197938817
Afix_00713	Affx-501366211	1	1	1	1	1	1	AX-197938820
Afix_00715	Affx-501366213	1	1	1	1	1	1	AX-197938822
Afix_00716	Affx-501366214	1	1	1	1	1	1	AX-197938823
Afix_00717	Affx-501366215	1	1	1	1	1	1	AX-197938824
Afix_00718	Affx-501366216	1	1	1	1	1	1	AX-197938826
Afix_00719	Affx-501366217	1	1	1	1	1	1	AX-197938827
Afix_00721	Affx-501366219	1	1	1	1	1	1	AX-197938830
Afix_00722	Affx-501366220	1	1	1	1	1	1	AX-197938831
Afix_00726	Affx-501366224	1	1	1	1	1	1	AX-197938837
Afix_00728	Affx-501366226	1	1	1	1	1	1	AX-197938841
Afix_00730	Affx-501366228	1	1	1	1	1	1	AX-197938844
Afix_00731	Affx-501366229	1	1	1	1	1	1	AX-197938846
Afix_00732	Affx-501366230	1	1	1	1	1	1	AX-197938848
Afix_00733	Affx-501366231	1	1	1	1	1	1	AX-197938849
Afix_00734	Affx-501366232	1	1	1	1	1	1	AX-197938851
Afix_00735	Affx-501366233	1	1	1	1	1	1	AX-197938853
Afix_00738	Affx-501366236	1	1	1	1	1	1	AX-197938858
Afix_00740	Affx-501366238	1	1	1	1	1	1	AX-197938861
Afix_00742	Affx-501366240	1	1	1	1	1	1	AX-197938863
Afix_00744	Affx-501366242	1	1	1	1	1	1	AX-197938867
Afix_00746	Affx-501366244	1	1	1	1	1	1	AX-197938869
Afix_00748	Affx-501366246	1	1	1	1	1	1	AX-197938871
Afix_00750	Affx-501366248	1	1	1	1	1	1	AX-197938875
Afix_00751	Affx-501366249	1	1	1	1	1	1	AX-197938876
Afix_00752	Affx-501366250	1	1	1	1	1	1	AX-197938878
Afix_00753	Affx-501366251	1	1	1	1	1	1	AX-197938880
Afix_00755	Affx-501366253	1	1	1	1	1	1	AX-197938883
Afix_00756	Affx-501366254	1	1	1	1	1	1	AX-197938885
Afix_00757	Affx-501366255	1	1	1	1	1	1	AX-197938886
Afix_00758	Affx-501366256	1	1	1	1	1	1	AX-197938888
Afix_00760	Affx-501366258	1	1	1	1	1	1	AX-197938890
Afix_00762	Affx-501366260	1	1	1	1	1	1	AX-197938893
Afix_00765	Affx-501366263	1	1	1	1		0.8	AX-197938898
Afix_00766	Affx-501366264	1	1	1	1	1	1	AX-197938899
Afix_00769	Affx-501366267	1	1	1	1	1	1	AX-197938905
Afix_00770	Affx-501366268	1	1	1		1	0.8	AX-197938906
Afix_00779	Affx-501366277	1	1	1	1	1	1	AX-197938920
Afix_00780	Affx-501366278	1	1	1	1	1	1	AX-197938921
Afix_00783	Affx-501366281	1	1	1	1	1	1	AX-197938927
Afix_00784	Affx-501366282	1	1	1	1	1	1	AX-197938928
Afix_00785	Affx-501366283	1	1	1	1	1	1	AX-197938930
Afix_00787	Affx-501366285	1	1	1	1	1	1	AX-197938934
Afix_00790	Affx-501366288	1	1	1	1	1	1	AX-197938937
Afix_00794	Affx-501366292	1	1	1	1	1	1	AX-197938943
Afix_00795	Affx-501366293	1	1	1	1	1	1	AX-197938944
Afix_00797	Affx-501366295	1	1	1	1	1	1	AX-197938948
Afix_00798	Affx-501366296	1	1	1	1	1	1	AX-197938949
Afix_00800	Affx-501366298	1	1	1	1	1	1	AX-197938951
Afix_00802	Affx-501366300	1	1	1	1	1	1	AX-197938953
Afix_00805	Affx-501366303	1	1	1		1	0.8	AX-197938959
Afix_00806	Affx-501366304	1	1	1	1	1	1	AX-197938960
Afix_00809	Affx-501366307	1	1	1	1	1	1	AX-197938963
Afix_00811	Affx-501366309	1	1	1	1	1	1	AX-197938966
Afix_00813	Affx-501366311	1	1	1	1	1	1	AX-197938969
Afix_00815	Affx-501366313	1	1	1	1	1	1	AX-197938972
Afix_00816	Affx-501366314	1	1	1	1	1	1	AX-197938973
Afix_00817	Affx-501366315	1	1	1	1	1	1	AX-197938975
Afix_00818	Affx-501366316	1	1	1	1	1	1	AX-197938976
Afix_00819	Affx-501366317	1	1	1	1	1	1	AX-197938978
Afix_00820	Affx-501366318	1	1	1	1	1	1	AX-197938980
Afix_00821	Affx-501366319	1	1	1	1	1	1	AX-197938981
Afix_00822	Affx-501366320	1	1	1		1	0.8	AX-197938983
Afix_00824	Affx-501366322	1	1	1	1	1	1	AX-197938986
Afix_00826	Affx-501366324	1	1	1	1	1	1	AX-197938990
Afix_00827	Affx-501366325	1		1	1	1	0.8	AX-197938992
Afix_00828	Affx-501366326	1	1	1	1	1	1	AX-197938993
Afix_00829	Affx-501366327	1	1	1	1	1	1	AX-197938995
Afix_00832	Affx-501366330	1	1	1	1	1	1	AX-197939000
Afix_00833	Affx-501366331	1	1	1	1	1	1	AX-197939002
Afix_00835	Affx-501366333	1	1	1	1	1	1	AX-197939005
Afix_00840	Affx-501366338	1	1	1	1	1	1	AX-197939014
Afix_00843	Affx-501366341	1	1	1	1	1	1	AX-197939019
Afix_00855	Affx-501366353	1	1	1	1	1	1	AX-197939038
Afix_00856	Affx-501366355	1	1	1	1	1	1	AX-197939040
Afix_00857	Affx-501366356	1	1	1	1	1	1	AX-197939042
Afix_00861	Affx-501366360	1	1	1	1	1	1	AX-197939047
Afix_00866	Affx-501366365	1	1	1	1	1	1	AX-197939055
Afix_00873	Affx-501366372	1	1	1	1	1	1	AX-197939066
Afix_00874	Affx-501366373	1	1	1	1	1	1	AX-197939067
Afix_00876	Affx-501366375	1	1	1		1	0.8	AX-197939071
Afix_00879	Affx-501366378	1	1	1	1	1	1	AX-197939076
Afix_00880	Affx-501366379	1	1	1	1	1	1	AX-197939078
Afix_00889	Affx-501366388	1	1	1	1	1	1	AX-197939091
Afix_00890	Affx-501366389	1	1	1	1		0.8	AX-197939093
Afix_00892	Affx-501366391	1	1	1	1	1	1	AX-197939096
Afix_00893	Affx-501366392	1	1	1	1	1	1	AX-197939097
Afix_00894	Affx-501366393	1	1	1	1	1	1	AX-197939099
Afix_00895	Affx-501366394	1	1	1	1	1	1	AX-197939101
Afix_00904	Affx-501366403	1	1	1		1	0.8	AX-197939114
Afix_00910	Affx-501366409	1	1	1	1	1	1	AX-197939123
Afix_00912	Affx-501366411	1	1	1	1	1	1	AX-197939126
Afix_00913	Affx-501366412	1	1	1	1	1	1	AX-197939128
Afix_00916	Affx-501366415	1	1	1	1	1	1	AX-197939131
Afix_00920	Affx-501366419	1	1	1	1	1	1	AX-197939137
Afix_00922	Affx-501366421	1	1	1	1	1	1	AX-197939139
Afix_00927	Affx-501366426	1	1	1	1	1	1	AX-197939146
Afix_00928	Affx-501366427	1	1	1	1	1	1	AX-197939148
Afix_00929	Affx-501366428	1		1			0.4	AX-197939149
Afix_00931	Affx-501366430	1	1	1		1	0.8	AX-197939153
Afix_00934	Affx-501366433	1	1	1	1	1	1	AX-197939158
Afix_00941	Affx-501366440	1	1		1	1	0.8	AX-197939167
Afix_00943	Affx-501366442	1	1	1	1	1	1	AX-197939170
Afix_00944	Affx-501366443	1	1	1	1		0.8	AX-197939171
Afix_00952	Affx-501366451	1	1	1	1	1	1	AX-197939183
Afix_00955	Affx-501366454	1	1	1	1	1	1	AX-197939188
Afix_00960	Affx-501366459	1	1	1	1	1	1	AX-197939196
Afix_00961	Affx-501366460	1	1	1	1	1	1	AX-197939198
Afix_00963	Affx-501366462	1	1	1	1	1	1	AX-197939201
Afix_00965	Affx-501366464	1	1	1	1	1	1	AX-197939205
Afix_00966	Affx-501366465	1	1	1	1	1	1	AX-197939207
Afix_00967	Affx-501366466	1	1	1	1	1	1	AX-197939208
Afix_00968	Affx-501366467	1	1	1	1	1	1	AX-197939209
Afix_00969	Affx-501366468	1	1	1	1	1	1	AX-197939211
Afix_00971	Affx-501366470	1		1		1	0.6	AX-197939214
Afix_00973	Affx-501366472	1	1	1	1	1	1	AX-197939218
Afix_00974	Affx-501366473	1	1	1	1	1	1	AX-197939219
Afix_00978	Affx-501366477	1	1	1	1	1	1	AX-197939226
Afix_00980	Affx-501366479	1	1	1		1	0.8	AX-197939229
Afix_00984	Affx-501366483	1	1	1	1	1	1	AX-197939236
Afix_00985	Affx-501366484	1	1	1	1	1	1	AX-197939237
Afix_00993	Affx-501366492	1	1	1	1	1	1	AX-197939252
Afix_00998	Affx-501366497	1					0.2	AX-197939260
Afix_01004	Affx-501366503	1	1	1	1	1	1	AX-197939270
Afix_01005	Affx-501366504	1	1	1	1		0.8	AX-197939272
Afix_01006	Affx-501366505	1	1	1		1	0.8	AX-197939274
Afix_01008	Affx-501366507	1		1	1	1	0.8	AX-197939276
Afix_01011	Affx-501366510	1	1	1	1	1	1	AX-197939281
Afix_01013	Affx-501366512	1	1	1	1	1	1	AX-197939283
Afix_01014	Affx-501366513	1	1	1	1	1	1	AX-197939285
Afix_01018	Affx-501366517	1	1	1	1	1	1	AX-197939291
Afix_01019	Affx-501366518	1	1	1	1	1	1	AX-197939292
Afix_01021	Affx-501366520	1	1	1	1	1	1	AX-197939293
Afix_01023	Affx-501366522	1	1	1	1	1	1	AX-197939297
Afix_01028	Affx-501366527	1	1	1	1	1	1	AX-197939304
Afix_01038	Affx-501366537	1	1	1		1	0.8	AX-197939321
Afix_01039	Affx-501366538	1	1	1	1	1	1	AX-197939322
Afix_01041	Affx-501366540	1	1	1	1	1	1	AX-197939325
Afix_01044	Affx-501366543	1	1	1	1	1	1	AX-197939329
Afix_01049	Affx-501366548	1	1	1	1	1	1	AX-197939336
Afix_01051	Affx-501366550	1	1	1	1	1	1	AX-197939338
Afix_01055	Affx-501366554	1	1	1	1	1	1	AX-197939343
Afix_01058	Affx-501366557	1	1	1		1	0.8	AX-197939347
Afix_01059	Affx-501366558	1	1	1	1	1	1	AX-197939349
Afix_01061	Affx-501366560	1	1	1	1	1	1	AX-197939353
Afix_01065	Affx-501366564	1	1	1		1	0.8	AX-197939360
Afix_01068	Affx-501366567	1	1	1	1	1	1	AX-197939365
Afix_01079	Affx-501366578	1	1		1		0.6	AX-197939379
Afix_01080	Affx-501366579	1	1	1	1	1	1	AX-197939381
Afix_01081	Affx-501366580	1	1	1			0.6	AX-197939382
Afix_01085	Affx-501366584	1	1	1	1	1	1	AX-197939388
Afix_01090	Affx-501366589	1	1	1			0.6	AX-197939395
Afix_01094	Affx-501366593	1	1	1	1	1	1	AX-197939402
Afix_01098	Affx-501366597	1	1	1	1	1	1	AX-197939408
Afix_01099	Affx-501366598	1	1	1	1	1	1	AX-197939409
Afix_01102	Affx-501366601	1	1	1	1	1	1	AX-197939412
Afix_01109	Affx-501366608	1	1	1	1	1	1	AX-197939423
Afix_01113	Affx-501366612	1	1	1			0.6	AX-197939429
Afix_01117	Affx-501366616	1	1	1	1	1	1	AX-197939437
Afix_01119	Affx-501366618	1	1	1	1	1	1	AX-197939441
Afix_01120	Affx-501366619	1	1	1	1	1	1	AX-197939442
Afix_01122	Affx-501366621	1	1	1	1	1	1	AX-197939445
Afix_01124	Affx-501366623	1	1	1	1	1	1	AX-197939447
Afix_01127	Affx-501366626	1	1	1	1	1	1	AX-197939453
Afix_01129	Affx-501366628	1	1	1	1	1	1	AX-197939457
Afix_01131	Affx-501366630	1	1	1		1	0.8	AX-197939460
Afix_01135	Affx-501366634	1		1	1		0.6	AX-197939467
Afix_01144	Affx-501366643	1	1	1	1	1	1	AX-197939484
Afix_01145	Affx-501366644	1	1	1	1	1	1	AX-197939486
Afix_01146	Affx-501366645	1	1	1	1	1	1	AX-197939487
Afix_01149	Affx-501366648	1	1	1	1	1	1	AX-197939492
Afix_01150	Affx-501366649	1	1	1	1	1	1	AX-197939493
Afix_01151	Affx-501366650	1	1	1		1	0.8	AX-197939495
Afix_01153	Affx-501366652	1	1	1	1	1	1	AX-197939498
Afix_01162	Affx-501366661	1	1	1	1	1	1	AX-197939514
Afix_01170	Affx-501366669	1	1	1	1	1	1	AX-197939527
Afix_01173	Affx-501366672	1	1	1	1		0.8	AX-197939533
Afix_01176	Affx-501366675	1	1	1	1	1	1	AX-197939538
Afix_01178	Affx-501366677	1	1	1	1	1	1	AX-197939542
Afix_01181	Affx-501366680	1		1			0.4	AX-197939547
Afix_01183	Affx-501366682	1	1	1	1	1	1	AX-197939551
Afix_01188	Affx-501366687	1	1	1	1	1	1	AX-197939560
Afix_01191	Affx-501366690	1	1	1	1	1	1	AX-197939565
Afix_01195	Affx-501366694	1	1	1			0.6	AX-197939572
Afix_01196	Affx-501366695	1	1	1	1	1	1	AX-197939574
Afix_01199	Affx-501366698	1	1	1	1	1	1	AX-197939579
Afix_01203	Affx-501366702	1	1	1	1	1	1	AX-197939586
Afix_01204	Affx-501366703	1	1	1	1	1	1	AX-197939587
Afix_01212	Affx-501366711	1	1	1	1	1	1	AX-197939600
Afix_01213	Affx-501366712	1	1	1	1		0.8	AX-197939601
Afix_01218	Affx-501366717	1	1	1		1	0.8	AX-197939610
Afix_01231	Affx-501366730	1	1	1	1	1	1	AX-197939632
Afix_01234	Affx-501366733	1	1	1	1	1	1	AX-197939636
Afix_01237	Affx-501366736	1	1	1	1	1	1	AX-197939642
Afix_01239	Affx-501366738	1	1	1	1	1	1	AX-197939644
Afix_01242	Affx-501366741	1	1	1	1	1	1	AX-197939649
Afix_01244	Affx-501366743	1	1	1	1	1	1	AX-197939652
Afix_01246	Affx-501366745	1	1	1	1		0.8	AX-197939655
Afix_01254	Affx-501366753	1	1	1	1	1	1	AX-197939669
Afix_01255	Affx-501366754	1		1	1		0.6	AX-197939671
Afix_01258	Affx-501366757	1	1	1	1	1	1	AX-197939676
Afix_01261	Affx-501366760	1	1	1	1		0.8	AX-197939679
Afix_01262	Affx-501366761	1	1	1	1	1	1	AX-197939681
Afix_01263	Affx-501366762	1	1	1	1	1	1	AX-197939683
Afix_01264	Affx-501366763	1	1	1	1	1	1	AX-197939685
Afix_01265	Affx-501366764	1	1	1	1		0.8	AX-197939686
Afix_01268	Affx-501366767	1	1	1	1	1	1	AX-197939691
Afix_01272	Affx-501366771	1	1	1	1	1	1	AX-197939698
Afix_01274	Affx-501366773	1	1	1	1		0.8	AX-197939701
Afix_01278	Affx-501366777	1	1	1	1	1	1	AX-197939708
Afix_01282	Affx-501366781	1	1	1	1	1	1	AX-197939713
Afix_01294	Affx-501366793	1		1	1	1	0.8	AX-197939731
Afix_01295	Affx-501366794	1	1	1	1	1	1	AX-197939732
Afix_01299	Affx-501366798	1	1	1	1	1	1	AX-197939738
Afix_01300	Affx-501366799	1	1	1	1	1	1	AX-197939739
Afix_01304	Affx-501366803	1	1	1	1		0.8	AX-197939744
Afix_01305	Affx-501366804	1	1	1	1	1	1	AX-197939746
Afix_01308	Affx-501366807	1	1	1	1	1	1	AX-197939751
Afix_01309	Affx-501366808	1	1	1	1	1	1	AX-197939753
Afix_01311	Affx-501366810	1	1	1	1	1	1	AX-197939756
Afix_01317	Affx-501366816	1	1	1		1	0.8	AX-197939765
Afix_01319	Affx-501366818	1	1	1	1	1	1	AX-197939768
Afix_01321	Affx-501366820	1		1	1		0.6	AX-197939772
Afix_01323	Affx-501366822	1	1	1	1	1	1	AX-197939775
Afix_01331	Affx-501366830	1	1	1	1	1	1	AX-197939783
Afix_01340	Affx-501366839	1	1	1	1	1	1	AX-197939795
Afix_01342	Affx-501366841	1	1	1	1	1	1	AX-197939798
Afix_01346	Affx-501366845	1	1	1	1	1	1	AX-197939802
Afix_01349	Affx-501366848	1	1	1	1	1	1	AX-197939807
Afix_01352	Affx-501366851	1	1	1	1	1	1	AX-197939811
Afix_01353	Affx-501366852	1	1	1	1	1	1	AX-197939812
Afix_01355	Affx-501366854	1	1	1	1	1	1	AX-197939815
Afix_01356	Affx-501366855	1	1	1	1		0.8	AX-197939816
Afix_01362	Affx-501366861	1	1	1	1	1	1	AX-197939825
Afix_01365	Affx-501366864	1	1	1	1	1	1	AX-197939830
Afix_01367	Affx-501366866	1	1	1	1	1	1	AX-197939833
Afix_01370	Affx-501366869	1	1	1	1	1	1	AX-197939838
Afix_01374	Affx-501366873	1	1	1	1		0.8	AX-197939844
Afix_01381	Affx-501366880	1	1	1	1	1	1	AX-197939853
Afix_01386	Affx-501366885	1	1	1	1	1	1	AX-197939860
Afix_01390	Affx-501366889	1	1	1		1	0.8	AX-197939865
Afix_01395	Affx-501366894	1	1	1	1	1	1	AX-197939873
Afix_01397	Affx-501366896	1	1	1	1	1	1	AX-197939875
Afix_01404	Affx-501366903	1	1	1	1	1	1	AX-197939885
Afix_01409	Affx-501366908	1	1	1			0.6	AX-197939892
Afix_01410	Affx-501366909	1	1	1	1	1	1	AX-197939894
Afix_01411	Affx-501366910	1	1	1	1	1	1	AX-197939895
Afix_01413	Affx-501366912	1	1	1	1	1	1	AX-197939898
Afix_01419	Affx-501366918	1	1	1	1	1	1	AX-197939905
Afix_01421	Affx-501366920	1	1	1	1	1	1	AX-197939908
Afix_01423	Affx-501366922	1	1	1	1	1	1	AX-197939912
Afix_01424	Affx-501366923	1	1	1	1	1	1	AX-197939914
Afix_01426	Affx-501366925	1	1	1	1	1	1	AX-197939916
Afix_01431	Affx-501366930	1	1	1		1	0.8	AX-197939923
Afix_01433	Affx-501366932	1	1	1		1	0.8	AX-197939926
Afix_01435	Affx-501366934	1	1	1	1	1	1	AX-197939929
Afix_01437	Affx-501366936	1	1	1	1		0.8	AX-197939933
Afix_01440	Affx-501366939	1	1	1	1	1	1	AX-197939937
Afix_01442	Affx-501366941	1	1	1	1	1	1	AX-197939940
Afix_01445	Affx-501366944	1	1	1	1	1	1	AX-197939944
Afix_01446	Affx-501366945	1	1	1	1	1	1	AX-197939946
Afix_01447	Affx-501366946	1	1	1			0.6	AX-197939947
Afix_01451	Affx-501366950	1	1	1		1	0.8	AX-197939954
Afix_01454	Affx-501366953	1	1	1	1	1	1	AX-197939960
Afix_01455	Affx-501366954	1	1	1	1	1	1	AX-197939961
Afix_01458	Affx-501366957	1	1	1	1	1	1	AX-197939966
Afix_01461	Affx-501366960	1	1	1	1	1	1	AX-197939972
Afix_01462	Affx-501366961	1	1	1	1	1	1	AX-197939973
Afix_01463	Affx-501366962	1	1	1	1	1	1	AX-197939975
Afix_01464	Affx-501366963	1	1	1	1	1	1	AX-197939976
Afix_01466	Affx-501366965	1	1	1	1	1	1	AX-197939979
Afix_01468	Affx-501366967	1	1	1		1	0.8	AX-197939982
Afix_01470	Affx-501366969	1	1	1	1	1	1	AX-197939985
Afix_01471	Affx-501366970	1	1	1	1	1	1	AX-197939986
Afix_01473	Affx-501366972	1	1	1	1	1	1	AX-197939989
Afix_01481	Affx-501366980	1		1			0.4	AX-197939999
Afix_01482	Affx-501366981	1	1	1	1	1	1	AX-197940001
Afix_01485	Affx-501366984	1	1	1	1	1	1	AX-197940004
Afix_01487	Affx-501366986	1	1	1	1	1	1	AX-197940008
Afix_01489	Affx-501366988	1	1	1	1	1	1	AX-197940011
Afix_01496	Affx-501366995	1					0.2	AX-197940022
Afix_01501	Affx-501367000	1	1	1	1	1	1	AX-197940031
Afix_01505	Affx-501367004	1	1	1	1	1	1	AX-197940035
Afix_01509	Affx-501367008	1	1	1	1	1	1	AX-197940041
Afix_01516	Affx-501367015	1	1	1	1		0.8	AX-197940052
Afix_01519	Affx-501367018	1	1	1	1	1	1	AX-197940057
Afix_01520	Affx-501367019	1	1	1	1		0.8	AX-197940059
Afix_01521	Affx-501367020	1	1	1	1	1	1	AX-197940060
Afix_01522	Affx-501367021	1	1	1	1	1	1	AX-197940061
Afix_01530	Affx-501367029	1		1	1	1	0.8	AX-197940075
Afix_01534	Affx-501367033	1	1	1	1	1	1	AX-197940081
Afix_01536	Affx-501367035	1	1	1	1	1	1	AX-197940084
Afix_01537	Affx-501367036	1	1	1	1	1	1	AX-197940085
Afix_01538	Affx-501367037	1	1	1	1	1	1	AX-197940087
Afix_01540	Affx-501367039	1	1	1	1	1	1	AX-197940090
Afix_01544	Affx-501367043	1	1	1	1	1	1	AX-197940096
Afix_01545	Affx-501367044	1	1	1	1	1	1	AX-197940098
Afix_01550	Affx-501367049	1	1	1	1	1	1	AX-197940107
Afix_01551	Affx-501367050	1	1	1	1	1	1	AX-197940109
Afix_01552	Affx-501367051	1	1	1	1	1	1	AX-197940110
Afix_01555	Affx-501367054	1	1	1	1	1	1	AX-197940114
Afix_01559	Affx-501367058	1	1	1	1	1	1	AX-197940120
Afix_01560	Affx-501367059	1	1	1	1	1	1	AX-197940122
Afix_01563	Affx-501367062	1	1	1	1	1	1	AX-197940127
Afix_01573	Affx-501367072	1	1	1	1	1	1	AX-197940143
Afix_01575	Affx-501367074	1	1	1	1	1	1	AX-197940147
Afix_01580	Affx-501367079	1	1	1	1	1	1	AX-197940156
Afix_01585	Affx-501367084	1		1			0.4	AX-197940163
Afix_01590	Affx-501367089	1	1	1			0.6	AX-197940170
Afix_01593	Affx-501367092	1		1	1		0.6	AX-197940175
Afix_01594	Affx-501367093	1		1			0.4	AX-197940177
Afix_01596	Affx-501367095	1	1	1	1	1	1	AX-197940181
Afix_01598	Affx-501367097	1	1	1	1	1	1	AX-197940184
Afix_01602	Affx-501367101	1	1	1	1	1	1	AX-197940192
Afix_01604	Affx-501367103	1	1	1	1	1	1	AX-197940195
Afix_01610	Affx-501367109	1	1	1	1	1	1	AX-197940206
Afix_01614	Affx-501367113	1	1	1	1	1	1	AX-197940213
Afix_01615	Affx-501367114	1	1	1	1	1	1	AX-197940215
Afix_01622	Affx-501367121	1	1	1	1	1	1	AX-197940225
Afix_01626	Affx-501367125	1	1	1	1	1	1	AX-197940231
Afix_01628	Affx-501367127	1	1	1	1		0.8	AX-197940234
Afix_01629	Affx-501367128	1	1	1	1	1	1	AX-197940235
Afix_01631	Affx-501367130	1	1	1		1	0.8	AX-197940237
Afix_01632	Affx-501367131	1	1	1	1	1	1	AX-197940238
Afix_01642	Affx-501367141	1	1	1	1	1	1	AX-197940253
Afix_01646	Affx-501367145	1	1	1	1	1	1	AX-197940260
Afix_01647	Affx-501367146	1	1	1		1	0.8	AX-197940261
Afix_01649	Affx-501367148	1	1	1	1		0.8	AX-197940264
Afix_01655	Affx-501367154	1	1	1	1	1	1	AX-197940272
Afix_01660	Affx-501367159	1	1	1	1	1	1	AX-197940280
Afix_01661	Affx-501367160	1	1	1	1	1	1	AX-197940282
Afix_01662	Affx-501367161	1		1	1	1	0.8	AX-197940283
Afix_01663	Affx-501367162	1	1	1	1	1	1	AX-197940284
Afix_01667	Affx-501367166	1	1	1	1	1	1	AX-197940290
Afix_01671	Affx-501367170	1	1	1	1	1	1	AX-197940297
Afix_01674	Affx-501367173	1	1	1	1	1	1	AX-197940302
Afix_01681	Affx-501367180	1	1	1	1	1	1	AX-197940312
Afix_01684	Affx-501367183	1	1	1	1	1	1	AX-197940317
Afix_01685	Affx-501367184	1	1	1	1	1	1	AX-197940319
Afix_01691	Affx-501367190	1	1	1	1	1	1	AX-197940327
Afix_01693	Affx-501367192	1	1	1	1	1	1	AX-197940329
Afix_01694	Affx-501367193	1	1	1	1	1	1	AX-197940330
Afix_01696	Affx-501367195	1	1	1	1	1	1	AX-197940333
Afix_01697	Affx-501367196	1	1	1		1	0.8	AX-197940335
Afix_01698	Affx-501367197	1	1	1	1	1	1	AX-197940336
Afix_01699	Affx-501367198	1	1	1	1	1	1	AX-197940337
Afix_01701	Affx-501367200	1	1	1	1	1	1	AX-197940339
Afix_01702	Affx-501367201	1	1	1	1	1	1	AX-197940340
Afix_01703	Affx-501367202	1	1	1	1		0.8	AX-197940341
Afix_01705	Affx-501367204	1	1	1	1	1	1	AX-197940343
Afix_01709	Affx-501367208	1	1	1	1	1	1	AX-197940349
Afix_01711	Affx-501367210	1	1	1	1	1	1	AX-197940351
Afix_01716	Affx-501367215	1	1	1	1	1	1	AX-197940359
Afix_01719	Affx-501367218	1	1	1	1	1	1	AX-197940362
Afix_01721	Affx-501367220	1	1	1	1	1	1	AX-197940364
Afix_01732	Affx-501367231	1	1	1	1		0.8	AX-197940381
Afix_01733	Affx-501367232	1	1	1	1	1	1	AX-197940382
Afix_01738	Affx-501367237	1	1	1			0.6	AX-197940389
Afix_01741	Affx-501367240	1	1	1	1		0.8	AX-197940393
Afix_01742	Affx-501367241	1	1	1	1		0.8	AX-197940394
Afix_01746	Affx-501367245	1	1	1	1	1	1	AX-197940399
Afix_01749	Affx-501367248	1	1	1	1		0.8	AX-197940402
Afix_01752	Affx-501367251	1	1	1	1	1	1	AX-197940407
Afix_01754	Affx-501367253	1	1	1	1	1	1	AX-197940409
Afix_01757	Affx-501367256	1	1	1	1	1	1	AX-197940414
Afix_01759	Affx-501367258	1	1	1	1	1	1	AX-197940417
Afix_01762	Affx-501367261	1	1	1	1	1	1	AX-197940422
Afix_01770	Affx-501367269	1	1	1	1	1	1	AX-197940432
Afix_01772	Affx-501367271	1	1	1	1	1	1	AX-197940436
Afix_01773	Affx-501367272	1	1	1	1	1	1	AX-197940437
Afix_01776	Affx-501367275	1	1	1	1	1	1	AX-197940443
Afix_01778	Affx-501367277	1		1		1	0.6	AX-197940446
Afix_01779	Affx-501367278	1	1	1	1	1	1	AX-197940448
Afix_01784	Affx-501367283	1	1	1	1	1	1	AX-197940455
Afix_01788	Affx-501367287	1	1	1	1	1	1	AX-197940459
Afix_01790	Affx-501367289	1	1	1	1	1	1	AX-197940462
Afix_01792	Affx-501367291	1	1	1	1	1	1	AX-197940465
Afix_01796	Affx-501367295	1	1	1	1	1	1	AX-197940471
Afix_01798	Affx-501367297	1	1	1	1	1	1	AX-197940474
Afix_01799	Affx-501367298	1	1	1	1	1	1	AX-197940476
Afix_01817	Affx-501367316	1		1			0.4	AX-197940502
Afix_01821	Affx-501367320	1	1	1	1	1	1	AX-197940507
Afix_01824	Affx-501367323	1		1	1		0.6	AX-197940511
Afix_01825	Affx-501367324	1	1			1	0.6	AX-197940513
Afix_01828	Affx-501367327	1	1	1	1	1	1	AX-197940518
Afix_01829	Affx-501367328	1	1	1	1	1	1	AX-197940519
Afix_01831	Affx-501367330	1	1	1	1	1	1	AX-197940523
Afix_01833	Affx-501367332	1		1			0.4	AX-197940525
Afix_01834	Affx-501367333	1	1	1	1	1	1	AX-197940527
Afix_01837	Affx-501367336	1	1	1	1	1	1	AX-197940531
Afix_01838	Affx-501367337	1	1				0.4	AX-197940533
Afix_01841	Affx-501367340	1		1		1	0.6	AX-197940537
Afix_01845	Affx-501367344	1	1	1	1	1	1	AX-197940544
Afix_01846	Affx-501367345	1	1	1	1	1	1	AX-197940546
Afix_01848	Affx-501367347	1	1	1	1	1	1	AX-197940549
Afix_01851	Affx-501367350	1	1	1	1	1	1	AX-197940553
Afix_01853	Affx-501367352	1	1	1	1	1	1	AX-197940556
Afix_01860	Affx-501367359	1	1	1	1	1	1	AX-197940567
Afix_01862	Affx-501367361	1	1	1	1		0.8	AX-197940569
Afix_01863	Affx-501367362	1	1			1	0.6	AX-197940570
Afix_01867	Affx-501367366	1	1	1	1	1	1	AX-197940574
Afix_01872	Affx-501367371	1	1	1	1	1	1	AX-197940582
Afix_01875	Affx-501367374	1	1	1	1	1	1	AX-197940586
Afix_01876	Affx-501367375	1	1	1		1	0.8	AX-197940588
Afix_01882	Affx-501367381	1		1	1	1	0.8	AX-197940599
Afix_01885	Affx-501367384	1	1	1	1	1	1	AX-197940603
Afix_01889	Affx-501367388	1	1	1	1	1	1	AX-197940608
Afix_01896	Affx-501367395	1	1	1	1	1	1	AX-197940618
Afix_01899	Affx-501367398	1	1	1	1	1	1	AX-197940622
Afix_01906	Affx-501367405	1	1	1	1	1	1	AX-197940633
Afix_01908	Affx-501367407	1	1	1	1	1	1	AX-197940635
Afix_01918	Affx-501367417	1	1	1	1	1	1	AX-197940647
Afix_01920	Affx-501367419	1	1	1	1	1	1	AX-197940649
Afix_01922	Affx-501367421	1	1	1	1	1	1	AX-197940651
Afix_01923	Affx-501367422	1	1	1	1	1	1	AX-197940652
Afix_01924	Affx-501367423	1		1	1		0.6	AX-197940653
Afix_01925	Affx-501367424	1	1	1		1	0.8	AX-197940655
Afix_01926	Affx-501367425	1	1	1	1	1	1	AX-197940656
Afix_01927	Affx-501367426	1	1	1	1	1	1	AX-197940657
Afix_01928	Affx-501367427	1	1	1	1	1	1	AX-197940658
Afix_01930	Affx-501367429	1	1	1	1	1	1	AX-197940661
Afix_01935	Affx-501367434	1	1	1	1	1	1	AX-197940669
Afix_01939	Affx-501367438	1		1	1	1	0.8	AX-197940676
Afix_01941	Affx-501367440	1	1	1	1	1	1	AX-197940678
Afix_01943	Affx-501367442	1	1	1			0.6	AX-197940682
Afix_01945	Affx-501367444	1	1	1	1	1	1	AX-197940685
Afix_01954	Affx-501367453	1	1	1	1	1	1	AX-197940698
Afix_01959	Affx-501367458	1	1	1	1	1	1	AX-197940706
Afix_01960	Affx-501367459	1	1	1	1	1	1	AX-197940708
Afix_01964	Affx-501367463	1	1	1	1	1	1	AX-197940715
Afix_01966	Affx-501367465	1	1	1	1	1	1	AX-197940719
Afix_01967	Affx-501367466	1	1	1	1	1	1	AX-197940721
Afix_01968	Affx-501367467	1			1		0.4	AX-197940722
Afix_01969	Affx-501367468	1	1	1	1		0.8	AX-197940723
Afix_01972	Affx-501367471	1	1	1	1	1	1	AX-197940726
Afix_01973	Affx-501367472	1	1	1	1	1	1	AX-197940727
Afix_01978	Affx-501367477	1	1	1	1	1	1	AX-197940733
Afix_01983	Affx-501367482	1	1	1	1	1	1	AX-197940741
Afix_01984	Affx-501367483	1	1	1	1	1	1	AX-197940742
Afix_01985	Affx-501367484	1	1	1	1	1	1	AX-197940744
Afix_01988	Affx-501367487	1	1	1	1	1	1	AX-197940749
Afix_01991	Affx-501367490	1	1	1			0.6	AX-197940753
Afix_01994	Affx-501367493	1		1	1		0.6	AX-197940759
Afix_02001	Affx-501367500	1	1	1	1	1	1	AX-197940772
Afix_02004	Affx-501367503	1	1	1		1	0.8	AX-197940776
Afix_02005	Affx-501367504	1		1			0.4	AX-197940778
Afix_02010	Affx-501367509	1	1				0.4	AX-197940785
Afix_02011	Affx-501367510	1	1	1	1		0.8	AX-197940786
Afix_02014	Affx-501367513	1	1	1	1	1	1	AX-197940789
Afix_02018	Affx-501367517	1	1	1	1	1	1	AX-197940795
Afix_02025	Affx-501367524	1	1	1			0.6	AX-197940805
Afix_02027	Affx-501367526	1	1	1	1	1	1	AX-197940808
Afix_02028	Affx-501367527	1	1	1	1	1	1	AX-197940810
Afix_02034	Affx-501367533	1	1	1	1	1	1	AX-197940819
Afix_02037	Affx-501367536	1	1	1	1	1	1	AX-197940824
Afix_02039	Affx-501367538	1	1	1	1	1	1	AX-197940827
Afix_02040	Affx-501367539	1	1	1	1	1	1	AX-197940829
Afix_02041	Affx-501367540	1	1		1	1	0.8	AX-197940831
Afix_02042	Affx-501367541	1	1	1		1	0.8	AX-197940833
Afix_02047	Affx-501367546	1	1	1	1	1	1	AX-197940838
Afix_02054	Affx-501367553	1		1	1	1	0.8	AX-197940849
Afix_02058	Affx-501367557	1	1	1	1	1	1	AX-197940856
Afix_02059	Affx-501367558	1	1	1	1	1	1	AX-197940858
Afix_02060	Affx-501367559	1	1	1	1	1	1	AX-197940860
Afix_02061	Affx-501367560	1	1	1	1	1	1	AX-197940862
Afix_02066	Affx-501367565	1	1		1		0.6	AX-197940869
Afix_02070	Affx-501367569	1	1	1	1	1	1	AX-197940877
Afix_02073	Affx-501367572	1	1	1	1	1	1	AX-197940882
Afix_02075	Affx-501367574	1	1	1	1	1	1	AX-197940884
Afix_02078	Affx-501367577	1	1	1			0.6	AX-197940890
Afix_02079	Affx-501367578	1	1	1	1	1	1	AX-197940892
Afix_02080	Affx-501367579	1	1	1	1	1	1	AX-197940893
Afix_02081	Affx-501367580	1	1	1	1	1	1	AX-197940895
Afix_02087	Affx-501367586	1			1	1	0.6	AX-197940905
Afix_02090	Affx-501367589	1		1	1		0.6	AX-197940909
Afix_02095	Affx-501367594	1	1	1	1	1	1	AX-197940916
Afix_02102	Affx-501367601	1	1	1	1	1	1	AX-197940928
Afix_02104	Affx-501367603	1	1	1	1	1	1	AX-197940932
Afix_02107	Affx-501367606	1	1	1	1	1	1	AX-197940937
Afix_02108	Affx-501367607	1	1	1	1	1	1	AX-197940938
Afix_02109	Affx-501367608	1	1	1	1	1	1	AX-197940940
Afix_02110	Affx-501367609	1				1	0.4	AX-197940942
Afix_02114	Affx-501367613	1	1	1	1	1	1	AX-197940949
Afix_02119	Affx-501367618	1	1	1	1	1	1	AX-197940958
Afix_02120	Affx-501367619	1	1	1		1	0.8	AX-197940959
Afix_02122	Affx-501367621	1	1	1		1	0.8	AX-197940962
Afix_02124	Affx-501367623	1	1	1	1	1	1	AX-197940966
Afix_02130	Affx-501367629	1	1	1	1	1	1	AX-197940975
Afix_02131	Affx-501367630	1	1	1	1	1	1	AX-197940977
Afix_02132	Affx-501367631	1	1	1	1	1	1	AX-197940979
Afix_02134	Affx-501367633	1	1	1	1		0.8	AX-197940982
Afix_02136	Affx-501367635	1	1	1	1	1	1	AX-197940985
Afix_02138	Affx-501367637	1	1	1	1	1	1	AX-197940988
Afix_02149	Affx-501367648	1	1	1	1	1	1	AX-197941004
Afix_02153	Affx-501367652	1		1		1	0.6	AX-197941009
Afix_02155	Affx-501367654	1	1	1	1	1	1	AX-197941012
Afix_02156	Affx-501367655	1	1	1	1		0.8	AX-197941014
Afix_02160	Affx-501367659	1	1	1	1	1	1	AX-197941019
Afix_02162	Affx-501367661	1	1	1	1	1	1	AX-197941022
Afix_02165	Affx-501367664	1	1	1	1	1	1	AX-197941025
Afix_02168	Affx-501367667	1	1	1	1	1	1	AX-197941030
Afix_02172	Affx-501367671	1	1	1	1	1	1	AX-197941036
Afix_02176	Affx-501367675	1	1	1	1	1	1	AX-197941043
Afix_02182	Affx-501367681	1		1			0.4	AX-197941052
Afix_02184	Affx-501367683	1	1	1	1	1	1	AX-197941055
Afix_02191	Affx-501367690	1	1	1	1	1	1	AX-197941066
Afix_02195	Affx-501367694	1	1	1		1	0.8	AX-197941073
Afix_02199	Affx-501367698	1	1	1	1	1	1	AX-197941079
Afix_02200	Affx-501367699	1	1	1			0.6	AX-197941081
Afix_02201	Affx-501367700	1		1		1	0.6	AX-197941083
Afix_02203	Affx-501367702	1	1	1	1	1	1	AX-197941085
Afix_02207	Affx-501367706	1	1		1	1	0.8	AX-197941090
Afix_02208	Affx-501367707	1	1	1	1	1	1	AX-197941092
Afix_02212	Affx-501367711	1	1	1	1	1	1	AX-197941099
Afix_02213	Affx-501367712	1	1	1			0.6	AX-197941100
Afix_02215	Affx-501367714	1	1	1	1		0.8	AX-197941104
Afix_02220	Affx-501367719	1	1	1		1	0.8	AX-197941112
Afix_02222	Affx-501367721	1	1	1	1	1	1	AX-197941114
Afix_02225	Affx-501367724	1	1	1	1	1	1	AX-197941120
Afix_02234	Affx-501367733	1	1	1		1	0.8	AX-197941135
Afix_02237	Affx-501367736	1	1	1	1	1	1	AX-197941141
Afix_02240	Affx-501367739	1	1	1	1	1	1	AX-197941146
Afix_02241	Affx-501367740	1	1	1		1	0.8	AX-197941147
Afix_02244	Affx-501367743	1	1	1		1	0.8	AX-197941153
Afix_02245	Affx-501367744	1	1	1	1	1	1	AX-197941154
Afix_02246	Affx-501367745	1	1	1	1	1	1	AX-197941156
Afix_02247	Affx-501367746	1	1	1	1	1	1	AX-197941158
Afix_02248	Affx-501367747	1					0.2	AX-197941160
Afix_02252	Affx-501367751	1	1	1		1	0.8	AX-197941167
Afix_02254	Affx-501367753	1	1	1	1	1	1	AX-197941170
Afix_02259	Affx-501367758	1		1		1	0.6	AX-197941179
Afix_02261	Affx-501367760	1		1	1	1	0.8	AX-197941183
Afix_02268	Affx-501367767	1	1	1	1	1	1	AX-197941195
Afix_02270	Affx-501367769	1	1	1	1	1	1	AX-197941199
Afix_02274	Affx-501367773	1	1	1	1	1	1	AX-197941206
Afix_02281	Affx-501367780	1	1	1	1	1	1	AX-197941218
Afix_02282	Affx-501367781	1		1		1	0.6	AX-197941220
Afix_02283	Affx-501367782	1	1	1	1	1	1	AX-197941222
Afix_02284	Affx-501367783	1	1	1	1		0.8	AX-197941224
Afix_02292	Affx-501367791	1	1	1	1	1	1	AX-197941238
Afix_02294	Affx-501367793	1	1	1	1	1	1	AX-197941240
Afix_02297	Affx-501367796	1	1	1			0.6	AX-197941245
Afix_02298	Affx-501367797	1	1	1	1	1	1	AX-197941247
Afix_02306	Affx-501367805	1	1	1	1	1	1	AX-197941261
Afix_02310	Affx-501367809	1	1	1	1	1	1	AX-197941268
Afix_02311	Affx-501367810	1	1	1	1	1	1	AX-197941269
Afix_02312	Affx-501367811	1	1	1	1	1	1	AX-197941271
Afix_02314	Affx-501367813	1	1	1	1	1	1	AX-197941274
Afix_02324	Affx-501367823	1	1	1	1		0.8	AX-197941290
Afix_02328	Affx-501367827	1	1	1	1	1	1	AX-197941298
Afix_02333	Affx-501367832	1	1	1	1	1	1	AX-197941306
Afix_02334	Affx-501367833	1	1	1	1	1	1	AX-197941308
Afix_02335	Affx-501367834	1	1	1	1	1	1	AX-197941309
Afix_02338	Affx-501367837	1	1	1		1	0.8	AX-197941315
Afix_02342	Affx-501367841	1	1	1		1	0.8	AX-197941320
Afix_02343	Affx-501367842	1	1	1	1	1	1	AX-197941322
Afix_02345	Affx-501367844	1	1	1	1	1	1	AX-197941324
Afix_02348	Affx-501367847	1					0.2	AX-197941329
Afix_02349	Affx-501367848	1	1	1	1	1	1	AX-197941330
Afix_02350	Affx-501367849	1	1	1	1		0.8	AX-197941332
Afix_02352	Affx-501367851	1	1	1	1	1	1	AX-197941336
Afix_02356	Affx-501367855	1	1	1	1	1	1	AX-197941343
Afix_02360	Affx-501367859	1	1	1		1	0.8	AX-197941349
Afix_02361	Affx-501367860	1	1	1		1	0.8	AX-197941351
Afix_02362	Affx-501367861	1	1	1	1	1	1	AX-197941353
Afix_02363	Affx-501367862	1	1	1	1	1	1	AX-197941355
Afix_02365	Affx-501367864	1		1	1		0.6	AX-197941359
Afix_02367	Affx-501367866	1	1	1	1	1	1	AX-197941361
Afix_02369	Affx-501367868	1	1	1	1	1	1	AX-197941365
Afix_02374	Affx-501367873	1					0.2	AX-197941374
Afix_02379	Affx-501367878	1		1			0.4	AX-197941383
Afix_02384	Affx-501367883	1	1	1	1	1	1	AX-197941392
Afix_02386	Affx-501367885	1	1	1	1	1	1	AX-197941395
Afix_02387	Affx-501367886	1	1	1	1	1	1	AX-197941397
Afix_02390	Affx-501367889	1	1	1	1	1	1	AX-197941402
Afix_02393	Affx-501367892	1	1	1	1		0.8	AX-197941408
Afix_02395	Affx-501367894	1	1	1	1	1	1	AX-197941411
Afix_02403	Affx-501367902	1	1	1	1	1	1	AX-197941424
Afix_02412	Affx-501367911	1	1	1			0.6	AX-197941440
Afix_02415	Affx-501367914	1	1	1	1	1	1	AX-197941445
Afix_02419	Affx-501367918	1	1	1	1	1	1	AX-197941452
Afix_02424	Affx-501367923	1	1	1	1	1	1	AX-197941461
Afix_02425	Affx-501367924	1	1	1	1	1	1	AX-197941463
Afix_02428	Affx-501367927	1		1		1	0.6	AX-197941468
Afix_02429	Affx-501367928	1	1	1		1	0.8	AX-197941470
Afix_02437	Affx-501367936	1	1	1	1	1	1	AX-197941484
Afix_02438	Affx-501367937	1	1	1	1	1	1	AX-197941486
Afix_02443	Affx-501367942	1	1	1	1	1	1	AX-197941494
Afix_02444	Affx-501367943	1	1	1		1	0.8	AX-197941496
Afix_02445	Affx-501367944	1	1	1	1	1	1	AX-197941498
Afix_02448	Affx-501367947	1	1	1	1	1	1	AX-197941503
Afix_02449	Affx-501367948	1	1	1	1		0.8	AX-197941505
Afix_02452	Affx-501367951	1	1	1	1	1	1	AX-197941510
Afix_02454	Affx-501367953	1	1	1	1	1	1	AX-197941514
Afix_02455	Affx-501367954	1	1	1	1		0.8	AX-197941516
Afix_02457	Affx-501367956	1	1	1	1	1	1	AX-197941519
Afix_02458	Affx-501367957	1	1	1	1	1	1	AX-197941521
Afix_02461	Affx-501367960	1	1	1	1	1	1	AX-197941525
Afix_02462	Affx-501367961	1	1	1	1	1	1	AX-197941527
Afix_02463	Affx-501367962	1	1	1	1	1	1	AX-197941528
Afix_02470	Affx-501367969	1	1	1	1	1	1	AX-197941540
Afix_02474	Affx-501367973	1	1	1		1	0.8	AX-197941546
Afix_02477	Affx-501367976	1		1	1	1	0.8	AX-197941551
Afix_02483	Affx-501367982	1			1	1	0.6	AX-197941559
Afix_02485	Affx-501367984	1	1	1	1	1	1	AX-197941562
Afix_02487	Affx-501367986	1	1				0.4	AX-197941566
Afix_02490	Affx-501367989	1		1	1	1	0.8	AX-197941572
Afix_02494	Affx-501367993	1	1	1	1	1	1	AX-197941579
Afix_02495	Affx-501367994	1	1	1	1		0.8	AX-197941581
Afix_02496	Affx-501367995	1	1	1	1	1	1	AX-197941582
Afix_02497	Affx-501367996	1	1	1	1	1	1	AX-197941584
Afix_02499	Affx-501367998	1	1	1	1	1	1	AX-197941588
Afix_02501	Affx-501368000	1	1	1	1	1	1	AX-197941592
Afix_02505	Affx-501368004	1	1	1	1	1	1	AX-197941600
Afix_02507	Affx-501368006	1	1	1	1	1	1	AX-197941604
Afix_02510	Affx-501368009	1		1	1	1	0.8	AX-197941609
Afix_02511	Affx-501368010	1	1	1	1	1	1	AX-197941611
Afix_02512	Affx-501368011	1	1	1	1	1	1	AX-197941613
Afix_02514	Affx-501368013	1	1	1	1	1	1	AX-197941616
Afix_02516	Affx-501368015	1	1	1	1		0.8	AX-197941620
Afix_02527	Affx-501368026	1	1	1	1	1	1	AX-197941642
Afix_02529	Affx-501368028	1	1	1	1	1	1	AX-197941645
Afix_02530	Affx-501368029	1	1	1	1	1	1	AX-197941647
Afix_02531	Affx-501368030	1	1	1		1	0.8	AX-197941649
Afix_02533	Affx-501368032	1		1	1		0.6	AX-197941653
Afix_02534	Affx-501368033	1	1	1	1	1	1	AX-197941655
Afix_02535	Affx-501368034	1		1		1	0.6	AX-197941657
Afix_02537	Affx-501368036	1	1	1	1		0.8	AX-197941660
Afix_02542	Affx-501368041	1		1		1	0.6	AX-197941668
Afix_02543	Affx-501368042	1	1	1	1	1	1	AX-197941670
Afix_02545	Affx-501368044	1	1	1	1	1	1	AX-197941673
Afix_02548	Affx-501368047	1	1	1	1	1	1	AX-197941677
Afix_02554	Affx-501368053	1	1	1	1	1	1	AX-197941685
Afix_02556	Affx-501368055	1	1	1	1	1	1	AX-197941688
Afix_02557	Affx-501368056	1	1	1	1	1	1	AX-197941689
Afix_02561	Affx-501368060	1	1	1			0.6	AX-197941694
Afix_02562	Affx-501368061	1		1			0.4	AX-197941696
Afix_02565	Affx-501368064	1	1	1	1	1	1	AX-197941700
Afix_02566	Affx-501368065	1	1	1	1	1	1	AX-197941702
Afix_02568	Affx-501368067	1	1	1	1	1	1	AX-197941706
Afix_02569	Affx-501368068	1	1	1	1	1	1	AX-197941707
Afix_02571	Affx-501368070	1	1	1	1	1	1	AX-197941710
Afix_02574	Affx-501368073	1	1	1	1		0.8	AX-197941716
Afix_02575	Affx-501368074	1	1	1	1	1	1	AX-197941718
Afix_02577	Affx-501368076	1	1	1	1	1	1	AX-197941721
Afix_02580	Affx-501368079	1	1	1	1	1	1	AX-197941726
Afix_02581	Affx-501368080	1	1	1	1	1	1	AX-197941728
Afix_02584	Affx-501368083	1	1	1	1	1	1	AX-197941733
Afix_02586	Affx-501368085	1	1	1	1	1	1	AX-197941736
Afix_02587	Affx-501368086	1	1	1	1	1	1	AX-197941737
Afix_02590	Affx-501368089	1	1	1	1	1	1	AX-197941743
Afix_02592	Affx-501368091	1	1	1			0.6	AX-197941746
Afix_02595	Affx-501368094	1	1		1	1	0.8	AX-197941751
Afix_02598	Affx-501368097	1	1	1	1	1	1	AX-197941756
Afix_02602	Affx-501368101	1	1	1	1	1	1	AX-197941761
Afix_02608	Affx-501368107	1	1	1			0.6	AX-197941772
Afix_02614	Affx-501368113	1	1	1	1	1	1	AX-197941779
Afix_02617	Affx-501368116	1	1	1	1	1	1	AX-197941784
Afix_02619	Affx-501368118	1	1	1	1	1	1	AX-197941788
Afix_02627	Affx-501368126	1	1	1	1	1	1	AX-197941799
Afix_02629	Affx-501368128	1	1	1	1	1	1	AX-197941803
Afix_02631	Affx-501368130	1	1	1	1	1	1	AX-197941806
Afix_02632	Affx-501368131	1	1	1	1		0.8	AX-197941808
Afix_02633	Affx-501368132	1	1	1		1	0.8	AX-197941810
Afix_02638	Affx-501368137	1	1	1	1		0.8	AX-197941819
Afix_02642	Affx-501368141	1	1	1	1	1	1	AX-197941824
Afix_02648	Affx-501368147	1	1	1	1	1	1	AX-197941832
Afix_02649	Affx-501368148	1	1	1	1	1	1	AX-197941833
Afix_02652	Affx-501368151	1	1	1	1		0.8	AX-197941837
Afix_02658	Affx-501368157	1	1	1	1	1	1	AX-197941845
Afix_02659	Affx-501368158	1	1	1		1	0.8	AX-197941846
Afix_02661	Affx-501368160	1	1	1	1	1	1	AX-197941850
Afix_02663	Affx-501368162	1	1	1	1	1	1	AX-197941853
Afix_02665	Affx-501368164	1	1	1	1	1	1	AX-197941857
Afix_02668	Affx-501368167	1	1	1	1	1	1	AX-197941861
Afix_02669	Affx-501368168	1	1	1	1	1	1	AX-197941862
Afix_02671	Affx-501368170	1	1	1	1	1	1	AX-197941865
Afix_02672	Affx-501368171	1	1	1	1	1	1	AX-197941867
Afix_02673	Affx-501368172	1	1	1	1	1	1	AX-197941869
Afix_02676	Affx-501368175	1	1	1			0.6	AX-197941872
Afix_02677	Affx-501368176	1	1	1			0.6	AX-197941873
Afix_02679	Affx-501368178	1	1	1	1	1	1	AX-197941875
Afix_02686	Affx-501368185	1	1	1	1	1	1	AX-197941886
Afix_02690	Affx-501368189	1	1	1	1	1	1	AX-197941891
Afix_02693	Affx-501368192	1	1	1	1		0.8	AX-197941896
Afix_02695	Affx-501368194	1	1	1	1	1	1	AX-197941900
Afix_02697	Affx-501368196	1	1	1	1	1	1	AX-197941903
Afix_02700	Affx-501368199	1	1	1	1	1	1	AX-197941908
Afix_02707	Affx-501368206	1	1	1	1	1	1	AX-197941920
Afix_02710	Affx-501368209	1	1	1	1	1	1	AX-197941925
Afix_02711	Affx-501368210	1	1	1	1	1	1	AX-197941927
Afix_02719	Affx-501368218	1	1	1	1	1	1	AX-197941940
Afix_02723	Affx-501368222	1	1	1	1	1	1	AX-197941947
Afix_02728	Affx-501368227	1	1	1	1	1	1	AX-197941956
Afix_02731	Affx-501368230	1	1	1	1	1	1	AX-197941960
Afix_02734	Affx-501368233	1	1	1	1	1	1	AX-197941966
Afix_02738	Affx-501368237	1	1	1	1	1	1	AX-197941971
Afix_02740	Affx-501368239	1	1	1	1	1	1	AX-197941974
Afix_02748	Affx-501368247	1	1	1	1	1	1	AX-197941988
Afix_02752	Affx-501368251	1	1	1		1	0.8	AX-197941996
Afix_02754	Affx-501368253	1	1	1		1	0.8	AX-197942000
Afix_02758	Affx-501368257	1	1	1	1	1	1	AX-197942007
Afix_02764	Affx-501368263	1	1	1	1	1	1	AX-197942016
Afix_02765	Affx-501368264	1	1	1	1	1	1	AX-197942018
Afix_02769	Affx-501368268	1	1	1	1	1	1	AX-197942024
Afix_02770	Affx-501368269	1	1	1	1	1	1	AX-197942026
Afix_02775	Affx-501368274	1	1	1	1	1	1	AX-197942034
Afix_02776	Affx-501368275	1	1	1	1	1	1	AX-197942035
Afix_02777	Affx-501368276	1	1	1	1	1	1	AX-197942036
Afix_02778	Affx-501368277	1			1	1	0.6	AX-197942037
Afix_02782	Affx-501368281	1					0.2	AX-197942043
Afix_02788	Affx-501368287	1	1	1	1	1	1	AX-197942053
Afix_02790	Affx-501368289	1	1	1	1	1	1	AX-197942056
Afix_02794	Affx-501368293	1	1	1	1		0.8	AX-197942062
Afix_02796	Affx-501368295	1	1	1	1	1	1	AX-197942065
Afix_02798	Affx-501368297	1	1	1	1	1	1	AX-197942068
Afix_02799	Affx-501368298	1	1	1	1	1	1	AX-197942070
Afix_02804	Affx-501368303	1	1	1	1	1	1	AX-197942075
Afix_02812	Affx-501368311	1	1	1	1	1	1	AX-197942087
Afix_02814	Affx-501368313	1	1	1	1	1	1	AX-197942089
Afix_02825	Affx-501368324	1		1			0.4	AX-197942106
Afix_02826	Affx-501368325	1	1	1			0.6	AX-197942107
Afix_02836	Affx-501368335	1	1	1	1	1	1	AX-197942125
Afix_02839	Affx-501368338	1	1	1		1	0.8	AX-197942129
Afix_02841	Affx-501368340	1	1	1	1	1	1	AX-197942133
Afix_02844	Affx-501368343	1	1	1		1	0.8	AX-197942139
Afix_02847	Affx-501368346	1	1	1	1	1	1	AX-197942144
Afix_02848	Affx-501368347	1	1	1	1	1	1	AX-197942146
Afix_02850	Affx-501368349	1	1	1		1	0.8	AX-197942150
Afix_02852	Affx-501368351	1	1	1	1	1	1	AX-197942153
Afix_02856	Affx-501368355	1	1	1	1	1	1	AX-197942160
Afix_02860	Affx-501368359	1	1	1	1	1	1	AX-197942167
Afix_02861	Affx-501368360	1	1	1	1	1	1	AX-197942169
Afix_02863	Affx-501368362	1	1	1	1	1	1	AX-197942173
Afix_02865	Affx-501368364	1	1	1	1	1	1	AX-197942176
Afix_02871	Affx-501368370	1	1	1	1	1	1	AX-197942187
Afix_02878	Affx-501368377	1	1	1	1	1	1	AX-197942198
Afix_02879	Affx-501368378	1	1	1	1	1	1	AX-197942199
Afix_02881	Affx-501368380	1		1	1	1	0.8	AX-197942203
Afix_02885	Affx-501368384	1	1	1	1	1	1	AX-197942210
Afix_02886	Affx-501368385	1	1	1	1	1	1	AX-197942211
Afix_02889	Affx-501368388	1	1	1	1	1	1	AX-197942217
Afix_02890	Affx-501368389	1	1	1	1	1	1	AX-197942218
Afix_02892	Affx-501368391	1	1	1		1	0.8	AX-197942222
Afix_02896	Affx-501368395	1	1	1		1	0.8	AX-197942229
Afix_02905	Affx-501368404	1	1	1		1	0.8	AX-197942244
Afix_02907	Affx-501368406	1	1	1	1	1	1	AX-197942247
Afix_02912	Affx-501368411	1	1	1	1	1	1	AX-197942254
Afix_02913	Affx-501368412	1	1	1	1	1	1	AX-197942256
Afix_02915	Affx-501368414	1	1	1	1	1	1	AX-197942259
Afix_02917	Affx-501368416	1	1	1	1	1	1	AX-197942262
Afix_02921	Affx-501368420	1	1	1	1	1	1	AX-197942270
Afix_02922	Affx-501368421	1			1		0.4	AX-197942271
Afix_02923	Affx-501368422	1	1	1	1	1	1	AX-197942273
Afix_02926	Affx-501368425	1	1			1	0.6	AX-197942279
Afix_02932	Affx-501368431	1	1	1	1	1	1	AX-197942288
Afix_02938	Affx-501368437	1	1	1	1		0.8	AX-197942298
Afix_02948	Affx-501368447	1	1	1		1	0.8	AX-197942313
Afix_02952	Affx-501368451	1	1	1	1	1	1	AX-197942319
Afix_02953	Affx-501368452	1	1	1		1	0.8	AX-197942320
Afix_02955	Affx-501368454	1	1	1	1	1	1	AX-197942324
Afix_02957	Affx-501368456	1	1	1	1	1	1	AX-197942328
Afix_02958	Affx-501368457	1		1		1	0.6	AX-197942330
Afix_02959	Affx-501368458	1	1	1	1		0.8	AX-197942332
Afix_02960	Affx-501368459	1	1	1	1	1	1	AX-197942334
Afix_02971	Affx-501368470	1	1	1	1	1	1	AX-197942356
Afix_02974	Affx-501368473	1	1	1	1	1	1	AX-197942361
Afix_02976	Affx-501368475	1	1	1	1	1	1	AX-197942364
Afix_02979	Affx-501368478	1	1	1	1	1	1	AX-197942369
Afix_02981	Affx-501368480	1	1	1	1	1	1	AX-197942372
Afix_02983	Affx-501368482	1	1	1	1	1	1	AX-197942375
Afix_02987	Affx-501368486	1	1	1	1	1	1	AX-197942381
Afix_03000	Affx-501368499	1	1	1		1	0.8	AX-197942404
Afix_03001	Affx-501368500	1	1	1	1		0.8	AX-197942406
Afix_03007	Affx-501368506	1	1	1			0.6	AX-197942416
Afix_03016	Affx-501368515	1	1	1	1	1	1	AX-197942432
Afix_03017	Affx-501368516	1	1	1	1	1	1	AX-197942433
Afix_03024	Affx-501368523	1	1	1	1	1	1	AX-197942445
Afix_03025	Affx-501368524	1	1	1	1	1	1	AX-197942447
Afix_03027	Affx-501368526	1	1	1		1	0.8	AX-197942451
Afix_03034	Affx-501368533	1	1	1	1	1	1	AX-197942463
Afix_03039	Affx-501368538	1	1	1	1	1	1	AX-197942472
Afix_03045	Affx-501368544	1	1	1	1	1	1	AX-197942484
Afix_03047	Affx-501368546	1					0.2	AX-197942488
Afix_03050	Affx-501368549	1	1	1	1	1	1	AX-197942494
Afix_03053	Affx-501368552	1	1	1	1	1	1	AX-197942499
Afix_03056	Affx-501368555	1	1	1	1	1	1	AX-197942504
Afix_03057	Affx-501368556	1	1	1	1	1	1	AX-197942506
Afix_03059	Affx-501368558	1	1	1	1		0.8	AX-197942510
Afix_03061	Affx-501368560	1	1	1		1	0.8	AX-197942513
Afix_03062	Affx-501368561	1	1	1	1	1	1	AX-197942515
Afix_03067	Affx-501368566	1	1	1	1	1	1	AX-197942522
Afix_03068	Affx-501368567	1	1	1	1	1	1	AX-197942524
Afix_03070	Affx-501368569	1	1	1	1	1	1	AX-197942527
Afix_03073	Affx-501368572	1	1	1		1	0.8	AX-197942533
Afix_03076	Affx-501368575	1	1	1	1	1	1	AX-197942539
Afix_03082	Affx-501368581	1	1	1	1	1	1	AX-197942550
Afix_03088	Affx-501368587	1	1	1	1	1	1	AX-197942558
Afix_03095	Affx-501368594	1	1	1	1		0.8	AX-197942570
Afix_03100	Affx-501368599	1	1	1	1	1	1	AX-197942579
Afix_03101	Affx-501368600	1	1	1	1	1	1	AX-197942581
Afix_03103	Affx-501368602	1	1	1	1	1	1	AX-197942585
Afix_03105	Affx-501368604	1	1	1	1	1	1	AX-197942588
Afix_03112	Affx-501368611	1	1	1	1	1	1	AX-197942600
Afix_03113	Affx-501368612	1	1	1	1	1	1	AX-197942602
Afix_03118	Affx-501368617	1	1	1	1	1	1	AX-197942611
Afix_03120	Affx-501368619	1	1	1	1	1	1	AX-197942614
Afix_03123	Affx-501368622	1	1	1	1	1	1	AX-197942619
Afix_03124	Affx-501368623	1	1	1	1	1	1	AX-197942620
Afix_03125	Affx-501368624	1	1	1		1	0.8	AX-197942622
Afix_03128	Affx-501368627	1		1	1	1	0.8	AX-197942627
Afix_03130	Affx-501368629	1	1	1	1	1	1	AX-197942631
Afix_03137	Affx-501368636	1	1	1	1	1	1	AX-197942644
Afix_03141	Affx-501368640	1	1	1	1	1	1	AX-197942652
Afix_03143	Affx-501368642	1	1	1	1	1	1	AX-197942655
Afix_03157	Affx-501368656	1	1	1	1	1	1	AX-197942680
Afix_03160	Affx-501368659	1	1	1		1	0.8	AX-197942686
Afix_03163	Affx-501368662	1	1	1	1	1	1	AX-197942692
Afix_03167	Affx-501368666	1	1	1	1	1	1	AX-197942699
Afix_03180	Affx-501368679	1	1	1	1	1	1	AX-197942719
Afix_03183	Affx-501368682	1	1	1	1	1	1	AX-197942725
Afix_03188	Affx-501368687	1	1	1		1	0.8	AX-197942733
Afix_03196	Affx-501368695	1	1	1	1	1	1	AX-197942747
Afix_03197	Affx-501368696	1	1	1	1		0.8	AX-197942749
Afix_03199	Affx-501368698	1	1	1	1	1	1	AX-197942752
Afix_03203	Affx-501368702	1	1	1		1	0.8	AX-197942759
Afix_03206	Affx-501368705	1	1	1	1	1	1	AX-197942764
Afix_03207	Affx-501368706	1	1	1			0.6	AX-197942766
Afix_03208	Affx-501368707	1	1	1	1	1	1	AX-197942767
Afix_03211	Affx-501368710	1	1	1	1	1	1	AX-197942772
Afix_03213	Affx-501368712	1	1	1	1		0.8	AX-197942776
Afix_03217	Affx-501368716	1	1	1	1	1	1	AX-197942783
Afix_03218	Affx-501368717	1	1	1	1	1	1	AX-197942785
Afix_03221	Affx-501368720	1	1	1	1	1	1	AX-197942791
Afix_03222	Affx-501368721	1		1	1	1	0.8	AX-197942792
Afix_03224	Affx-501368723	1	1	1	1	1	1	AX-197942797
Afix_03227	Affx-501368726	1	1	1	1	1	1	AX-197942802
Afix_03229	Affx-501368728	1	1	1	1	1	1	AX-197942805
Afix_03233	Affx-501368732	1	1	1	1	1	1	AX-197942813
Afix_03236	Affx-501368735	1	1	1	1	1	1	AX-197942818
Afix_03243	Affx-501368742	1	1	1	1	1	1	AX-197942830
Afix_03248	Affx-501368747	1	1	1	1	1	1	AX-197942839
Afix_03255	Affx-501368754	1	1	1	1	1	1	AX-197942852
Afix_03258	Affx-501368757	1	1	1			0.6	AX-197942857
Afix_03263	Affx-501368762	1	1	1	1	1	1	AX-197942866
Afix_03264	Affx-501368763	1	1	1	1	1	1	AX-197942868
Afix_03266	Affx-501368765	1	1	1	1	1	1	AX-197942871
Afix_03269	Affx-501368768	1	1	1	1	1	1	AX-197942877
Afix_03271	Affx-501368770	1	1	1	1	1	1	AX-197942880
Afix_03272	Affx-501368771	1	1	1	1	1	1	AX-197942882
Afix_03275	Affx-501368774	1	1	1	1	1	1	AX-197942887
Afix_03276	Affx-501368775	1	1	1	1	1	1	AX-197942888
Afix_03278	Affx-501368777	1	1	1	1	1	1	AX-197942891
Afix_03282	Affx-501368781	1	1	1	1		0.8	AX-197942898
Afix_03283	Affx-501368782	1	1	1	1	1	1	AX-197942900
Afix_03287	Affx-501368786	1		1	1	1	0.8	AX-197942904
Afix_03291	Affx-501368790	1	1	1	1	1	1	AX-197942911
Afix_03292	Affx-501368791	1	1	1	1	1	1	AX-197942912
Afix_03293	Affx-501368792	1	1	1		1	0.8	AX-197942914
Afix_03299	Affx-501368798	1	1	1	1	1	1	AX-197942921
Afix_03300	Affx-501368799	1	1	1		1	0.8	AX-197942923
Afix_03301	Affx-501368800	1	1	1			0.6	AX-197942925
Afix_03304	Affx-501368803	1	1	1	1	1	1	AX-197942930
Afix_03306	Affx-501368805	1	1	1	1	1	1	AX-197942933
Afix_03318	Affx-501368817	1	1	1	1	1	1	AX-197942952
Afix_03319	Affx-501368818	1	1	1	1	1	1	AX-197942954
Afix_03325	Affx-501368824	1		1	1	1	0.8	AX-197942963
Afix_03340	Affx-501368839	1	1	1	1	1	1	AX-197942989
Afix_03341	Affx-501368840	1	1	1	1	1	1	AX-197942991
Afix_03342	Affx-501368841	1	1	1	1	1	1	AX-197942993
Afix_03343	Affx-501368842	1	1	1	1	1	1	AX-197942994
Afix_03344	Affx-501368843	1	1	1	1	1	1	AX-197942996
Afix_03346	Affx-501368845	1	1	1	1	1	1	AX-197943000
Afix_03347	Affx-501368846	1	1	1	1	1	1	AX-197943001
Afix_03350	Affx-501368849	1	1	1	1	1	1	AX-197943007
Afix_03351	Affx-501368850	1	1	1	1	1	1	AX-197943008
Afix_03364	Affx-501368863	1	1	1	1		0.8	AX-197943029
Afix_03369	Affx-501368868	1	1	1	1	1	1	AX-197943037
Afix_03371	Affx-501368870	1	1	1	1	1	1	AX-197943040
Afix_03373	Affx-501368872	1	1	1	1	1	1	AX-197943043
Afix_03374	Affx-501368873	1	1	1	1	1	1	AX-197943045
Afix_03376	Affx-501368875	1	1	1			0.6	AX-197943048
Afix_03378	Affx-501368877	1	1	1	1	1	1	AX-197943052
Afix_03380	Affx-501368879	1	1	1	1	1	1	AX-197943056
Afix_03381	Affx-501368880	1	1	1	1	1	1	AX-197943057
Afix_03382	Affx-501368881	1	1	1	1	1	1	AX-197943059
Afix_03385	Affx-501368884	1	1	1	1	1	1	AX-197943064
Afix_03386	Affx-501368885	1	1	1	1	1	1	AX-197943066
Afix_03388	Affx-501368887	1	1	1	1	1	1	AX-197943069
Afix_03396	Affx-501368895	1	1	1	1	1	1	AX-197943083
Afix_03403	Affx-501368902	1	1	1	1	1	1	AX-197943095
Afix_03405	Affx-501368904	1	1	1	1	1	1	AX-197943098
Afix_03407	Affx-501368906	1	1	1	1	1	1	AX-197943101
Afix_03408	Affx-501368907	1	1	1	1		0.8	AX-197943102
Afix_03409	Affx-501368908	1	1	1	1	1	1	AX-197943104
Afix_03413	Affx-501368912	1	1		1	1	0.8	AX-197943110
Afix_03427	Affx-501368926	1	1	1	1		0.8	AX-197943134
Afix_03429	Affx-501368928	1	1	1	1	1	1	AX-197943137
Afix_03430	Affx-501368929	1	1	1	1		0.8	AX-197943139
Afix_03435	Affx-501368934	1	1	1	1	1	1	AX-197943147
Afix_03436	Affx-501368935	1	1	1	1	1	1	AX-197943149
Afix_03437	Affx-501368936	1	1	1	1	1	1	AX-197943151
Afix_03442	Affx-501368941	1	1	1			0.6	AX-197943159
Afix_03445	Affx-501368944	1	1	1	1	1	1	AX-197943165
Afix_03447	Affx-501368946	1	1	1	1	1	1	AX-197943168
Afix_03451	Affx-501368950	1	1	1	1	1	1	AX-197943175
Afix_03453	Affx-501368952	1		1		1	0.6	AX-197943177
Afix_03458	Affx-501368957	1	1	1	1	1	1	AX-197943185
Afix_03459	Affx-501368958	1	1	1	1	1	1	AX-197943186
Afix_03463	Affx-501368962	1	1	1	1	1	1	AX-197943192
Afix_03475	Affx-501368974	1	1	1	1	1	1	AX-197943209
Afix_03476	Affx-501368975	1	1	1	1	1	1	AX-197943211
Afix_03479	Affx-501368978	1	1	1	1	1	1	AX-197943216
Afix_03480	Affx-501368979	1	1	1	1	1	1	AX-197943218
Afix_03483	Affx-501368982	1		1	1	1	0.8	AX-197943224
Afix_03485	Affx-501368984	1	1	1	1		0.8	AX-197943226
Afix_03486	Affx-501368985	1		1			0.4	AX-197943227
Afix_03488	Affx-501368987	1	1	1	1	1	1	AX-197943230
Afix_03492	Affx-501368991	1	1	1	1	1	1	AX-197943236
Afix_03494	Affx-501368993	1	1	1	1	1	1	AX-197943239
Afix_03495	Affx-501368994	1		1	1		0.6	AX-197943240
Afix_03497	Affx-501368996	1	1	1	1	1	1	AX-197943243
Afix_03508	Affx-501369007	1	1	1	1	1	1	AX-197943260
Afix_03512	Affx-501369011	1	1	1	1	1	1	AX-197943266
Afix_03513	Affx-501369012	1	1	1	1	1	1	AX-197943268
Afix_03514	Affx-501369013	1	1	1	1	1	1	AX-197943269
Afix_03523	Affx-501369022	1		1	1	1	0.8	AX-197943285
Afix_03525	Affx-501369024	1	1	1	1		0.8	AX-197943289
Afix_03533	Affx-501369032	1	1	1	1	1	1	AX-197943302
Afix_03535	Affx-501369034	1		1			0.4	AX-197943305
Afix_03539	Affx-501369038	1	1	1		1	0.8	AX-197943311
Afix_03540	Affx-501369039	1	1	1	1	1	1	AX-197943312
Afix_03543	Affx-501369042	1	1	1	1	1	1	AX-197943317
Afix_03546	Affx-501369045	1		1			0.4	AX-197943322
Afix_03547	Affx-501369046	1	1	1		1	0.8	AX-197943324
Afix_03549	Affx-501369048	1	1	1	1	1	1	AX-197943327
Afix_03552	Affx-501369051	1	1	1	1	1	1	AX-197943333
Afix_03553	Affx-501369052	1	1	1	1	1	1	AX-197943335
Afix_03556	Affx-501369055	1	1	1		1	0.8	AX-197943339
Afix_03557	Affx-501369056	1		1		1	0.6	AX-197943341
Afix_03564	Affx-501369063	1	1	1	1	1	1	AX-197943352
Afix_03578	Affx-501369077	1	1	1	1	1	1	AX-197943373
Afix_03582	Affx-501369081	1	1	1		1	0.8	AX-197943378
Afix_03584	Affx-501369083	1	1	1	1	1	1	AX-197943382
Afix_03585	Affx-501369084	1	1	1	1	1	1	AX-197943384
Afix_03588	Affx-501369087	1	1	1	1	1	1	AX-197943387
Afix_03590	Affx-501369089	1		1		1	0.6	AX-197943390
Afix_03593	Affx-501369092	1		1		1	0.6	AX-197943395
Afix_03596	Affx-501369095	1	1	1	1	1	1	AX-197943400
Afix_03597	Affx-501369096	1	1	1	1	1	1	AX-197943402
Afix_03598	Affx-501369097	1	1	1	1	1	1	AX-197943403
Afix_03601	Affx-501369100	1	1	1	1	1	1	AX-197943409
Afix_03602	Affx-501369101	1	1	1	1	1	1	AX-197943411
Afix_03603	Affx-501369102	1	1	1	1	1	1	AX-197943412
Afix_03605	Affx-501369104	1			1	1	0.6	AX-197943416
Afix_03613	Affx-501369112	1	1	1		1	0.8	AX-197943428
Afix_03615	Affx-501369114	1	1	1	1	1	1	AX-197943431
Afix_03621	Affx-501369120	1	1	1	1	1	1	AX-197943439
Afix_03622	Affx-501369121	1	1	1	1	1	1	AX-197943441
Afix_03623	Affx-501369122	1	1	1	1	1	1	AX-197943442
Afix_03628	Affx-501369127	1	1	1	1	1	1	AX-197943449
Afix_03629	Affx-501369128	1	1	1		1	0.8	AX-197943451
Afix_03631	Affx-501369130	1	1	1	1	1	1	AX-197943455
Afix_03632	Affx-501369131	1	1	1	1	1	1	AX-197943456
Afix_03640	Affx-501369139	1	1	1	1	1	1	AX-197943470
Afix_03641	Affx-501369140	1	1	1	1	1	1	AX-197943471
Afix_03644	Affx-501369143	1	1	1	1	1	1	AX-197943474
Afix_03647	Affx-501369146	1	1	1	1	1	1	AX-197943479
Afix_03657	Affx-501369156	1	1	1	1	1	1	AX-197943497
Afix_03658	Affx-501369157	1	1	1	1	1	1	AX-197943498
Afix_03661	Affx-501369160	1	1	1	1	1	1	AX-197943504
Afix_03671	Affx-501369170	1	1	1	1	1	1	AX-197943520
Afix_03675	Affx-501369174	1	1	1	1	1	1	AX-197943528
Afix_03676	Affx-501369175	1	1	1	1	1	1	AX-197943530
Afix_03677	Affx-501369176	1	1	1	1	1	1	AX-197943532
Afix_03678	Affx-501369177	1	1	1	1	1	1	AX-197943533
Afix_03679	Affx-501369178	1	1	1	1	1	1	AX-197943535
Afix_03680	Affx-501369179	1	1	1	1	1	1	AX-197943537
Afix_03681	Affx-501369180	1	1	1	1	1	1	AX-197943539
Afix_03682	Affx-501369181	1	1	1	1	1	1	AX-197943540
Afix_03684	Affx-501369183	1	1	1	1	1	1	AX-197943544
Afix_03688	Affx-501369187	1	1	1	1	1	1	AX-197943551
Afix_03694	Affx-501369193	1	1	1	1	1	1	AX-197943560
Afix_03699	Affx-501369198	1	1	1	1	1	1	AX-197943569
Afix_03701	Affx-501369200	1	1	1	1	1	1	AX-197943572
Afix_03703	Affx-501369202	1	1	1		1	0.8	AX-197943575
Afix_03704	Affx-501369203	1	1	1	1	1	1	AX-197943576
Afix_03712	Affx-501369211	1	1	1	1	1	1	AX-197943590
Afix_03715	Affx-501369214	1	1	1	1	1	1	AX-197943594
Afix_03717	Affx-501369216	1	1	1			0.6	AX-197943597
Afix_03718	Affx-501369217	1	1	1	1	1	1	AX-197943599
Afix_03719	Affx-501369218	1	1	1	1	1	1	AX-197943600
Afix_03726	Affx-501369225	1	1	1	1		0.8	AX-197943609
Afix_03727	Affx-501369226	1	1	1	1	1	1	AX-197943611
Afix_03731	Affx-501369230	1		1	1		0.6	AX-197943618
Afix_03732	Affx-501369231	1	1	1	1	1	1	AX-197943619
Afix_03733	Affx-501369232	1	1	1	1	1	1	AX-197943621
Afix_03736	Affx-501369235	1	1	1	1	1	1	AX-197943625
Afix_03739	Affx-501369238	1	1	1	1	1	1	AX-197943630
Afix_03754	Affx-501369253	1	1	1	1	1	1	AX-197943654
Afix_03756	Affx-501369255	1	1	1	1	1	1	AX-197943656
Afix_03760	Affx-501369259	1	1	1	1	1	1	AX-197943662
Afix_03768	Affx-501369267	1	1	1	1	1	1	AX-197943673
Afix_03775	Affx-501369274	1		1	1	1	0.8	AX-197943684
Afix_03776	Affx-501369275	1	1	1	1	1	1	AX-197943686
Afix_03780	Affx-501369279	1		1	1	1	0.8	AX-197943692
Afix_03788	Affx-501369287	1	1	1	1	1	1	AX-197943703
Afix_03791	Affx-501369290	1	1	1	1	1	1	AX-197943709
Afix_03795	Affx-501369294	1	1	1	1	1	1	AX-197943715
Afix_03796	Affx-501369295	1	1	1	1	1	1	AX-197943717
Afix_03799	Affx-501369298	1	1	1	1	1	1	AX-197943722
Afix_03800	Affx-501369299	1	1	1	1	1	1	AX-197943723
Afix_03804	Affx-501369303	1	1	1	1	1	1	AX-197943729
Afix_03812	Affx-501369311	1	1	1	1	1	1	AX-197943743
Afix_03815	Affx-501369314	1	1	1	1	1	1	AX-197943748
Afix_03819	Affx-501369318	1	1	1	1	1	1	AX-197943754
Afix_03820	Affx-501369319	1	1	1	1	1	1	AX-197943756
Afix_03828	Affx-501369327	1	1	1	1	1	1	AX-197943768
Afix_03831	Affx-501369330	1	1	1	1	1	1	AX-197943772
Afix_03834	Affx-501369333	1		1	1	1	0.8	AX-197943776
Afix_03836	Affx-501369335	1	1	1	1	1	1	AX-197943778
Afix_03838	Affx-501369337	1	1	1	1	1	1	AX-197943781
Afix_03840	Affx-501369339	1		1		1	0.6	AX-197943783
Afix_03842	Affx-501369341	1	1	1	1	1	1	AX-197943786
Afix_03845	Affx-501369344	1	1	1	1	1	1	AX-197943790
Afix_03848	Affx-501369347	1	1	1	1	1	1	AX-197943796
Afix_03849	Affx-501369348	1	1	1	1		0.8	AX-197943797
Afix_03850	Affx-501369349	1	1	1	1	1	1	AX-197943799
Afix_03853	Affx-501369352	1	1	1	1		0.8	AX-197943804
Afix_03854	Affx-501369353	1	1	1	1	1	1	AX-197943806
Afix_03855	Affx-501369354	1	1	1	1	1	1	AX-197943807
Afix_03859	Affx-501369358	1	1	1	1	1	1	AX-197943814
Afix_03861	Affx-501369360	1	1	1			0.6	AX-197943817
Afix_03862	Affx-501369361	1	1	1	1	1	1	AX-197943819
Afix_03866	Affx-501369365	1	1	1	1	1	1	AX-197943825
Afix_03868	Affx-501369367	1	1	1	1	1	1	AX-197943829
Afix_03869	Affx-501369368	1	1	1	1	1	1	AX-197943830
Afix_03879	Affx-501369378	1	1	1	1	1	1	AX-197943847
Afix_03886	Affx-501369385	1	1	1	1	1	1	AX-197943856
Afix_03888	Affx-501369387	1	1	1	1	1	1	AX-197943858
Afix_03890	Affx-501369389	1	1	1	1	1	1	AX-197943861
Afix_03891	Affx-501369390	1	1	1	1	1	1	AX-197943863
Afix_03893	Affx-501369392	1	1	1	1	1	1	AX-197943866
Afix_03900	Affx-501369399	1	1	1	1	1	1	AX-197943879
Afix_03904	Affx-501369403	1	1	1	1	1	1	AX-197943886
Afix_03907	Affx-501369406	1	1	1	1	1	1	AX-197943892
Afix_03915	Affx-501369414	1	1	1	1	1	1	AX-197943902
Afix_03919	Affx-501369418	1	1	1	1	1	1	AX-197943908
Afix_03924	Affx-501369423	1	1	1		1	0.8	AX-197943914
Afix_03927	Affx-501369426	1	1	1	1	1	1	AX-197943919
Afix_03931	Affx-501369430	1	1	1	1	1	1	AX-197943924
Afix_03935	Affx-501369434	1				1	0.4	AX-197943931
Afix_03941	Affx-501369440	1	1	1	1	1	1	AX-197943940
Afix_03942	Affx-501369441	1	1	1	1	1	1	AX-197943942
Afix_03946	Affx-501369445	1	1	1	1	1	1	AX-197943950
Afix_03947	Affx-501369446	1	1	1	1	1	1	AX-197943952
Afix_03949	Affx-501369448	1	1	1	1	1	1	AX-197943956
Afix_03952	Affx-501369451	1	1	1	1	1	1	AX-197943961
Afix_03957	Affx-501369456	1	1	1	1	1	1	AX-197943968
Afix_03966	Affx-501369465	1	1	1	1	1	1	AX-197943980
Afix_03968	Affx-501369467	1	1	1	1	1	1	AX-197943982
Afix_03975	Affx-501369474	1	1	1	1	1	1	AX-197943991
Afix_03981	Affx-501369480	1	1	1	1	1	1	AX-197944000
Afix_03993	Affx-501369492	1	1	1	1	1	1	AX-197944015
Afix_03999	Affx-501369498	1	1	1	1	1	1	AX-197944022
Afix_04001	Affx-501369500	1	1	1	1		0.8	AX-197944024
Afix_04003	Affx-501369502	1	1	1	1	1	1	AX-197944028
Afix_04005	Affx-501369504	1	1	1	1	1	1	AX-197944031
Afix_04007	Affx-501369506	1	1	1	1	1	1	AX-197944034
Afix_04020	Affx-501369519	1	1	1	1	1	1	AX-197944056
Afix_04021	Affx-501369520	1	1	1	1	1	1	AX-197944058
Afix_04024	Affx-501369523	1	1	1	1	1	1	AX-197944061
Afix_04039	Affx-501369538	1	1	1	1	1	1	AX-197944085
Afix_04042	Affx-501369541	1		1	1	1	0.8	AX-197944089
Afix_04043	Affx-501369542	1	1	1	1	1	1	AX-197944090
Afix_04046	Affx-501369545	1					0.2	AX-197944095
Afix_04048	Affx-501369547	1		1			0.4	AX-197944097
Afix_04049	Affx-501369548	1	1	1	1	1	1	AX-197944099
Afix_04052	Affx-501369551	1	1	1	1	1	1	AX-197944104
Afix_04055	Affx-501369554	1	1	1	1	1	1	AX-197944109
Afix_04056	Affx-501369555	1	1	1	1	1	1	AX-197944110
Afix_04057	Affx-501369556	1	1	1	1	1	1	AX-197944112
Afix_04058	Affx-501369557	1	1	1	1	1	1	AX-197944113
Afix_04061	Affx-501369560	1	1	1	1	1	1	AX-197944116
Afix_04062	Affx-501369561	1	1	1	1	1	1	AX-197944117
Afix_04063	Affx-501369562	1	1	1	1	1	1	AX-197944118
Afix_04064	Affx-501369563	1	1	1	1	1	1	AX-197944119
Afix_04065	Affx-501369564	1	1	1	1	1	1	AX-197944120
Afix_04066	Affx-501369565	1	1	1	1	1	1	AX-197944122
Afix_04067	Affx-501369566	1	1	1	1	1	1	AX-197944123
Afix_04069	Affx-501369568	1	1	1	1	1	1	AX-197944127
Afix_04074	Affx-501369573	1	1	1	1	1	1	AX-197944135
Afix_04075	Affx-501369574	1	1	1	1	1	1	AX-197944137
Afix_04076	Affx-501369575	1	1	1	1	1	1	AX-197944139
Afix_04084	Affx-501369583	1		1		1	0.6	AX-197944151
Afix_04095	Affx-501369594	1	1	1			0.6	AX-197944167
Afix_04100	Affx-501369599	1	1	1	1		0.8	AX-197944175
Afix_04101	Affx-501369600	1	1	1	1		0.8	AX-197944176
Afix_04105	Affx-501369604	1	1	1	1	1	1	AX-197944183
Afix_04108	Affx-501369607	1	1	1	1		0.8	AX-197944187
Afix_04115	Affx-501369614	1	1	1	1	1	1	AX-197944196
Afix_04117	Affx-501369616	1	1	1	1	1	1	AX-197944200
Afix_04120	Affx-501369619	1	1	1	1	1	1	AX-197944204
Afix_04123	Affx-501369622	1	1	1		1	0.8	AX-197944208
Afix_04128	Affx-501369627	1	1	1	1	1	1	AX-197944216
Afix_04137	Affx-501369636	1	1	1		1	0.8	AX-197944232
Afix_04139	Affx-501369638	1		1			0.4	AX-197944236
Afix_04141	Affx-501369640	1		1			0.4	AX-197944239
Afix_04142	Affx-501369641	1	1	1		1	0.8	AX-197944241
Afix_04143	Affx-501369642	1	1	1	1	1	1	AX-197944243
Afix_04145	Affx-501369644	1	1	1	1	1	1	AX-197944247
Afix_04147	Affx-501369646	1	1	1	1		0.8	AX-197944250
Afix_04148	Affx-501369647	1		1	1		0.6	AX-197944252
Afix_04149	Affx-501369648	1	1	1	1	1	1	AX-197944254
Afix_04152	Affx-501369651	1	1	1	1	1	1	AX-197944259
Afix_04201	Affx-501369658	1	1	1	1		0.8	AX-197944271
Afix_04203	Affx-501369660	1	1	1	1	1	1	AX-197944275
Afix_04205	Affx-501369662	1	1	1	1	1	1	AX-197944279
Afix_04211	Affx-501369668	1		1	1	1	0.8	AX-197944290
Afix_04213	Affx-501369670	1	1	1	1	1	1	AX-197944294
Afix_04216	Affx-501369673	1		1	1	1	0.8	AX-197944299
Afix_04221	Affx-501369678	1		1	1	1	0.8	AX-197944308
Afix_04222	Affx-501369679	1	1			1	0.6	AX-197944310
Afix_04224	Affx-501369681	1	1	1	1	1	1	AX-197944313
Afix_04227	Affx-501369684	1	1	1	1		0.8	AX-197944318
Afix_04231	Affx-501369688	1		1	1	1	0.8	AX-197944325
Afix_04232	Affx-501369689	1	1	1	1	1	1	AX-197944326
Afix_04234	Affx-501369691	1		1		1	0.6	AX-197944330
Afix_04250	Affx-501369707	1	1	1	1		0.8	AX-197944357
Afix_04251	Affx-501369708	1	1	1	1	1	1	AX-197944359
Afix_04256	Affx-501369713	1	1	1	1	1	1	AX-197944366
Afix_04258	Affx-501369715	1				1	0.4	AX-197944370
Afix_04261	Affx-501369718	1	1	1			0.6	AX-197944375
Afix_04263	Affx-501369720	1	1	1	1	1	1	AX-197944378
Afix_04270	Affx-501369727	1	1	1	1	1	1	AX-197944390
Afix_04275	Affx-501369732	1	1	1	1	1	1	AX-197944399
Afix_04276	Affx-501369733	1		1	1	1	0.8	AX-197944400
Afix_04277	Affx-501369734	1	1	1			0.6	AX-197944402
Afix_04279	Affx-501369736	1			1	1	0.6	AX-197944406
Afix_04285	Affx-501369742	1	1	1	1	1	1	AX-197944416
Afix_04293	Affx-501369750	1	1	1		1	0.8	AX-197944430
Afix_04300	Affx-501369757	1	1	1		1	0.8	AX-197944441
Afix_04303	Affx-501369760	1	1	1	1	1	1	AX-197944445
Afix_04304	Affx-501369761	1	1	1	1	1	1	AX-197944447
Afix_04305	Affx-501369762	1	1	1	1	1	1	AX-197944449
Afix_04308	Affx-501369765	1	1	1	1	1	1	AX-197944454
Afix_04314	Affx-501369771	1	1	1	1	1	1	AX-197944464
Afix_04316	Affx-501369773	1	1	1	1	1	1	AX-197944468
Afix_04321	Affx-501369778	1	1	1	1	1	1	AX-197944476
Afix_04322	Affx-501369779	1	1	1	1	1	1	AX-197944478
Afix_04325	Affx-501369782	1	1	1	1	1	1	AX-197944483
Afix_04327	Affx-501369784	1	1	1	1	1	1	AX-197944486
Afix_04329	Affx-501369786	1			1	1	0.6	AX-197944489
Afix_04331	Affx-501369788	1	1	1	1	1	1	AX-197944492
Afix_04333	Affx-501369790	1	1	1	1	1	1	AX-197944496
Afix_04336	Affx-501369793	1		1	1	1	0.8	AX-197944501
Afix_04337	Affx-501369794	1	1	1	1	1	1	AX-197944503
Afix_04342	Affx-501369799	1	1	1	1	1	1	AX-197944512
Afix_04344	Affx-501369801	1	1	1	1	1	1	AX-197944515
Afix_04345	Affx-501369802	1	1	1	1	1	1	AX-197944517
Afix_04356	Affx-501369813	1	1	1	1	1	1	AX-197944535
Afix_04358	Affx-501369815	1	1	1	1	1	1	AX-197944538
Afix_04359	Affx-501369816	1	1	1	1	1	1	AX-197944540
Afix_04361	Affx-501369818	1	1	1	1	1	1	AX-197944543
Afix_04363	Affx-501369820	1	1	1	1	1	1	AX-197944546
Afix_04366	Affx-501369823	1		1	1		0.6	AX-197944550
Afix_04371	Affx-501369828	1	1	1	1	1	1	AX-197944559
Afix_04377	Affx-501369834	1	1	1		1	0.8	AX-197944569
Afix_04383	Affx-501369840	1	1	1	1	1	1	AX-197944580
Afix_04384	Affx-501369841	1	1	1	1	1	1	AX-197944581
Afix_04385	Affx-501369842	1	1	1	1	1	1	AX-197944583
Afix_04387	Affx-501369844	1		1			0.4	AX-197944586
Afix_04389	Affx-501369846	1	1	1	1	1	1	AX-197944590
Afix_04390	Affx-501369847	1	1	1	1	1	1	AX-197944591
Afix_04393	Affx-501369850	1	1	1	1	1	1	AX-197944597
Afix_04399	Affx-501369856	1	1	1	1	1	1	AX-197944607
Afix_04400	Affx-501369857	1	1	1	1	1	1	AX-197944609
Afix_04403	Affx-501369860	1	1	1	1	1	1	AX-197944614
Afix_04409	Affx-501369866	1	1	1	1		0.8	AX-197944624
Afix_04410	Affx-501369867	1	1	1	1	1	1	AX-197944626
Afix_04411	Affx-501369868	1	1	1		1	0.8	AX-197944628
Afix_04413	Affx-501369870	1	1	1		1	0.8	AX-197944632
Afix_04415	Affx-501369872	1	1	1	1	1	1	AX-197944635
Afix_04420	Affx-501369877	1	1	1	1	1	1	AX-197944644
Afix_04423	Affx-501369880	1	1	1	1	1	1	AX-197944649
Afix_04426	Affx-501369883	1	1	1	1	1	1	AX-197944655
Afix_04429	Affx-501369886	1	1	1	1	1	1	AX-197944660
Afix_04431	Affx-501369888	1	1	1	1	1	1	AX-197944663
Afix_04432	Affx-501369889	1	1	1	1	1	1	AX-197944665
Afix_04441	Affx-501369898	1	1	1	1		0.8	AX-197944681
Afix_04450	Affx-501369907	1	1	1			0.6	AX-197944697
Afix_04452	Affx-501369909	1	1	1	1	1	1	AX-197944700
Afix_04455	Affx-501369912	1	1	1	1	1	1	AX-197944704
Afix_04456	Affx-501369913	1	1	1	1	1	1	AX-197944706
Afix_04476	Affx-501369933	1	1	1	1	1	1	AX-197944740
Afix_04480	Affx-501369937	1	1	1	1	1	1	AX-197944747
Afix_04481	Affx-501369938	1	1	1	1	1	1	AX-197944749
Afix_04483	Affx-501369940	1	1	1	1	1	1	AX-197944751
Afix_04489	Affx-501369946	1	1	1		1	0.8	AX-197944758
Afix_04490	Affx-501369947	1	1	1	1	1	1	AX-197944760
Afix_04492	Affx-501369949	1	1	1	1	1	1	AX-197944763
Afix_04495	Affx-501369952	1	1	1		1	0.8	AX-197944768
Afix_04499	Affx-501369956	1	1	1		1	0.8	AX-197944774
Afix_04502	Affx-501369959	1	1	1		1	0.8	AX-197944779
Afix_04503	Affx-501369960	1	1	1	1	1	1	AX-197944780
Afix_04507	Affx-501369964	1	1	1	1	1	1	AX-197944786
Afix_04509	Affx-501369966	1	1	1		1	0.8	AX-197944789
Afix_04513	Affx-501369970	1	1	1	1	1	1	AX-197944795
Afix_04516	Affx-501369973	1	1			1	0.6	AX-197944800
Afix_04517	Affx-501369974	1	1	1	1	1	1	AX-197944801
Afix_04522	Affx-501369979	1	1	1	1	1	1	AX-197944808
Afix_04524	Affx-501369981	1	1	1	1	1	1	AX-197944811
Afix_04529	Affx-501369986	1	1	1	1	1	1	AX-197944819
Afix_04533	Affx-501369990	1	1	1	1	1	1	AX-197944825
Afix_04535	Affx-501369992	1	1	1	1	1	1	AX-197944828
Afix_04536	Affx-501369993	1	1	1	1	1	1	AX-197944829
Afix_04538	Affx-501369995	1	1	1	1	1	1	AX-197944832
Afix_04539	Affx-501369996	1	1		1		0.6	AX-197944833
Afix_04542	Affx-501369999	1	1	1		1	0.8	AX-197944837
Afix_04546	Affx-501370003	1	1	1	1	1	1	AX-197944843
Afix_04557	Affx-501370014	1	1	1	1	1	1	AX-197944858
Afix_04559	Affx-501370016	1	1	1	1	1	1	AX-197944862
Afix_04563	Affx-501370020	1	1	1	1	1	1	AX-197944869
Afix_04567	Affx-501370024	1	1	1		1	0.8	AX-197944876
Afix_04570	Affx-501370027	1	1	1	1	1	1	AX-197944880
Afix_04582	Affx-501370039	1	1	1	1	1	1	AX-197944896
Afix_04583	Affx-501370040	1	1		1	1	0.8	AX-197944898
Afix_04584	Affx-501370041	1	1	1	1	1	1	AX-197944899
Afix_04585	Affx-501370042	1	1	1	1		0.8	AX-197944900
Afix_04586	Affx-501370043	1	1	1	1	1	1	AX-197944901
Afix_04589	Affx-501370046	1	1	1	1		0.8	AX-197944905
Afix_04593	Affx-501370050	1	1	1		1	0.8	AX-197944912
Afix_04594	Affx-501370051	1	1	1	1	1	1	AX-197944913
Afix_04595	Affx-501370052	1	1	1	1		0.8	AX-197944914
Afix_04604	Affx-501370061	1		1	1	1	0.8	AX-197944927
Afix_04607	Affx-501370064	1	1			1	0.6	AX-197944930
Afix_04609	Affx-501370066	1	1	1	1	1	1	AX-197944932
Afix_04615	Affx-501370072	1	1	1	1	1	1	AX-197944941
Afix_04622	Affx-501370079	1	1	1	1	1	1	AX-197944951
Afix_04624	Affx-501370081	1	1	1	1	1	1	AX-197944953
Afix_04625	Affx-501370082	1	1	1	1	1	1	AX-197944954
Afix_04635	Affx-501370092	1	1	1	1	1	1	AX-197944969
Afix_04636	Affx-501370093	1	1	1	1	1	1	AX-197944970
Afix_04637	Affx-501370094	1	1	1	1		0.8	AX-197944971
Afix_04639	Affx-501370096	1	1	1	1	1	1	AX-197944975
Afix_04649	Affx-501370106	1	1		1	1	0.8	AX-197944992
Afix_04652	Affx-501370109	1	1	1	1	1	1	AX-197944996
Afix_04657	Affx-501370114	1	1	1	1	1	1	AX-197945005
Afix_04659	Affx-501370116	1	1	1	1	1	1	AX-197945007
Afix_04663	Affx-501370120	1	1	1	1	1	1	AX-197945014
Afix_04667	Affx-501370124	1	1	1	1	1	1	AX-197945019
Afix_04668	Affx-501370125	1	1	1	1	1	1	AX-197945021
Afix_04676	Affx-501370133	1	1	1	1	1	1	AX-197945031
Afix_04679	Affx-501370136	1	1	1	1	1	1	AX-197945036
Afix_04681	Affx-501370138	1	1	1	1	1	1	AX-197945038
Afix_04682	Affx-501370139	1	1	1	1	1	1	AX-197945039
Afix_04687	Affx-501370144	1	1	1	1		0.8	AX-197945048
Afix_04689	Affx-501370146	1	1	1		1	0.8	AX-197945050
Afix_04697	Affx-501370154	1	1	1	1	1	1	AX-197945063
Afix_04699	Affx-501370156	1	1	1	1	1	1	AX-197945066
Afix_04703	Affx-501370160	1	1	1		1	0.8	AX-197945072
Afix_04704	Affx-501370161	1	1	1		1	0.8	AX-197945074
Afix_04707	Affx-501370164	1	1	1	1	1	1	AX-197945078
Afix_04711	Affx-501370168	1	1	1	1	1	1	AX-197945084
Afix_04712	Affx-501370169	1	1	1	1	1	1	AX-197945086
Afix_04714	Affx-501370171	1	1	1		1	0.8	AX-197945089
Afix_04716	Affx-501370173	1	1	1	1	1	1	AX-197945092
Afix_04723	Affx-501370180	1	1	1	1	1	1	AX-197945101
Afix_04725	Affx-501370182	1	1	1	1	1	1	AX-197945105
Afix_04728	Affx-501370185	1	1	1	1	1	1	AX-197945110
Afix_04730	Affx-501370187	1	1	1	1	1	1	AX-197945114
Afix_04732	Affx-501370189	1	1	1	1	1	1	AX-197945117
Afix_04735	Affx-501370192	1	1	1	1	1	1	AX-197945121
Afix_04737	Affx-501370194	1	1	1	1	1	1	AX-197945124
Afix_04739	Affx-501370196	1	1	1	1	1	1	AX-197945127
Afix_04743	Affx-501370200	1	1	1	1	1	1	AX-197945132
Afix_04745	Affx-501370202	1	1	1	1	1	1	AX-197945135
Afix_04750	Affx-501370207	1	1	1	1	1	1	AX-197945143
Afix_04753	Affx-501370210	1	1	1	1	1	1	AX-197945149
Afix_04755	Affx-501370212	1	1	1	1	1	1	AX-197945151
Afix_04757	Affx-501370214	1	1	1	1	1	1	AX-197945155
Afix_04760	Affx-501370217	1	1	1	1	1	1	AX-197945159
Afix_04761	Affx-501370218	1		1	1		0.6	AX-197945160
Afix_04762	Affx-501370219	1	1	1		1	0.8	AX-197945161
Afix_04767	Affx-501370224	1	1	1	1	1	1	AX-197945168
Afix_04769	Affx-501370226	1	1	1	1	1	1	AX-197945172
Afix_04776	Affx-501370233	1	1	1	1	1	1	AX-197945181
Afix_04778	Affx-501370235	1	1	1	1	1	1	AX-197945184
Afix_04782	Affx-501370239	1	1	1	1	1	1	AX-197945189
Afix_04788	Affx-501370245	1	1	1	1	1	1	AX-197945197
Afix_04790	Affx-501370247	1	1	1	1	1	1	AX-197945200
Afix_04791	Affx-501370248	1	1	1	1	1	1	AX-197945202
Afix_04792	Affx-501370249	1		1	1	1	0.8	AX-197945204
Afix_04796	Affx-501370253	1	1	1	1	1	1	AX-197945210
Afix_04799	Affx-501370256	1	1	1	1	1	1	AX-197945214
Afix_04804	Affx-501370261	1		1			0.4	AX-197945222
Afix_04807	Affx-501370264	1	1	1	1	1	1	AX-197945227
Afix_04810	Affx-501370267	1	1	1	1	1	1	AX-197945232
Afix_04812	Affx-501370269	1	1	1	1	1	1	AX-197945236
Afix_04813	Affx-501370270	1	1	1	1	1	1	AX-197945238
Afix_04814	Affx-501370271	1	1	1	1	1	1	AX-197945239
Afix_04818	Affx-501370275	1	1	1	1	1	1	AX-197945246
Afix_04819	Affx-501370276	1	1	1	1	1	1	AX-197945248
Afix_04821	Affx-501370278	1		1		1	0.6	AX-197945252
Afix_04824	Affx-501370281	1	1	1	1	1	1	AX-197945256
Afix_04826	Affx-501370283	1	1	1	1	1	1	AX-197945258
Afix_04833	Affx-501370290	1	1	1	1	1	1	AX-197945267
Afix_04840	Affx-501370297	1	1	1	1	1	1	AX-197945276
Afix_04843	Affx-501370300	1	1	1	1	1	1	AX-197945279
Afix_04846	Affx-501370303	1	1	1	1	1	1	AX-197945284
Afix_04847	Affx-501370304	1	1	1	1	1	1	AX-197945286
Afix_04848	Affx-501370305	1	1	1	1	1	1	AX-197945288
Afix_04850	Affx-501370307	1	1	1	1	1	1	AX-197945291
Afix_04852	Affx-501370309	1	1	1	1	1	1	AX-197945295
Afix_04855	Affx-501370312	1	1	1	1	1	1	AX-197945300
Afix_04859	Affx-501370316	1	1	1	1	1	1	AX-197945307
Afix_04865	Affx-501370322	1	1	1		1	0.8	AX-197945316
Afix_04867	Affx-501370324	1	1	1	1	1	1	AX-197945318
Afix_04868	Affx-501370325	1		1		1	0.6	AX-197945319
Afix_04869	Affx-501370326	1	1	1	1	1	1	AX-197945320
Afix_04871	Affx-501370328	1	1	1	1		0.8	AX-197945323
Afix_04873	Affx-501370330	1	1	1	1	1	1	AX-197945327
Afix_04875	Affx-501370332	1	1	1	1	1	1	AX-197945330
Afix_04879	Affx-501370336	1	1	1	1	1	1	AX-197945335
Afix_04883	Affx-501370340	1	1	1	1		0.8	AX-197945340
Afix_04884	Affx-501370341	1	1	1	1	1	1	AX-197945341
Afix_04885	Affx-501370342	1	1	1	1	1	1	AX-197945342
Afix_04886	Affx-501370343	1	1	1	1	1	1	AX-197945344
Afix_04888	Affx-501370345	1	1	1	1	1	1	AX-197945347
Afix_04889	Affx-501370346	1	1	1	1	1	1	AX-197945349
Afix_04891	Affx-501370348	1	1	1	1	1	1	AX-197945353
Afix_04892	Affx-501370349	1	1	1	1	1	1	AX-197945354
Afix_04893	Affx-501370350	1	1	1		1	0.8	AX-197945355
Afix_04895	Affx-501370352	1	1	1	1	1	1	AX-197945358
Afix_04897	Affx-501370354	1	1	1	1	1	1	AX-197945361
Afix_04898	Affx-501370355	1	1	1	1	1	1	AX-197945362
Afix_04900	Affx-501370357	1	1	1	1	1	1	AX-197945365
Afix_04903	Affx-501370360	1	1	1	1	1	1	AX-197945370
Afix_04904	Affx-501370361	1	1	1	1	1	1	AX-197945372
Afix_04910	Affx-501370367	1	1	1	1	1	1	AX-197945379
Afix_04914	Affx-501370371	1	1	1	1	1	1	AX-197945386
Afix_04915	Affx-501370372	1	1	1	1	1	1	AX-197945387
Afix_04916	Affx-501370373	1	1	1	1	1	1	AX-197945389
Afix_04917	Affx-501370374	1	1	1	1	1	1	AX-197945391
Afix_04921	Affx-501370378	1	1	1	1	1	1	AX-197945396
Afix_04924	Affx-501370381	1	1	1	1	1	1	AX-197945400
Afix_04931	Affx-501370388	1	1	1	1	1	1	AX-197945410
Afix_04932	Affx-501370389	1	1	1	1	1	1	AX-197945411
Afix_04935	Affx-501370392	1	1	1	1	1	1	AX-197945416
Afix_04937	Affx-501370394	1	1	1	1	1	1	AX-197945420
Afix_04938	Affx-501370395	1	1	1	1	1	1	AX-197945422
Afix_04941	Affx-501370398	1	1	1	1	1	1	AX-197945427
Afix_04942	Affx-501370399	1	1	1	1	1	1	AX-197945428
Afix_04945	Affx-501370402	1	1	1			0.6	AX-197945431
Afix_04948	Affx-501370405	1	1	1		1	0.8	AX-197945436
Afix_04949	Affx-501370406	1	1	1	1	1	1	AX-197945438
Afix_04954	Affx-501370411	1	1	1	1	1	1	AX-197945447
Afix_04955	Affx-501370412	1	1	1	1	1	1	AX-197945449
Afix_04960	Affx-501370417	1	1	1	1	1	1	AX-197945456
Afix_04961	Affx-501370418	1	1	1	1	1	1	AX-197945458
Afix_04968	Affx-501370425	1	1	1	1	1	1	AX-197945469
Afix_04969	Affx-501370426	1	1	1	1	1	1	AX-197945471
Afix_04971	Affx-501370428	1	1	1	1	1	1	AX-197945475
Afix_04972	Affx-501370429	1	1	1	1	1	1	AX-197945476
Afix_04974	Affx-501370431	1	1	1	1	1	1	AX-197945479
Afix_04975	Affx-501370432	1	1	1	1	1	1	AX-197945481
Afix_04983	Affx-501370440	1	1	1	1	1	1	AX-197945495
Afix_04985	Affx-501370442	1	1	1	1	1	1	AX-197945498
Afix_04994	Affx-501370451	1	1	1	1	1	1	AX-197945511
Afix_05001	Affx-501370457	1		1		1	0.6	AX-197945521
Afix_05002	Affx-501370458	1	1	1	1	1	1	AX-197945522
Afix_05003	Affx-501370459	1	1	1	1	1	1	AX-197945524
Afix_05004	Affx-501370460	1				1	0.4	AX-197945526
Afix_05009	Affx-501370465	1	1	1	1	1	1	AX-197945534
Afix_05010	Affx-501370466	1	1	1	1	1	1	AX-197945535
Afix_05013	Affx-501370469	1	1	1	1	1	1	AX-197945541
Afix_05019	Affx-501370475	1	1	1	1	1	1	AX-197945548
Afix_05020	Affx-501370476	1	1	1	1	1	1	AX-197945550
Afix_05022	Affx-501370478	1	1	1	1	1	1	AX-197945553
Afix_05023	Affx-501370479	1	1	1	1	1	1	AX-197945554
Afix_05025	Affx-501370481	1	1	1	1		0.8	AX-197945557
Afix_05028	Affx-501370484	1	1	1	1	1	1	AX-197945562
Afix_05029	Affx-501370485	1	1	1	1		0.8	AX-197945564
Afix_05030	Affx-501370486	1	1	1	1	1	1	AX-197945566
Afix_05035	Affx-501370491	1	1	1	1	1	1	AX-197945575
Afix_05036	Affx-501370492	1	1	1		1	0.8	AX-197945576
Afix_05039	Affx-501370495	1		1	1	1	0.8	AX-197945582
Afix_05040	Affx-501370496	1			1	1	0.6	AX-197945583
Afix_05043	Affx-501370499	1	1	1	1	1	1	AX-197945588
Afix_05044	Affx-501370500	1	1	1	1		0.8	AX-197945589
Afix_05048	Affx-501370504	1	1	1	1	1	1	AX-197945595
Afix_05051	Affx-501370507	1	1	1	1	1	1	AX-197945600
Afix_05055	Affx-501370511	1	1	1	1	1	1	AX-197945607
Afix_05060	Affx-501370516	1	1	1	1	1	1	AX-197945616
Afix_05061	Affx-501370517	1	1	1	1	1	1	AX-197945618
Afix_05067	Affx-501370523	1	1	1	1	1	1	AX-197945629
Afix_05068	Affx-501370524	1	1	1	1	1	1	AX-197945631
Afix_05071	Affx-501370527	1	1	1	1		0.8	AX-197945635
Afix_05074	Affx-501370530	1		1	1		0.6	AX-197945640
Afix_05077	Affx-501370533	1	1	1	1	1	1	AX-197945646
Afix_05078	Affx-501370534	1	1	1	1	1	1	AX-197945647
Afix_05079	Affx-501370535	1	1	1	1	1	1	AX-197945649
Afix_05080	Affx-501370536	1	1	1	1	1	1	AX-197945651
Afix_05084	Affx-501370540	1	1	1	1	1	1	AX-197945656
Afix_05086	Affx-501370542	1	1	1		1	0.8	AX-197945659
Afix_05092	Affx-501370548	1	1	1		1	0.8	AX-197945669
Afix_05093	Affx-501370549	1	1	1	1	1	1	AX-197945671
Afix_05094	Affx-501370550	1	1	1	1	1	1	AX-197945672
Afix_05096	Affx-501370552	1	1	1	1	1	1	AX-197945676
Afix_05097	Affx-501370553	1		1			0.4	AX-197945678
Afix_05100	Affx-501370556	1		1			0.4	AX-197945683
Afix_05103	Affx-501370559	1	1	1	1	1	1	AX-197945688
Afix_05104	Affx-501370560	1	1	1	1	1	1	AX-197945690
Afix_05105	Affx-501370561	1		1	1	1	0.8	AX-197945692
Afix_05111	Affx-501370567	1	1	1	1	1	1	AX-197945700
Afix_05112	Affx-501370568	1	1	1		1	0.8	AX-197945701
Afix_05114	Affx-501370570	1		1	1	1	0.8	AX-197945704
Afix_05115	Affx-501370571	1	1	1	1	1	1	AX-197945705
Afix_05118	Affx-501370574	1	1	1			0.6	AX-197945709
Afix_05119	Affx-501370575	1	1	1		1	0.8	AX-197945710
Afix_05122	Affx-501370578	1	1	1	1	1	1	AX-197945714
Afix_05123	Affx-501370579	1	1	1	1	1	1	AX-197945716
Afix_05127	Affx-501370583	1	1	1	1	1	1	AX-197945721
Afix_05130	Affx-501370586	1	1	1	1	1	1	AX-197945725
Afix_05134	Affx-501370590	1	1	1	1	1	1	AX-197945732
Afix_05137	Affx-501370593	1	1	1	1	1	1	AX-197945736
Afix_05139	Affx-501370595	1	1	1	1	1	1	AX-197945739
Afix_05142	Affx-501370598	1	1	1	1	1	1	AX-197945744
Afix_05146	Affx-501370602	1	1	1	1	1	1	AX-197945750
Afix_05147	Affx-501370603	1	1	1	1	1	1	AX-197945752
Afix_05149	Affx-501370605	1	1	1	1	1	1	AX-197945755
Afix_05151	Affx-501370607	1	1	1	1	1	1	AX-197945759
Afix_05154	Affx-501370610	1	1	1	1	1	1	AX-197945764
Afix_05156	Affx-501370612	1	1	1		1	0.8	AX-197945768
Afix_05157	Affx-501370613	1	1	1	1	1	1	AX-197945770
Afix_05161	Affx-501370617	1	1	1	1	1	1	AX-197945776
Afix_05167	Affx-501370623	1	1	1	1	1	1	AX-197945784
Afix_05174	Affx-501370630	1	1	1	1	1	1	AX-197945795
Afix_05179	Affx-501370635	1	1	1	1	1	1	AX-197945805
Afix_05181	Affx-501370637	1	1	1	1	1	1	AX-197945807
Afix_05184	Affx-501370640	1		1	1	1	0.8	AX-197945811
Afix_05185	Affx-501370641	1	1	1	1		0.8	AX-197945813
Afix_05188	Affx-501370644	1	1	1		1	0.8	AX-197945819
Afix_05190	Affx-501370646	1	1	1	1	1	1	AX-197945822
Afix_05193	Affx-501370649	1	1	1	1		0.8	AX-197945828
Afix_05195	Affx-501370651	1	1	1	1	1	1	AX-197945831
Afix_05199	Affx-501370655	1	1	1	1	1	1	AX-197945838
Afix_05203	Affx-501370659	1	1	1	1	1	1	AX-197945845
Afix_05204	Affx-501370660	1	1	1	1	1	1	AX-197945846
Afix_05205	Affx-501370661	1	1	1	1	1	1	AX-197945848
Afix_05212	Affx-501370668	1	1	1		1	0.8	AX-197945858
Afix_05213	Affx-501370669	1	1	1		1	0.8	AX-197945859
Afix_05219	Affx-501370675	1	1	1	1	1	1	AX-197945869
Afix_05221	Affx-501370677	1	1	1	1	1	1	AX-197945871
Afix_05224	Affx-501370680	1	1	1	1	1	1	AX-197945876
Afix_05225	Affx-501370681	1	1	1	1	1	1	AX-197945877
Afix_05228	Affx-501370684	1	1	1	1	1	1	AX-197945882
Afix_05231	Affx-501370687	1	1	1	1	1	1	AX-197945887
Afix_05235	Affx-501370691	1	1	1		1	0.8	AX-197945894
Afix_05236	Affx-501370692	1	1	1	1	1	1	AX-197945895
Afix_05242	Affx-501370698	1	1	1	1	1	1	AX-197945904
Afix_05245	Affx-501370701	1	1	1	1	1	1	AX-197945909
Afix_05247	Affx-501370703	1	1	1	1	1	1	AX-197945913
Afix_05248	Affx-501370704	1	1	1	1	1	1	AX-197945915
Afix_05251	Affx-501370707	1	1	1	1	1	1	AX-197945920
Afix_05257	Affx-501370713	1		1	1		0.6	AX-197945931
Afix_05262	Affx-501370718	1	1	1		1	0.8	AX-197945940
Afix_05268	Affx-501370724	1	1	1	1		0.8	AX-197945951
Afix_05281	Affx-501370737	1	1	1	1	1	1	AX-197945972
Afix_05288	Affx-501370744	1	1	1	1	1	1	AX-197945983
Afix_05296	Affx-501370752	1	1	1	1	1	1	AX-197945998
Afix_05297	Affx-501370753	1		1		1	0.6	AX-197945999
Afix_05298	Affx-501370754	1	1	1	1	1	1	AX-197946001
Afix_05301	Affx-501370757	1	1	1	1	1	1	AX-197946006
Afix_05302	Affx-501370758	1	1	1	1	1	1	AX-197946008
Afix_05304	Affx-501370760	1		1		1	0.6	AX-197946012
Afix_05305	Affx-501370761	1	1	1	1		0.8	AX-197946013
Afix_05315	Affx-501370771	1	1	1	1	1	1	AX-197946030
Afix_05317	Affx-501370773	1	1	1	1	1	1	AX-197946034
Afix_05319	Affx-501370775	1	1	1	1	1	1	AX-197946037
Afix_05329	Affx-501370785	1	1	1	1		0.8	AX-197946054
Afix_05333	Affx-501370789	1	1	1	1	1	1	AX-197946061
Afix_05334	Affx-501370790	1	1	1	1	1	1	AX-197946063
Afix_05339	Affx-501370795	1	1	1	1	1	1	AX-197946072
Afix_05342	Affx-501370798	1	1	1	1	1	1	AX-197946077
Afix_05348	Affx-501370804	1	1	1	1	1	1	AX-197946087
Afix_05353	Affx-501370809	1	1	1	1	1	1	AX-197946096
Afix_05354	Affx-501370810	1	1	1	1	1	1	AX-197946098
Afix_05356	Affx-501370812	1		1	1		0.6	AX-197946102
Afix_05361	Affx-501370817	1	1	1	1	1	1	AX-197946110
Afix_05362	Affx-501370818	1	1	1	1	1	1	AX-197946111
Afix_05363	Affx-501370819	1	1	1	1	1	1	AX-197946112
Afix_05364	Affx-501370820	1	1	1		1	0.8	AX-197946113
Afix_05365	Affx-501370821	1	1	1	1	1	1	AX-197946114
Afix_05366	Affx-501370822	1	1	1	1	1	1	AX-197946115
Afix_05372	Affx-501370828	1		1			0.4	AX-197946123
Afix_05375	Affx-501370831	1	1	1	1	1	1	AX-197946128
Afix_05380	Affx-501370836	1		1	1	1	0.8	AX-197946136
Afix_05382	Affx-501370838	1	1	1	1	1	1	AX-197946139
Afix_05384	Affx-501370840	1		1	1	1	0.8	AX-197946141
Afix_05386	Affx-501370842	1	1	1	1		0.8	AX-197946145
Afix_05390	Affx-501370846	1	1	1	1	1	1	AX-197946151
Afix_05394	Affx-501370850	1	1	1	1	1	1	AX-197946158
Afix_05395	Affx-501370851	1	1	1	1	1	1	AX-197946160
Afix_05398	Affx-501370854	1	1	1	1	1	1	AX-197946165
Afix_05399	Affx-501370855	1	1	1	1	1	1	AX-197946166
Afix_05405	Affx-501370861	1	1	1	1	1	1	AX-197946177
Afix_05410	Affx-501370866	1	1	1	1	1	1	AX-197946185
Afix_05412	Affx-501370868	1	1	1	1	1	1	AX-197946188
Afix_05420	Affx-501370876	1	1	1	1	1	1	AX-197946203
Afix_05428	Affx-501370884	1	1	1	1	1	1	AX-197946216
Afix_05431	Affx-501370887	1	1	1	1	1	1	AX-197946221
Afix_05432	Affx-501370888	1	1	1	1	1	1	AX-197946223
Afix_05434	Affx-501370890	1	1	1	1	1	1	AX-197946225
Afix_05435	Affx-501370891	1	1	1	1	1	1	AX-197946226
Afix_05442	Affx-501370898	1	1	1	1	1	1	AX-197946236
Afix_05445	Affx-501370901	1	1	1	1	1	1	AX-197946239
Afix_05446	Affx-501370902	1	1	1	1	1	1	AX-197946241
Afix_05448	Affx-501370904	1	1	1	1	1	1	AX-197946245
Afix_05450	Affx-501370906	1	1	1	1	1	1	AX-197946247
Afix_05454	Affx-501370910	1	1	1	1	1	1	AX-197946253
Afix_05458	Affx-501370914	1		1		1	0.6	AX-197946260
Afix_05459	Affx-501370915	1	1	1	1	1	1	AX-197946262
Afix_05468	Affx-501370924	1			1		0.4	AX-197946275
Afix_05471	Affx-501370927	1	1	1	1		0.8	AX-197946281
Afix_05474	Affx-501370930	1		1	1	1	0.8	AX-197946284
Afix_05482	Affx-501370938	1	1	1	1	1	1	AX-197946296
Afix_05485	Affx-501370941	1	1	1		1	0.8	AX-197946301
Afix_05487	Affx-501370943	1	1	1	1	1	1	AX-197946304
Afix_05489	Affx-501370945	1	1	1	1	1	1	AX-197946307
Afix_05491	Affx-501370947	1	1	1	1	1	1	AX-197946309
Afix_05495	Affx-501370951	1	1	1	1	1	1	AX-197946316
Afix_05498	Affx-501370954	1	1	1		1	0.8	AX-197946320
Afix_05499	Affx-501370955	1	1	1	1	1	1	AX-197946322
Afix_05500	Affx-501370956	1	1	1	1	1	1	AX-197946323
Afix_05504	Affx-501370960	1	1	1	1	1	1	AX-197946329
Afix_05508	Affx-501370964	1	1	1	1	1	1	AX-197946334
Afix_05509	Affx-501370965	1	1	1	1	1	1	AX-197946335
Afix_05512	Affx-501370968	1	1	1	1	1	1	AX-197946340
Afix_05515	Affx-501370971	1	1	1	1	1	1	AX-197946346
Afix_05516	Affx-501370972	1	1	1	1		0.8	AX-197946347
Afix_05518	Affx-501370974	1	1	1	1	1	1	AX-197946351
Afix_05520	Affx-501370976	1	1	1	1	1	1	AX-197946354
Afix_05521	Affx-501370977	1	1	1	1		0.8	AX-197946356
Afix_05524	Affx-501370980	1	1	1	1	1	1	AX-197946361
Afix_05529	Affx-501370985	1		1		1	0.6	AX-197946370
Afix_05532	Affx-501370988	1	1	1	1	1	1	AX-197946375
Afix_05542	Affx-501370998	1	1	1	1	1	1	AX-197946392
Afix_05544	Affx-501371000	1	1	1	1	1	1	AX-197946394
Afix_05545	Affx-501371001	1	1	1	1	1	1	AX-197946396
Afix_05547	Affx-501371003	1	1	1		1	0.8	AX-197946398
Afix_05548	Affx-501371004	1	1	1		1	0.8	AX-197946400
Afix_05553	Affx-501371009	1		1	1	1	0.8	AX-197946408
Afix_05554	Affx-501371010	1	1	1	1	1	1	AX-197946409
Afix_05556	Affx-501371012	1	1	1	1		0.8	AX-197946412
Afix_05557	Affx-501371013	1	1	1	1	1	1	AX-197946414
Afix_05564	Affx-501371020	1	1	1			0.6	AX-197946423
Afix_05569	Affx-501371025	1		1	1	1	0.8	AX-197946431
Afix_05570	Affx-501371026	1	1	1	1	1	1	AX-197946432
Afix_05578	Affx-501371034	1	1	1	1	1	1	AX-197946442
Afix_05579	Affx-501371035	1	1	1		1	0.8	AX-197946443
Afix_05580	Affx-501371036	1	1	1	1	1	1	AX-197946444
Afix_05581	Affx-501371037	1	1	1	1	1	1	AX-197946446
Afix_05583	Affx-501371039	1	1	1	1	1	1	AX-197946449
Afix_05584	Affx-501371040	1	1	1	1	1	1	AX-197946450
Afix_05585	Affx-501371041	1	1	1	1	1	1	AX-197946451
Afix_05595	Affx-501371051	1	1	1	1		0.8	AX-197946465
Afix_05599	Affx-501371055	1	1	1			0.6	AX-197946470
Afix_05600	Affx-501371056	1	1	1	1	1	1	AX-197946472
Afix_05602	Affx-501371058	1	1	1	1	1	1	AX-197946475
Afix_05607	Affx-501371063	1	1	1	1	1	1	AX-197946482
Afix_05610	Affx-501371066	1	1	1			0.6	AX-197946485
Afix_05615	Affx-501371071	1	1	1		1	0.8	AX-197946493
Afix_05625	Affx-501371081	1	1	1	1	1	1	AX-197946505
Afix_05628	Affx-501371084	1	1	1	1	1	1	AX-197946509
Afix_05629	Affx-501371085	1	1	1		1	0.8	AX-197946510
Afix_05631	Affx-501371087	1	1	1	1	1	1	AX-197946513
Afix_05634	Affx-501371090	1	1	1	1	1	1	AX-197946516
Afix_05643	Affx-501371099	1	1	1	1	1	1	AX-197946529
Afix_05649	Affx-501371105	1	1	1	1	1	1	AX-197946536
Afix_05651	Affx-501371107	1	1	1	1	1	1	AX-197946538
Afix_05652	Affx-501371108	1	1	1	1	1	1	AX-197946540
Afix_05653	Affx-501371109	1	1	1	1		0.8	AX-197946542
Afix_05655	Affx-501371111	1		1	1	1	0.8	AX-197946544
Afix_05657	Affx-501371113	1	1	1	1	1	1	AX-197946547
Afix_05659	Affx-501371115	1	1	1	1	1	1	AX-197946549
Afix_05662	Affx-501371118	1		1			0.4	AX-197946553
Afix_05663	Affx-501371119	1	1	1	1	1	1	AX-197946554
Afix_05676	Affx-501371132	1	1	1		1	0.8	AX-197946572
Afix_05689	Affx-501371145	1	1	1	1		0.8	AX-197946590
Afix_05690	Affx-501371146	1	1	1	1	1	1	AX-197946591
Afix_05693	Affx-501371149	1	1	1	1	1	1	AX-197946594
Afix_05697	Affx-501371153	1	1	1	1	1	1	AX-197946599
Afix_05698	Affx-501371154	1	1	1	1	1	1	AX-197946600
Afix_05702	Affx-501371158	1	1	1		1	0.8	AX-197946605
Afix_05704	Affx-501371160	1	1	1	1	1	1	AX-197946608
Afix_05707	Affx-501371163	1	1	1	1	1	1	AX-197946613
Afix_05709	Affx-501371165	1	1	1	1	1	1	AX-197946617
Afix_05719	Affx-501371175	1		1	1	1	0.8	AX-197946635
Afix_05724	Affx-501371180	1	1	1	1	1	1	AX-197946643
Afix_05728	Affx-501371184	1	1	1	1	1	1	AX-197946651
Afix_05729	Affx-501371185	1	1	1	1	1	1	AX-197946652
Afix_05731	Affx-501371187	1	1	1	1	1	1	AX-197946656
Afix_05734	Affx-501371190	1	1	1	1	1	1	AX-197946660
Afix_05738	Affx-501371194	1	1	1		1	0.8	AX-197946668
Afix_05741	Affx-501371197	1	1	1	1	1	1	AX-197946672
Afix_05742	Affx-501371198	1	1	1	1	1	1	AX-197946674
Afix_05747	Affx-501371203	1	1	1	1	1	1	AX-197946682
Afix_05749	Affx-501371205	1	1	1	1	1	1	AX-197946685
Afix_05752	Affx-501371208	1	1	1		1	0.8	AX-197946691
Afix_05753	Affx-501371209	1	1	1	1	1	1	AX-197946693
Afix_05755	Affx-501371211	1	1	1	1	1	1	AX-197946697
Afix_05756	Affx-501371212	1	1	1	1	1	1	AX-197946699
Afix_05757	Affx-501371213	1	1	1		1	0.8	AX-197946701
Afix_05759	Affx-501371215	1	1	1	1		0.8	AX-197946705
[truncated: 30,125 more rows]

## Sheet: Table_S3_Symbiont
Table S3. Symbiont recommended genotyping probe sets from five plates.
Customer ID	Affymetrix ID	Recommended Plate 1	Recommended Plate 2	Recommended Plate 3	Recommended Plate 4	Recommended Plate 5	% recommended	Genotyping_probes	Only 14120	Only 14743	Only FL	Recommended 5 plates	Category	Blast_Aten	Blast_Ahya	Blast_Amil	Blast_Apalm	Blast_Acerv	Blast_Striacnidorum	Blast_Smicroadriaticum
Sfix_Stridac_00015	Affx-501365408	1	1	1	1	1	1	AX-197937655				AX-197937655	PolyHighResolution						scaffold25|size496045
Spop_Sfitti_0130	Affx-501365483	1		1	1	1	0.8	AX-197937731				AX-197937731	PolyHighResolution
Sfix_Stridac_00043	Affx-501393077	1	1	1	1	1	1	AX-197982526				AX-197982526	PolyHighResolution						scaffold66|size423293
Sfix_Stridac_00056	Affx-501393090	1	1	1	1	1	1	AX-197982547				AX-197982547	PolyHighResolution						scaffold82|size408157
Sfix_Stridac_00065	Affx-501393099	1	1	1	1	1	1	AX-197982563				AX-197982563	PolyHighResolution						scaffold91|size390691
Sfix_Stridac_00082	Affx-501393116		1	1	1	1	0.8	AX-197982591				AX-197982591	PolyHighResolution						scaffold123|size360453
Sfix_Stridac_00100	Affx-501393134	1	1	1	1	1	1	AX-197982621				AX-197982621	PolyHighResolution						scaffold150|size344349
Sfix_Stridac_00109	Affx-501393143	1	1		1	1	0.8	AX-197982638				AX-197982638	PolyHighResolution						scaffold167|size331048
Sfix_Stridac_00145	Affx-501393179	1	1	1	1	1	1	AX-197982699				AX-197982699	PolyHighResolution						scaffold228|size304192
Sfix_Stridac_00162	Affx-501393196	1	1	1	1	1	1	AX-197982728				AX-197982728	PolyHighResolution						scaffold260|size291124
Sfix_Stridac_00181	Affx-501393215	1	1	1	1	1	1	AX-197982758				AX-197982758	PolyHighResolution						scaffold301|size279146
Sfix_Stridac_00215	Affx-501393249	1	1	1	1	1	1	AX-197982808				AX-197982808	PolyHighResolution						scaffold374|size264911
Sfix_Stridac_00236	Affx-501393270	1	1	1	1	1	1	AX-197982842				AX-197982842	PolyHighResolution						scaffold432|size252603	gb|LSRX01000625.1|
Sfix_Stridac_00253	Affx-501393287	1	1	1	1	1	1	AX-197982873				AX-197982873	PolyHighResolution						scaffold470|size247617	gb|LSRX01000654.1|
Sfix_Stridac_00255	Affx-501393289	1	1	1	1	1	1	AX-197982876				AX-197982876	PolyHighResolution						scaffold472|size247526
Sfix_Stridac_00276	Affx-501393310	1	1	1	1	1	1	AX-197982907				AX-197982907	PolyHighResolution						scaffold498|size321680	gb|LSRX01000183.1|
Sfix_Stridac_00281	Affx-501393315	1	1	1	1		0.8	AX-197982913				AX-197982913	PolyHighResolution						scaffold509|size241941
Sfix_Stridac_00308	Affx-501393342	1	1	1	1	1	1	AX-197982954				AX-197982954	PolyHighResolution						scaffold571|size232155
Sfix_Stridac_00335	Affx-501393369	1	1	1	1	1	1	AX-197983001				AX-197983001	PolyHighResolution						scaffold624|size225017
Sfix_Stridac_00360	Affx-501393394	1	1	1	1	1	1	AX-197983043				AX-197983043	PolyHighResolution						scaffold689|size216487
Sfix_Stridac_00368	Affx-501393402	1	1	1	1	1	1	AX-197983056				AX-197983056	PolyHighResolution						scaffold714|size212900
Sfix_Stridac_00399	Affx-501393433	1	1	1	1	1	1	AX-197983105				AX-197983105	PolyHighResolution						scaffold810|size200258
Sfix_Stridac_00420	Affx-501393454	1		1	1	1	0.8	AX-197983135				AX-197983135	PolyHighResolution						scaffold899|size192043
Sfix_Stridac_00429	Affx-501393463	1	1	1	1	1	1	AX-197983153				AX-197983153	PolyHighResolution						scaffold918|size190953
Sfix_Stridac_00469	Affx-501393503	1	1	1	1	1	1	AX-197983220				AX-197983220	PolyHighResolution						scaffold1030|size181082
Sfix_Stridac_00470	Affx-501393504	1	1	1	1	1	1	AX-197983222				AX-197983222	PolyHighResolution						scaffold1030|size181082
Sfix_Stridac_00481	Affx-501393515	1					0.2	AX-197983238				AX-197983238	PolyHighResolution						scaffold1066|size177638
Sfix_Stridac_00484	Affx-501393518	1	1	1	1	1	1	AX-197983242				AX-197983242	PolyHighResolution						scaffold1070|size177520	gb|LSRX01000038.1|
Sfix_Stridac_00497	Affx-501393531	1	1	1	1	1	1	AX-197983263				AX-197983263	PolyHighResolution						scaffold1091|size176033
Sfix_Stridac_00505	Affx-501393539	1	1	1	1	1	1	AX-197983276				AX-197983276	PolyHighResolution						scaffold1112|size174273
Sfix_Stridac_00518	Affx-501393552	1	1	1	1	1	1	AX-197983300				AX-197983300	PolyHighResolution						scaffold1148|size170383
Sfix_Stridac_00521	Affx-501393555	1	1	1	1	1	1	AX-197983305				AX-197983305	PolyHighResolution						scaffold1162|size168272
Sfix_Stridac_00530	Affx-501393564	1	1	1	1	1	1	AX-197983321				AX-197983321	PolyHighResolution						scaffold1185|size167150
Sfix_Stridac_00537	Affx-501393571	1	1	1	1	1	1	AX-197983332				AX-197983332	PolyHighResolution						scaffold1203|size166254
Sfix_Stridac_00558	Affx-501393592	1	1	1	1	1	1	AX-197983366				AX-197983366	PolyHighResolution						scaffold1251|size163063	gb|LSRX01000824.1|
Sfix_Stridac_00562	Affx-501393596	1	1	1	1	1	1	AX-197983373				AX-197983373	PolyHighResolution						scaffold1259|size162656	gb|LSRX01000852.1|
Sfix_Stridac_00578	Affx-501393612	1	1	1	1	1	1	AX-197983402				AX-197983402	PolyHighResolution						scaffold1314|size162596	gb|LSRX01000679.1|
Sfix_Stridac_00607	Affx-501393641	1					0.2	AX-197983447				AX-197983447	PolyHighResolution						scaffold1385|size154906
Sfix_Stridac_00629	Affx-501393663	1	1	1	1	1	1	AX-197983482				AX-197983482	PolyHighResolution						scaffold1460|size150194
Sfix_Stridac_00638	Affx-501393672	1	1	1	1	1	1	AX-197983497				AX-197983497	PolyHighResolution						scaffold1483|size148352	gb|LSRX01001408.1|
Sfix_Stridac_00651	Affx-501393685	1	1		1	1	0.8	AX-197983517				AX-197983517	PolyHighResolution						scaffold1522|size146416
Sfix_Stridac_00661	Affx-501393695	1	1	1	1	1	1	AX-197983535				AX-197983535	PolyHighResolution						scaffold1553|size234211
Sfix_Stridac_00735	Affx-501393769	1	1	1	1	1	1	AX-197983657				AX-197983657	PolyHighResolution						scaffold1769|size133251
Sfix_Stridac_00739	Affx-501393773	1	1	1	1		0.8	AX-197983663				AX-197983663	PolyHighResolution						scaffold1782|size132488
Sfix_Stridac_00745	Affx-501393779	1	1	1	1	1	1	AX-197983673				AX-197983673	PolyHighResolution						scaffold1806|size131779	gb|LSRX01001514.1|
Sfix_Stridac_00754	Affx-501393788	1	1	1	1	1	1	AX-197983686				AX-197983686	PolyHighResolution						scaffold1858|size129521
Sfix_Stridac_00774	Affx-501393808	1	1	1	1	1	1	AX-197983721				AX-197983721	PolyHighResolution						scaffold1962|size125094
Sfix_Stridac_00786	Affx-501393820	1	1	1	1	1	1	AX-197983745				AX-197983745	PolyHighResolution						scaffold2048|size121487
Sfix_Stridac_00804	Affx-501393838	1	1	1	1	1	1	AX-197983781				AX-197983781	PolyHighResolution						scaffold2112|size118434
Sfix_Stridac_00815	Affx-501393849	1				1	0.4	AX-197983801				AX-197983801	PolyHighResolution						scaffold2159|size116390
Sfix_Stridac_00875	Affx-501393909	1	1		1	1	0.8	AX-197983919				AX-197983919	PolyHighResolution						scaffold2491|size104236
Sfix_Stridac_00911	Affx-501393945	1	1	1	1	1	1	AX-197983976				AX-197983976	PolyHighResolution						scaffold2666|size98774
Sfix_Stridac_00981	Affx-501394015	1	1	1	1	1	1	AX-197984092				AX-197984092	PolyHighResolution						scaffold3076|size87317
Sfix_Stridac_01009	Affx-501394043	1	1	1	1	1	1	AX-197984144				AX-197984144	PolyHighResolution						scaffold3194|size84301
Sfix_Stridac_01040	Affx-501394074	1	1	1	1	1	1	AX-197984200				AX-197984200	PolyHighResolution						scaffold3348|size80858
Sfix_Stridac_01066	Affx-501394100	1	1	1	1	1	1	AX-197984241				AX-197984241	PolyHighResolution						scaffold3518|size77068
Sfix_Stridac_01120	Affx-501394154	1	1	1	1	1	1	AX-197984330				AX-197984330	PolyHighResolution						scaffold3844|size69277
Sfix_Stridac_01129	Affx-501394163		1	1	1	1	0.8	AX-197984347				AX-197984347	PolyHighResolution						scaffold3874|size68676
Sfix_Stridac_01132	Affx-501394166	1	1	1	1	1	1	AX-197984352				AX-197984352	PolyHighResolution						scaffold3920|size67810
Sfix_Stridac_01143	Affx-501394177	1	1	1	1	1	1	AX-197984371				AX-197984371	PolyHighResolution						scaffold4009|size65928
Sfix_Stridac_01145	Affx-501394179	1	1	1	1	1	1	AX-197984373				AX-197984373	PolyHighResolution						scaffold4013|size65773
Sfix_Stridac_01158	Affx-501394192	1	1	1	1	1	1	AX-197984394				AX-197984394	PolyHighResolution						scaffold4080|size64488
Sfix_Stridac_01165	Affx-501394199	1			1	1	0.6	AX-197984403				AX-197984403	PolyHighResolution						scaffold4178|size62593
Sfix_Stridac_01182	Affx-501394216	1		1	1	1	0.8	AX-197984433				AX-197984433	PolyHighResolution						scaffold4319|size59989
Sfix_Stridac_01197	Affx-501394231	1	1		1	1	0.8	AX-197984453				AX-197984453	PolyHighResolution						scaffold4395|size58966
Sfix_Stridac_01231	Affx-501394265	1	1	1	1	1	1	AX-197984502				AX-197984502	PolyHighResolution						scaffold4654|size54756
Sfix_Stridac_01239	Affx-501394273	1	1		1	1	0.8	AX-197984515				AX-197984515	PolyHighResolution						scaffold4784|size52869
Sfix_Stridac_01255	Affx-501394289	1	1	1	1	1	1	AX-197984544				AX-197984544	PolyHighResolution						scaffold4957|size49863	gb|LSRX01000060.1|
Sfix_Stridac_01256	Affx-501394290	1	1	1	1	1	1	AX-197984546				AX-197984546	PolyHighResolution						scaffold4961|size51404
Sfix_Stridac_01297	Affx-501394331	1	1	1	1	1	1	AX-197984623				AX-197984623	PolyHighResolution						scaffold5463|size42739	gb|LSRX01000783.1|
Sfix_Stridac_01299	Affx-501394333	1	1	1	1	1	1	AX-197984626				AX-197984626	PolyHighResolution						scaffold5470|size42556
Sfix_Stridac_01305	Affx-501394339	1	1	1	1	1	1	AX-197984634				AX-197984634	PolyHighResolution						scaffold5553|size41319
Sfix_Stridac_01316	Affx-501394350	1	1	1	1	1	1	AX-197984653				AX-197984653	PolyHighResolution						scaffold5680|size48984
Sfix_Stridac_01366	Affx-501394400	1	1	1	1	1	1	AX-197984732				AX-197984732	PolyHighResolution						scaffold6489|size30503
Sfix_Stridac_01444	Affx-501394478	1	1	1	1	1	1	AX-197984867			Apalm- 2clusters	AX-197984867	PolyHighResolution						scaffold22|size499681
Sfix_Stridac_01450	Affx-501394484	1	1	1	1	1	1	AX-197984876			Apalm- 2clusters	AX-197984876	PolyHighResolution						scaffold29|size479605
Sfix_Stridac_01453	Affx-501394487	1	1	1	1	1	1	AX-197984880			Apalm- 2clusters	AX-197984880	PolyHighResolution						scaffold39|size461385
Sfix_Stridac_01455	Affx-501394489	1	1	1	1	1	1	AX-197984883			Apalm- 2clusters	AX-197984883	PolyHighResolution						scaffold44|size452270
Sfix_Stridac_01456	Affx-501394490	1	1	1	1	1	1	AX-197984885			Apalm- 2clusters	AX-197984885	PolyHighResolution						scaffold46|size451166
Sfix_Stridac_01465	Affx-501394499	1	1	1	1	1	1	AX-197984899			Apalm- 2clusters	AX-197984899	PolyHighResolution						scaffold71|size418110
Sfix_Stridac_01466	Affx-501394500	1	1	1	1	1	1	AX-197984900			Apalm- 2clusters	AX-197984900	PolyHighResolution						scaffold74|size415254
Sfix_Stridac_01472	Affx-501394506	1	1	1	1	1	1	AX-197984912			Apalm- 2clusters	AX-197984912	PolyHighResolution						scaffold79|size409467
Sfix_Stridac_01477	Affx-501394511	1	1	1	1	1	1	AX-197984920			Apalm- 2clusters	AX-197984920	PolyHighResolution						scaffold88|size395540
Sfix_Stridac_01479	Affx-501394513	1	1	1	1	1	1	AX-197984922			Apalm- 2clusters	AX-197984922	PolyHighResolution						scaffold93|size389207
Sfix_Stridac_01484	Affx-501394518	1	1	1	1	1	1	AX-197984931			Apalm- 2clusters	AX-197984931	PolyHighResolution						scaffold104|size373348
Sfix_Stridac_01485	Affx-501394519	1	1	1	1	1	1	AX-197984933			Apalm- 2clusters	AX-197984933	PolyHighResolution						scaffold106|size372315
Sfix_Stridac_01489	Affx-501394523	1	1				0.4	AX-197984940			Apalm- 2clusters	AX-197984940	PolyHighResolution						scaffold118|size364040
Sfix_Stridac_01502	Affx-501394536	1	1	1	1	1	1	AX-197984962			Apalm- 2clusters	AX-197984962	PolyHighResolution						scaffold160|size338555
Sfix_Stridac_01508	Affx-501394542	1	1		1	1	0.8	AX-197984972			Apalm- 2clusters	AX-197984972	PolyHighResolution						scaffold172|size330425
Sfix_Stridac_01509	Affx-501394543	1	1	1	1	1	1	AX-197984974			Apalm- 2clusters	AX-197984974	PolyHighResolution						scaffold175|size329615
Sfix_Stridac_01513	Affx-501394547	1	1	1	1	1	1	AX-197984980			Apalm- 2clusters	AX-197984980	PolyHighResolution						scaffold182|size326732
Sfix_Stridac_01518	Affx-501394552	1	1	1	1	1	1	AX-197984988			Apalm- 2clusters	AX-197984988	PolyHighResolution						scaffold191|size322148
Sfix_Stridac_01520	Affx-501394554	1	1	1	1	1	1	AX-197984991			Apalm- 2clusters	AX-197984991	PolyHighResolution						scaffold192|size321977
Sfix_Stridac_01526	Affx-501394560	1	1	1	1	1	1	AX-197985003			Apalm- 2clusters	AX-197985003	PolyHighResolution						scaffold218|size307420
Sfix_Stridac_01529	Affx-501394563	1	1	1	1	1	1	AX-197985009			Apalm- 2clusters	AX-197985009	PolyHighResolution						scaffold223|size416144
Sfix_Stridac_01530	Affx-501394564	1	1			1	0.6	AX-197985011			Apalm- 2clusters	AX-197985011	PolyHighResolution						scaffold226|size304803
Sfix_Stridac_01531	Affx-501394565	1	1	1	1	1	1	AX-197985013			Apalm- 2clusters	AX-197985013	PolyHighResolution						scaffold227|size304683
Sfix_Stridac_01533	Affx-501394567	1	1	1	1	1	1	AX-197985017			Apalm- 2clusters	AX-197985017	PolyHighResolution						scaffold234|size451760
Sfix_Stridac_01538	Affx-501394572	1	1	1	1	1	1	AX-197985026			Apalm- 2clusters	AX-197985026	PolyHighResolution						scaffold248|size294978
Sfix_Stridac_01546	Affx-501394580	1	1	1	1	1	1	AX-197985037				AX-197985037	PolyHighResolution						scaffold292|size281218
Sfix_Stridac_01549	Affx-501394583	1	1	1	1	1	1	AX-197985043			Apalm- 2clusters	AX-197985043	PolyHighResolution						scaffold301|size279146
Sfix_Stridac_01552	Affx-501394586	1	1	1	1	1	1	AX-197985048			Apalm- 2clusters	AX-197985048	PolyHighResolution						scaffold307|size276609
Sfix_Stridac_01558	Affx-501394592	1	1	1	1	1	1	AX-197985057			Apalm- 2clusters	AX-197985057	PolyHighResolution						scaffold326|size273847
Sfix_Stridac_01561	Affx-501394595	1	1	1	1	1	1	AX-197985063			Apalm- 2clusters	AX-197985063	PolyHighResolution						scaffold339|size270583
Sfix_Stridac_01569	Affx-501394603	1	1	1	1	1	1	AX-197985076			Apalm- 2clusters	AX-197985076	PolyHighResolution						scaffold350|size268738
Sfix_Stridac_01571	Affx-501394605	1	1	1	1	1	1	AX-197985080			Apalm- 2clusters	AX-197985080	PolyHighResolution						scaffold351|size330255
Sfix_Stridac_01574	Affx-501394608	1	1	1	1	1	1	AX-197985085			Apalm- 2clusters	AX-197985085	PolyHighResolution						scaffold361|size266198
Sfix_Stridac_01575	Affx-501394609	1	1	1	1	1	1	AX-197985087			Apalm- 2clusters	AX-197985087	PolyHighResolution						scaffold368|size265874
Sfix_Stridac_01576	Affx-501394610	1	1	1	1	1	1	AX-197985088			Apalm- 2clusters	AX-197985088	PolyHighResolution						scaffold371|size265654
Sfix_Stridac_01577	Affx-501394611	1	1	1	1	1	1	AX-197985090			Apalm- 2clusters	AX-197985090	PolyHighResolution						scaffold372|size265404
Sfix_Stridac_01578	Affx-501394612	1	1	1	1	1	1	AX-197985092			Apalm- 2clusters	AX-197985092	PolyHighResolution						scaffold374|size264911
Sfix_Stridac_01588	Affx-501394622	1	1	1	1	1	1	AX-197985108			Apalm- 2clusters	AX-197985108	PolyHighResolution						scaffold400|size259913
Sfix_Stridac_01593	Affx-501394627	1	1		1	1	0.8	AX-197985119			Apalm- 2clusters	AX-197985119	PolyHighResolution						scaffold421|size255243
Sfix_Stridac_01596	Affx-501394630	1	1	1	1	1	1	AX-197985125			Apalm- 2clusters	AX-197985125	PolyHighResolution						scaffold428|size253633
Sfix_Stridac_01604	Affx-501394638	1	1	1	1	1	1	AX-197985140			Apalm- 2clusters	AX-197985140	PolyHighResolution						scaffold450|size251169
Sfix_Stridac_01607	Affx-501394641	1	1	1	1	1	1	AX-197985147			Apalm- 2clusters	AX-197985147	PolyHighResolution						scaffold460|size249430
Sfix_Stridac_01615	Affx-501394649	1	1	1	1	1	1	AX-197985158			Apalm- 2clusters	AX-197985158	PolyHighResolution						scaffold494|size243798
Sfix_Stridac_01620	Affx-501394654	1	1	1	1	1	1	AX-197985164			Apalm- 2clusters	AX-197985164	PolyHighResolution						scaffold504|size242952
Sfix_Stridac_01625	Affx-501394659	1	1	1	1	1	1	AX-197985172			Apalm- 2clusters	AX-197985172	PolyHighResolution						scaffold513|size240735
Sfix_Stridac_01628	Affx-501394662	1	1	1	1	1	1	AX-197985178			Apalm- 2clusters	AX-197985178	PolyHighResolution						scaffold527|size238922
Sfix_Stridac_01653	Affx-501394687	1	1	1	1	1	1	AX-197985222			Apalm- 2clusters	AX-197985222	PolyHighResolution						scaffold618|size225426
Sfix_Stridac_01658	Affx-501394692	1	1	1	1	1	1	AX-197985227			Apalm- 2clusters	AX-197985227	PolyHighResolution						scaffold633|size225002
Sfix_Stridac_01659	Affx-501394693	1	1	1	1	1	1	AX-197985229			Apalm- 2clusters	AX-197985229	PolyHighResolution						scaffold635|size224203
Sfix_Stridac_01661	Affx-501394695	1	1	1	1	1	1	AX-197985231			Apalm- 2clusters	AX-197985231	PolyHighResolution						scaffold637|size223262
Sfix_Stridac_01672	Affx-501394706	1	1	1	1	1	1	AX-197985251			Apalm- 2clusters	AX-197985251	PolyHighResolution						scaffold692|size215955
Sfix_Stridac_01678	Affx-501394712	1	1	1	1	1	1	AX-197985260			Apalm- 2clusters	AX-197985260	PolyHighResolution						scaffold727|size210853
Sfix_Stridac_01680	Affx-501394714	1	1	1	1	1	1	AX-197985263			Apalm- 2clusters	AX-197985263	PolyHighResolution						scaffold734|size210293
Sfix_Stridac_01684	Affx-501394718	1	1	1	1	1	1	AX-197985267			Apalm- 2clusters	AX-197985267	PolyHighResolution						scaffold760|size206255
Sfix_Stridac_01685	Affx-501394719	1	1	1	1	1	1	AX-197985269			Apalm- 2clusters	AX-197985269	PolyHighResolution						scaffold762|size206064
Sfix_Stridac_01688	Affx-501394722	1	1	1	1	1	1	AX-197985274			Apalm- 2clusters	AX-197985274	PolyHighResolution						scaffold779|size203003
Sfix_Stridac_01691	Affx-501394725	1	1	1	1	1	1	AX-197985279			Apalm- 2clusters	AX-197985279	PolyHighResolution						scaffold796|size201020
Sfix_Stridac_01698	Affx-501394732	1	1	1	1		0.8	AX-197985289			Apalm- 2clusters	AX-197985289	PolyHighResolution						scaffold811|size200239
Sfix_Stridac_01710	Affx-501394744	1	1	1	1	1	1	AX-197985304			Apalm- 2clusters	AX-197985304	PolyHighResolution						scaffold854|size196860	gb|LSRX01000009.1|
Sfix_Stridac_01711	Affx-501394745	1	1	1	1	1	1	AX-197985306			Apalm- 2clusters	AX-197985306	PolyHighResolution						scaffold857|size196584
Sfix_Stridac_01716	Affx-501394750	1	1	1	1	1	1	AX-197985313			Apalm- 2clusters	AX-197985313	PolyHighResolution						scaffold882|size194455
Sfix_Stridac_01719	Affx-501394753	1	1	1	1	1	1	AX-197985317			Apalm- 2clusters	AX-197985317	PolyHighResolution						scaffold918|size190953
Sfix_Stridac_01724	Affx-501394758	1	1	1	1	1	1	AX-197985323			Apalm- 2clusters	AX-197985323	PolyHighResolution						scaffold935|size189852
Sfix_Stridac_01725	Affx-501394759	1	1	1	1	1	1	AX-197985325			Apalm- 2clusters	AX-197985325	PolyHighResolution						scaffold938|size189652	gb|LSRX01000738.1|
Sfix_Stridac_01726	Affx-501394760	1	1	1	1		0.8	AX-197985327			Apalm- 2clusters	AX-197985327	PolyHighResolution						scaffold941|size189232
Sfix_Stridac_01728	Affx-501394762	1	1	1	1	1	1	AX-197985331			Apalm- 2clusters	AX-197985331	PolyHighResolution						scaffold955|size188583
Sfix_Stridac_01736	Affx-501394770	1	1	1	1	1	1	AX-197985347			Apalm- 2clusters	AX-197985347	PolyHighResolution						scaffold1008|size182772
Sfix_Stridac_01739	Affx-501394773	1	1	1	1	1	1	AX-197985353			Apalm- 2clusters	AX-197985353	PolyHighResolution						scaffold1020|size182149
Sfix_Stridac_01740	Affx-501394774	1	1	1	1	1	1	AX-197985355			Apalm- 2clusters	AX-197985355	PolyHighResolution						scaffold1030|size181082
Sfix_Stridac_01745	Affx-501394779	1	1	1	1	1	1	AX-197985361			Apalm- 2clusters	AX-197985361	PolyHighResolution						scaffold1050|size179263
Sfix_Stridac_01755	Affx-501394789	1	1			1	0.6	AX-197985377			Apalm- 2clusters	AX-197985377	PolyHighResolution						scaffold1098|size175511
Sfix_Stridac_01767	Affx-501394801	1	1	1	1		0.8	AX-197985395			Apalm- 2clusters	AX-197985395	PolyHighResolution						scaffold1143|size170707
Sfix_Stridac_01770	Affx-501394804	1	1	1	1	1	1	AX-197985400			Apalm- 2clusters	AX-197985400	PolyHighResolution						scaffold1147|size170384
Sfix_Stridac_01773	Affx-501394807	1	1	1	1	1	1	AX-197985406			Apalm- 2clusters	AX-197985406	PolyHighResolution						scaffold1165|size168236
Sfix_Stridac_01781	Affx-501394815	1	1	1	1	1	1	AX-197985418			Apalm- 2clusters	AX-197985418	PolyHighResolution						scaffold1215|size165548
Sfix_Stridac_01787	Affx-501394821	1	1	1	1	1	1	AX-197985428			Apalm- 2clusters	AX-197985428	PolyHighResolution						scaffold1237|size164134
Sfix_Stridac_01796	Affx-501394830	1	1	1	1	1	1	AX-197985443			Apalm- 2clusters	AX-197985443	PolyHighResolution						scaffold1286|size161409
Sfix_Stridac_01799	Affx-501394833	1	1	1		1	0.8	AX-197985448			Apalm- 2clusters	AX-197985448	PolyHighResolution						scaffold1298|size160719
Sfix_Stridac_01806	Affx-501394840	1	1	1	1	1	1	AX-197985460			Apalm- 2clusters	AX-197985460	PolyHighResolution						scaffold1345|size157494
Sfix_Stridac_01808	Affx-501394842	1	1	1	1	1	1	AX-197985464			Apalm- 2clusters	AX-197985464	PolyHighResolution						scaffold1399|size154014
Sfix_Stridac_01809	Affx-501394843	1	1	1	1	1	1	AX-197985465			Apalm- 2clusters	AX-197985465	PolyHighResolution						scaffold1408|size153335	gb|LSRX01001213.1|
Sfix_Stridac_01820	Affx-501394854	1	1	1	1	1	1	AX-197985481			Apalm- 2clusters	AX-197985481	PolyHighResolution						scaffold1453|size150478
Sfix_Stridac_01825	Affx-501394859	1	1	1	1	1	1	AX-197985488			Apalm- 2clusters	AX-197985488	PolyHighResolution						scaffold1487|size148327
Sfix_Stridac_01827	Affx-501394861	1	1	1	1	1	1	AX-197985491			Apalm- 2clusters	AX-197985491	PolyHighResolution						scaffold1509|size147246
Sfix_Stridac_01828	Affx-501394862	1	1	1	1	1	1	AX-197985493			Apalm- 2clusters	AX-197985493	PolyHighResolution						scaffold1512|size147199
Sfix_Stridac_01829	Affx-501394863	1	1	1	1	1	1	AX-197985494			Apalm- 2clusters	AX-197985494	PolyHighResolution						scaffold1515|size146970
Sfix_Stridac_01831	Affx-501394865	1	1	1	1	1	1	AX-197985497			Apalm- 2clusters	AX-197985497	PolyHighResolution						scaffold1537|size145652
Sfix_Stridac_01837	Affx-501394871	1	1	1	1	1	1	AX-197985506			Apalm- 2clusters	AX-197985506	PolyHighResolution						scaffold1568|size143673
Sfix_Stridac_01840	Affx-501394874	1	1	1	1	1	1	AX-197985509			Apalm- 2clusters	AX-197985509	PolyHighResolution						scaffold1585|size142829
Sfix_Stridac_01841	Affx-501394875	1	1	1	1	1	1	AX-197985510			Apalm- 2clusters	AX-197985510	PolyHighResolution						scaffold1586|size142820
Sfix_Stridac_01854	Affx-501394888	1	1	1	1	1	1	AX-197985530			Apalm- 2clusters	AX-197985530	PolyHighResolution						scaffold1664|size138832
Sfix_Stridac_01856	Affx-501394890	1	1			1	0.6	AX-197985533			Apalm- 2clusters	AX-197985533	PolyHighResolution						scaffold1681|size137790	gb|LSRX01001094.1|
Sfix_Stridac_01860	Affx-501394894	1	1	1	1	1	1	AX-197985538			Apalm- 2clusters	AX-197985538	PolyHighResolution						scaffold1697|size136734
Sfix_Stridac_01862	Affx-501394896	1	1	1	1	1	1	AX-197985541			Apalm- 2clusters	AX-197985541	PolyHighResolution						scaffold1707|size136268
Sfix_Stridac_01864	Affx-501394898	1	1	1	1	1	1	AX-197985544			Apalm- 2clusters	AX-197985544	PolyHighResolution						scaffold1722|size135609
Sfix_Stridac_01868	Affx-501394902	1	1	1	1	1	1	AX-197985549			Apalm- 2clusters	AX-197985549	PolyHighResolution						scaffold1768|size133285	gb|LSRX01000863.1|
Sfix_Stridac_01871	Affx-501394905	1	1		1	1	0.8	AX-197985553			Apalm- 2clusters	AX-197985553	PolyHighResolution						scaffold1781|size132524
Sfix_Stridac_01873	Affx-501394907	1	1	1	1	1	1	AX-197985557			Apalm- 2clusters	AX-197985557	PolyHighResolution						scaffold1799|size131986
Sfix_Stridac_01878	Affx-501394912	1	1	1	1	1	1	AX-197985563			Apalm- 2clusters	AX-197985563	PolyHighResolution						scaffold1816|size131193
Sfix_Stridac_01883	Affx-501394917	1	1	1	1	1	1	AX-197985570			Apalm- 2clusters	AX-197985570	PolyHighResolution						scaffold1859|size129391
Sfix_Stridac_01884	Affx-501394918	1	1	1	1	1	1	AX-197985571			Apalm- 2clusters	AX-197985571	PolyHighResolution						scaffold1865|size128972
Sfix_Stridac_01888	Affx-501394922	1	1	1	1	1	1	AX-197985577			Apalm- 2clusters	AX-197985577	PolyHighResolution						scaffold1912|size127278
Sfix_Stridac_01891	Affx-501394925	1	1	1	1	1	1	AX-197985582			Apalm- 2clusters	AX-197985582	PolyHighResolution						scaffold1925|size126804
Sfix_Stridac_01899	Affx-501394933	1	1	1	1	1	1	AX-197985594			Apalm- 2clusters	AX-197985594	PolyHighResolution						scaffold1999|size123459
Sfix_Stridac_01905	Affx-501394939	1	1	1	1	1	1	AX-197985604			Apalm- 2clusters	AX-197985604	PolyHighResolution						scaffold2034|size121987
Sfix_Stridac_01906	Affx-501394940	1	1	1	1	1	1	AX-197985607			Apalm- 2clusters	AX-197985607	PolyHighResolution						scaffold2034|size121987
Sfix_Stridac_01910	Affx-501394944	1	1	1	1	1	1	AX-197985612			Apalm- 2clusters	AX-197985612	PolyHighResolution						scaffold2052|size121346
Sfix_Stridac_01911	Affx-501394945	1	1	1	1	1	1	AX-197985613			Apalm- 2clusters	AX-197985613	PolyHighResolution						scaffold2062|size120921
Sfix_Stridac_01912	Affx-501394946	1	1	1	1	1	1	AX-197985615			Apalm- 2clusters	AX-197985615	PolyHighResolution						scaffold2067|size120704
Sfix_Stridac_01914	Affx-501394948	1	1	1	1	1	1	AX-197985619			Apalm- 2clusters	AX-197985619	PolyHighResolution						scaffold2078|size120244
Sfix_Stridac_01923	Affx-501394957	1	1	1	1	1	1	AX-197985634			Apalm- 2clusters	AX-197985634	PolyHighResolution						scaffold2159|size116390
Sfix_Stridac_01933	Affx-501394967	1	1	1	1	1	1	AX-197985651			Apalm- 2clusters	AX-197985651	PolyHighResolution						scaffold2231|size113211
Sfix_Stridac_01944	Affx-501394978	1	1	1	1	1	1	AX-197985668			Apalm- 2clusters	AX-197985668	PolyHighResolution						scaffold2339|size108976
Sfix_Stridac_01947	Affx-501394981	1	1	1	1	1	1	AX-197985673			Apalm- 2clusters	AX-197985673	PolyHighResolution						scaffold2350|size108541
Sfix_Stridac_01953	Affx-501394987	1	1	1	1	1	1	AX-197985680			Apalm- 2clusters	AX-197985680	PolyHighResolution						scaffold2374|size107905
Sfix_Stridac_01954	Affx-501394988	1	1	1	1	1	1	AX-197985682			Apalm- 2clusters	AX-197985682	PolyHighResolution						scaffold2385|size107503
Sfix_Stridac_01958	Affx-501394992	1	1	1	1	1	1	AX-197985687			Apalm- 2clusters	AX-197985687	PolyHighResolution						scaffold2425|size106446
Sfix_Stridac_01959	Affx-501394993	1	1	1	1	1	1	AX-197985688			Apalm- 2clusters	AX-197985688	PolyHighResolution						scaffold2425|size106446
Sfix_Stridac_01961	Affx-501394995	1	1	1	1	1	1	AX-197985691			Apalm- 2clusters	AX-197985691	PolyHighResolution						scaffold2436|size105984
Sfix_Stridac_01963	Affx-501394997	1	1	1	1	1	1	AX-197985694			Apalm- 2clusters	AX-197985694	PolyHighResolution						scaffold2470|size104874
Sfix_Stridac_01966	Affx-501395000	1	1	1	1	1	1	AX-197985699			Apalm- 2clusters	AX-197985699	PolyHighResolution						scaffold2483|size116048
Sfix_Stridac_01971	Affx-501395005	1	1	1	1	1	1	AX-197985708			Apalm- 2clusters	AX-197985708	PolyHighResolution						scaffold2524|size103284	gb|LSRX01001267.1|
Sfix_Stridac_01975	Affx-501395009	1	1	1	1		0.8	AX-197985715			Apalm- 2clusters	AX-197985715	PolyHighResolution						scaffold2533|size103144
Sfix_Stridac_01976	Affx-501395010	1	1	1	1	1	1	AX-197985717			Apalm- 2clusters	AX-197985717	PolyHighResolution						scaffold2538|size103095
Sfix_Stridac_01978	Affx-501395012	1	1		1	1	0.8	AX-197985721			Apalm- 2clusters	AX-197985721	PolyHighResolution						scaffold2542|size102724
Sfix_Stridac_01980	Affx-501395014	1	1	1	1	1	1	AX-197985725			Apalm- 2clusters	AX-197985725	PolyHighResolution						scaffold2550|size102315
Sfix_Stridac_01981	Affx-501395015	1	1			1	0.6	AX-197985727			Apalm- 2clusters	AX-197985727	PolyHighResolution						scaffold2551|size102307
Sfix_Stridac_01988	Affx-501395022	1	1	1	1	1	1	AX-197985738			Apalm- 2clusters	AX-197985738	PolyHighResolution						scaffold2641|size99606
Sfix_Stridac_01991	Affx-501395025	1	1	1	1	1	1	AX-197985744			Apalm- 2clusters	AX-197985744	PolyHighResolution						scaffold2665|size98806
Sfix_Stridac_01992	Affx-501395026	1	1	1	1	1	1	AX-197985746			Apalm- 2clusters	AX-197985746	PolyHighResolution						scaffold2670|size128301
Sfix_Stridac_01996	Affx-501395030	1	1	1	1	1	1	AX-197985754			Apalm- 2clusters	AX-197985754	PolyHighResolution						scaffold2699|size97639
Sfix_Stridac_01998	Affx-501395032	1	1	1	1	1	1	AX-197985757			Apalm- 2clusters	AX-197985757	PolyHighResolution						scaffold2703|size97573
Sfix_Stridac_01999	Affx-501395033	1	1	1	1	1	1	AX-197985759			Apalm- 2clusters	AX-197985759	PolyHighResolution						scaffold2704|size97552
Sfix_Stridac_02000	Affx-501395034	1	1	1	1	1	1	AX-197985760			Apalm- 2clusters	AX-197985760	PolyHighResolution						scaffold2711|size97284
Sfix_Stridac_02002	Affx-501395036	1	1	1	1	1	1	AX-197985764			Apalm- 2clusters	AX-197985764	PolyHighResolution						scaffold2732|size96778
Sfix_Stridac_02008	Affx-501395042	1	1		1	1	0.8	AX-197985773			Apalm- 2clusters	AX-197985773	PolyHighResolution						scaffold2830|size94183
Sfix_Stridac_02010	Affx-501395044	1	1	1	1	1	1	AX-197985777			Apalm- 2clusters	AX-197985777	PolyHighResolution						scaffold2858|size93389	gb|LSRX01000326.1|
Sfix_Stridac_02011	Affx-501395045	1	1	1	1	1	1	AX-197985778			Apalm- 2clusters	AX-197985778	PolyHighResolution						scaffold2861|size93369
Sfix_Stridac_02014	Affx-501395048	1	1	1	1	1	1	AX-197985782			Apalm- 2clusters	AX-197985782	PolyHighResolution						scaffold2876|size95167
Sfix_Stridac_02018	Affx-501395052	1	1	1	1	1	1	AX-197985789			Apalm- 2clusters	AX-197985789	PolyHighResolution						scaffold2914|size91886
Sfix_Stridac_02027	Affx-501395061	1	1	1	1	1	1	AX-197985803			Apalm- 2clusters	AX-197985803	PolyHighResolution						scaffold2964|size110457
Sfix_Stridac_02029	Affx-501395063	1	1	1	1	1	1	AX-197985805			Apalm- 2clusters	AX-197985805	PolyHighResolution						scaffold2996|size89419
Sfix_Stridac_02033	Affx-501395067	1	1	1	1	1	1	AX-197985811			Apalm- 2clusters	AX-197985811	PolyHighResolution						scaffold3026|size88757
Sfix_Stridac_02036	Affx-501395070	1	1	1	1	1	1	AX-197985815			Apalm- 2clusters	AX-197985815	PolyHighResolution						scaffold3058|size87816
Sfix_Stridac_02038	Affx-501395072	1	1	1	1	1	1	AX-197985819			Apalm- 2clusters	AX-197985819	PolyHighResolution						scaffold3081|size87139
Sfix_Stridac_02041	Affx-501395075	1	1	1	1	1	1	AX-197985823			Apalm- 2clusters	AX-197985823	PolyHighResolution						scaffold3104|size88723
Sfix_Stridac_02044	Affx-501395078	1	1	1	1	1	1	AX-197985828			Apalm- 2clusters	AX-197985828	PolyHighResolution						scaffold3171|size84911
Sfix_Stridac_02048	Affx-501395082	1	1	1	1	1	1	AX-197985835			Apalm- 2clusters	AX-197985835	PolyHighResolution						scaffold3201|size84213
Sfix_Stridac_02054	Affx-501395088	1	1	1	1	1	1	AX-197985845			Apalm- 2clusters	AX-197985845	PolyHighResolution						scaffold3246|size83153
Sfix_Stridac_02066	Affx-501395100	1	1	1	1	1	1	AX-197985864			Apalm- 2clusters	AX-197985864	PolyHighResolution						scaffold3387|size80064
Sfix_Stridac_02069	Affx-501395103	1	1	1	1	1	1	AX-197985868			Apalm- 2clusters	AX-197985868	PolyHighResolution						scaffold3449|size78518
Sfix_Stridac_02080	Affx-501395114	1	1	1	1	1	1	AX-197985886			Apalm- 2clusters	AX-197985886	PolyHighResolution						scaffold3622|size74577
Sfix_Stridac_02081	Affx-501395115	1	1		1	1	0.8	AX-197985888			Apalm- 2clusters	AX-197985888	PolyHighResolution						scaffold3639|size74143
Sfix_Stridac_02083	Affx-501395117	1	1	1	1	1	1	AX-197985892			Apalm- 2clusters	AX-197985892	PolyHighResolution						scaffold3725|size71917
Sfix_Stridac_02087	Affx-501395121	1	1	1	1	1	1	AX-197985899			Apalm- 2clusters	AX-197985899	PolyHighResolution						scaffold3742|size71565
Sfix_Stridac_02088	Affx-501395122	1	1	1	1	1	1	AX-197985900			Apalm- 2clusters	AX-197985900	PolyHighResolution						scaffold3806|size69996
Sfix_Stridac_02089	Affx-501395123	1	1		1	1	0.8	AX-197985902			Apalm- 2clusters	AX-197985902	PolyHighResolution						scaffold3813|size69922
Sfix_Stridac_02091	Affx-501395125	1	1	1	1	1	1	AX-197985904			Apalm- 2clusters	AX-197985904	PolyHighResolution						scaffold3861|size68919
Sfix_Stridac_02092	Affx-501395126	1	1	1	1	1	1	AX-197985906			Apalm- 2clusters	AX-197985906	PolyHighResolution						scaffold3903|size68167
Sfix_Stridac_02096	Affx-501395130	1	1	1	1	1	1	AX-197985913			Apalm- 2clusters	AX-197985913	PolyHighResolution						scaffold3955|size67030
Sfix_Stridac_02111	Affx-501395145	1	1	1	1	1	1	AX-197985936			Apalm- 2clusters	AX-197985936	PolyHighResolution						scaffold4136|size63468
Sfix_Stridac_02118	Affx-501395152	1	1	1	1	1	1	AX-197985946			Apalm- 2clusters	AX-197985946	PolyHighResolution						scaffold4226|size61839
Sfix_Stridac_02130	Affx-501395164	1	1	1	1	1	1	AX-197985967			Apalm- 2clusters	AX-197985967	PolyHighResolution						scaffold4447|size58073
Sfix_Stridac_02145	Affx-501395179	1	1	1	1	1	1	AX-197985994			Apalm- 2clusters	AX-197985994	PolyHighResolution						scaffold4667|size54572
Sfix_Stridac_02147	Affx-501395181	1	1	1	1	1	1	AX-197985998			Apalm- 2clusters	AX-197985998	PolyHighResolution						scaffold4709|size54032
Sfix_Stridac_02160	Affx-501395194	1	1	1	1	1	1	AX-197986020			Apalm- 2clusters	AX-197986020	PolyHighResolution						scaffold4847|size54859
Sfix_Stridac_02169	Affx-501395203	1	1	1	1	1	1	AX-197986036			Apalm- 2clusters	AX-197986036	PolyHighResolution						scaffold5055|size48535
Sfix_Stridac_02178	Affx-501395212	1	1	1	1	1	1	AX-197986052			Apalm- 2clusters	AX-197986052	PolyHighResolution						scaffold5292|size45167
Sfix_Stridac_02180	Affx-501395214	1	1	1	1	1	1	AX-197986056			Apalm- 2clusters	AX-197986056	PolyHighResolution						scaffold5309|size44938
Sfix_Stridac_02191	Affx-501395225	1	1	1	1	1	1	AX-197986077			Apalm- 2clusters	AX-197986077	PolyHighResolution						scaffold5667|size39827
Sfix_Stridac_02192	Affx-501395226	1	1	1	1	1	1	AX-197986079			Apalm- 2clusters	AX-197986079	PolyHighResolution						scaffold5670|size39781
Sfix_Stridac_02194	Affx-501395228	1	1		1	1	0.8	AX-197986083			Apalm- 2clusters	AX-197986083	PolyHighResolution						scaffold5751|size38644
Sfix_Stridac_02196	Affx-501395230	1	1	1	1	1	1	AX-197986086			Apalm- 2clusters	AX-197986086	PolyHighResolution						scaffold5845|size39429
Sfix_Stridac_02202	Affx-501395236	1	1	1	1	1	1	AX-197986097			Apalm- 2clusters	AX-197986097	PolyHighResolution						scaffold5994|size35928
Sfix_Stridac_02203	Affx-501395237	1	1	1	1	1	1	AX-197986098			Apalm- 2clusters	AX-197986098	PolyHighResolution						scaffold6006|size35772
Sfix_Stridac_02204	Affx-501395238	1	1	1	1	1	1	AX-197986100			Apalm- 2clusters	AX-197986100	PolyHighResolution						scaffold6010|size35709
Sfix_Stridac_02212	Affx-501395246	1	1	1	1	1	1	AX-197986114			Apalm- 2clusters	AX-197986114	PolyHighResolution						scaffold6181|size33822
Sfix_Stridac_02215	Affx-501395249	1	1	1	1	1	1	AX-197986119			Apalm- 2clusters	AX-197986119	PolyHighResolution						scaffold6343|size32061
Sfix_Stridac_02229	Affx-501395263	1	1	1	1	1	1	AX-197986142			Apalm- 2clusters	AX-197986142	PolyHighResolution						scaffold6675|size28391
Sfix_Stridac_02231	Affx-501395265	1	1	1	1	1	1	AX-197986146			Apalm- 2clusters	AX-197986146	PolyHighResolution						scaffold6795|size27264
Sfix_Stridac_02236	Affx-501395270	1	1	1	1	1	1	AX-197986153			Apalm- 2clusters	AX-197986153	PolyHighResolution						scaffold6912|size29020
Sfix_Stridac_02242	Affx-501395276	1	1	1	1	1	1	AX-197986164			Apalm- 2clusters	AX-197986164	PolyHighResolution						scaffold7171|size23562
Sfix_Stridac_02244	Affx-501395278	1	1	1	1	1	1	AX-197986166			Apalm- 2clusters	AX-197986166	PolyHighResolution						scaffold7387|size21769
Sfix_Stridac_02247	Affx-501395281	1	1	1	1	1	1	AX-197986170			Apalm- 2clusters	AX-197986170	PolyHighResolution						scaffold7568|size20327
Sfix_Stridac_02250	Affx-501395284	1	1	1	1	1	1	AX-197986174			Apalm- 2clusters	AX-197986174	PolyHighResolution						scaffold7615|size20055
Sfix_Stridac_02255	Affx-501395289	1	1	1	1	1	1	AX-197986183			Apalm- 2clusters	AX-197986183	PolyHighResolution						scaffold8059|size16711
Sfix_Stridac_02256	Affx-501395290	1	1	1	1	1	1	AX-197986185			Apalm- 2clusters	AX-197986185	PolyHighResolution						scaffold8109|size16351
Sfix_Stridac_02260	Affx-501395294	1	1	1	1	1	1	AX-197986192			Apalm- 2clusters	AX-197986192	PolyHighResolution						scaffold9057|size11047
Sfix_Stridac_02266	Affx-501395300	1	1	1	1	1	1	AX-197986203			Apalm- 2clusters	AX-197986203	PolyHighResolution						scaffold10225|size6899
Spop_Sfitti_0013	Affx-501395542	1	1	1	1	1	1	AX-197986598				AX-197986598	PolyHighResolution
Spop_Sfitti_0023	Affx-501395552	1	1	1	1	1	1	AX-197986614				AX-197986614	PolyHighResolution
Spop_Sfitti_0029	Affx-501395558	1	1	1	1	1	1	AX-197986622				AX-197986622	PolyHighResolution
Spop_Sfitti_0031	Affx-501395560			1	1	1	0.6	AX-197986626				AX-197986626	PolyHighResolution
Spop_Sfitti_0036	Affx-501395565	1	1	1			0.6	AX-197986634				AX-197986634	PolyHighResolution
Spop_Sfitti_0038	Affx-501395567	1	1	1	1	1	1	AX-197986637				AX-197986637	PolyHighResolution
Spop_Sfitti_0040	Affx-501395569		1	1	1	1	0.8	AX-197986640				AX-197986640	PolyHighResolution
Spop_Sfitti_0044	Affx-501395573	1	1	1	1	1	1	AX-197986647				AX-197986647	PolyHighResolution
Spop_Sfitti_0054	Affx-501395583	1	1		1	1	0.8	AX-197986662				AX-197986662	PolyHighResolution						scaffold6007|size35755
Spop_Sfitti_0062	Affx-501395591	1	1	1	1	1	1	AX-197986674				AX-197986674	PolyHighResolution
Spop_Sfitti_0073	Affx-501395602				1	1	0.4	AX-197986689				AX-197986689	PolyHighResolution
Spop_Sfitti_0078	Affx-501395607	1	1	1	1	1	1	AX-197986698				AX-197986698	PolyHighResolution
Spop_Sfitti_0080	Affx-501395609	1	1	1	1	1	1	AX-197986702				AX-197986702	PolyHighResolution
Spop_Sfitti_0136	Affx-501395662	1	1	1		1	0.8	AX-197986785				AX-197986785	CallRateBelowThreshold						scaffold10843|size5451
Spop_Sfitti_0137	Affx-501395663	1	1	1	1	1	1	AX-197986786				AX-197986786	PolyHighResolution
Spop_Sfitti_0148	Affx-501395674	1	1	1	1	1	1	AX-197986803			Apalm- 2clusters	AX-197986803	PolyHighResolution
Sfix_Stridac_00007	Affx-501365400	1	1	1	1	1	1	AX-198034427				AX-198034427	PolyHighResolution						scaffold10|size552251
Sfix_Stridac_00032	Affx-501393066	1	1	1		1	0.8	AX-198079645				AX-198079645	PolyHighResolution						scaffold40|size460421
Sfix_Stridac_00210	Affx-501393244	1	1	1	1	1	1	AX-198079977				AX-198079977	PolyHighResolution						scaffold370|size265674
Sfix_Stridac_00226	Affx-501393260	1	1	1	1	1	1	AX-198080000				AX-198080000	PolyHighResolution						scaffold400|size259913
Sfix_Stridac_00245	Affx-501393279	1	1	1	1	1	1	AX-198080027				AX-198080027	PolyHighResolution						scaffold450|size251169
Sfix_Stridac_00249	Affx-501393283	1	1		1	1	0.8	AX-198080033				AX-198080033	PolyHighResolution						scaffold466|size248452
Sfix_Stridac_00267	Affx-501393301	1	1	1	1	1	1	AX-198080062				AX-198080062	PolyHighResolution						scaffold491|size244608
Sfix_Stridac_00271	Affx-501393305	1	1				0.4	AX-198080067				AX-198080067	PolyHighResolution						scaffold492|size243858
Sfix_Stridac_00371	Affx-501393405	1	1	1	1	1	1	AX-198080221				AX-198080221	PolyHighResolution						scaffold728|size210793
Sfix_Stridac_00380	Affx-501393414	1	1	1	1	1	1	AX-198080235				AX-198080235	PolyHighResolution						scaffold747|size208259
Sfix_Stridac_00392	Affx-501393426		1	1	1	1	0.8	AX-198080257				AX-198080257	PolyHighResolution						scaffold782|size202252
Sfix_Stridac_00441	Affx-501393475	1	1	1	1	1	1	AX-198080333				AX-198080333	PolyHighResolution						scaffold948|size210940
Sfix_Stridac_00449	Affx-501393483	1	1	1	1	1	1	AX-198080346				AX-198080346	PolyHighResolution						scaffold988|size184806
Sfix_Stridac_00506	Affx-501393540	1	1	1	1	1	1	AX-198080435				AX-198080435	PolyHighResolution						scaffold1120|size173353
Sfix_Stridac_00513	Affx-501393547	1	1	1	1	1	1	AX-198080447				AX-198080447	PolyHighResolution						scaffold1138|size171120
Sfix_Stridac_00548	Affx-501393582	1	1	1	1	1	1	AX-198080502				AX-198080502	PolyHighResolution						scaffold1230|size164567
Sfix_Stridac_00553	Affx-501393587	1		1	1	1	0.8	AX-198080510				AX-198080510	PolyHighResolution						scaffold1235|size164266
Sfix_Stridac_00574	Affx-501393608	1	1	1	1	1	1	AX-198080549				AX-198080549	PolyHighResolution						scaffold1288|size161325
Sfix_Stridac_00582	Affx-501393616	1	1	1	1	1	1	AX-198080565				AX-198080565	PolyHighResolution						scaffold1321|size159339	gb|LSRX01000654.1|
Sfix_Stridac_00605	Affx-501393639	1	1			1	0.6	AX-198080598				AX-198080598	PolyHighResolution						scaffold1384|size154909
Sfix_Stridac_00606	Affx-501393640	1	1	1	1	1	1	AX-198080600				AX-198080600	PolyHighResolution						scaffold1384|size154909
Sfix_Stridac_00619	Affx-501393653	1	1	1	1	1	1	AX-198080619				AX-198080619	PolyHighResolution						scaffold1435|size151695
Sfix_Stridac_00694	Affx-501393728	1	1	1	1	1	1	AX-198080733				AX-198080733	PolyHighResolution						scaffold1646|size139588
Sfix_Stridac_00723	Affx-501393757	1	1	1	1	1	1	AX-198080778				AX-198080778	PolyHighResolution						scaffold1740|size134456
Sfix_Stridac_00724	Affx-501393758	1	1		1	1	0.8	AX-198080779				AX-198080779	PolyHighResolution						scaffold1741|size134441
Sfix_Stridac_00741	Affx-501393775	1	1	1	1	1	1	AX-198080802				AX-198080802	PolyHighResolution						scaffold1792|size132191
Sfix_Stridac_00744	Affx-501393778	1	1	1	1	1	1	AX-198080808				AX-198080808	PolyHighResolution						scaffold1799|size131986
Sfix_Stridac_00757	Affx-501393791	1	1	1	1	1	1	AX-198080830				AX-198080830	PolyHighResolution						scaffold1865|size128972
Sfix_Stridac_00782	Affx-501393816	1	1	1	1	1	1	AX-198080875				AX-198080875	PolyHighResolution						scaffold2014|size122652
Sfix_Stridac_00855	Affx-501393889	1	1	1	1	1	1	AX-198080990				AX-198080990	PolyHighResolution						scaffold2414|size106922
Sfix_Stridac_00904	Affx-501393938	1	1	1	1	1	1	AX-198081069				AX-198081069	PolyHighResolution						scaffold2634|size99793
Sfix_Stridac_00919	Affx-501393953	1	1	1	1	1	1	AX-198081090				AX-198081090	PolyHighResolution						scaffold2692|size97914
Sfix_Stridac_00960	Affx-501393994	1	1	1	1	1	1	AX-198081157				AX-198081157	PolyHighResolution						scaffold2920|size91665
Sfix_Stridac_00966	Affx-501394000				1	1	0.4	AX-198081165				AX-198081165	PolyHighResolution						scaffold2967|size90530
Sfix_Stridac_00971	Affx-501394005	1	1	1	1	1	1	AX-198081172				AX-198081172	PolyHighResolution						scaffold3023|size88835
Sfix_Stridac_01005	Affx-501394039	1	1	1	1	1	1	AX-198081222				AX-198081222	PolyHighResolution						scaffold3186|size84485
Sfix_Stridac_01084	Affx-501394118	1	1	1	1	1	1	AX-198081342				AX-198081342	PolyHighResolution						scaffold3608|size74886
Sfix_Stridac_01093	Affx-501394127	1	1	1	1	1	1	AX-198081358				AX-198081358	PolyHighResolution						scaffold3655|size73767
Sfix_Stridac_01112	Affx-501394146	1	1	1	1	1	1	AX-198081388				AX-198081388	PolyHighResolution						scaffold3757|size71182
Sfix_Stridac_01113	Affx-501394147	1	1	1	1	1	1	AX-198081389				AX-198081389	PolyHighResolution						scaffold3773|size70634
Sfix_Stridac_01156	Affx-501394190	1	1	1	1	1	1	AX-198081455				AX-198081455	PolyHighResolution						scaffold4056|size64901
Sfix_Stridac_01179	Affx-501394213	1	1	1	1	1	1	AX-198081489				AX-198081489	PolyHighResolution						scaffold4307|size60239	gb|LSRX01001443.1|
Sfix_Stridac_01206	Affx-501394240	1	1	1	1	1	1	AX-198081531				AX-198081531	PolyHighResolution						scaffold4458|size57927
Sfix_Stridac_01214	Affx-501394248		1		1	1	0.6	AX-198081543				AX-198081543	PolyHighResolution						scaffold4545|size56363	gb|LSRX01002154.1|
Sfix_Stridac_01233	Affx-501394267	1	1	1	1	1	1	AX-198081575				AX-198081575	PolyHighResolution						scaffold4697|size54173
Sfix_Stridac_01259	Affx-501394293	1	1	1	1	1	1	AX-198081617				AX-198081617	PolyHighResolution						scaffold4975|size49572
Sfix_Stridac_01273	Affx-501394307	1	1	1	1	1	1	AX-198081639				AX-198081639	PolyHighResolution						scaffold5176|size46543
Sfix_Stridac_01336	Affx-501394370	1	1	1	1	1	1	AX-198081743				AX-198081743	PolyHighResolution						scaffold5870|size37226	gb|LSRX01000503.1|
Sfix_Stridac_01353	Affx-501394387	1	1	1	1	1	1	AX-198081771				AX-198081771	PolyHighResolution						scaffold6266|size32976
Sfix_Stridac_01395	Affx-501394429		1	1	1	1	0.8	AX-198081837				AX-198081837	PolyHighResolution						scaffold7188|size23411
Sfix_Stridac_01402	Affx-501394436	1	1	1	1		0.8	AX-198081849				AX-198081849	PolyHighResolution						scaffold7374|size21908
Sfix_Stridac_01434	Affx-501394468	1	1	1	1	1	1	AX-198081906			Apalm- 2clusters	AX-198081906	PolyHighResolution						scaffold2|size1030051
Sfix_Stridac_01438	Affx-501394472	1	1		1	1	0.8	AX-198081913			Apalm- 2clusters	AX-198081913	PolyHighResolution						scaffold7|size594998
Sfix_Stridac_01445	Affx-501394479	1	1	1	1	1	1	AX-198081924			Apalm- 2clusters	AX-198081924	PolyHighResolution						scaffold22|size499681
Sfix_Stridac_01463	Affx-501394497	1	1	1	1	1	1	AX-198081949			Apalm- 2clusters	AX-198081949	PolyHighResolution						scaffold62|size431852
Sfix_Stridac_01467	Affx-501394501	1	1	1	1	1	1	AX-198081955			Apalm- 2clusters	AX-198081955	PolyHighResolution						scaffold75|size413070
Sfix_Stridac_01469	Affx-501394503	1	1		1	1	0.8	AX-198081958				AX-198081958	PolyHighResolution						scaffold76|size410942
Sfix_Stridac_01470	Affx-501394504	1	1		1	1	0.8	AX-198081960				AX-198081960	PolyHighResolution						scaffold76|size410942
Sfix_Stridac_01480	Affx-501394514	1	1	1	1	1	1	AX-198081975				AX-198081975	PolyHighResolution						scaffold94|size388913
Sfix_Stridac_01481	Affx-501394515	1	1	1	1	1	1	AX-198081977			Apalm- 2clusters	AX-198081977	PolyHighResolution						scaffold95|size384790
Sfix_Stridac_01483	Affx-501394517	1	1	1	1	1	1	AX-198081981			Apalm- 2clusters	AX-198081981	PolyHighResolution						scaffold99|size378496
Sfix_Stridac_01488	Affx-501394522	1	1			1	0.6	AX-198081987			Apalm- 2clusters	AX-198081987	PolyHighResolution						scaffold115|size366441
Sfix_Stridac_01491	Affx-501394525	1	1	1	1	1	1	AX-198081992			Apalm- 2clusters	AX-198081992	PolyHighResolution						scaffold122|size361026
Sfix_Stridac_01507	Affx-501394541	1	1	1	1	1	1	AX-198082018			Apalm- 2clusters	AX-198082018	PolyHighResolution						scaffold171|size330538
Sfix_Stridac_01515	Affx-501394549	1	1	1	1	1	1	AX-198082032			Apalm- 2clusters	AX-198082032	PolyHighResolution						scaffold186|size324321
Sfix_Stridac_01516	Affx-501394550	1	1	1	1	1	1	AX-198082033			Apalm- 2clusters	AX-198082033	PolyHighResolution						scaffold187|size324124
Sfix_Stridac_01525	Affx-501394559	1	1	1	1	1	1	AX-198082047			Apalm- 2clusters	AX-198082047	PolyHighResolution						scaffold213|size312138
Sfix_Stridac_01528	Affx-501394562	1	1	1	1	1	1	AX-198082052			Apalm- 2clusters	AX-198082052	PolyHighResolution						scaffold223|size416144
Sfix_Stridac_01539	Affx-501394573	1	1	1	1	1	1	AX-198082069			Apalm- 2clusters	AX-198082069	PolyHighResolution						scaffold253|size293611
Sfix_Stridac_01540	Affx-501394574	1	1	1	1	1	1	AX-198082071			Apalm- 2clusters	AX-198082071	PolyHighResolution						scaffold271|size287742
Sfix_Stridac_01541	Affx-501394575	1	1	1	1	1	1	AX-198082072			Apalm- 2clusters	AX-198082072	PolyHighResolution						scaffold278|size283834
Sfix_Stridac_01544	Affx-501394578	1	1	1			0.6	AX-198082076				AX-198082076	PolyHighResolution						scaffold286|size282102
Sfix_Stridac_01545	Affx-501394579	1	1	1	1	1	1	AX-198082077				AX-198082077	PolyHighResolution						scaffold289|size281500
Sfix_Stridac_01547	Affx-501394581	1	1	1	1	1	1	AX-198082080				AX-198082080	PolyHighResolution						scaffold294|size280877
Sfix_Stridac_01548	Affx-501394582	1	1	1	1	1	1	AX-198082082				AX-198082082	PolyHighResolution						scaffold296|size279878
Sfix_Stridac_01550	Affx-501394584	1	1			1	0.6	AX-198082085				AX-198082085	PolyHighResolution						scaffold302|size278946	gb|LSRX01000050.1|
Sfix_Stridac_01551	Affx-501394585	1	1	1	1	1	1	AX-198082086				AX-198082086	PolyHighResolution						scaffold305|size277596
Sfix_Stridac_01554	Affx-501394588	1	1	1	1	1	1	AX-198082090				AX-198082090	PolyHighResolution						scaffold315|size274859
Sfix_Stridac_01555	Affx-501394589	1	1	1	1	1	1	AX-198082092				AX-198082092	PolyHighResolution						scaffold321|size274658
Sfix_Stridac_01560	Affx-501394594	1	1	1	1	1	1	AX-198082099				AX-198082099	PolyHighResolution						scaffold333|size272241
Sfix_Stridac_01567	Affx-501394601	1	1	1	1	1	1	AX-198082110				AX-198082110	PolyHighResolution						scaffold349|size268913
Sfix_Stridac_01582	Affx-501394616	1	1	1	1	1	1	AX-198082129				AX-198082129	PolyHighResolution						scaffold383|size262940
Sfix_Stridac_01584	Affx-501394618	1	1	1	1	1	1	AX-198082133				AX-198082133	PolyHighResolution						scaffold388|size262037
Sfix_Stridac_01594	Affx-501394628	1	1	1	1	1	1	AX-198082148				AX-198082148	PolyHighResolution						scaffold425|size254471
Sfix_Stridac_01602	Affx-501394636	1	1	1	1	1	1	AX-198082161				AX-198082161	PolyHighResolution						scaffold441|size251898
Sfix_Stridac_01603	Affx-501394637	1	1	1	1	1	1	AX-198082163				AX-198082163	PolyHighResolution						scaffold446|size251577
Sfix_Stridac_01605	Affx-501394639	1	1	1	1	1	1	AX-198082166				AX-198082166	PolyHighResolution						scaffold452|size250436
Sfix_Stridac_01614	Affx-501394648	1	1	1	1	1	1	AX-198082180				AX-198082180	PolyHighResolution						scaffold488|size245245
Sfix_Stridac_01617	Affx-501394651	1	1	1	1	1	1	AX-198082184				AX-198082184	PolyHighResolution						scaffold497|size243590
Sfix_Stridac_01618	Affx-501394652	1	1	1	1	1	1	AX-198082185				AX-198082185	PolyHighResolution						scaffold499|size243391
Sfix_Stridac_01621	Affx-501394655	1	1	1	1	1	1	AX-198082188				AX-198082188	PolyHighResolution						scaffold505|size242917
Sfix_Stridac_01622	Affx-501394656	1	1		1	1	0.8	AX-198082189				AX-198082189	PolyHighResolution						scaffold506|size242283
Sfix_Stridac_01629	Affx-501394663	1	1	1	1	1	1	AX-198082201				AX-198082201	PolyHighResolution						scaffold528|size238870
Sfix_Stridac_01631	Affx-501394665	1	1				0.4	AX-198082203				AX-198082203	PolyHighResolution						scaffold529|size238516
Sfix_Stridac_01637	Affx-501394671	1	1	1	1	1	1	AX-198082212				AX-198082212	PolyHighResolution						scaffold551|size234118
Sfix_Stridac_01642	Affx-501394676	1	1	1	1	1	1	AX-198082219				AX-198082219	PolyHighResolution						scaffold579|size231124
Sfix_Stridac_01650	Affx-501394684	1	1	1	1	1	1	AX-198082232				AX-198082232	PolyHighResolution						scaffold610|size226656
Sfix_Stridac_01655	Affx-501394689	1	1	1	1		0.8	AX-198082239				AX-198082239	PolyHighResolution						scaffold625|size225012
Sfix_Stridac_01657	Affx-501394691	1			1	1	0.6	AX-198082242				AX-198082242	PolyHighResolution						scaffold633|size225002
Sfix_Stridac_01660	Affx-501394694	1	1	1	1	1	1	AX-198082247				AX-198082247	PolyHighResolution						scaffold636|size224181
Sfix_Stridac_01673	Affx-501394707	1	1			1	0.6	AX-198082272				AX-198082272	PolyHighResolution						scaffold695|size216894
Sfix_Stridac_01677	Affx-501394711	1	1	1	1	1	1	AX-198082280				AX-198082280	PolyHighResolution						scaffold720|size211950
Sfix_Stridac_01679	Affx-501394713	1	1	1	1	1	1	AX-198082284				AX-198082284	PolyHighResolution						scaffold731|size210639
Sfix_Stridac_01682	Affx-501394716	1	1	1	1	1	1	AX-198082290				AX-198082290	PolyHighResolution						scaffold753|size207481
Sfix_Stridac_01686	Affx-501394720	1	1	1	1	1	1	AX-198082297				AX-198082297	PolyHighResolution						scaffold767|size204700	gb|LSRX01000487.1|
Sfix_Stridac_01687	Affx-501394721	1	1	1	1	1	1	AX-198082298				AX-198082298	PolyHighResolution						scaffold770|size203815
Sfix_Stridac_01689	Affx-501394723	1	1	1	1	1	1	AX-198082301				AX-198082301	PolyHighResolution						scaffold779|size203003
Sfix_Stridac_01692	Affx-501394726	1	1	1	1	1	1	AX-198082305				AX-198082305	PolyHighResolution						scaffold798|size200905
Sfix_Stridac_01695	Affx-501394729	1	1	1	1	1	1	AX-198082310				AX-198082310	PolyHighResolution						scaffold803|size200774
Sfix_Stridac_01699	Affx-501394733	1	1	1	1	1	1	AX-198082315				AX-198082315	PolyHighResolution						scaffold814|size199882
Sfix_Stridac_01700	Affx-501394734	1	1	1	1	1	1	AX-198082317				AX-198082317	PolyHighResolution						scaffold820|size199551
Sfix_Stridac_01706	Affx-501394740	1	1	1	1	1	1	AX-198082327				AX-198082327	PolyHighResolution						scaffold838|size198009
Sfix_Stridac_01720	Affx-501394754	1	1	1	1	1	1	AX-198082347				AX-198082347	PolyHighResolution						scaffold920|size190875
Sfix_Stridac_01732	Affx-501394766	1	1	1		1	0.8	AX-198082367				AX-198082367	PolyHighResolution						scaffold993|size184138
Sfix_Stridac_01733	Affx-501394767	1	1	1	1	1	1	AX-198082369				AX-198082369	PolyHighResolution						scaffold998|size183668
Sfix_Stridac_01734	Affx-501394768	1	1	1	1	1	1	AX-198082371				AX-198082371	PolyHighResolution						scaffold1004|size182834
Sfix_Stridac_01738	Affx-501394772	1	1	1	1	1	1	AX-198082376				AX-198082376	PolyHighResolution						scaffold1016|size182303
Sfix_Stridac_01741	Affx-501394775	1	1	1	1	1	1	AX-198082382				AX-198082382	PolyHighResolution						scaffold1036|size180358
Sfix_Stridac_01751	Affx-501394785	1	1	1	1	1	1	AX-198082396				AX-198082396	PolyHighResolution						scaffold1079|size177046
Sfix_Stridac_01752	Affx-501394786	1	1	1	1	1	1	AX-198082397				AX-198082397	PolyHighResolution						scaffold1080|size177024
Sfix_Stridac_01756	Affx-501394790	1	1	1	1	1	1	AX-198082405				AX-198082405	PolyHighResolution						scaffold1102|size175237
Sfix_Stridac_01759	Affx-501394793	1	1	1	1	1	1	AX-198082411				AX-198082411	PolyHighResolution						scaffold1112|size174273
Sfix_Stridac_01761	Affx-501394795	1	1	1	1	1	1	AX-198082414				AX-198082414	PolyHighResolution						scaffold1119|size173493
Sfix_Stridac_01765	Affx-501394799	1	1	1	1	1	1	AX-198082422				AX-198082422	PolyHighResolution						scaffold1133|size171866
Sfix_Stridac_01769	Affx-501394803	1	1	1	1		0.8	AX-198082429				AX-198082429	PolyHighResolution						scaffold1145|size170465
Sfix_Stridac_01771	Affx-501394805	1	1	1	1	1	1	AX-198082432				AX-198082432	PolyHighResolution						scaffold1155|size168826
Sfix_Stridac_01774	Affx-501394808	1	1	1	1	1	1	AX-198082438				AX-198082438	PolyHighResolution						scaffold1182|size167231
Sfix_Stridac_01776	Affx-501394810	1	1	1	1	1	1	AX-198082441				AX-198082441	PolyHighResolution						scaffold1183|size167217
Sfix_Stridac_01782	Affx-501394816	1	1	1	1	1	1	AX-198082450				AX-198082450	PolyHighResolution						scaffold1220|size165206
Sfix_Stridac_01791	Affx-501394825	1	1	1	1	1	1	AX-198082463				AX-198082463	PolyHighResolution						scaffold1260|size162578
Sfix_Stridac_01793	Affx-501394827	1	1	1	1	1	1	AX-198082465				AX-198082465	PolyHighResolution						scaffold1277|size161897	gb|LSRX01000195.1|
Sfix_Stridac_01797	Affx-501394831	1	1	1	1	1	1	AX-198082472				AX-198082472	PolyHighResolution						scaffold1288|size161325
Sfix_Stridac_01801	Affx-501394835	1	1	1	1	1	1	AX-198082480				AX-198082480	PolyHighResolution						scaffold1315|size159744
Sfix_Stridac_01802	Affx-501394836	1	1	1	1	1	1	AX-198082481				AX-198082481	PolyHighResolution						scaffold1316|size159691
Sfix_Stridac_01804	Affx-501394838	1	1	1	1	1	1	AX-198082485				AX-198082485	PolyHighResolution						scaffold1324|size165451
Sfix_Stridac_01810	Affx-501394844	1	1	1	1	1	1	AX-198082492				AX-198082492	PolyHighResolution						scaffold1409|size153298
Sfix_Stridac_01815	Affx-501394849	1	1	1	1	1	1	AX-198082500				AX-198082500	PolyHighResolution						scaffold1436|size151661
Sfix_Stridac_01816	Affx-501394850	1	1	1	1	1	1	AX-198082502				AX-198082502	PolyHighResolution						scaffold1443|size150950
Sfix_Stridac_01823	Affx-501394857	1	1	1	1	1	1	AX-198082513				AX-198082513	PolyHighResolution						scaffold1483|size148352
Sfix_Stridac_01830	Affx-501394864	1	1	1	1	1	1	AX-198082525				AX-198082525	PolyHighResolution						scaffold1524|size146357
Sfix_Stridac_01832	Affx-501394866	1	1	1	1	1	1	AX-198082529				AX-198082529	PolyHighResolution						scaffold1545|size145188
Sfix_Stridac_01843	Affx-501394877	1	1	1	1	1	1	AX-198082545				AX-198082545	PolyHighResolution						scaffold1617|size141027
Sfix_Stridac_01844	Affx-501394878	1	1	1	1	1	1	AX-198082547				AX-198082547	PolyHighResolution						scaffold1622|size140596
Sfix_Stridac_01845	Affx-501394879	1	1	1	1	1	1	AX-198082549				AX-198082549	PolyHighResolution						scaffold1632|size140161
Sfix_Stridac_01846	Affx-501394880	1	1	1	1	1	1	AX-198082551				AX-198082551	PolyHighResolution						scaffold1633|size140146
Sfix_Stridac_01848	Affx-501394882	1	1	1	1	1	1	AX-198082555				AX-198082555	PolyHighResolution						scaffold1637|size139996
Sfix_Stridac_01857	Affx-501394891	1	1	1	1	1	1	AX-198082569				AX-198082569	PolyHighResolution						scaffold1683|size137656
Sfix_Stridac_01859	Affx-501394893	1	1	1	1	1	1	AX-198082572				AX-198082572	PolyHighResolution						scaffold1694|size136951
Sfix_Stridac_01863	Affx-501394897	1	1	1	1	1	1	AX-198082579				AX-198082579	PolyHighResolution						scaffold1707|size136268
Sfix_Stridac_01867	Affx-501394901	1	1	1	1	1	1	AX-198082583				AX-198082583	PolyHighResolution						scaffold1741|size134441
Sfix_Stridac_01869	Affx-501394903	1	1	1	1	1	1	AX-198082587				AX-198082587	PolyHighResolution						scaffold1770|size133225
Sfix_Stridac_01876	Affx-501394910	1	1			1	0.6	AX-198082599				AX-198082599	PolyHighResolution						scaffold1811|size131563
Sfix_Stridac_01879	Affx-501394913	1	1	1	1	1	1	AX-198082604				AX-198082604	PolyHighResolution						scaffold1826|size130944
Sfix_Stridac_01880	Affx-501394914	1		1	1	1	0.8	AX-198082605				AX-198082605	PolyHighResolution						scaffold1844|size130186
Sfix_Stridac_01881	Affx-501394915	1	1		1	1	0.8	AX-198082607				AX-198082607	PolyHighResolution						scaffold1847|size129965
Sfix_Stridac_01882	Affx-501394916	1	1	1	1	1	1	AX-198082609				AX-198082609	PolyHighResolution						scaffold1855|size129598
Sfix_Stridac_01885	Affx-501394919	1	1	1	1	1	1	AX-198082614				AX-198082614	PolyHighResolution						scaffold1884|size128311
Sfix_Stridac_01895	Affx-501394929	1	1	1	1	1	1	AX-198082629				AX-198082629	PolyHighResolution						scaffold1945|size126127
Sfix_Stridac_01896	Affx-501394930	1	1	1	1	1	1	AX-198082631				AX-198082631	PolyHighResolution						scaffold1958|size125245
Sfix_Stridac_01902	Affx-501394936	1	1	1	1	1	1	AX-198082639				AX-198082639	PolyHighResolution						scaffold2023|size122302
Sfix_Stridac_01908	Affx-501394942	1	1	1	1	1	1	AX-198082649				AX-198082649	PolyHighResolution						scaffold2038|size121826
Sfix_Stridac_01909	Affx-501394943	1	1	1	1	1	1	AX-198082650				AX-198082650	PolyHighResolution						scaffold2038|size121826	gb|LSRX01001282.1|
Sfix_Stridac_01913	Affx-501394947	1	1	1	1	1	1	AX-198082658				AX-198082658	PolyHighResolution						scaffold2070|size122513
Sfix_Stridac_01922	Affx-501394956	1	1	1	1	1	1	AX-198082674				AX-198082674	PolyHighResolution						scaffold2142|size117153
Sfix_Stridac_01926	Affx-501394960	1	1	1	1	1	1	AX-198082681				AX-198082681	PolyHighResolution						scaffold2171|size116066
Sfix_Stridac_01929	Affx-501394963	1	1	1	1	1	1	AX-198082686				AX-198082686	PolyHighResolution						scaffold2205|size114393
Sfix_Stridac_01938	Affx-501394972	1	1	1	1	1	1	AX-198082702				AX-198082702	PolyHighResolution						scaffold2303|size110173
Sfix_Stridac_01939	Affx-501394973	1	1	1	1	1	1	AX-198082703				AX-198082703	PolyHighResolution						scaffold2314|size109734	gb|LSRX01000155.1|
Sfix_Stridac_01940	Affx-501394974	1	1	1	1	1	1	AX-198082705				AX-198082705	PolyHighResolution						scaffold2320|size109512	gb|LSRX01000421.1|
Sfix_Stridac_01945	Affx-501394979	1	1	1	1	1	1	AX-198082712				AX-198082712	PolyHighResolution						scaffold2346|size108739
Sfix_Stridac_01948	Affx-501394982	1	1		1	1	0.8	AX-198082717				AX-198082717	PolyHighResolution						scaffold2351|size108537
Sfix_Stridac_01949	Affx-501394983	1	1	1	1	1	1	AX-198082719				AX-198082719	PolyHighResolution						scaffold2357|size108395
Sfix_Stridac_01951	Affx-501394985	1	1	1	1	1	1	AX-198082722				AX-198082722	PolyHighResolution						scaffold2370|size108066
Sfix_Stridac_01952	Affx-501394986	1	1	1	1	1	1	AX-198082724				AX-198082724	PolyHighResolution						scaffold2374|size107905
Sfix_Stridac_01956	Affx-501394990	1	1	1	1	1	1	AX-198082731				AX-198082731	PolyHighResolution						scaffold2392|size107334
Sfix_Stridac_01962	Affx-501394996	1	1	1	1	1	1	AX-198082742				AX-198082742	PolyHighResolution						scaffold2460|size105277
Sfix_Stridac_01965	Affx-501394999	1	1	1	1	1	1	AX-198082748				AX-198082748	PolyHighResolution						scaffold2479|size104646
Sfix_Stridac_01968	Affx-501395002	1	1	1	1	1	1	AX-198082754				AX-198082754	PolyHighResolution						scaffold2490|size104251
Sfix_Stridac_01969	Affx-501395003	1	1	1	1	1	1	AX-198082756				AX-198082756	PolyHighResolution						scaffold2490|size104251
Sfix_Stridac_01979	Affx-501395013	1	1	1	1	1	1	AX-198082773				AX-198082773	PolyHighResolution						scaffold2550|size102315
Sfix_Stridac_01984	Affx-501395018	1	1				0.4	AX-198082782				AX-198082782	PolyHighResolution						scaffold2597|size100902
Sfix_Stridac_01993	Affx-501395027	1	1	1	1	1	1	AX-198082800				AX-198082800	PolyHighResolution						scaffold2672|size106346
Sfix_Stridac_01994	Affx-501395028	1	1	1	1	1	1	AX-198082802				AX-198082802	PolyHighResolution						scaffold2688|size98009
Sfix_Stridac_02001	Affx-501395035	1	1	1	1	1	1	AX-198082815				AX-198082815	PolyHighResolution						scaffold2725|size97032
Sfix_Stridac_02013	Affx-501395047	1	1	1	1		0.8	AX-198082838				AX-198082838	PolyHighResolution						scaffold2874|size92893
Sfix_Stridac_02015	Affx-501395049	1	1	1	1	1	1	AX-198082841				AX-198082841	PolyHighResolution						scaffold2879|size96660
Sfix_Stridac_02016	Affx-501395050	1	1	1	1	1	1	AX-198082843				AX-198082843	PolyHighResolution						scaffold2884|size92764
Sfix_Stridac_02020	Affx-501395054	1	1	1	1	1	1	AX-198082851				AX-198082851	PolyHighResolution						scaffold2917|size91727	gb|LSRX01001122.1|
Sfix_Stridac_02026	Affx-501395060	1	1	1	1	1	1	AX-198082863				AX-198082863	PolyHighResolution						scaffold2960|size90746
Sfix_Stridac_02028	Affx-501395062	1	1	1	1	1	1	AX-198082866				AX-198082866	PolyHighResolution						scaffold2990|size89602
Sfix_Stridac_02037	Affx-501395071	1	1	1	1	1	1	AX-198082884				AX-198082884	PolyHighResolution						scaffold3077|size87267
Sfix_Stridac_02040	Affx-501395074	1	1	1	1	1	1	AX-198082890				AX-198082890	PolyHighResolution						scaffold3091|size86981
Sfix_Stridac_02042	Affx-501395076	1	1	1	1	1	1	AX-198082894				AX-198082894	PolyHighResolution						scaffold3106|size86490
Sfix_Stridac_02052	Affx-501395086	1	1	1	1	1	1	AX-198082913				AX-198082913	PolyHighResolution						scaffold3224|size83662
Sfix_Stridac_02056	Affx-501395090	1	1	1	1	1	1	AX-198082921				AX-198082921	PolyHighResolution						scaffold3253|size83039
Sfix_Stridac_02062	Affx-501395096	1	1	1	1	1	1	AX-198082931				AX-198082931	PolyHighResolution						scaffold3323|size81561
Sfix_Stridac_02067	Affx-501395101	1	1	1	1	1	1	AX-198082940				AX-198082940	PolyHighResolution						scaffold3415|size79445
Sfix_Stridac_02068	Affx-501395102	1	1	1	1	1	1	AX-198082942				AX-198082942	PolyHighResolution						scaffold3422|size79288
Sfix_Stridac_02071	Affx-501395105	1	1				0.4	AX-198082948				AX-198082948	PolyHighResolution						scaffold3454|size78444
Sfix_Stridac_02074	Affx-501395108	1	1	1	1	1	1	AX-198082952				AX-198082952	PolyHighResolution						scaffold3526|size105150
Sfix_Stridac_02079	Affx-501395113	1	1	1	1	1	1	AX-198082959				AX-198082959	PolyHighResolution						scaffold3622|size74577
Sfix_Stridac_02082	Affx-501395116	1	1	1	1	1	1	AX-198082964				AX-198082964	PolyHighResolution						scaffold3669|size73458
Sfix_Stridac_02100	Affx-501395134	1	1	1	1	1	1	AX-198082992				AX-198082992	PolyHighResolution						scaffold3981|size66639
Sfix_Stridac_02101	Affx-501395135	1	1	1	1	1	1	AX-198082993				AX-198082993	PolyHighResolution						scaffold3983|size70078
Sfix_Stridac_02103	Affx-501395137	1	1	1	1	1	1	AX-198082997				AX-198082997	PolyHighResolution						scaffold4008|size65969
Sfix_Stridac_02113	Affx-501395147	1	1	1	1	1	1	AX-198083011				AX-198083011	PolyHighResolution						scaffold4147|size63147
Sfix_Stridac_02121	Affx-501395155	1	1	1	1	1	1	AX-198083024				AX-198083024	PolyHighResolution						scaffold4292|size60561
Sfix_Stridac_02126	Affx-501395160	1	1	1	1	1	1	AX-198083030				AX-198083030	PolyHighResolution						scaffold4335|size59808
Sfix_Stridac_02127	Affx-501395161	1	1	1	1	1	1	AX-198083031				AX-198083031	PolyHighResolution						scaffold4340|size59744
Sfix_Stridac_02129	Affx-501395163	1	1	1	1	1	1	AX-198083033			Apalm- 2clusters	AX-198083033	PolyHighResolution						scaffold4435|size58192
Sfix_Stridac_02132	Affx-501395166	1	1	1		1	0.8	AX-198083038				AX-198083038	PolyHighResolution						scaffold4488|size57209
Sfix_Stridac_02134	Affx-501395168	1	1	1	1	1	1	AX-198083042				AX-198083042	PolyHighResolution						scaffold4506|size56960
Sfix_Stridac_02135	Affx-501395169	1	1	1	1	1	1	AX-198083043				AX-198083043	PolyHighResolution						scaffold4516|size56893
Sfix_Stridac_02143	Affx-501395177	1	1	1		1	0.8	AX-198083056				AX-198083056	PolyHighResolution						scaffold4652|size103261
Sfix_Stridac_02144	Affx-501395178	1	1	1	1	1	1	AX-198083058				AX-198083058	PolyHighResolution						scaffold4655|size54723
Sfix_Stridac_02146	Affx-501395180	1	1	1	1	1	1	AX-198083062				AX-198083062	PolyHighResolution						scaffold4701|size66986
Sfix_Stridac_02150	Affx-501395184	1	1	1	1	1	1	AX-198083067				AX-198083067	PolyHighResolution						scaffold4737|size53604
Sfix_Stridac_02155	Affx-501395189	1	1	1	1	1	1	AX-198083076				AX-198083076	PolyHighResolution						scaffold4784|size52869
Sfix_Stridac_02157	Affx-501395191	1	1	1	1	1	1	AX-198083079				AX-198083079	PolyHighResolution						scaffold4787|size52643
Sfix_Stridac_02159	Affx-501395193	1	1	1	1	1	1	AX-198083082				AX-198083082	PolyHighResolution						scaffold4824|size51933
Sfix_Stridac_02162	Affx-501395196	1	1	1	1	1	1	AX-198083087				AX-198083087	PolyHighResolution						scaffold4878|size51172
Sfix_Stridac_02168	Affx-501395202	1	1	1	1	1	1	AX-198083096				AX-198083096	PolyHighResolution						scaffold5030|size48903
Sfix_Stridac_02177	Affx-501395211	1	1				0.4	AX-198083111				AX-198083111	PolyHighResolution						scaffold5286|size45253
Sfix_Stridac_02183	Affx-501395217	1	1	1	1	1	1	AX-198083119				AX-198083119	PolyHighResolution						scaffold5423|size43312
Sfix_Stridac_02184	Affx-501395218	1	1	1	1	1	1	AX-198083120				AX-198083120	PolyHighResolution						scaffold5442|size43065
Sfix_Stridac_02193	Affx-501395227	1	1	1	1	1	1	AX-198083135				AX-198083135	PolyHighResolution						scaffold5708|size39208
Sfix_Stridac_02200	Affx-501395234	1	1	1	1	1	1	AX-198083146				AX-198083146	PolyHighResolution						scaffold5973|size36186
Sfix_Stridac_02208	Affx-501395242	1	1	1	1	1	1	AX-198083160				AX-198083160	PolyHighResolution						scaffold6130|size34377
Sfix_Stridac_02219	Affx-501395253	1	1	1	1	1	1	AX-198083179				AX-198083179	PolyHighResolution						scaffold6381|size31635
Sfix_Stridac_02220	Affx-501395254	1	1	1	1	1	1	AX-198083180				AX-198083180	PolyHighResolution						scaffold6459|size30817
Sfix_Stridac_02221	Affx-501395255	1	1	1	1	1	1	AX-198083181				AX-198083181	PolyHighResolution						scaffold6462|size30807
Sfix_Stridac_02222	Affx-501395256	1	1			1	0.6	AX-198083182				AX-198083182	PolyHighResolution						scaffold6471|size30670
Sfix_Stridac_02224	Affx-501395258	1	1	1	1	1	1	AX-198083184				AX-198083184	PolyHighResolution						scaffold6500|size30444
Sfix_Stridac_02225	Affx-501395259	1	1	1	1	1	1	AX-198083186				AX-198083186	PolyHighResolution						scaffold6622|size28957	gb|LSRX01000500.1|
Sfix_Stridac_02237	Affx-501395271	1	1	1	1	1	1	AX-198083203				AX-198083203	PolyHighResolution						scaffold6929|size26131
Sfix_Stridac_02246	Affx-501395280	1	1	1	1	1	1	AX-198083215				AX-198083215	PolyHighResolution						scaffold7535|size20544
Sfix_Stridac_02251	Affx-501395285	1	1	1	1	1	1	AX-198083222				AX-198083222	PolyHighResolution						scaffold7628|size19961
Sfix_Stridac_02261	Affx-501395295	1	1	1		1	0.8	AX-198083237				AX-198083237	PolyHighResolution						scaffold9211|size10333
Sfix_Stridac_02263	Affx-501395297	1	1	1	1	1	1	AX-198083240				AX-198083240	PolyHighResolution						scaffold9434|size9433
Sfix_Stridac_02268	Affx-501395302	1	1	1	1	1	1	AX-198083249				AX-198083249	PolyHighResolution						scaffold10550|size6070
Sfix_Sfitti_0109	Affx-501395412	1	1	1	1	1	1	AX-198083411				AX-198083411	PolyHighResolution
Spop_Sfitti_0037	Affx-501395566	1	1	1	1	1	1	AX-198083654				AX-198083654	PolyHighResolution						scaffold9191|size10455		HG515016.1, 4e-22
Spop_Sfitti_0042	Affx-501395571	1	1	1	1	1	1	AX-198083661				AX-198083661	PolyHighResolution
Spop_Sfitti_0043	Affx-501395572	1	1	1	1	1	1	AX-198083663				AX-198083663	PolyHighResolution						scaffold6007|size35755
Spop_Sfitti_0056	Affx-501395585	1	1	1	1	1	1	AX-198083683				AX-198083683	PolyHighResolution
Spop_Sfitti_0058	Affx-501395587	1	1		1	1	0.8	AX-198083687				AX-198083687	PolyHighResolution
Spop_Sfitti_0077	Affx-501395606	1			1	1	0.6	AX-198083718				AX-198083718	PolyHighResolution
Spop_Sfitti_0087	Affx-501395616	1	1	1	1	1	1	AX-198083737				AX-198083737	PolyHighResolution						scaffold11183|size4835
Spop_Sfitti_0115	Affx-501395644	1	1	1	1	1	1	AX-198083774				AX-198083774	PolyHighResolution
Spop_Sfitti_0123	Affx-501395652	1	1	1	1		0.8	AX-198083786				AX-198083786	PolyHighResolution
Spop_Sfitti_0135	Affx-501395661	1	1	1	1	1	1	AX-198083800				AX-198083800	PolyHighResolution
Spop_Sfitti_0138	Affx-501395664	1	1	1	1	1	1	AX-198083806				AX-198083806	PolyHighResolution
Sfix_Stridac_01591	Affx-501394625	1	1		1		0.6				Apalm- 2clusters	AX-197985114	PolyHighResolution						scaffold421|size255243
Sfix_Stridac_01651	Affx-501394685	1	1	1	1	1	1				Apalm- 2clusters	AX-197985220	PolyHighResolution						scaffold613|size226338
Sfix_Stridac_01727	Affx-501394761	1	1	1	1	1	1				Apalm- 2clusters	AX-197985329	PolyHighResolution						scaffold949|size188852
Sfix_Stridac_01942	Affx-501394976	1	1	1	1	1	1				Apalm- 2clusters	AX-197985666	PolyHighResolution						scaffold2325|size109437
Sfix_Stridac_01497	Affx-501394531	1	1	1	1	1	1				Apalm- 2clusters	AX-198082003	PolyHighResolution						scaffold149|size344781
Sfix_Stridac_01501	Affx-501394535	1	1	1	1	1	1				Apalm- 2clusters	AX-198082009	PolyHighResolution						scaffold156|size341070
Sfix_Stridac_01742	Affx-501394776	1	1	1	1		0.8				Apalm- 2clusters	AX-197985357	PolyHighResolution						scaffold1043|size180068
Sfix_Stridac_01435	Affx-501394469	1	1	1	1	1	1				Apalm- 2clusters	AX-197984850	PolyHighResolution						scaffold2|size1030051
Sfix_Stridac_01440	Affx-501394474	1	1	1	1	1	1				Apalm- 2clusters	AX-197984859	PolyHighResolution						scaffold12|size538581
Sfix_Stridac_01643	Affx-501394677	1	1	1	1	1	1				Apalm- 2clusters	AX-197985205	PolyHighResolution						scaffold584|size230624
Sfix_Stridac_01648	Affx-501394682	1	1	1	1		0.8				Apalm- 2clusters	AX-197985214	PolyHighResolution						scaffold600|size228665
Sfix_Stridac_01805	Affx-501394839	1	1	1	1	1	1				Apalm- 2clusters	AX-197985459	PolyHighResolution						scaffold1327|size158912
Sfix_Stridac_01839	Affx-501394873	1	1	1	1		0.8				Apalm- 2clusters	AX-197985508	PolyHighResolution						scaffold1578|size143277
Sfix_Stridac_01900	Affx-501394934	1	1	1	1		0.8				Apalm- 2clusters	AX-197985596	PolyHighResolution						scaffold2013|size122730
Sfix_Stridac_02059	Affx-501395093	1	1	1	1		0.8				Apalm- 2clusters	AX-197985852	PolyHighResolution						scaffold3279|size89848	gb|LSRX01000034.1|
Sfix_Stridac_02167	Affx-501395201	1	1	1	1	1	1				Apalm- 2clusters	AX-197986032	PolyHighResolution						scaffold5022|size48951
Sfix_Stridac_01534	Affx-501394568	1	1	1	1	1	1			yes	yes	AX-198082061	PolyHighResolution						scaffold241|size297427
Sfix_Stridac_02138	Affx-501395172	1					0.2			Yes	Yes	AX-197985982	PolyHighResolution						scaffold4568|size63188
Sfix_Stridac_01892	Affx-501394926	1	1				0.4			Yes	yes	AX-198082624	PolyHighResolution						scaffold1927|size126775
Sfix_Stridac_01644	Affx-501394678				1	1	0.4			yes	yes	AX-197985207	PolyHighResolution						scaffold587|size230192
Sfix_Stridac_01989	Affx-501395023	1		1			0.4			Yes	yes	AX-198082792	MonoHighResolution						scaffold2649|size99301
Sfix_Stridac_02176	Affx-501395210	1			1		0.4			Yes	yes	AX-198083109	MonoHighResolution						scaffold5252|size45685
Sfix_Stridac_01532	Affx-501394566	1	1		1		0.6			Yes	yes	AX-198082058	PolyHighResolution						scaffold228|size304192
Sfix_Stridac_01641	Affx-501394675	1		1	1		0.6			Yes	yes	AX-198082217	PolyHighResolution						scaffold573|size231780
Sfix_Stridac_01722	Affx-501394756		1	1		1	0.6			Yes	yes	AX-198082350	PolyHighResolution						scaffold925|size190629
Sfix_Stridac_01819	Affx-501394853	1	1		1		0.6			Yes	Yes	AX-197985480	PolyHighResolution						scaffold1452|size150606
Sfix_Stridac_01559	Affx-501394593	1		1		1	0.6			Yes	yes	AX-198082098	MonoHighResolution						scaffold326|size273847
Sfix_Stridac_02039	Affx-501395073	1		1	1		0.6			Yes	yes	AX-197985820	MonoHighResolution						scaffold3084|size87088
Sfix_Stridac_02046	Affx-501395080	1	1	1			0.6			Yes	yes	AX-198082902	MonoHighResolution						scaffold3194|size84301
Sfix_Stridac_01749	Affx-501394783	1	1	1	1		0.8			Yes	yes	AX-197985368	PolyHighResolution						scaffold1073|size177391
Sfix_Stridac_01777	Affx-501394811		1	1	1	1	0.8			Yes	yes	AX-197985411	PolyHighResolution						scaffold1184|size167200
Sfix_Stridac_01836	Affx-501394870	1	1	1	1		0.8			Yes	yes	AX-198082535	PolyHighResolution						scaffold1563|size144015
Sfix_Stridac_01855	Affx-501394889	1	1		1	1	0.8			Yes	yes	AX-197985531	PolyHighResolution						scaffold1669|size138423
Sfix_Stridac_01925	Affx-501394959		1	1	1	1	0.8			Yes	yes	AX-198082679	PolyHighResolution						scaffold2168|size116189	gb|LSRX01001627.1|
Sfix_Stridac_01928	Affx-501394962	1	1	1	1		0.8			Yes	yes	AX-197985643	PolyHighResolution						scaffold2178|size115692
Sfix_Stridac_01535	Affx-501394569	1	1		1	1	0.8			Yes	yes	AX-198082063	PolyHighResolution						scaffold242|size297252
Sfix_Stridac_01967	Affx-501395001	1	1		1	1	0.8			Yes	yes	AX-197985701	PolyHighResolution						scaffold2486|size104445
Sfix_Stridac_01974	Affx-501395008	1	1		1	1	0.8			Yes	yes	AX-197985713	PolyHighResolution						scaffold2533|size103144
Sfix_Stridac_01986	Affx-501395020	1		1	1	1	0.8			Yes	yes	AX-198082786	PolyHighResolution						scaffold2616|size100405
Sfix_Stridac_02031	Affx-501395065	1		1	1	1	0.8			Yes	yes	AX-198082872	PolyHighResolution						scaffold3012|size89042
Sfix_Stridac_02122	Affx-501395156	1	1		1	1	0.8			Yes	yes	AX-197985953	PolyHighResolution						scaffold4313|size60079
Sfix_Stridac_02161	Affx-501395195	1	1	1	1		0.8			Yes	yes	AX-198083085	PolyHighResolution						scaffold4868|size51298
Sfix_Stridac_01630	Affx-501394664	1	1	1		1	0.8			Yes	yes	AX-198082202	PolyHighResolution						scaffold528|size238870
Sfix_Stridac_02216	Affx-501395250	1	1	1	1		0.8			Yes	yes	AX-198083174	PolyHighResolution						scaffold6365|size31806
Sfix_Stridac_01464	Affx-501394498	1	1		1	1	0.8			Yes	yes	AX-198081950	PolyHighResolution						scaffold70|size419071
Sfix_Stridac_01478	Affx-501394512	1	1	1	1		0.8			Yes	yes	AX-198081973	PolyHighResolution						scaffold89|size394192
Sfix_Stridac_01723	Affx-501394757	1		1	1	1	0.8			Yes	yes	AX-198082352	PolyHighResolution						scaffold927|size190491
Sfix_Stridac_01886	Affx-501394920	1	1		1	1	0.8			Yes	yes	AX-197985574	MonoHighResolution						scaffold1893|size127937
Sfix_Stridac_01919	Affx-501394953	1	1	1	1		0.8			Yes	yes	AX-197985626	MonoHighResolution						scaffold2128|size117778
Sfix_Stridac_02070	Affx-501395104	1	1	1	1		0.8			Yes	yes	AX-198082946	MonoHighResolution						scaffold3449|size78518
Sfix_Stridac_01586	Affx-501394620	1		1	1	1	0.8			Yes	yes	AX-197985105	MonoHighResolution						scaffold394|size261972
Sfix_Stridac_02106	Affx-501395140	1	1	1	1		0.8			Yes	yes	AX-198083002	MonoHighResolution						scaffold4028|size65471
Sfix_Stridac_02128	Affx-501395162		1	1	1	1	0.8			Yes	yes	AX-198083032	MonoHighResolution						scaffold4342|size59713
Sfix_Stridac_02171	Affx-501395205		1	1	1	1	0.8			Yes	yes	AX-198083101	MonoHighResolution						scaffold5129|size50142
Sfix_Stridac_02186	Affx-501395220	1		1	1	1	0.8			Yes	yes	AX-197986068	MonoHighResolution						scaffold5612|size40479
Sfix_Stridac_02198	Affx-501395232	1	1	1	1		0.8			Yes	yes	AX-197986090	MonoHighResolution						scaffold5880|size37111
Sfix_Stridac_02213	Affx-501395247	1	1		1	1	0.8			Yes	yes	AX-197986116	MonoHighResolution						scaffold6279|size32773
Spop_Sfitti_0141	Affx-501395667		1	1	1	1	0.8			Yes	yes	AX-197986792	MonoHighResolution						scaffold7225|size23154
Sfix_Stridac_02259	Affx-501395293	1	1	1	1		0.8			Yes	yes	AX-197986191	MonoHighResolution						scaffold8621|size13217
Spop_Sfitti_0061	Affx-501395590	1		1	1	1	0.8			Yes	yes	AX-197986673	MonoHighResolution						scaffold1031|size181073
Sfix_Stridac_01794	Affx-501394828		1	1	1	1	0.8			Yes	yes	AX-197985439	PolyHighResolution						scaffold1281|size161753
Sfix_Stridac_01817	Affx-501394851	1	1	1		1	0.8			Yes	yes	AX-198082503	MonoHighResolution						scaffold1445|size150830
Sfix_Stridac_01918	Affx-501394952	1	1	1	1		0.8			Yes	yes	AX-198082667	PolyHighResolution						scaffold2095|size119502
Sfix_Stridac_01936	Affx-501394970	1		1	1	1	0.8			Yes	yes	AX-197985657	MonoHighResolution						scaffold2263|size112166
Sfix_Stridac_01957	Affx-501394991	1	1	1		1	0.8			Yes	yes	AX-198082733	MonoHighResolution						scaffold2399|size107154
Sfix_Stridac_02060	Affx-501395094	1	1		1	1	0.8			Yes	yes	AX-197985854	MonoHighResolution						scaffold3297|size82121
Sfix_Stridac_01611	Affx-501394645	1	1		1	1	0.8			Yes	yes	AX-197985154	PolyHighResolution						scaffold484|size245748
Sfix_Stridac_02174	Affx-501395208	1	1	1	1		0.8			Yes	yes	AX-197986044	MonoHighResolution						scaffold5215|size46046
Sfix_Stridac_01471	Affx-501394505	1		1	1	1	0.8			Yes	yes	AX-197984910	MonoHighResolution						scaffold77|size410708
Sfix_Stridac_01731	Affx-501394765	1	1		1	1	0.8			Yes	yes	AX-197985337	PolyHighResolution						scaffold989|size184741
Sfix_Stridac_01746	Affx-501394780	1	1	1	1	1	1			Yes	yes	AX-198082389	PolyHighResolution						scaffold1051|size179141
Sfix_Stridac_02267	Affx-501395301	1	1	1	1	1	1			Yes	yes	AX-197986205	PolyHighResolution						scaffold10529|size6114
Sfix_Stridac_01748	Affx-501394782	1	1	1	1	1	1			Yes	yes	AX-197985366	PolyHighResolution						scaffold1058|size178395	gb|LSRX01001855.1|
Sfix_Stridac_01753	Affx-501394787	1	1	1	1	1	1			Yes	yes	AX-198082399	PolyHighResolution						scaffold1081|size176993
Sfix_Stridac_01762	Affx-501394796	1	1	1	1	1	1			Yes	yes	AX-198082416	PolyHighResolution						scaffold1123|size173089	gb|LSRX01000165.1|
Sfix_Stridac_01772	Affx-501394806	1	1	1	1	1	1			Yes	yes	AX-197985404	PolyHighResolution						scaffold1155|size168826
Sfix_Stridac_01490	Affx-501394524	1	1	1	1	1	1			Yes	yes	AX-197984941	PolyHighResolution						scaffold119|size363611
Sfix_Stridac_01786	Affx-501394820	1	1	1	1	1	1			Yes	yes	AX-197985426	PolyHighResolution						scaffold1235|size164266
Sfix_Stridac_01788	Affx-501394822	1	1	1	1	1	1			Yes	yes	AX-197985430	PolyHighResolution						scaffold1242|size163757
Sfix_Stridac_01789	Affx-501394823	1	1	1	1	1	1			Yes	yes	AX-197985431	PolyHighResolution						scaffold1255|size162804
Sfix_Stridac_01792	Affx-501394826	1	1	1	1	1	1			Yes	yes	AX-198082464	PolyHighResolution						scaffold1271|size162061
Sfix_Stridac_01795	Affx-501394829	1	1	1	1	1	1			Yes	yes	AX-197985441	PolyHighResolution						scaffold1285|size161466
Sfix_Stridac_01798	Affx-501394832	1	1	1	1	1	1			Yes	yes	AX-197985446	PolyHighResolution						scaffold1295|size304420
Sfix_Stridac_01441	Affx-501394475	1	1	1	1	1	1			Yes	yes	AX-197984861	PolyHighResolution						scaffold13|size527974
Sfix_Stridac_01800	Affx-501394834	1	1	1	1	1	1			Yes	yes	AX-197985450	PolyHighResolution						scaffold1307|size160212
Sfix_Stridac_01495	Affx-501394529	1	1	1	1	1	1			Yes	yes	AX-198081999	PolyHighResolution						scaffold140|size349145
Sfix_Stridac_01811	Affx-501394845	1	1	1	1	1	1			Yes	yes	AX-198082494	PolyHighResolution						scaffold1417|size156264
Sfix_Stridac_01813	Affx-501394847	1	1	1	1	1	1			Yes	yes	AX-197985470	PolyHighResolution						scaffold1436|size151661
Sfix_Stridac_01496	Affx-501394530	1	1	1	1	1	1			Yes	yes	AX-198082001	PolyHighResolution						scaffold144|size348525
Sfix_Stridac_01498	Affx-501394532	1	1	1	1	1	1			Yes	yes	AX-197984956	PolyHighResolution						scaffold153|size346511
Sfix_Stridac_01833	Affx-501394867	1	1	1	1	1	1			Yes	yes	AX-197985501	PolyHighResolution						scaffold1549|size145132
Sfix_Stridac_01834	Affx-501394868	1	1	1	1	1	1			Yes	yes	AX-198082533	PolyHighResolution						scaffold1556|size144627
Sfix_Stridac_01842	Affx-501394876	1	1	1	1	1	1			Yes	yes	AX-198082544	PolyHighResolution						scaffold1588|size142687
Sfix_Stridac_01503	Affx-501394537	1	1	1	1	1	1			Yes	yes	AX-197984963	PolyHighResolution						scaffold160|size338555
Sfix_Stridac_01504	Affx-501394538	1	1	1	1	1	1			Yes	yes	AX-197984964	PolyHighResolution						scaffold161|size337870
Sfix_Stridac_01853	Affx-501394887	1	1	1	1	1	1			Yes	yes	AX-197985529	PolyHighResolution						scaffold1661|size138993
Sfix_Stridac_01865	Affx-501394899	1	1	1	1	1	1			Yes	yes	AX-197985546	PolyHighResolution						scaffold1735|size134646
Sfix_Stridac_01510	Affx-501394544	1	1	1	1	1	1			Yes	yes	AX-197984976	PolyHighResolution						scaffold177|size329041
Sfix_Stridac_01870	Affx-501394904	1	1	1	1	1	1			Yes	yes	AX-197985552	PolyHighResolution						scaffold1775|size132878
Sfix_Stridac_01874	Affx-501394908	1	1	1	1	1	1			Yes	yes	AX-198082596	PolyHighResolution						scaffold1805|size131795
Sfix_Stridac_01877	Affx-501394911	1	1	1	1	1	1			Yes	yes	AX-197985561	PolyHighResolution						scaffold1813|size131409
Sfix_Stridac_01514	Affx-501394548	1	1	1	1	1	1			Yes	yes	AX-197984982	PolyHighResolution						scaffold184|size324474
Sfix_Stridac_01890	Affx-501394924	1	1	1	1	1	1			Yes	yes	AX-197985580	PolyHighResolution						scaffold1920|size126952
Sfix_Stridac_01903	Affx-501394937	1	1	1	1	1	1			Yes	yes	AX-197985601	PolyHighResolution						scaffold2027|size122283
Sfix_Stridac_01916	Affx-501394950	1	1	1	1	1	1			Yes	yes	AX-197985622	PolyHighResolution						scaffold2085|size120047
Sfix_Stridac_01917	Affx-501394951	1	1	1	1	1	1			Yes	yes	AX-197985623	PolyHighResolution						scaffold2095|size119502
Sfix_Stridac_01924	Affx-501394958	1	1	1	1	1	1			Yes	yes	AX-198082677	PolyHighResolution						scaffold2168|size116189
Sfix_Stridac_01932	Affx-501394966	1	1	1	1	1	1			Yes	yes	AX-197985650	PolyHighResolution						scaffold2215|size113887
Sfix_Stridac_01935	Affx-501394969	1	1	1	1	1	1			Yes	yes	AX-198082697	PolyHighResolution						scaffold2253|size112445
Sfix_Stridac_01937	Affx-501394971	1	1	1	1	1	1			Yes	yes	AX-198082700	PolyHighResolution						scaffold2271|size111824
Sfix_Stridac_01446	Affx-501394480	1	1	1	1	1	1			Yes	yes	AX-198081925	PolyHighResolution						scaffold23|size498986
Sfix_Stridac_01941	Affx-501394975	1	1	1	1	1	1			Yes	yes	AX-197985664	PolyHighResolution						scaffold2320|size109512
Sfix_Stridac_01943	Affx-501394977	1	1	1	1	1	1			Yes	yes	AX-197985667	PolyHighResolution						scaffold2331|size109131
Sfix_Stridac_01447	Affx-501394481	1	1	1	1	1	1			Yes	yes	AX-198081926	PolyHighResolution						scaffold24|size496256
Sfix_Stridac_01448	Affx-501394482	1	1	1	1	1	1			Yes	yes	AX-197984874	PolyHighResolution						scaffold24|size496256
Sfix_Stridac_01960	Affx-501394994	1	1	1	1	1	1			Yes	yes	AX-197985689	PolyHighResolution						scaffold2431|size106208
Sfix_Stridac_01537	Affx-501394571	1	1	1	1	1	1			Yes	yes	AX-198082066	PolyHighResolution						scaffold246|size295339
Sfix_Stridac_01449	Affx-501394483	1	1	1	1	1	1			Yes	yes	AX-198081928	PolyHighResolution						scaffold25|size496045
Sfix_Stridac_01972	Affx-501395006	1	1	1	1	1	1			Yes	yes	AX-197985709	PolyHighResolution						scaffold2526|size103277
Sfix_Stridac_01982	Affx-501395016	1	1	1	1	1	1			Yes	yes	AX-197985728	PolyHighResolution						scaffold2579|size101600
Sfix_Stridac_01997	Affx-501395031	1	1	1	1	1	1			Yes	yes	AX-198082807	PolyHighResolution						scaffold2701|size97614
Sfix_Stridac_01542	Affx-501394576	1	1	1	1	1	1			Yes	yes	AX-198082074	PolyHighResolution						scaffold279|size283658
Sfix_Stridac_02021	Affx-501395055	1	1	1	1	1	1			Yes	yes	AX-197985793	PolyHighResolution						scaffold2928|size135807
Sfix_Stridac_02022	Affx-501395056	1	1	1	1	1	1			Yes	yes	AX-197985795	PolyHighResolution						scaffold2936|size91296
Sfix_Stridac_02024	Affx-501395058	1	1	1	1	1	1			Yes	yes	AX-198082859	PolyHighResolution						scaffold2957|size90770
Sfix_Stridac_02030	Affx-501395064	1	1	1	1	1	1			Yes	yes	AX-198082870	PolyHighResolution						scaffold3003|size101866
Sfix_Stridac_02032	Affx-501395066	1	1	1	1	1	1			Yes	yes	AX-197985809	PolyHighResolution						scaffold3017|size88924
Sfix_Stridac_02034	Affx-501395068	1	1	1	1	1	1			Yes	yes	AX-197985813	PolyHighResolution						scaffold3042|size88224
Sfix_Stridac_01553	Affx-501394587	1	1	1	1	1	1			Yes	yes	AX-198082089	PolyHighResolution						scaffold310|size276084
Sfix_Stridac_02043	Affx-501395077	1	1	1	1	1	1			Yes	yes	AX-197985827	PolyHighResolution						scaffold3108|size86416
Sfix_Stridac_01451	Affx-501394485	1	1	1	1	1	1			Yes	yes	AX-197984877	PolyHighResolution						scaffold32|size472384
Sfix_Stridac_02047	Affx-501395081	1	1	1	1	1	1			Yes	yes	AX-198082904	PolyHighResolution						scaffold3200|size84249
Sfix_Stridac_01452	Affx-501394486	1	1	1	1	1	1			Yes	yes	AX-197984879	PolyHighResolution						scaffold33|size472246
Sfix_Stridac_01563	Affx-501394597	1	1	1	1	1	1			Yes	yes	AX-198082103	PolyHighResolution						scaffold343|size270095
Sfix_Stridac_01566	Affx-501394600	1	1	1	1	1	1			Yes	yes	AX-197985070	PolyHighResolution						scaffold347|size269112
Sfix_Stridac_02072	Affx-501395106	1	1	1	1	1	1			Yes	yes	AX-197985873	PolyHighResolution						scaffold3477|size77916
Sfix_Stridac_02073	Affx-501395107	1	1	1	1	1	1			Yes	yes	AX-197985875	PolyHighResolution						scaffold3503|size77381
Sfix_Stridac_02076	Affx-501395110	1	1	1	1	1	1			Yes	yes	AX-198082954	PolyHighResolution						scaffold3555|size76217
Sfix_Stridac_01580	Affx-501394614	1	1	1	1	1	1			Yes	yes	AX-198082125	PolyHighResolution						scaffold379|size263800
Sfix_Stridac_01581	Affx-501394615	1	1	1	1	1	1			Yes	yes	AX-198082127	PolyHighResolution						scaffold381|size263236
Sfix_Stridac_02090	Affx-501395124	1	1	1	1	1	1			Yes	yes	AX-198082977	PolyHighResolution						scaffold3852|size69165
Sfix_Stridac_01585	Affx-501394619	1	1	1	1	1	1			Yes	yes	AX-197985104	PolyHighResolution						scaffold393|size397192
Sfix_Stridac_02097	Affx-501395131	1	1	1	1	1	1			Yes	yes	AX-198082987	PolyHighResolution						scaffold3957|size67021
Sfix_Stridac_02099	Affx-501395133	1	1	1	1	1	1			Yes	yes	AX-197985917	PolyHighResolution						scaffold3973|size87471
Sfix_Stridac_02105	Affx-501395139	1	1	1	1	1	1			Yes	yes	AX-198083000	PolyHighResolution						scaffold4025|size65555
Sfix_Stridac_02110	Affx-501395144	1	1	1	1	1	1			Yes	yes	AX-198083007	PolyHighResolution						scaffold4094|size64331
Sfix_Stridac_02112	Affx-501395146	1	1	1	1	1	1			Yes	yes	AX-198083010	PolyHighResolution						scaffold4143|size63297
Sfix_Stridac_02114	Affx-501395148	1	1	1	1	1	1			Yes	yes	AX-197985939	PolyHighResolution						scaffold4148|size63124
Sfix_Stridac_02115	Affx-501395149	1	1	1	1	1	1			Yes	yes	AX-197985940	PolyHighResolution						scaffold4161|size62914	gb|LSRX01000185.1|
Sfix_Stridac_01598	Affx-501394632	1	1	1	1	1	1			Yes	yes	AX-198082156	PolyHighResolution						scaffold432|size252603
Sfix_Stridac_02124	Affx-501395158	1	1	1	1	1	1			Yes	yes	AX-197985957	PolyHighResolution						scaffold4321|size59967
Sfix_Stridac_01599	Affx-501394633	1	1	1	1	1	1			Yes	yes	AX-197985130	PolyHighResolution						scaffold433|size252589
Sfix_Stridac_02131	Affx-501395165	1	1	1	1	1	1			Yes	yes	AX-197985969	PolyHighResolution						scaffold4472|size57582
Sfix_Stridac_02133	Affx-501395167	1	1	1	1	1	1			Yes	yes	AX-197985973	PolyHighResolution						scaffold4489|size57192	gb|LSRX01000728.1|
Sfix_Stridac_02136	Affx-501395170	1	1	1	1	1	1			Yes	yes	AX-197985979	PolyHighResolution						scaffold4534|size56547
Sfix_Stridac_02137	Affx-501395171	1	1	1	1	1	1			Yes	yes	AX-198083046	PolyHighResolution						scaffold4560|size56073
Sfix_Stridac_02140	Affx-501395174	1	1	1	1	1	1			Yes	yes	AX-198083052	PolyHighResolution						scaffold4583|size55675
Sfix_Stridac_02142	Affx-501395176	1	1	1	1	1	1			Yes	yes	AX-197985989	PolyHighResolution						scaffold4633|size55039
Sfix_Stridac_02149	Affx-501395183	1	1	1	1	1	1			Yes	yes	AX-198083066	PolyHighResolution						scaffold4733|size53674	gb|LSRX01000777.1|
Sfix_Stridac_02153	Affx-501395187	1	1	1	1	1	1			Yes	yes	AX-198083072	PolyHighResolution						scaffold4757|size53272
Sfix_Stridac_02156	Affx-501395190	1	1	1	1	1	1			Yes	yes	AX-198083078	PolyHighResolution						scaffold4785|size52674
Sfix_Stridac_01612	Affx-501394646	1	1	1	1	1	1			Yes	yes	AX-197985155	PolyHighResolution						scaffold484|size245748
Sfix_Stridac_01613	Affx-501394647	1	1	1	1	1	1			Yes	yes	AX-197985156	PolyHighResolution						scaffold487|size245407
Sfix_Stridac_02165	Affx-501395199	1	1	1	1	1	1			Yes	yes	AX-197986028	PolyHighResolution						scaffold4970|size49655	gb|LSRX01000499.1|
Sfix_Stridac_02166	Affx-501395200	1	1	1	1	1	1			Yes	yes	AX-197986030	PolyHighResolution						scaffold4987|size50653
Sfix_Stridac_01619	Affx-501394653	1	1	1	1	1	1			Yes	yes	AX-197985163	PolyHighResolution						scaffold501|size330667
Sfix_Stridac_01623	Affx-501394657	1	1	1	1	1	1			Yes	yes	AX-198082191	PolyHighResolution						scaffold507|size242201
Sfix_Stridac_02170	Affx-501395204	1	1	1	1	1	1			Yes	yes	AX-197986037	PolyHighResolution						scaffold5089|size48048
Sfix_Stridac_01624	Affx-501394658	1	1	1	1	1	1			Yes	yes	AX-198082193	PolyHighResolution						scaffold510|size277459
Sfix_Stridac_02175	Affx-501395209	1	1	1	1	1	1			Yes	yes	AX-197986046	PolyHighResolution						scaffold5223|size45970
Sfix_Stridac_01634	Affx-501394668	1	1	1	1	1	1			Yes	yes	AX-198082208	PolyHighResolution						scaffold548|size253690	gb|LSRX01001452.1|
Sfix_Stridac_01462	Affx-501394496	1	1	1	1	1	1			Yes	yes	AX-198081947	PolyHighResolution						scaffold55|size438913
Sfix_Stridac_02188	Affx-501395222	1	1	1	1	1	1			Yes	yes	AX-197986072	PolyHighResolution						scaffold5634|size40220
Sfix_Stridac_02195	Affx-501395229	1	1	1	1	1	1			Yes	yes	AX-198083138	PolyHighResolution						scaffold5808|size38009
Sfix_Stridac_02197	Affx-501395231	1	1	1	1	1	1			Yes	yes	AX-197986088	PolyHighResolution						scaffold5865|size37307
Sfix_Stridac_01645	Affx-501394679	1	1	1	1	1	1			Yes	yes	AX-198082224	PolyHighResolution						scaffold591|size229516
Sfix_Stridac_01437	Affx-501394471	1	1	1	1	1	1			Yes	yes	AX-197984854	PolyHighResolution						scaffold6|size609109
Sfix_Stridac_02211	Affx-501395245	1	1	1	1	1	1			Yes	yes	AX-198083165	PolyHighResolution						scaffold6162|size33985
Sfix_Stridac_01654	Affx-501394688	1	1	1	1	1	1			Yes	yes	AX-197985223	PolyHighResolution						scaffold619|size225409
Sfix_Stridac_01656	Affx-501394690	1	1	1	1	1	1			Yes	yes	AX-197985225	PolyHighResolution						scaffold630|size224631
Sfix_Stridac_02217	Affx-501395251	1	1	1	1	1	1			Yes	yes	AX-198083175	PolyHighResolution						scaffold6374|size31711
Sfix_Stridac_01663	Affx-501394697	1	1	1	1	1	1			Yes	yes	AX-198082253	PolyHighResolution						scaffold643|size223022
Sfix_Stridac_02223	Affx-501395257	1	1	1	1	1	1			Yes	yes	AX-198083183	PolyHighResolution						scaffold6486|size30529
Sfix_Stridac_01668	Affx-501394702	1	1	1	1	1	1			Yes	yes	AX-198082262	PolyHighResolution						scaffold663|size220313
Sfix_Stridac_02230	Affx-501395264	1	1	1	1	1	1			Yes	yes	AX-198083192	PolyHighResolution						scaffold6786|size27321	gb|LSRX01000697.1|
Sfix_Stridac_02234	Affx-501395268	1	1	1	1	1	1			Yes	yes	AX-197986151	PolyHighResolution						scaffold6855|size26777
Sfix_Stridac_02240	Affx-501395274	1	1	1	1	1	1			Yes	yes	AX-197986161	PolyHighResolution						scaffold7011|size25064
Sfix_Stridac_01675	Affx-501394709	1	1	1	1	1	1			Yes	yes	AX-197985255	PolyHighResolution						scaffold710|size213475
Sfix_Stridac_02248	Affx-501395282	1	1	1	1	1	1			Yes	yes	AX-197986172	PolyHighResolution						scaffold7602|size20162	gb|LSRX01000455.1|
Sfix_Stridac_02253	Affx-501395287	1	1	1	1	1	1			Yes	yes	AX-198083225	PolyHighResolution						scaffold7781|size18770
Sfix_Stridac_01693	Affx-501394727	1	1	1	1	1	1			Yes	yes	AX-197985281	PolyHighResolution						scaffold799|size200864
Sfix_Stridac_02254	Affx-501395288	1	1	1	1	1	1			Yes	yes	AX-198083227	PolyHighResolution						scaffold8059|size16711
Sfix_Stridac_01696	Affx-501394730	1	1	1	1	1	1			Yes	yes	AX-198082311	PolyHighResolution						scaffold810|size200258
Sfix_Stridac_01702	Affx-501394736	1	1	1	1	1	1			Yes	yes	AX-197985295	PolyHighResolution						scaffold824|size249098
Sfix_Stridac_02257	Affx-501395291	1	1	1	1	1	1			Yes	yes	AX-198083231	PolyHighResolution						scaffold8306|size15016
Sfix_Stridac_01705	Affx-501394739	1	1	1	1	1	1			Yes	yes	AX-197985299	PolyHighResolution						scaffold833|size198570
Sfix_Stridac_01474	Affx-501394508	1	1	1	1	1	1			Yes	yes	AX-197984914	PolyHighResolution						scaffold85|size400633
Sfix_Stridac_01707	Affx-501394741	1	1	1	1	1	1			Yes	yes	AX-198082329	PolyHighResolution						scaffold851|size197231
Sfix_Stridac_01708	Affx-501394742	1	1	1	1	1	1			Yes	yes	AX-197985302	PolyHighResolution						scaffold853|size196934
Sfix_Stridac_01713	Affx-501394747	1	1	1	1	1	1			Yes	yes	AX-198082337	PolyHighResolution						scaffold864|size195797
Sfix_Stridac_01715	Affx-501394749	1	1	1	1	1	1			Yes	yes	AX-198082340	PolyHighResolution						scaffold878|size194724
Sfix_Stridac_01717	Affx-501394751	1	1	1	1	1	1			Yes	yes	AX-197985315	PolyHighResolution						scaffold900|size192001
Sfix_Stridac_01718	Affx-501394752	1	1	1	1	1	1			Yes	yes	AX-198082345	PolyHighResolution						scaffold907|size191680
Sfix_Stridac_01721	Affx-501394755	1	1	1	1	1	1			Yes	yes	AX-198082349	PolyHighResolution						scaffold923|size190752
Sfix_Stridac_02262	Affx-501395296	1	1	1	1	1	1			Yes	yes	AX-198083239	PolyHighResolution						scaffold9358|size9716
Sfix_Stridac_02265	Affx-501395299	1	1	1	1	1	1			Yes	yes	AX-197986201	PolyHighResolution						scaffold9559|size8996
Sfix_Stridac_01768	Affx-501394802	1	1	1	1	1	1			Yes	yes	AX-198082427	MonoHighResolution						scaffold1143|size170707
Sfix_Stridac_01775	Affx-501394809	1	1	1	1	1	1			Yes	yes	AX-198082440	MonoHighResolution						scaffold1183|size167217
Sfix_Stridac_01780	Affx-501394814	1	1	1	1	1	1			Yes	yes	AX-198082448	MonoHighResolution						scaffold1203|size166254
Sfix_Stridac_01494	Affx-501394528	1	1	1	1	1	1			Yes	yes	AX-198081998	MonoHighResolution						scaffold139|size349523
Sfix_Stridac_01443	Affx-501394477	1	1	1	1	1	1			Yes	yes	AX-198081922	MonoHighResolution						scaffold15|size515710
Sfix_Stridac_01835	Affx-501394869	1	1	1	1	1	1			Yes	yes	AX-198082534	MonoHighResolution						scaffold1561|size144118
Sfix_Stridac_01511	Affx-501394545	1	1	1	1	1	1			Yes	yes	AX-198082025	MonoHighResolution						scaffold177|size329041
Sfix_Stridac_01512	Affx-501394546	1	1	1	1	1	1			Yes	yes	AX-197984979	MonoHighResolution						scaffold181|size327192
Sfix_Stridac_01875	Affx-501394909	1	1	1	1	1	1			Yes	yes	AX-197985559	MonoHighResolution						scaffold1811|size131563
Sfix_Stridac_01927	Affx-501394961	1	1	1	1	1	1			Yes	yes	AX-197985641	MonoHighResolution						scaffold2171|size116066
Sfix_Stridac_00141	Affx-501393175	1	1	1	1	1	1			Yes	yes	AX-197982691	MonoHighResolution						scaffold221|size305931
Sfix_Stridac_02006	Affx-501395040	1	1	1	1	1	1			Yes	yes	AX-197985771	MonoHighResolution						scaffold2758|size96041
Sfix_Stridac_02023	Affx-501395057	1	1	1	1	1	1			Yes	yes	AX-197985796	MonoHighResolution						scaffold2939|size91240
Spop_Sfitti_0088	Affx-501395617	1	1	1	1	1	1			Yes	yes	AX-197986717	MonoHighResolution						scaffold2984|size89937
Sfix_Stridac_02051	Affx-501395085	1	1	1	1	1	1			Yes	yes	AX-198082911	MonoHighResolution						scaffold3215|size83931
Spop_Sfitti_0153	Affx-501395679	1	1	1	1	1	1			Yes	yes	AX-197986811	MonoHighResolution						scaffold3297|size82121
Spop_Sfitti_0133	Affx-501395659	1	1	1	1	1	1			Yes	yes	AX-197986781	MonoHighResolution						scaffold3570|size75864
Sfix_Stridac_02098	Affx-501395132	1	1	1	1	1	1			Yes	yes	AX-197985916	MonoHighResolution						scaffold3967|size66907
Sfix_Stridac_01610	Affx-501394644	1	1	1	1	1	1			Yes	yes	AX-198082174	MonoHighResolution						scaffold472|size247526
Spop_Sfitti_0106	Affx-501395635	1	1	1	1	1	1			Yes	yes	AX-197986743	MonoHighResolution						scaffold4764|size53176
Sfix_Stridac_02154	Affx-501395188	1	1	1	1	1	1			Yes	yes	AX-197986010	MonoHighResolution						scaffold4768|size53147
Sfix_Stridac_02158	Affx-501395192	1	1	1	1	1	1			Yes	yes	AX-197986017	MonoHighResolution						scaffold4794|size52447
Sfix_Stridac_02182	Affx-501395216	1	1	1	1	1	1			Yes	yes	AX-197986060	MonoHighResolution						scaffold5381|size45514
Spop_Sfitti_0152	Affx-501395678	1	1	1	1	1	1			Yes	yes	AX-197986810	MonoHighResolution						scaffold5498|size42118
Sfix_Stridac_01647	Affx-501394681	1	1	1	1	1	1			Yes	yes	AX-198082228	MonoHighResolution						scaffold598|size228627
Spop_Sfitti_0002	Affx-501395531	1	1	1	1	1	1			Yes	yes	AX-197986583	MonoHighResolution						scaffold6176|size33866
Spop_Sfitti_0069	Affx-501395598	1	1	1	1	1	1			Yes	yes	AX-197986686	MonoHighResolution						scaffold6259|size33070
Sfix_Stridac_02226	Affx-501395260	1	1	1	1	1	1			Yes	yes	AX-197986136	MonoHighResolution						scaffold6638|size28719
Spop_Sfitti_0022	Affx-501395551	1	1	1	1	1	1			Yes	yes	AX-197986613	MonoHighResolution						scaffold6898|size26182
Sfix_Stridac_01676	Affx-501394710	1	1	1	1	1	1			Yes	yes	AX-198082278	MonoHighResolution						scaffold715|size212774
Spop_Sfitti_0092	Affx-501395621	1	1	1	1	1	1			Yes	yes	AX-197986723	MonoHighResolution						scaffold7197|size23334
Spop_Sfitti_0010	Affx-501395539	1	1	1	1	1	1			Yes	yes	AX-197986594	MonoHighResolution						scaffold7640|size19888
Spop_Sfitti_0055	Affx-501395584	1	1	1	1	1	1			Yes	yes	AX-197986664	MonoHighResolution						scaffold7862|size18155
Spop_Sfitti_0091	Affx-501395620	1	1	1	1	1	1			Yes	yes	AX-197986722	MonoHighResolution						scaffold9752|size8290
Spop_Sfitti_0018	Affx-501395547	1	1	1	1	1	1			Yes	yes	AX-197986606	MonoHighResolution						scaffold9826|size8085
Sfix_Stridac_01743	Affx-501394777	1	1	1	1	1	1			Yes	yes	AX-197985358	MonoHighResolution						scaffold1045|size179950
Sfix_Stridac_01758	Affx-501394792	1	1	1	1	1	1			Yes	yes	AX-197985382	PolyHighResolution						scaffold1107|size174851
Sfix_Stridac_01778	Affx-501394812	1	1	1	1	1	1			Yes	yes	AX-198082445	PolyHighResolution						scaffold1201|size166307
Sfix_Stridac_01803	Affx-501394837	1	1	1	1	1	1			Yes	yes	AX-198082483	PolyHighResolution						scaffold1318|size161216
Sfix_Stridac_01826	Affx-501394860	1	1	1	1	1	1			Yes	yes	AX-198082518	MonoHighResolution						scaffold1499|size147963
Sfix_Stridac_01852	Affx-501394886	1	1	1	1	1	1			Yes	yes	AX-198082561	PolyHighResolution						scaffold1652|size139391
Sfix_Stridac_01858	Affx-501394892	1	1	1	1	1	1			Yes	yes	AX-197985536	PolyHighResolution						scaffold1686|size137390
Sfix_Stridac_01519	Affx-501394553	1	1	1	1	1	1			Yes	yes	AX-198082038	PolyHighResolution						scaffold192|size321977
Sfix_Stridac_01901	Affx-501394935	1	1	1	1	1	1			Yes	yes	AX-197985598	MonoHighResolution						scaffold2013|size122730
Sfix_Stridac_01934	Affx-501394968	1	1	1	1	1	1			Yes	yes	AX-197985653	MonoHighResolution						scaffold2242|size112680
Sfix_Stridac_02117	Affx-501395151	1	1	1	1	1	1			Yes	yes	AX-198083017	PolyHighResolution						scaffold4196|size62388
Sfix_Stridac_02123	Affx-501395157	1	1	1	1	1	1			Yes	yes	AX-197985955	MonoHighResolution						scaffold4317|size60019
Sfix_Stridac_01608	Affx-501394642	1	1	1	1	1	1			Yes	yes	AX-197985148	PolyHighResolution						scaffold461|size249395
Sfix_Stridac_01457	Affx-501394491	1	1	1	1	1	1			Yes	yes	AX-198081940	PolyHighResolution						scaffold47|size451008
Sfix_Stridac_02172	Affx-501395206	1	1	1	1	1	1			Yes	yes	AX-198083102	PolyHighResolution						scaffold5133|size47386
Spop_Sfitti_0108	Affx-501395637	1	1	1	1	1	1			Yes	yes	AX-198083765	MonoHighResolution						scaffold5287|size45241
Sfix_Stridac_01639	Affx-501394673	1	1	1	1	1	1			Yes	yes	AX-197985199	MonoHighResolution						scaffold557|size233420	gb|LSRX01000204.1|
Sfix_Stridac_01640	Affx-501394674	1	1	1	1	1	1			Yes	yes	AX-197985200	MonoHighResolution						scaffold570|size232157
Sfix_Stridac_01662	Affx-501394696	1	1	1	1	1	1			Yes	yes	AX-198082251	MonoHighResolution						scaffold642|size223058	gb|LSRX01000069.1|
Sfix_Stridac_01674	Affx-501394708	1	1	1	1	1	1			Yes	yes	AX-197985254	PolyHighResolution						scaffold709|size213506
Sfix_Stridac_01476	Affx-501394510	1	1	1	1	1	1			Yes	yes	AX-197984918	PolyHighResolution						scaffold85|size400633
Sfix_Stridac_01482	Affx-501394516	1	1	1	1	1	1			Yes	yes	AX-197984927	MonoHighResolution						scaffold98|size379598
Sfix_Stridac_00147	Affx-501393181	1	1	1	1	1	1		yes		yes	AX-197982703	PolyHighResolution						scaffold236|size298419	gb|LSRX01000457.1|
Sfix_Stridac_00294	Affx-501393328	1	1	1	1	1	1		yes		yes	AX-197982935	PolyHighResolution						scaffold539|size236250
Sfix_Stridac_00356	Affx-501393390	1	1	1	1	1	1		yes		yes	AX-197983036	PolyHighResolution						scaffold678|size218888
Sfix_Stridac_00403	Affx-501393437	1	1	1	1		0.8		yes		yes	AX-197983110	PolyHighResolution						scaffold828|size198933	gb|LSRX01000739.1|
Sfix_Stridac_01133	Affx-501394167	1	1	1	1	1	1		yes		yes	AX-197984354	PolyHighResolution						scaffold3923|size67780
Sfix_Stridac_01268	Affx-501394302	1	1	1	1	1	1		yes		yes	AX-197984570	PolyHighResolution						scaffold5105|size47837
Sfix_Stridac_01372	Affx-501394406	1	1	1	1	1	1		yes		yes	AX-197984742	PolyHighResolution						scaffold6621|size28968
Sfix_Stridac_00189	Affx-501393223	1	1	1	1	1	1		yes		yes	AX-198079938	PolyHighResolution						scaffold326|size273847
Sfix_Stridac_00498	Affx-501393532	1	1	1	1	1	1		yes		yes	AX-198080421	PolyHighResolution						scaffold1093|size175812
Sfix_Stridac_00538	Affx-501393572	1	1	1	1	1	1		yes		yes	AX-198080486	PolyHighResolution						scaffold1204|size166191
Sfix_Stridac_00599	Affx-501393633	1	1	1	1	1	1		yes		yes	AX-198080590	PolyHighResolution						scaffold1378|size155348
Sfix_Stridac_00676	Affx-501393710	1	1	1	1	1	1		yes		yes	AX-198080709	PolyHighResolution						scaffold1610|size141430	gb|LSRX01000505.1|
Sfix_Stridac_00712	Affx-501393746	1	1	1	1	1	1		yes		yes	AX-198080762	PolyHighResolution						scaffold1705|size136386
Sfix_Stridac_01321	Affx-501394355	1	1	1	1	1	1		yes		yes	AX-198081717	PolyHighResolution						scaffold5755|size38595
Sfix_Stridac_00842	Affx-501393876	1			1		0.4		Yes		yes	AX-198080967	PolyHighResolution						scaffold2302|size110186
Sfix_Stridac_00722	Affx-501393756	1	1	1			0.6		Yes		yes	AX-197983637	PolyHighResolution						scaffold1736|size134603	gb|LSRX01000456.1|
Sfix_Stridac_00410	Affx-501393444	1			1	1	0.6		Yes		yes	AX-198080284	PolyHighResolution						scaffold857|size196584
Sfix_Stridac_00617	Affx-501393651	1		1	1		0.6		Yes		yes	AX-198080615	MonoHighResolution						scaffold1420|size152557
Sfix_Stridac_00457	Affx-501393491	1	1		1	1	0.8		Yes		yes	AX-198080357	PolyHighResolution						scaffold1003|size182874
Sfix_Stridac_00458	Affx-501393492	1	1	1	1		0.8		Yes		yes	AX-198080358	PolyHighResolution						scaffold1004|size182834
Sfix_Stridac_00203	Affx-501393237	1	1	1	1		0.8		Yes		yes	AX-198079965	PolyHighResolution						scaffold355|size267300
Sfix_Stridac_00358	Affx-501393392	1	1	1		1	0.8		Yes		yes	AX-197983040	PolyHighResolution						scaffold679|size218508
Sfix_Stridac_00487	Affx-501393521	1	1		1	1	0.8		Yes		yes	AX-197983248	MonoHighResolution						scaffold1075|size177254
Sfix_Stridac_00104	Affx-501393138	1	1	1		1	0.8		Yes		yes	AX-198079775	MonoHighResolution						scaffold153|size346511
Sfix_Stridac_00020	Affx-501393054	1	1		1	1	0.8		Yes		yes	AX-197982486	MonoHighResolution						scaffold31|size473395
Sfix_Stridac_01050	Affx-501394084	1	1		1	1	0.8		Yes		yes	AX-197984216	MonoHighResolution						scaffold3412|size94623
Sfix_Stridac_01057	Affx-501394091	1	1		1	1	0.8		Yes		yes	AX-197984228	MonoHighResolution						scaffold3440|size78690
Sfix_Stridac_01208	Affx-501394242		1	1	1	1	0.8		Yes		yes	AX-197984467	MonoHighResolution						scaffold4464|size57801
Sfix_Stridac_01350	Affx-501394384		1	1	1	1	0.8		Yes		yes	AX-197984710	MonoHighResolution						scaffold6156|size34041
Sfix_Stridac_00395	Affx-501393429		1	1	1	1	0.8		Yes		yes	AX-198080261	MonoHighResolution						scaffold791|size201520
Sfix_Stridac_00194	Affx-501393228	1	1		1	1	0.8		Yes		yes	AX-197982775	MonoHighResolution						scaffold337|size271045
Sfix_Stridac_00345	Affx-501393379	1		1	1	1	0.8		Yes		yes	AX-197983018	PolyHighResolution						scaffold652|size221512
Sfix_Stridac_01400	Affx-501394434	1		1	1	1	0.8		Yes		yes	AX-198081845	PolyHighResolution						scaffold7298|size29431
Sfix_Stridac_00490	Affx-501393524	1	1	1	1	1	1		Yes		yes	AX-198080408	PolyHighResolution						scaffold1080|size177024
Sfix_Stridac_00536	Affx-501393570	1	1	1	1	1	1		Yes		yes	AX-198080484	PolyHighResolution						scaffold1202|size166283	gb|LSRX01000197.1|
Sfix_Stridac_00539	Affx-501393573	1	1	1	1	1	1		Yes		yes	AX-198080487	PolyHighResolution						scaffold1206|size166048	gb|LSRX01001388.1|
Sfix_Stridac_00551	Affx-501393585	1	1	1	1	1	1		Yes		yes	AX-198080507	PolyHighResolution						scaffold1234|size164280
Sfix_Stridac_00554	Affx-501393588	1	1	1	1	1	1		Yes		yes	AX-198080512	PolyHighResolution						scaffold1237|size164134
Sfix_Stridac_00556	Affx-501393590	1	1	1	1	1	1		Yes		yes	AX-198080516	PolyHighResolution						scaffold1243|size163740
Sfix_Stridac_00566	Affx-501393600	1	1	1	1	1	1		Yes		yes	AX-198080534	PolyHighResolution						scaffold1276|size166824
Sfix_Stridac_00089	Affx-501393123	1	1	1	1	1	1		Yes		yes	AX-198079746	PolyHighResolution						scaffold134|size352907
Sfix_Stridac_00604	Affx-501393638	1	1	1	1	1	1		Yes		yes	AX-197983441	PolyHighResolution						scaffold1384|size154909
Sfix_Stridac_00608	Affx-501393642	1	1	1	1	1	1		Yes		yes	AX-197983449	PolyHighResolution						scaffold1385|size154906
Sfix_Stridac_00655	Affx-501393689	1	1	1	1	1	1		Yes		yes	AX-198080676	PolyHighResolution						scaffold1539|size145382	gb|LSRX01000997.1|
Sfix_Stridac_00659	Affx-501393693	1	1	1	1	1	1		Yes		yes	AX-198080682	PolyHighResolution						scaffold1548|size145138
Sfix_Stridac_00666	Affx-501393700	1	1	1	1	1	1		Yes		yes	AX-197983544	PolyHighResolution						scaffold1579|size143215
Sfix_Stridac_00678	Affx-501393712	1	1	1	1	1	1		Yes		yes	AX-198080711	PolyHighResolution						scaffold1618|size140970
Sfix_Stridac_00688	Affx-501393722	1	1	1	1	1	1		Yes		yes	AX-197983579	PolyHighResolution						scaffold1630|size140260
Sfix_Stridac_00697	Affx-501393731	1	1	1	1	1	1		Yes		yes	AX-197983595	PolyHighResolution						scaffold1657|size139256
Sfix_Stridac_00713	Affx-501393747	1	1	1	1	1	1		Yes		yes	AX-197983622	PolyHighResolution						scaffold1711|size136065
Sfix_Stridac_00721	Affx-501393755	1	1	1	1	1	1		Yes		yes	AX-198080775	PolyHighResolution						scaffold1733|size134711
Sfix_Stridac_00725	Affx-501393759	1	1	1	1	1	1		Yes		yes	AX-197983641	PolyHighResolution						scaffold1743|size134308
Sfix_Stridac_00749	Affx-501393783	1	1	1	1	1	1		Yes		yes	AX-197983679	PolyHighResolution						scaffold1816|size131193
Sfix_Stridac_00759	Affx-501393793	1	1	1	1	1	1		Yes		yes	AX-197983694	PolyHighResolution						scaffold1875|size128653
Sfix_Stridac_00771	Affx-501393805	1	1	1	1	1	1		Yes		yes	AX-197983715	PolyHighResolution						scaffold1942|size126257
Sfix_Stridac_00776	Affx-501393810	1	1	1	1	1	1		Yes		yes	AX-197983725	PolyHighResolution						scaffold1983|size124038
Sfix_Stridac_00134	Affx-501393168	1	1	1	1	1	1		Yes		yes	AX-198079832	PolyHighResolution						scaffold206|size316438
Sfix_Stridac_00791	Affx-501393825	1	1	1	1	1	1		Yes		yes	AX-198080887	PolyHighResolution						scaffold2066|size148418
Sfix_Stridac_00794	Affx-501393828	1	1	1	1	1	1		Yes		yes	AX-198080892	PolyHighResolution						scaffold2070|size122513
Sfix_Stridac_00795	Affx-501393829	1	1	1	1	1	1		Yes		yes	AX-197983763	PolyHighResolution						scaffold2071|size120605	gb|LSRX01000076.1|
Sfix_Stridac_00800	Affx-501393834	1	1	1	1	1	1		Yes		yes	AX-198080902	PolyHighResolution						scaffold2084|size120070
Sfix_Stridac_00805	Affx-501393839	1	1	1	1	1	1		Yes		yes	AX-197983782	PolyHighResolution						scaffold2125|size117891
Sfix_Stridac_00826	Affx-501393860	1	1	1	1	1	1		Yes		yes	AX-197983822	PolyHighResolution						scaffold2207|size114297
Sfix_Stridac_00830	Affx-501393864	1	1	1	1	1	1		Yes		yes	AX-198080946	PolyHighResolution						scaffold2228|size113329
Sfix_Stridac_00848	Affx-501393882	1	1	1	1	1	1		Yes		yes	AX-197983866	PolyHighResolution						scaffold2351|size108537
Sfix_Stridac_00851	Affx-501393885	1	1	1	1	1	1		Yes		yes	AX-198080983	PolyHighResolution						scaffold2379|size107764	gb|LSRX01000805.1|
Sfix_Stridac_00857	Affx-501393891	1	1	1	1	1	1		Yes		yes	AX-198080993	PolyHighResolution						scaffold2434|size106063
Sfix_Stridac_00863	Affx-501393897	1	1	1	1	1	1		Yes		yes	AX-197983895	PolyHighResolution						scaffold2453|size105448
Sfix_Stridac_00882	Affx-501393916	1	1	1	1	1	1		Yes		yes	AX-198081031	PolyHighResolution						scaffold2520|size103383
Sfix_Stridac_00883	Affx-501393917	1	1	1	1	1	1		Yes		yes	AX-197983930	PolyHighResolution						scaffold2525|size103283	gb|LSRX01001580.1|
Sfix_Stridac_00900	Affx-501393934	1	1	1	1	1	1		Yes		yes	AX-198081063	PolyHighResolution						scaffold2611|size100514
Sfix_Stridac_00901	Affx-501393935	1	1	1	1	1	1		Yes		yes	AX-197983959	PolyHighResolution						scaffold2612|size100512
Sfix_Stridac_00924	Affx-501393958	1	1	1	1	1	1		Yes		yes	AX-197984000	PolyHighResolution						scaffold2732|size96778
Sfix_Stridac_00944	Affx-501393978	1	1	1	1	1	1		Yes		yes	AX-198081129	PolyHighResolution						scaffold2835|size94008
Sfix_Stridac_00958	Affx-501393992	1	1	1	1	1	1		Yes		yes	AX-197984056	PolyHighResolution						scaffold2915|size91804
Sfix_Stridac_00978	Affx-501394012	1	1	1	1	1	1		Yes		yes	AX-197984086	PolyHighResolution						scaffold3068|size87542
Sfix_Stridac_00184	Affx-501393218	1	1	1	1	1	1		Yes		yes	AX-198079928	PolyHighResolution						scaffold307|size276609
Sfix_Stridac_00986	Affx-501394020	1	1	1	1	1	1		Yes		yes	AX-197984101	PolyHighResolution						scaffold3096|size86777
Sfix_Stridac_00999	Affx-501394033	1	1	1	1	1	1		Yes		yes	AX-197984125	PolyHighResolution						scaffold3174|size84751
Sfix_Stridac_01001	Affx-501394035	1	1	1	1	1	1		Yes		yes	AX-197984129	PolyHighResolution						scaffold3176|size84731
Sfix_Stridac_01020	Affx-501394054	1	1	1	1	1	1		Yes		yes	AX-198081243	PolyHighResolution						scaffold3257|size82986
Sfix_Stridac_00190	Affx-501393224	1	1	1	1	1	1		Yes		yes	AX-197982770	PolyHighResolution						scaffold327|size273122
Sfix_Stridac_01032	Affx-501394066	1	1	1	1	1	1		Yes		yes	AX-197984186	PolyHighResolution						scaffold3322|size81611
Sfix_Stridac_01042	Affx-501394076	1	1	1	1	1	1		Yes		yes	AX-198081278	PolyHighResolution						scaffold3357|size90277
Sfix_Stridac_00193	Affx-501393227	1	1	1	1	1	1		Yes		yes	AX-197982774	PolyHighResolution						scaffold336|size271077
Sfix_Stridac_00200	Affx-501393234	1	1	1	1	1	1		Yes		yes	AX-198079959	PolyHighResolution						scaffold351|size330255	gb|LSRX01000022.1|
Sfix_Stridac_00218	Affx-501393252	1	1	1	1	1	1		Yes		yes	AX-197982813	PolyHighResolution						scaffold382|size263075
Sfix_Stridac_00219	Affx-501393253	1	1	1	1	1	1		Yes		yes	AX-198079991	PolyHighResolution						scaffold385|size262682
Sfix_Stridac_01126	Affx-501394160	1	1	1	1	1	1		Yes		yes	AX-197984341	PolyHighResolution						scaffold3862|size68912
Sfix_Stridac_00221	Affx-501393255	1	1	1	1	1	1		Yes		yes	AX-198079994	PolyHighResolution						scaffold392|size261249
Sfix_Stridac_01142	Affx-501394176	1	1	1	1	1	1		Yes		yes	AX-197984369	PolyHighResolution						scaffold4007|size65984
Sfix_Stridac_00235	Affx-501393269	1	1	1	1	1	1		Yes		yes	AX-197982840	PolyHighResolution						scaffold430|size253400	gb|LSRX01000979.1|
Sfix_Stridac_01181	Affx-501394215	1	1	1	1	1	1		Yes		yes	AX-197984432	PolyHighResolution						scaffold4316|size60055
Sfix_Stridac_01185	Affx-501394219	1	1	1	1	1	1		Yes		yes	AX-197984436	PolyHighResolution						scaffold4357|size59528
Sfix_Stridac_00241	Affx-501393275	1	1	1	1	1	1		Yes		yes	AX-197982852	PolyHighResolution						scaffold442|size251825
Sfix_Stridac_01201	Affx-501394235	1	1	1	1	1	1		Yes		yes	AX-197984458	PolyHighResolution						scaffold4428|size58237
Sfix_Stridac_00244	Affx-501393278	1	1	1	1	1	1		Yes		yes	AX-197982857	PolyHighResolution						scaffold446|size251577	gb|LSRX01000758.1|
Sfix_Stridac_01207	Affx-501394241	1	1	1	1	1	1		Yes		yes	AX-197984466	PolyHighResolution						scaffold4462|size57859
Sfix_Stridac_00246	Affx-501393280	1	1	1	1	1	1		Yes		yes	AX-198080029	PolyHighResolution						scaffold451|size250749
Sfix_Stridac_01216	Affx-501394250	1	1	1	1	1	1		Yes		yes	AX-198081546	PolyHighResolution						scaffold4560|size56073
Sfix_Stridac_01217	Affx-501394251	1	1	1	1	1	1		Yes		yes	AX-197984480	PolyHighResolution						scaffold4566|size56024
Sfix_Stridac_01235	Affx-501394269	1	1	1	1	1	1		Yes		yes	AX-198081579	PolyHighResolution						scaffold4729|size53699
Sfix_Stridac_00268	Affx-501393302	1	1	1	1	1	1		Yes		yes	AX-197982894	PolyHighResolution						scaffold491|size244608
Sfix_Stridac_00288	Affx-501393322	1	1	1	1	1	1		Yes		yes	AX-198080095	PolyHighResolution						scaffold531|size238272
Sfix_Stridac_01285	Affx-501394319	1	1	1	1	1	1		Yes		yes	AX-198081660	PolyHighResolution						scaffold5331|size44574
Sfix_Stridac_00302	Affx-501393336	1	1	1	1	1	1		Yes		yes	AX-198080117	PolyHighResolution						scaffold558|size233355
Sfix_Stridac_00304	Affx-501393338	1	1	1	1	1	1		Yes		yes	AX-197982947	PolyHighResolution						scaffold559|size233291
Sfix_Stridac_01313	Affx-501394347	1	1	1	1	1	1		Yes		yes	AX-197984647	PolyHighResolution						scaffold5630|size40255
Sfix_Stridac_01315	Affx-501394349	1	1	1	1	1	1		Yes		yes	AX-197984651	PolyHighResolution						scaffold5659|size39938
Sfix_Stridac_00341	Affx-501393375	1	1	1	1	1	1		Yes		yes	AX-198080175	PolyHighResolution						scaffold640|size223089
Sfix_Stridac_01365	Affx-501394399	1	1	1	1	1	1		Yes		yes	AX-197984731	PolyHighResolution						scaffold6484|size30536
Sfix_Stridac_00351	Affx-501393385	1	1	1	1	1	1		Yes		yes	AX-198080192	PolyHighResolution						scaffold666|size219944
Sfix_Stridac_00352	Affx-501393386	1	1	1	1	1	1		Yes		yes	AX-198080193	PolyHighResolution						scaffold670|size219637
Sfix_Stridac_00361	Affx-501393395	1	1	1	1	1	1		Yes		yes	AX-197983044	PolyHighResolution						scaffold693|size215810
Sfix_Stridac_00363	Affx-501393397	1	1	1	1	1	1		Yes		yes	AX-197983048	PolyHighResolution						scaffold699|size214420	gb|LSRX01000494.1|
Sfix_Stridac_01390	Affx-501394424	1	1	1	1	1	1		Yes		yes	AX-198081829	PolyHighResolution						scaffold7011|size25064
Sfix_Stridac_01401	Affx-501394435	1	1	1	1	1	1		Yes		yes	AX-197984791	PolyHighResolution						scaffold7342|size22183
Sfix_Stridac_00049	Affx-501393083	1	1	1	1	1	1		Yes		yes	AX-198079674	PolyHighResolution						scaffold74|size415254
Sfix_Stridac_00383	Affx-501393417	1	1	1	1	1	1		Yes		yes	AX-198080240	PolyHighResolution						scaffold760|size206255
Sfix_Stridac_01416	Affx-501394450	1	1	1	1	1	1		Yes		yes	AX-198081870	PolyHighResolution						scaffold7952|size17406
Sfix_Stridac_01418	Affx-501394452	1	1	1	1	1	1		Yes		yes	AX-198081874	PolyHighResolution						scaffold7984|size21123
Sfix_Stridac_00055	Affx-501393089	1	1	1	1	1	1		Yes		yes	AX-198079686	PolyHighResolution						scaffold81|size409072
Sfix_Stridac_00401	Affx-501393435	1	1	1	1	1	1		Yes		yes	AX-197983108	PolyHighResolution						scaffold815|size199869
Sfix_Stridac_00062	Affx-501393096	1	1	1	1	1	1		Yes		yes	AX-197982559	PolyHighResolution						scaffold87|size397552
Sfix_Stridac_00412	Affx-501393446	1	1	1	1	1	1		Yes		yes	AX-198080288	PolyHighResolution						scaffold874|size272693
Sfix_Stridac_00413	Affx-501393447	1	1	1	1	1	1		Yes		yes	AX-197983126	PolyHighResolution						scaffold876|size194813
Sfix_Stridac_00461	Affx-501393495	1	1	1	1	1	1		Yes		yes	AX-197983208	MonoHighResolution						scaffold1006|size182825
Sfix_Stridac_01431	Affx-501394465	1	1	1	1	1	1		Yes		yes	AX-197984842	MonoHighResolution						scaffold10750|size5623
Sfix_Stridac_00531	Affx-501393565	1	1	1	1	1	1		Yes		yes	AX-198080477	MonoHighResolution						scaffold1187|size167055
Sfix_Stridac_00541	Affx-501393575	1	1	1	1	1	1		Yes		yes	AX-197983339	MonoHighResolution						scaffold1214|size165582
Sfix_Stridac_00569	Affx-501393603	1	1	1	1	1	1		Yes		yes	AX-198080540	MonoHighResolution						scaffold1276|size166824
Sfix_Stridac_00598	Affx-501393632	1	1	1	1	1	1		Yes		yes	AX-197983433	MonoHighResolution						scaffold1376|size155481
Sfix_Stridac_00729	Affx-501393763	1	1	1	1	1	1		Yes		yes	AX-198080785	MonoHighResolution						scaffold1751|size134088
Sfix_Stridac_00139	Affx-501393173	1	1	1	1	1	1		Yes		yes	AX-198079842	MonoHighResolution						scaffold218|size307420
Sfix_Stridac_00168	Affx-501393202	1	1	1	1	1	1		Yes		yes	AX-198079896	MonoHighResolution						scaffold270|size287874
Sfix_Stridac_01026	Affx-501394060	1	1	1	1	1	1		Yes		yes	AX-197984175	MonoHighResolution						scaffold3297|size82121
Sfix_Stridac_01121	Affx-501394155	1	1	1	1	1	1		Yes		yes	AX-198081400	MonoHighResolution						scaffold3847|size69241	gb|LSRX01000714.1|
Sfix_Stridac_00075	Affx-501393109	1	1	1	1	1	1		Yes		yes	AX-197982578	MonoHighResolution						scaffold105|size372708
Sfix_Stridac_00515	Affx-501393549	1	1	1	1	1	1		Yes		yes	AX-197983295	PolyHighResolution						scaffold1142|size170723
Sfix_Stridac_00649	Affx-501393683	1	1	1	1	1	1		Yes		yes	AX-197983514	MonoHighResolution						scaffold1510|size147246
Sfix_Stridac_00130	Affx-501393164	1	1	1	1	1	1		Yes		yes	AX-197982675	PolyHighResolution						scaffold200|size320183
Sfix_Stridac_00933	Affx-501393967	1	1	1	1	1	1		Yes		yes	AX-197984015	MonoHighResolution						scaffold2756|size96078
Sfix_Stridac_01012	Affx-501394046	1	1	1	1	1	1		Yes		yes	AX-197984149	PolyHighResolution						scaffold3209|size84060
Sfix_Stridac_00195	Affx-501393229	1	1	1	1	1	1		Yes		yes	AX-198079950	MonoHighResolution						scaffold337|size271045
Sfix_Stridac_01264	Affx-501394298	1	1	1	1	1	1		Yes		yes	AX-197984562	PolyHighResolution						scaffold5072|size48305
Sfix_Stridac_00293	Affx-501393327	1	1	1	1	1	1		Yes		yes	AX-198080102	PolyHighResolution						scaffold536|size236647
Sfix_Stridac_00633	Affx-501393667	1	1	1			0.6				yes	AX-198080643	CallRateBelowThreshold						scaffold1472|size149280
Sfix_Sfitti_0056	Affx-501395359	1			1		0.4				yes	AX-198083333	PolyHighResolution	gi|53	gi|1088	gi|127	Sc0a5M3_151_HRSCAF_267	Segkk4063_pilon
Sfix_Sfitti_0020	Affx-501395323			1	1		0.4				yes	AX-198083281	PolyHighResolution		gi|43454	gi|13	Sc0a5M3_272_HRSCAF_451
Sfix_Stridac_00435	Affx-501393469		1	1			0.4				yes	AX-198080323	PolyHighResolution						scaffold939|size189652
Sfix_Stridac_00575	Affx-501393609	1	1	1	1	1	1				yes (Acerv	AX-197983397	PolyHighResolution						scaffold1297|size160765
Sfix_Stridac_00127	Affx-501393161	1	1	1	1	1	1				yes (Acerv	AX-197982669	PolyHighResolution						scaffold185|size324327
Sfix_Stridac_01245	Affx-501394279	1	1	1	1	1	1				yes (Acerv	AX-197984526	PolyHighResolution						scaffold4870|size51289
Sfix_Stridac_01283	Affx-501394317	1	1	1	1	1	1				yes (Acerv	AX-197984597	PolyHighResolution						scaffold5298|size45042
Sfix_Stridac_01304	Affx-501394338	1	1	1	1	1	1				yes (Acerv	AX-197984633	PolyHighResolution						scaffold5543|size41494
Sfix_Stridac_01320	Affx-501394354	1	1	1	1	1	1				yes (Acerv	AX-197984660	PolyHighResolution						scaffold5734|size38880
Sfix_Stridac_00027	Affx-501393061	1	1	1	1	1	1				yes (Acerv)	AX-197982496	PolyHighResolution						scaffold34|size470057
Sfix_Stridac_00077	Affx-501393111	1	1	1	1	1	1				yes (Acerv)	AX-197982581	PolyHighResolution						scaffold112|size367012
Sfix_Stridac_00080	Affx-501393114	1	1	1	1	1	1				yes (Acerv)	AX-197982587	PolyHighResolution						scaffold121|size361855
Sfix_Stridac_00093	Affx-501393127	1	1	1	1	1	1				yes (Acerv)	AX-197982608	PolyHighResolution						scaffold138|size349610
Sfix_Stridac_00149	Affx-501393183	1	1	1	1	1	1				yes (Acerv)	AX-197982706	PolyHighResolution						scaffold239|size297633
Sfix_Stridac_00185	Affx-501393219	1	1	1	1	1	1				yes (Acerv)	AX-197982763	PolyHighResolution						scaffold307|size276609
Sfix_Stridac_00192	Affx-501393226	1	1	1	1	1	1				yes (Acerv)	AX-197982773	PolyHighResolution						scaffold332|size272266
Sfix_Stridac_00251	Affx-501393285	1	1	1	1	1	1				yes (Acerv)	AX-197982870	PolyHighResolution						scaffold466|size248452
Sfix_Stridac_00252	Affx-501393286	1	1	1	1	1	1				yes (Acerv)	AX-197982872	PolyHighResolution						scaffold470|size247617
Sfix_Stridac_00296	Affx-501393330	1	1	1	1	1	1				yes (Acerv)	AX-197982937	PolyHighResolution						scaffold547|size234558
Sfix_Stridac_00316	Affx-501393350	1	1	1	1	1	1				yes (Acerv)	AX-197982966	PolyHighResolution						scaffold590|size229770
Sfix_Stridac_00317	Affx-501393351	1	1	1	1	1	1				yes (Acerv)	AX-197982968	PolyHighResolution						scaffold594|size229118
Sfix_Stridac_00367	Affx-501393401	1	1	1	1	1	1				yes (Acerv)	AX-197983055	PolyHighResolution						scaffold709|size213506
Sfix_Stridac_00372	Affx-501393406	1	1	1	1	1	1				yes (Acerv)	AX-197983062	PolyHighResolution						scaffold731|size210639
Sfix_Stridac_00384	Affx-501393418	1	1	1	1	1	1				yes (Acerv)	AX-197983082	PolyHighResolution						scaffold761|size206076
Sfix_Stridac_00434	Affx-501393468	1	1	1	1	1	1				yes (Acerv)	AX-197983161	PolyHighResolution						scaffold936|size189775	gb|LSRX01000841.1|
Sfix_Stridac_00439	Affx-501393473	1	1	1	1	1	1				yes (Acerv)	AX-197983171	PolyHighResolution						scaffold947|size189029
Sfix_Stridac_00442	Affx-501393476	1	1	1	1	1	1				yes (Acerv)	AX-197983177	PolyHighResolution						scaffold953|size188656
Sfix_Stridac_00477	Affx-501393511	1	1	1	1	1	1				yes (Acerv)	AX-197983233	PolyHighResolution						scaffold1057|size178473	gb|LSRX01000994.1|
Sfix_Stridac_00982	Affx-501394016	1	1	1	1	1	1				yes (Acerv)	AX-197984094	PolyHighResolution						scaffold3083|size87109
Sfix_Stridac_00059	Affx-501393093	1	1	1			0.6				yes (Acerv)	AX-198079693	PolyHighResolution						scaffold84|size404710
Sfix_Stridac_00160	Affx-501393194		1		1	1	0.6				yes (Acerv)	AX-198079882	PolyHighResolution						scaffold256|size292384
Sfix_Stridac_00330	Affx-501393364	1	1			1	0.6				yes (Acerv)	AX-198080159	PolyHighResolution						scaffold612|size226551
Sfix_Stridac_00715	Affx-501393749		1	1	1		0.6				yes (Acerv)	AX-198080766	PolyHighResolution						scaffold1713|size135998
Sfix_Stridac_01202	Affx-501394236	1	1	1	1	1	1				yes (Acerv)	AX-198081525	PolyHighResolution						scaffold4434|size58197
Sfix_Stridac_00280	Affx-501393314	1	1	1	1	1	1				yes (Acerv)	AX-197982912	PolyHighResolution						scaffold508|size242131	gb|LSRX01000499.1|
Sfix_Stridac_00283	Affx-501393317	1	1	1	1	1	1				yes (Acerv)	AX-197982917	PolyHighResolution						scaffold513|size240735
Sfix_Stridac_00305	Affx-501393339	1	1	1	1	1	1				yes (Acerv)	AX-197982949	PolyHighResolution						scaffold563|size297333
Sfix_Stridac_00448	Affx-501393482	1	1	1	1	1	1				yes (Acerv)	AX-197983186	PolyHighResolution						scaffold978|size185962
Sfix_Stridac_00990	Affx-501394024	1	1				0.4				yes (Acerv)	AX-197984109	PolyHighResolution						scaffold3115|size86246
Sfix_Stridac_00998	Affx-501394032	1	1	1	1	1	1				yes (Acerv)	AX-197984123	PolyHighResolution						scaffold3164|size85041
Sfix_Stridac_01006	Affx-501394040	1	1	1	1	1	1				yes (Acerv)	AX-197984139	PolyHighResolution						scaffold3186|size84485
Sfix_Stridac_01007	Affx-501394041	1	1	1	1	1	1				yes (Acerv)	AX-197984141	PolyHighResolution						scaffold3190|size84374
Spop_Sfitti_0053	Affx-501395582	1		1	1	1	0.8				yes (Acerv)	AX-197986661	PolyHighResolution
Sfix_Stridac_00375	Affx-501393409	1	1	1	1		0.8				yes (Acerv)	AX-198080227	PolyHighResolution						scaffold742|size208757
Sfix_Stridac_00601	Affx-501393635	1	1	1	1	1	1				yes (Acerv)	AX-197983438	PolyHighResolution						scaffold1379|size155105
Sfix_Stridac_00610	Affx-501393644		1	1	1	1	0.8				yes (Acerv)	AX-197983453	PolyHighResolution						scaffold1387|size154576
Sfix_Stridac_00620	Affx-501393654	1	1	1	1	1	1				yes (Acerv)	AX-197983469	PolyHighResolution						scaffold1435|size151695	gb|LSRX01000501.1|
Sfix_Stridac_00622	Affx-501393656	1	1		1	1	0.8				yes (Acerv)	AX-197983471	PolyHighResolution						scaffold1439|size151302
Sfix_Stridac_00624	Affx-501393658	1	1	1	1	1	1				yes (Acerv)	AX-197983474	PolyHighResolution						scaffold1448|size150786
Sfix_Stridac_00626	Affx-501393660	1	1	1	1	1	1				yes (Acerv)	AX-197983477	PolyHighResolution						scaffold1452|size150606
Sfix_Stridac_00631	Affx-501393665	1	1	1	1	1	1				yes (Acerv)	AX-197983486	PolyHighResolution						scaffold1466|size149851
Sfix_Stridac_00634	Affx-501393668	1	1	1	1	1	1				yes (Acerv)	AX-197983490	PolyHighResolution						scaffold1480|size148514
Sfix_Stridac_00636	Affx-501393670	1	1	1	1	1	1				yes (Acerv)	AX-197983494	PolyHighResolution						scaffold1483|size148352
Sfix_Stridac_00640	Affx-501393674	1	1	1	1	1	1				yes (Acerv)	AX-197983500	PolyHighResolution						scaffold1485|size148345
Sfix_Stridac_00642	Affx-501393676	1	1	1	1	1	1				yes (Acerv)	AX-197983503	PolyHighResolution						scaffold1488|size148281
Sfix_Stridac_00646	Affx-501393680	1	1	1	1	1	1				yes (Acerv)	AX-197983510	PolyHighResolution						scaffold1504|size147631
Sfix_Stridac_00648	Affx-501393682	1	1	1	1	1	1				yes (Acerv)	AX-197983512	PolyHighResolution						scaffold1509|size147246
Sfix_Stridac_00652	Affx-501393686	1	1	1	1	1	1				yes (Acerv)	AX-197983519	PolyHighResolution						scaffold1527|size146247
Sfix_Stridac_00653	Affx-501393687	1	1	1	1	1	1				yes (Acerv)	AX-197983521	PolyHighResolution						scaffold1528|size146112	gb|LSRX01000124.1|
Sfix_Stridac_00658	Affx-501393692	1	1	1	1	1	1				yes (Acerv)	AX-197983529	PolyHighResolution						scaffold1545|size145188
Sfix_Stridac_00664	Affx-501393698	1	1	1	1	1	1				yes (Acerv)	AX-197983540	PolyHighResolution						scaffold1574|size143444
Sfix_Stridac_00675	Affx-501393709	1	1	1	1	1	1				yes (Acerv)	AX-197983556	PolyHighResolution						scaffold1607|size141627
Sfix_Stridac_00679	Affx-501393713	1	1		1	1	0.8				yes (Acerv)	AX-197983564	PolyHighResolution						scaffold1620|size140873	gb|LSRX01000235.1|
Sfix_Stridac_00682	Affx-501393716	1	1			1	0.6				yes (Acerv)	AX-197983569	PolyHighResolution						scaffold1624|size140526
Sfix_Stridac_00684	Affx-501393718	1	1		1	1	0.8				yes (Acerv)	AX-197983573	PolyHighResolution						scaffold1627|size161224
Sfix_Stridac_00695	Affx-501393729	1	1	1	1	1	1				yes (Acerv)	AX-197983591	PolyHighResolution						scaffold1648|size139517
Sfix_Stridac_00696	Affx-501393730	1	1	1	1	1	1				yes (Acerv)	AX-197983593	PolyHighResolution						scaffold1649|size139471
Sfix_Stridac_00699	Affx-501393733	1	1	1	1	1	1				yes (Acerv)	AX-197983598	PolyHighResolution						scaffold1658|size139175
Sfix_Stridac_00700	Affx-501393734	1	1	1	1	1	1				yes (Acerv)	AX-197983600	PolyHighResolution						scaffold1658|size139175
Sfix_Stridac_00701	Affx-501393735	1	1	1	1	1	1				yes (Acerv)	AX-197983602	PolyHighResolution						scaffold1659|size139153
Sfix_Stridac_00703	Affx-501393737	1	1	1	1	1	1				yes (Acerv)	AX-197983606	PolyHighResolution						scaffold1664|size138832
Sfix_Stridac_00704	Affx-501393738	1	1	1	1	1	1				yes (Acerv)	AX-197983608	PolyHighResolution						scaffold1664|size138832
Sfix_Stridac_00716	Affx-501393750	1	1	1	1	1	1				yes (Acerv)	AX-197983626	PolyHighResolution						scaffold1718|size135760
Sfix_Stridac_00719	Affx-501393753	1	1	1	1	1	1				yes (Acerv)	AX-197983631	PolyHighResolution						scaffold1728|size135115
Sfix_Stridac_00727	Affx-501393761	1	1	1	1	1	1				yes (Acerv)	AX-197983644	PolyHighResolution						scaffold1747|size134161
Sfix_Stridac_00732	Affx-501393766	1	1	1	1	1	1				yes (Acerv)	AX-197983652	PolyHighResolution						scaffold1762|size133557
Sfix_Stridac_00733	Affx-501393767	1	1	1	1	1	1				yes (Acerv)	AX-197983653	PolyHighResolution						scaffold1765|size133507
Sfix_Stridac_00737	Affx-501393771	1	1	1	1	1	1				yes (Acerv)	AX-197983660	PolyHighResolution						scaffold1778|size132721
Sfix_Stridac_00738	Affx-501393772	1	1	1	1	1	1				yes (Acerv)	AX-197983662	PolyHighResolution						scaffold1780|size132535
Sfix_Stridac_00743	Affx-501393777	1	1	1	1	1	1				yes (Acerv)	AX-197983669	PolyHighResolution						scaffold1796|size132051
Sfix_Stridac_00747	Affx-501393781	1	1	1	1	1	1				yes (Acerv)	AX-197983675	PolyHighResolution						scaffold1809|size131635
Sfix_Stridac_00752	Affx-501393786	1	1		1	1	0.8				yes (Acerv)	AX-197983683	PolyHighResolution						scaffold1836|size130406
Sfix_Stridac_00753	Affx-501393787	1	1	1	1	1	1				yes (Acerv)	AX-197983684	PolyHighResolution						scaffold1841|size130230
Sfix_Stridac_00755	Affx-501393789	1	1	1	1	1	1				yes (Acerv)	AX-197983688	PolyHighResolution						scaffold1860|size129324
Sfix_Stridac_00760	Affx-501393794	1	1	1	1	1	1				yes (Acerv)	AX-197983695	PolyHighResolution						scaffold1878|size128552	gb|LSRX01001659.1|
Sfix_Stridac_00761	Affx-501393795	1	1	1	1	1	1				yes (Acerv)	AX-197983697	PolyHighResolution						scaffold1887|size128190
Sfix_Stridac_00769	Affx-501393803	1	1	1	1	1	1				yes (Acerv)	AX-197983711	PolyHighResolution						scaffold1932|size126602
Sfix_Stridac_00770	Affx-501393804	1	1	1	1		0.8				yes (Acerv)	AX-197983713	PolyHighResolution						scaffold1934|size126484
Sfix_Stridac_00772	Affx-501393806	1	1	1	1	1	1				yes (Acerv)	AX-197983717	PolyHighResolution						scaffold1945|size126127
Sfix_Stridac_00773	Affx-501393807	1	1	1	1	1	1				yes (Acerv)	AX-197983719	PolyHighResolution						scaffold1948|size125923
Sfix_Stridac_00777	Affx-501393811	1	1	1	1	1	1				yes (Acerv)	AX-197983727	PolyHighResolution						scaffold1984|size124028
Sfix_Stridac_00780	Affx-501393814	1	1	1	1	1	1				yes (Acerv)	AX-197983733	PolyHighResolution						scaffold1990|size123760
Sfix_Stridac_00781	Affx-501393815	1	1	1	1	1	1				yes (Acerv)	AX-197983735	PolyHighResolution						scaffold1997|size123532
Sfix_Stridac_00784	Affx-501393818	1	1	1	1	1	1				yes (Acerv)	AX-197983741	PolyHighResolution						scaffold2031|size122160
Sfix_Stridac_00785	Affx-501393819	1	1	1	1	1	1				yes (Acerv)	AX-197983743	PolyHighResolution						scaffold2032|size122083
Sfix_Stridac_00789	Affx-501393823	1	1	1	1	1	1				yes (Acerv)	AX-197983751	PolyHighResolution						scaffold2059|size120993
Sfix_Stridac_00790	Affx-501393824	1	1	1	1	1	1				yes (Acerv)	AX-197983753	PolyHighResolution						scaffold2065|size162444
Sfix_Stridac_00793	Affx-501393827	1	1	1	1	1	1				yes (Acerv)	AX-197983759	PolyHighResolution						scaffold2067|size120704
Sfix_Stridac_00796	Affx-501393830	1	1	1	1	1	1				yes (Acerv)	AX-197983765	PolyHighResolution						scaffold2073|size120481
Sfix_Stridac_00797	Affx-501393831	1	1	1	1	1	1				yes (Acerv)	AX-197983767	PolyHighResolution						scaffold2076|size120295
Sfix_Stridac_00799	Affx-501393833	1	1	1	1	1	1				yes (Acerv)	AX-197983771	PolyHighResolution						scaffold2077|size120249
Sfix_Stridac_00803	Affx-501393837	1	1	1	1	1	1				yes (Acerv)	AX-197983779	PolyHighResolution						scaffold2098|size119283
Sfix_Stridac_00807	Affx-501393841	1	1	1	1	1	1				yes (Acerv)	AX-197983785	PolyHighResolution						scaffold2127|size117820
Sfix_Stridac_00808	Affx-501393842	1	1	1	1	1	1				yes (Acerv)	AX-197983787	PolyHighResolution						scaffold2130|size117655
Sfix_Stridac_00814	Affx-501393848	1	1	1	1	1	1				yes (Acerv)	AX-197983799	PolyHighResolution						scaffold2157|size116538
Sfix_Stridac_00822	Affx-501393856	1	1	1	1	1	1				yes (Acerv)	AX-197983815	PolyHighResolution						scaffold2190|size115168
Sfix_Stridac_00825	Affx-501393859	1	1	1	1	1	1				yes (Acerv)	AX-197983820	PolyHighResolution						scaffold2202|size114470
Sfix_Stridac_00827	Affx-501393861	1	1	1	1	1	1				yes (Acerv)	AX-197983824	PolyHighResolution						scaffold2207|size114297
Sfix_Stridac_00828	Affx-501393862	1	1	1	1	1	1				yes (Acerv)	AX-197983826	PolyHighResolution						scaffold2211|size113965	gb|LSRX01000063.1|
Sfix_Stridac_00832	Affx-501393866	1	1	1	1	1	1				yes (Acerv)	AX-197983834	PolyHighResolution						scaffold2233|size113075
Sfix_Stridac_00836	Affx-501393870	1	1	1	1	1	1				yes (Acerv)	AX-197983842	PolyHighResolution						scaffold2275|size111575	gb|LSRX01000404.1|
Sfix_Stridac_00838	Affx-501393872	1	1	1	1	1	1				yes (Acerv)	AX-197983846	PolyHighResolution						scaffold2290|size110801
Sfix_Stridac_00841	Affx-501393875	1	1	1	1	1	1				yes (Acerv)	AX-197983852	PolyHighResolution						scaffold2299|size110258
Sfix_Stridac_00845	Affx-501393879	1	1	1	1	1	1				yes (Acerv)	AX-197983860	PolyHighResolution						scaffold2331|size109131
Sfix_Stridac_00847	Affx-501393881	1	1	1	1	1	1				yes (Acerv)	AX-197983864	PolyHighResolution						scaffold2337|size109028
Sfix_Stridac_00853	Affx-501393887	1	1	1	1	1	1				yes (Acerv)	AX-197983876	PolyHighResolution						scaffold2400|size107105
Sfix_Stridac_00858	Affx-501393892	1	1	1	1	1	1				yes (Acerv)	AX-197983886	PolyHighResolution						scaffold2439|size105938
Sfix_Stridac_00860	Affx-501393894	1	1	1	1	1	1				yes (Acerv)	AX-197983890	PolyHighResolution						scaffold2444|size105844
Sfix_Stridac_00866	Affx-501393900	1	1	1	1	1	1				yes (Acerv)	AX-197983901	PolyHighResolution						scaffold2463|size105079
Sfix_Stridac_00869	Affx-501393903	1	1	1	1	1	1				yes (Acerv)	AX-197983907	PolyHighResolution						scaffold2476|size104705
Sfix_Stridac_00871	Affx-501393905	1	1	1	1	1	1				yes (Acerv)	AX-197983911	PolyHighResolution						scaffold2479|size104646
Sfix_Stridac_00873	Affx-501393907	1	1	1	1	1	1				yes (Acerv)	AX-197983915	PolyHighResolution						scaffold2483|size116048
Sfix_Stridac_00877	Affx-501393911	1	1	1	1	1	1				yes (Acerv)	AX-197983922	PolyHighResolution						scaffold2505|size103941
Sfix_Stridac_00880	Affx-501393914	1	1	1	1	1	1				yes (Acerv)	AX-197983926	PolyHighResolution						scaffold2512|size103696
Sfix_Stridac_00881	Affx-501393915	1	1	1	1	1	1				yes (Acerv)	AX-197983927	PolyHighResolution						scaffold2514|size103475
Sfix_Stridac_00884	Affx-501393918	1	1	1	1	1	1				yes (Acerv)	AX-197983931	PolyHighResolution						scaffold2538|size103095
Sfix_Stridac_00888	Affx-501393922	1	1	1	1	1	1				yes (Acerv)	AX-197983937	PolyHighResolution						scaffold2560|size102082
Sfix_Stridac_00891	Affx-501393925	1	1	1	1	1	1				yes (Acerv)	AX-197983942	PolyHighResolution						scaffold2571|size101799
Sfix_Stridac_00892	Affx-501393926	1	1	1	1	1	1				yes (Acerv)	AX-197983943	PolyHighResolution						scaffold2579|size101600	gb|LSRX01000148.1|
Sfix_Stridac_00893	Affx-501393927	1	1		1	1	0.8				yes (Acerv)	AX-197983945	PolyHighResolution						scaffold2584|size101450
Sfix_Stridac_00894	Affx-501393928	1	1	1	1	1	1				yes (Acerv)	AX-197983947	PolyHighResolution						scaffold2596|size100933
Sfix_Stridac_00897	Affx-501393931	1	1	1	1	1	1				yes (Acerv)	AX-197983952	PolyHighResolution						scaffold2602|size100774
Sfix_Stridac_00899	Affx-501393933	1	1	1	1	1	1				yes (Acerv)	AX-197983956	PolyHighResolution						scaffold2610|size100521
Sfix_Stridac_00903	Affx-501393937	1	1	1	1	1	1				yes (Acerv)	AX-197983962	PolyHighResolution						scaffold2634|size99793
Sfix_Stridac_00910	Affx-501393944	1	1	1	1	1	1				yes (Acerv)	AX-197983974	PolyHighResolution						scaffold2660|size98900
Sfix_Stridac_00912	Affx-501393946	1	1	1	1	1	1				yes (Acerv)	AX-197983978	PolyHighResolution						scaffold2672|size106346
Sfix_Stridac_00913	Affx-501393947	1	1	1	1	1	1				yes (Acerv)	AX-197983979	PolyHighResolution						scaffold2674|size98404
Sfix_Stridac_00921	Affx-501393955	1	1	1	1	1	1				yes (Acerv)	AX-197983994	PolyHighResolution						scaffold2704|size97552
Sfix_Stridac_00927	Affx-501393961	1	1	1	1	1	1				yes (Acerv)	AX-197984005	PolyHighResolution						scaffold2740|size96536
Sfix_Stridac_00935	Affx-501393969	1	1		1	1	0.8				yes (Acerv)	AX-197984018	PolyHighResolution						scaffold2766|size95840
Sfix_Stridac_00936	Affx-501393970	1	1	1	1	1	1				yes (Acerv)	AX-197984020	PolyHighResolution						scaffold2797|size94951
Sfix_Stridac_00939	Affx-501393973	1	1	1	1	1	1				yes (Acerv)	AX-197984026	PolyHighResolution						scaffold2811|size94557
Sfix_Stridac_00940	Affx-501393974	1	1	1	1	1	1				yes (Acerv)	AX-197984027	PolyHighResolution						scaffold2815|size94516
Sfix_Stridac_00941	Affx-501393975	1	1	1		1	0.8				yes (Acerv)	AX-197984028	PolyHighResolution						scaffold2827|size94211
Sfix_Stridac_00943	Affx-501393977	1	1	1	1	1	1				yes (Acerv)	AX-197984030	PolyHighResolution						scaffold2833|size94044
Sfix_Stridac_00945	Affx-501393979	1	1	1	1	1	1				yes (Acerv)	AX-197984034	PolyHighResolution						scaffold2837|size124428
Sfix_Stridac_00949	Affx-501393983	1	1	1	1	1	1				yes (Acerv)	AX-197984042	PolyHighResolution						scaffold2878|size92815
Sfix_Stridac_00950	Affx-501393984	1	1	1	1	1	1				yes (Acerv)	AX-197984044	PolyHighResolution						scaffold2879|size96660
Sfix_Stridac_00953	Affx-501393987	1	1	1	1	1	1				yes (Acerv)	AX-197984048	PolyHighResolution						scaffold2889|size92532
Sfix_Stridac_00954	Affx-501393988	1	1	1	1	1	1				yes (Acerv)	AX-197984050	PolyHighResolution						scaffold2889|size92532
Sfix_Stridac_00955	Affx-501393989	1	1	1	1	1	1				yes (Acerv)	AX-197984052	PolyHighResolution						scaffold2909|size91974
Sfix_Stridac_00962	Affx-501393996	1	1	1	1	1	1				yes (Acerv)	AX-197984062	PolyHighResolution						scaffold2923|size91604	gb|LSRX01001303.1|
Sfix_Stridac_00963	Affx-501393997	1	1	1	1	1	1				yes (Acerv)	AX-197984063	PolyHighResolution						scaffold2924|size91567
Sfix_Stridac_00965	Affx-501393999	1	1	1	1	1	1				yes (Acerv)	AX-197984065	PolyHighResolution						scaffold2957|size90770
Sfix_Stridac_00967	Affx-501394001	1	1	1	1	1	1				yes (Acerv)	AX-197984068	PolyHighResolution						scaffold2972|size90387
Sfix_Stridac_00970	Affx-501394004	1	1	1	1	1	1				yes (Acerv)	AX-197984072	PolyHighResolution						scaffold3020|size88881
Sfix_Stridac_00980	Affx-501394014	1	1	1	1	1	1				yes (Acerv)	AX-197984090	PolyHighResolution						scaffold3072|size87422
Sfix_Stridac_00995	Affx-501394029	1	1	1	1	1	1				yes (Acerv)	AX-197984118	PolyHighResolution						scaffold3149|size85430
Sfix_Stridac_00996	Affx-501394030	1	1	1	1	1	1				yes (Acerv)	AX-197984120	PolyHighResolution						scaffold3154|size85304
Sfix_Stridac_00997	Affx-501394031	1	1	1	1	1	1				yes (Acerv)	AX-197984121	PolyHighResolution						scaffold3159|size85210
Sfix_Stridac_01000	Affx-501394034	1	1	1	1	1	1				yes (Acerv)	AX-197984127	PolyHighResolution						scaffold3175|size87188	gb|LSRX01000571.1|
Sfix_Stridac_01002	Affx-501394036	1	1	1	1	1	1				yes (Acerv)	AX-197984131	PolyHighResolution						scaffold3176|size84731
Sfix_Stridac_01010	Affx-501394044	1	1	1	1	1	1				yes (Acerv)	AX-197984146	PolyHighResolution						scaffold3200|size84249
Sfix_Stridac_01011	Affx-501394045	1	1	1	1	1	1				yes (Acerv)	AX-197984147	PolyHighResolution						scaffold3202|size84199
Sfix_Stridac_01015	Affx-501394049	1	1	1	1	1	1				yes (Acerv)	AX-197984154	PolyHighResolution						scaffold3226|size153925
Sfix_Stridac_01017	Affx-501394051	1	1	1	1	1	1				yes (Acerv)	AX-197984158	PolyHighResolution						scaffold3231|size83560
Sfix_Stridac_01022	Affx-501394056	1	1	1	1	1	1				yes (Acerv)	AX-197984168	PolyHighResolution						scaffold3276|size82622
Sfix_Stridac_01024	Affx-501394058	1	1	1	1	1	1				yes (Acerv)	AX-197984171	PolyHighResolution						scaffold3293|size82228
Sfix_Stridac_01025	Affx-501394059	1	1	1	1	1	1				yes (Acerv)	AX-197984173	PolyHighResolution						scaffold3294|size82191
Sfix_Stridac_01028	Affx-501394062	1	1	1	1	1	1				yes (Acerv)	AX-197984179	PolyHighResolution						scaffold3309|size81904	gb|LSRX01000739.1|
Sfix_Stridac_01029	Affx-501394063	1	1	1	1	1	1				yes (Acerv)	AX-197984181	PolyHighResolution						scaffold3314|size81826
Sfix_Stridac_01031	Affx-501394065	1	1	1	1	1	1				yes (Acerv)	AX-197984184	PolyHighResolution						scaffold3317|size81689
Sfix_Stridac_01035	Affx-501394069	1	1	1	1	1	1				yes (Acerv)	AX-197984190	PolyHighResolution						scaffold3332|size81276
Sfix_Stridac_01036	Affx-501394070	1	1	1	1	1	1				yes (Acerv)	AX-197984192	PolyHighResolution						scaffold3338|size81175
Sfix_Stridac_01037	Affx-501394071		1	1	1	1	0.8				yes (Acerv)	AX-197984194	PolyHighResolution						scaffold3339|size81155
Sfix_Stridac_01038	Affx-501394072	1	1	1	1	1	1				yes (Acerv)	AX-197984196	PolyHighResolution						scaffold3340|size81146
Sfix_Stridac_01039	Affx-501394073	1	1	1	1	1	1				yes (Acerv)	AX-197984198	PolyHighResolution						scaffold3343|size81092
Sfix_Stridac_01043	Affx-501394077	1	1	1	1	1	1				yes (Acerv)	AX-197984205	PolyHighResolution						scaffold3365|size80510
Sfix_Stridac_01045	Affx-501394079	1	1	1	1	1	1				yes (Acerv)	AX-197984208	PolyHighResolution						scaffold3368|size80451
Sfix_Stridac_01046	Affx-501394080	1	1	1	1	1	1				yes (Acerv)	AX-197984210	PolyHighResolution						scaffold3382|size80120
Sfix_Stridac_01049	Affx-501394083	1	1	1	1	1	1				yes (Acerv)	AX-197984214	PolyHighResolution						scaffold3390|size79957
Sfix_Stridac_01052	Affx-501394086	1	1	1	1	1	1				yes (Acerv)	AX-197984219	PolyHighResolution						scaffold3427|size79044
Sfix_Stridac_01053	Affx-501394087	1	1	1	1	1	1				yes (Acerv)	AX-197984220	PolyHighResolution						scaffold3432|size78892
Sfix_Stridac_01054	Affx-501394088	1	1	1	1	1	1				yes (Acerv)	AX-197984222	PolyHighResolution						scaffold3436|size78799
Sfix_Stridac_01063	Affx-501394097	1	1	1	1	1	1				yes (Acerv)	AX-197984237	PolyHighResolution						scaffold3483|size79848
Sfix_Stridac_01069	Affx-501394103	1	1	1	1	1	1				yes (Acerv)	AX-197984247	PolyHighResolution						scaffold3533|size134773
Sfix_Stridac_01071	Affx-501394105	1	1	1	1	1	1				yes (Acerv)	AX-197984251	PolyHighResolution						scaffold3560|size76067
Sfix_Stridac_01072	Affx-501394106	1	1	1	1	1	1				yes (Acerv)	AX-197984253	PolyHighResolution						scaffold3561|size76010
Sfix_Stridac_01073	Affx-501394107	1	1	1	1	1	1				yes (Acerv)	AX-197984255	PolyHighResolution						scaffold3561|size76010
Sfix_Stridac_01074	Affx-501394108	1	1	1	1	1	1				yes (Acerv)	AX-197984256	PolyHighResolution						scaffold3562|size75999	gb|LSRX01000746.1|
Sfix_Stridac_01075	Affx-501394109	1	1	1	1	1	1				yes (Acerv)	AX-197984258	PolyHighResolution						scaffold3583|size75490
Sfix_Stridac_01076	Affx-501394110	1	1	1	1	1	1				yes (Acerv)	AX-197984259	PolyHighResolution						scaffold3586|size75453
Sfix_Stridac_01080	Affx-501394114	1	1	1	1	1	1				yes (Acerv)	AX-197984265	PolyHighResolution						scaffold3598|size75116
Sfix_Stridac_01081	Affx-501394115	1	1	1	1	1	1				yes (Acerv)	AX-197984267	PolyHighResolution						scaffold3599|size75114
Sfix_Stridac_01085	Affx-501394119	1	1	1	1	1	1				yes (Acerv)	AX-197984273	PolyHighResolution						scaffold3609|size74864
Sfix_Stridac_01086	Affx-501394120	1	1	1	1	1	1				yes (Acerv)	AX-197984274	PolyHighResolution						scaffold3623|size74534
Sfix_Stridac_01088	Affx-501394122	1	1	1	1	1	1				yes (Acerv)	AX-197984277	PolyHighResolution						scaffold3631|size74319
Sfix_Stridac_01090	Affx-501394124	1	1	1	1	1	1				yes (Acerv)	AX-197984280	PolyHighResolution						scaffold3636|size74191
Sfix_Stridac_01091	Affx-501394125	1	1	1	1	1	1				yes (Acerv)	AX-197984282	PolyHighResolution						scaffold3646|size73975
Sfix_Stridac_01092	Affx-501394126	1	1	1	1	1	1				yes (Acerv)	AX-197984284	PolyHighResolution						scaffold3647|size73954
Sfix_Stridac_01094	Affx-501394128	1	1	1	1	1	1				yes (Acerv)	AX-197984287	PolyHighResolution						scaffold3657|size73739
Sfix_Stridac_01095	Affx-501394129	1	1	1	1	1	1				yes (Acerv)	AX-197984289	PolyHighResolution						scaffold3662|size73654
Sfix_Stridac_01096	Affx-501394130	1	1	1	1	1	1				yes (Acerv)	AX-197984290	PolyHighResolution						scaffold3662|size73654
Sfix_Stridac_01097	Affx-501394131	1	1	1	1	1	1				yes (Acerv)	AX-197984292	PolyHighResolution						scaffold3679|size73260
Sfix_Stridac_01099	Affx-501394133	1	1	1	1	1	1				yes (Acerv)	AX-197984295	PolyHighResolution						scaffold3691|size72916
Sfix_Stridac_01100	Affx-501394134	1	1	1	1	1	1				yes (Acerv)	AX-197984296	PolyHighResolution						scaffold3696|size72769
Sfix_Stridac_01103	Affx-501394137	1	1	1	1	1	1				yes (Acerv)	AX-197984301	PolyHighResolution						scaffold3700|size72606	gb|LSRX01000668.1|
Sfix_Stridac_01111	Affx-501394145	1	1	1	1	1	1				yes (Acerv)	AX-197984314	PolyHighResolution						scaffold3754|size71286
Sfix_Stridac_01115	Affx-501394149	1	1	1	1	1	1				yes (Acerv)	AX-197984321	PolyHighResolution						scaffold3797|size70219
Sfix_Stridac_01117	Affx-501394151	1	1	1	1	1	1				yes (Acerv)	AX-197984324	PolyHighResolution						scaffold3813|size69922
Sfix_Stridac_01119	Affx-501394153	1	1	1	1	1	1				yes (Acerv)	AX-197984328	PolyHighResolution						scaffold3837|size69406
Sfix_Stridac_01123	Affx-501394157	1	1		1	1	0.8				yes (Acerv)	AX-197984336	PolyHighResolution						scaffold3853|size69145
Sfix_Stridac_01130	Affx-501394164	1	1	1	1	1	1				yes (Acerv)	AX-197984349	PolyHighResolution						scaffold3878|size68635
Sfix_Stridac_01131	Affx-501394165	1	1	1	1	1	1				yes (Acerv)	AX-197984351	PolyHighResolution						scaffold3887|size68439
Sfix_Stridac_01134	Affx-501394168	1	1	1	1	1	1				yes (Acerv)	AX-197984356	PolyHighResolution						scaffold3924|size67769	gb|LSRX01000081.1|
Sfix_Stridac_01136	Affx-501394170	1	1	1	1	1	1				yes (Acerv)	AX-197984359	PolyHighResolution						scaffold3962|size66961
Sfix_Stridac_01148	Affx-501394182	1	1	1	1	1	1				yes (Acerv)	AX-197984378	PolyHighResolution						scaffold4020|size65698
Sfix_Stridac_01152	Affx-501394186	1	1	1	1	1	1				yes (Acerv)	AX-197984384	PolyHighResolution						scaffold4036|size65340
Sfix_Stridac_01153	Affx-501394187	1	1	1	1	1	1				yes (Acerv)	AX-197984385	PolyHighResolution						scaffold4039|size65281
Sfix_Stridac_01154	Affx-501394188	1	1	1	1	1	1				yes (Acerv)	AX-197984387	PolyHighResolution						scaffold4047|size65133
Sfix_Stridac_01155	Affx-501394189	1	1	1	1	1	1				yes (Acerv)	AX-197984389	PolyHighResolution						scaffold4048|size65114
Sfix_Stridac_01157	Affx-501394191	1	1	1	1	1	1				yes (Acerv)	AX-197984392	PolyHighResolution						scaffold4078|size64505
Sfix_Stridac_01160	Affx-501394194	1	1	1	1	1	1				yes (Acerv)	AX-197984397	PolyHighResolution						scaffold4095|size64285
Sfix_Stridac_01161	Affx-501394195	1	1	1	1	1	1				yes (Acerv)	AX-197984398	PolyHighResolution						scaffold4099|size64168
Sfix_Stridac_01170	Affx-501394204	1	1	1	1	1	1				yes (Acerv)	AX-197984413	PolyHighResolution						scaffold4241|size61600
Sfix_Stridac_01171	Affx-501394205	1	1				0.4				yes (Acerv)	AX-197984414	PolyHighResolution						scaffold4242|size61594
Sfix_Stridac_01172	Affx-501394206	1	1	1	1	1	1				yes (Acerv)	AX-197984416	PolyHighResolution						scaffold4245|size61516
Sfix_Stridac_01174	Affx-501394208	1	1	1	1	1	1				yes (Acerv)	AX-197984420	PolyHighResolution						scaffold4252|size61409
Sfix_Stridac_01175	Affx-501394209	1	1	1	1	1	1				yes (Acerv)	AX-197984422	PolyHighResolution						scaffold4253|size61404
Sfix_Stridac_01180	Affx-501394214	1	1	1	1	1	1				yes (Acerv)	AX-197984430	PolyHighResolution						scaffold4313|size60079
Sfix_Stridac_01186	Affx-501394220	1	1	1	1	1	1				yes (Acerv)	AX-197984438	PolyHighResolution						scaffold4359|size59504
Sfix_Stridac_01187	Affx-501394221	1	1	1	1	1	1				yes (Acerv)	AX-197984439	PolyHighResolution						scaffold4366|size59444
Sfix_Stridac_01189	Affx-501394223	1	1	1	1	1	1				yes (Acerv)	AX-197984443	PolyHighResolution						scaffold4371|size59413
Sfix_Stridac_01192	Affx-501394226	1	1	1	1	1	1				yes (Acerv)	AX-197984447	PolyHighResolution						scaffold4378|size59274
Sfix_Stridac_01194	Affx-501394228	1	1	1	1	1	1				yes (Acerv)	AX-197984450	PolyHighResolution						scaffold4384|size59138	gb|LSRX01000824.1|
Sfix_Stridac_01195	Affx-501394229	1	1	1	1	1	1				yes (Acerv)	AX-197984451	PolyHighResolution						scaffold4386|size59095
Sfix_Stridac_01198	Affx-501394232	1	1	1	1	1	1				yes (Acerv)	AX-197984455	PolyHighResolution						scaffold4397|size58887
Sfix_Stridac_01199	Affx-501394233	1	1	1	1	1	1				yes (Acerv)	AX-197984456	PolyHighResolution						scaffold4399|size58855
Sfix_Stridac_01200	Affx-501394234	1	1	1	1	1	1				yes (Acerv)	AX-197984457	PolyHighResolution						scaffold4415|size64742
Sfix_Stridac_01203	Affx-501394237	1	1	1		1	0.8				yes (Acerv)	AX-197984461	PolyHighResolution						scaffold4449|size99644
Sfix_Stridac_01219	Affx-501394253	1	1	1	1	1	1				yes (Acerv)	AX-197984483	PolyHighResolution						scaffold4582|size55730
Sfix_Stridac_01221	Affx-501394255	1	1	1	1	1	1				yes (Acerv)	AX-197984486	PolyHighResolution						scaffold4591|size55566	gb|LSRX01001035.1|
Sfix_Stridac_01222	Affx-501394256	1	1	1	1	1	1				yes (Acerv)	AX-197984488	PolyHighResolution						scaffold4596|size55421
Sfix_Stridac_01225	Affx-501394259	1	1	1	1	1	1				yes (Acerv)	AX-197984492	PolyHighResolution						scaffold4623|size55149
Sfix_Stridac_01236	Affx-501394270		1	1	1		0.6				yes (Acerv)	AX-197984509	PolyHighResolution						scaffold4731|size53690
Sfix_Stridac_01246	Affx-501394280	1	1	1	1	1	1				yes (Acerv)	AX-197984527	PolyHighResolution						scaffold4870|size51289	gb|LSRX01000681.1|
Sfix_Stridac_01247	Affx-501394281	1	1	1	1	1	1				yes (Acerv)	AX-197984528	PolyHighResolution						scaffold4872|size51273
Sfix_Stridac_01249	Affx-501394283	1	1	1	1	1	1				yes (Acerv)	AX-197984532	PolyHighResolution						scaffold4899|size50767	gb|LSRX01000205.1|
Sfix_Stridac_01254	Affx-501394288	1	1	1	1	1	1				yes (Acerv)	AX-197984542	PolyHighResolution						scaffold4952|size49920
Sfix_Stridac_01257	Affx-501394291	1	1	1	1	1	1				yes (Acerv)	AX-197984548	PolyHighResolution						scaffold4970|size49655
Sfix_Stridac_01260	Affx-501394294	1	1	1	1	1	1				yes (Acerv)	AX-197984554	PolyHighResolution						scaffold4981|size49490	gb|LSRX01000232.1|
Sfix_Stridac_01265	Affx-501394299	1	1	1	1	1	1				yes (Acerv)	AX-197984564	PolyHighResolution						scaffold5092|size50803
Sfix_Stridac_01266	Affx-501394300	1	1	1	1	1	1				yes (Acerv)	AX-197984566	PolyHighResolution						scaffold5095|size47992
Sfix_Stridac_01269	Affx-501394303	1	1	1	1	1	1				yes (Acerv)	AX-197984572	PolyHighResolution						scaffold5127|size47466	gb|LSRX01000800.1|
Sfix_Stridac_01270	Affx-501394304	1	1	1	1	1	1				yes (Acerv)	AX-197984574	PolyHighResolution						scaffold5128|size47447	gb|LSRX01001170.1|
Sfix_Stridac_01271	Affx-501394305	1	1	1	1	1	1				yes (Acerv)	AX-197984576	PolyHighResolution						scaffold5152|size46976
Sfix_Stridac_01279	Affx-501394313	1	1	1	1	1	1				yes (Acerv)	AX-197984590	PolyHighResolution						scaffold5239|size45809
Sfix_Stridac_01284	Affx-501394318	1	1	1	1	1	1				yes (Acerv)	AX-197984598	PolyHighResolution						scaffold5307|size44948
Sfix_Stridac_01289	Affx-501394323	1	1	1	1	1	1				yes (Acerv)	AX-197984608	PolyHighResolution						scaffold5368|size44091
Sfix_Stridac_01293	Affx-501394327	1	1	1	1	1	1				yes (Acerv)	AX-197984615	PolyHighResolution						scaffold5387|size43799
Sfix_Stridac_01296	Affx-501394330	1	1	1	1	1	1				yes (Acerv)	AX-197984621	PolyHighResolution						scaffold5420|size43365
Sfix_Stridac_01301	Affx-501394335	1	1		1	1	0.8				yes (Acerv)	AX-197984630	PolyHighResolution						scaffold5484|size45105
Sfix_Stridac_01306	Affx-501394340	1	1	1	1	1	1				yes (Acerv)	AX-197984635	PolyHighResolution						scaffold5583|size73339
Sfix_Stridac_01309	Affx-501394343	1	1	1	1	1	1				yes (Acerv)	AX-197984641	PolyHighResolution						scaffold5602|size40628	gb|LSRX01000698.1|
Sfix_Stridac_01310	Affx-501394344	1	1	1	1	1	1				yes (Acerv)	AX-197984643	PolyHighResolution						scaffold5607|size40546	gb|LSRX01001053.1|
Sfix_Stridac_01314	Affx-501394348	1	1	1	1	1	1				yes (Acerv)	AX-197984649	PolyHighResolution						scaffold5647|size40053
Sfix_Stridac_01325	Affx-501394359	1	1	1	1	1	1				yes (Acerv)	AX-197984668	PolyHighResolution						scaffold5779|size38335
Sfix_Stridac_01330	Affx-501394364	1	1	1	1	1	1				yes (Acerv)	AX-197984676	PolyHighResolution						scaffold5832|size37806
Sfix_Stridac_01331	Affx-501394365	1	1		1	1	0.8				yes (Acerv)	AX-197984678	PolyHighResolution						scaffold5850|size37515
Sfix_Stridac_01337	Affx-501394371	1	1	1	1	1	1				yes (Acerv)	AX-197984688	PolyHighResolution						scaffold5894|size37000
Sfix_Stridac_01338	Affx-501394372	1	1	1	1	1	1				yes (Acerv)	AX-197984690	PolyHighResolution						scaffold5902|size36946
Sfix_Stridac_01342	Affx-501394376	1	1	1	1	1	1				yes (Acerv)	AX-197984697	PolyHighResolution						scaffold5963|size36321
Sfix_Stridac_01346	Affx-501394380	1	1	1	1	1	1				yes (Acerv)	AX-197984702	PolyHighResolution						scaffold6030|size35467
Sfix_Stridac_01347	Affx-501394381	1	1	1	1	1	1				yes (Acerv)	AX-197984704	PolyHighResolution						scaffold6111|size34539
Sfix_Stridac_01351	Affx-501394385	1	1	1	1	1	1				yes (Acerv)	AX-197984712	PolyHighResolution						scaffold6168|size33943
Sfix_Stridac_01357	Affx-501394391	1	1	1	1	1	1				yes (Acerv)	AX-197984720	PolyHighResolution						scaffold6376|size31700
Sfix_Stridac_01360	Affx-501394394	1	1	1	1	1	1				yes (Acerv)	AX-197984724	PolyHighResolution						scaffold6388|size31594
Sfix_Stridac_01363	Affx-501394397	1	1	1	1	1	1				yes (Acerv)	AX-197984729	PolyHighResolution						scaffold6418|size31338
Sfix_Stridac_01373	Affx-501394407	1	1	1	1	1	1				yes (Acerv)	AX-197984744	PolyHighResolution						scaffold6640|size28713
Sfix_Stridac_01382	Affx-501394416	1	1	1	1	1	1				yes (Acerv)	AX-197984760	PolyHighResolution						scaffold6855|size26777
Sfix_Stridac_01383	Affx-501394417	1	1	1	1	1	1				yes (Acerv)	AX-197984761	PolyHighResolution						scaffold6860|size26716
Sfix_Stridac_01385	Affx-501394419	1	1	1	1	1	1				yes (Acerv)	AX-197984763	PolyHighResolution						scaffold6902|size26146
Sfix_Stridac_01391	Affx-501394425	1	1	1	1	1	1				yes (Acerv)	AX-197984774	PolyHighResolution						scaffold7073|size24526
Sfix_Stridac_01393	Affx-501394427	1	1	1	1	1	1				yes (Acerv)	AX-197984777	PolyHighResolution						scaffold7112|size24073
Sfix_Stridac_01398	Affx-501394432	1	1	1	1	1	1				yes (Acerv)	AX-197984785	PolyHighResolution						scaffold7232|size23071
Sfix_Stridac_01407	Affx-501394441	1	1	1	1	1	1				yes (Acerv)	AX-197984801	PolyHighResolution						scaffold7705|size19358
Sfix_Stridac_01408	Affx-501394442	1	1	1	1	1	1				yes (Acerv)	AX-197984803	PolyHighResolution						scaffold7748|size19025
Sfix_Stridac_01412	Affx-501394446	1	1	1	1	1	1				yes (Acerv)	AX-197984809	PolyHighResolution						scaffold7864|size18134
Sfix_Stridac_01413	Affx-501394447	1	1	1	1	1	1				yes (Acerv)	AX-197984811	PolyHighResolution						scaffold7872|size18098
Sfix_Stridac_01417	Affx-501394451	1	1	1	1	1	1				yes (Acerv)	AX-197984817	PolyHighResolution						scaffold7955|size17401
Sfix_Stridac_01424	Affx-501394458	1	1	1	1	1	1				yes (Acerv)	AX-197984830	PolyHighResolution						scaffold8344|size14725
Sfix_Stridac_01425	Affx-501394459	1	1	1		1	0.8				yes (Acerv)	AX-197984832	PolyHighResolution						scaffold8489|size13844
Sfix_Stridac_01426	Affx-501394460	1	1	1	1	1	1				yes (Acerv)	AX-197984834	PolyHighResolution						scaffold8723|size12574
Sfix_Stridac_01427	Affx-501394461	1	1	1	1	1	1				yes (Acerv)	AX-197984835	PolyHighResolution						scaffold9079|size10917
Sfix_Stridac_01428	Affx-501394462	1	1	1	1	1	1				yes (Acerv)	AX-197984837	PolyHighResolution						scaffold9830|size8076	gb|LSRX01001241.1|
Spop_Sfitti_0039	Affx-501395568	1	1	1	1	1	1				yes (Acerv)	AX-197986638	PolyHighResolution
Spop_Sfitti_0041	Affx-501395570	1	1				0.4				yes (Acerv)	AX-197986641	PolyHighResolution
Spop_Sfitti_0052	Affx-501395581	1	1	1	1	1	1				yes (Acerv)	AX-197986660	PolyHighResolution
Spop_Sfitti_0066	Affx-501395595	1	1	1	1	1	1				yes (Acerv)	AX-197986682	PolyHighResolution
Spop_Sfitti_0072	Affx-501395601	1				1	0.4				yes (Acerv)	AX-197986688	PolyHighResolution						scaffold8434|size14174
Sfix_Stridac_00001	Affx-501365394	1	1	1	1	1	1				yes (Acerv)	AX-198034296	PolyHighResolution						scaffold2|size1030051
Sfix_Stridac_00006	Affx-501365399	1	1	1	1	1	1				yes (Acerv)	AX-198034426	PolyHighResolution						scaffold8|size590848
Sfix_Stridac_00008	Affx-501365401	1	1	1	1	1	1				yes (Acerv)	AX-198034429	PolyHighResolution						scaffold13|size527974
Sfix_Stridac_00011	Affx-501365404	1	1	1	1	1	1				yes (Acerv)	AX-198034433	PolyHighResolution						scaffold17|size516440	gb|LSRX01000920.1|
Sfix_Stridac_00018	Affx-501393052	1	1	1	1	1	1				yes (Acerv)	AX-198079618	PolyHighResolution						scaffold28|size480896
Sfix_Stridac_00021	Affx-501393055	1	1	1	1	1	1				yes (Acerv)	AX-198079624	PolyHighResolution						scaffold31|size473395	gb|LSRX01001134.1|
Sfix_Stridac_00022	Affx-501393056	1	1	1	1	1	1				yes (Acerv)	AX-198079626	PolyHighResolution						scaffold32|size472384
Sfix_Stridac_00025	Affx-501393059	1	1	1	1	1	1				yes (Acerv)	AX-198079631	PolyHighResolution						scaffold34|size470057
Sfix_Stridac_00029	Affx-501393063	1	1	1			0.6				yes (Acerv)	AX-198079639	PolyHighResolution						scaffold37|size463855
Sfix_Stridac_00036	Affx-501393070	1	1	1	1	1	1				yes (Acerv)	AX-198079651	PolyHighResolution						scaffold49|size449897
Sfix_Stridac_00040	Affx-501393074	1	1	1		1	0.8				yes (Acerv)	AX-198079658	PolyHighResolution						scaffold56|size438707
Sfix_Stridac_00041	Affx-501393075	1	1			1	0.6				yes (Acerv)	AX-198079660	PolyHighResolution						scaffold63|size430454
Sfix_Stridac_00044	Affx-501393078	1	1	1	1	1	1				yes (Acerv)	AX-198079666	PolyHighResolution						scaffold67|size422003
Sfix_Stridac_00045	Affx-501393079	1	1	1	1	1	1				yes (Acerv)	AX-198079668	PolyHighResolution						scaffold69|size420505	gb|LSRX01000233.1|
Sfix_Stridac_00046	Affx-501393080	1	1	1	1	1	1				yes (Acerv)	AX-198079669	PolyHighResolution						scaffold72|size417860
Sfix_Stridac_00047	Affx-501393081	1	1	1	1		0.8				yes (Acerv)	AX-198079671	PolyHighResolution						scaffold72|size417860
Sfix_Stridac_00050	Affx-501393084	1	1	1	1	1	1				yes (Acerv)	AX-198079676	PolyHighResolution						scaffold75|size413070
Sfix_Stridac_00051	Affx-501393085	1	1	1	1	1	1				yes (Acerv)	AX-198079678	PolyHighResolution						scaffold79|size409467	gb|LSRX01000631.1|
Sfix_Stridac_00054	Affx-501393088	1	1	1	1	1	1				yes (Acerv)	AX-198079684	PolyHighResolution						scaffold81|size409072
Sfix_Stridac_00060	Affx-501393094	1	1	1	1	1	1				yes (Acerv)	AX-198079695	PolyHighResolution						scaffold85|size400633
Sfix_Stridac_00061	Affx-501393095	1	1	1	1	1	1				yes (Acerv)	AX-198079697	PolyHighResolution						scaffold87|size397552
Sfix_Stridac_00064	Affx-501393098	1	1	1	1	1	1				yes (Acerv)	AX-198079702	PolyHighResolution						scaffold90|size393967
Sfix_Stridac_00073	Affx-501393107		1	1	1	1	0.8				yes (Acerv)	AX-198079718	PolyHighResolution						scaffold102|size375676	gb|LSRX01000403.1|
Sfix_Stridac_00076	Affx-501393110	1	1	1	1		0.8				yes (Acerv)	AX-197982579	PolyHighResolution						scaffold106|size372315
Sfix_Stridac_00084	Affx-501393118	1	1	1	1	1	1				yes (Acerv)	AX-198079738	PolyHighResolution						scaffold125|size359399
Sfix_Stridac_00086	Affx-501393120	1	1	1	1	1	1				yes (Acerv)	AX-198079741	PolyHighResolution						scaffold128|size356749
Sfix_Stridac_00088	Affx-501393122	1	1	1	1	1	1				yes (Acerv)	AX-198079745	PolyHighResolution						scaffold133|size353069
Sfix_Stridac_00094	Affx-501393128	1	1	1	1	1	1				yes (Acerv)	AX-198079756	PolyHighResolution						scaffold140|size349145
Sfix_Stridac_00096	Affx-501393130	1	1	1	1	1	1				yes (Acerv)	AX-198079759	PolyHighResolution						scaffold145|size347640
Sfix_Stridac_00097	Affx-501393131	1	1	1	1		0.8				yes (Acerv)	AX-198079761	PolyHighResolution						scaffold145|size347640
Sfix_Stridac_00098	Affx-501393132	1	1	1	1	1	1				yes (Acerv)	AX-198079763	PolyHighResolution						scaffold147|size346243	gb|LSRX01000082.1|
Sfix_Stridac_00102	Affx-501393136	1	1	1	1	1	1				yes (Acerv)	AX-198079771	PolyHighResolution						scaffold150|size344349
Sfix_Stridac_00106	Affx-501393140	1	1		1		0.6				yes (Acerv)	AX-198079779	PolyHighResolution						scaffold161|size337870
Sfix_Stridac_00110	Affx-501393144	1	1	1	1	1	1				yes (Acerv)	AX-198079786	PolyHighResolution						scaffold169|size330684
Sfix_Stridac_00118	Affx-501393152	1	1	1	1	1	1				yes (Acerv)	AX-198079801	PolyHighResolution						scaffold174|size330326
Sfix_Stridac_00120	Affx-501393154	1	1	1	1	1	1				yes (Acerv)	AX-198079805	PolyHighResolution						scaffold180|size327867
Sfix_Stridac_00121	Affx-501393155	1	1	1	1	1	1				yes (Acerv)	AX-198079806	PolyHighResolution						scaffold181|size327192
Sfix_Stridac_00123	Affx-501393157	1	1	1	1	1	1				yes (Acerv)	AX-198079811	PolyHighResolution						scaffold181|size327192
Sfix_Stridac_00136	Affx-501393170	1	1	1	1	1	1				yes (Acerv)	AX-198079836	PolyHighResolution						scaffold209|size313685
Sfix_Stridac_00146	Affx-501393180	1	1	1	1	1	1				yes (Acerv)	AX-198079855	PolyHighResolution						scaffold236|size298419	gb|LSRX01001262.1|
Sfix_Stridac_00152	Affx-501393186	1	1	1	1	1	1				yes (Acerv)	AX-198079866	PolyHighResolution						scaffold240|size297617
Sfix_Stridac_00155	Affx-501393189	1	1	1	1	1	1				yes (Acerv)	AX-198079872	PolyHighResolution						scaffold246|size295339
Sfix_Stridac_00157	Affx-501393191	1	1	1	1	1	1				yes (Acerv)	AX-198079876	PolyHighResolution						scaffold247|size295191
Sfix_Stridac_00158	Affx-501393192	1	1	1	1	1	1				yes (Acerv)	AX-198079878	PolyHighResolution						scaffold250|size294523
Sfix_Stridac_00165	Affx-501393199	1	1	1	1	1	1				yes (Acerv)	AX-198079890	PolyHighResolution						scaffold261|size290907
Sfix_Stridac_00166	Affx-501393200	1	1	1	1	1	1				yes (Acerv)	AX-198079892	PolyHighResolution						scaffold264|size290358
Sfix_Stridac_00167	Affx-501393201	1	1	1	1	1	1				yes (Acerv)	AX-198079894	PolyHighResolution						scaffold265|size289383
Sfix_Stridac_00173	Affx-501393207	1	1	1	1	1	1				yes (Acerv)	AX-198079906	PolyHighResolution						scaffold282|size283029
Sfix_Stridac_00174	Affx-501393208	1	1	1	1	1	1				yes (Acerv)	AX-198079908	PolyHighResolution						scaffold283|size282668
Sfix_Stridac_00176	Affx-501393210	1	1	1	1	1	1				yes (Acerv)	AX-198079911	PolyHighResolution						scaffold287|size281861	gb|LSRX01001005.1|
Sfix_Stridac_00182	Affx-501393216	1	1	1	1	1	1				yes (Acerv)	AX-198079924	PolyHighResolution						scaffold301|size279146
Sfix_Stridac_00183	Affx-501393217	1	1	1	1	1	1				yes (Acerv)	AX-198079926	PolyHighResolution						scaffold306|size277160
Sfix_Stridac_00186	Affx-501393220	1	1	1	1	1	1				yes (Acerv)	AX-198079932	PolyHighResolution						scaffold311|size276021	gb|LSRX01000026.1|
Sfix_Stridac_00191	Affx-501393225	1	1	1	1	1	1				yes (Acerv)	AX-198079942	PolyHighResolution						scaffold330|size272789
Sfix_Stridac_00196	Affx-501393230	1	1	1	1	1	1				yes (Acerv)	AX-198079951	PolyHighResolution						scaffold341|size270560
Sfix_Stridac_00197	Affx-501393231	1	1	1	1	1	1				yes (Acerv)	AX-198079953	PolyHighResolution						scaffold346|size269342
Sfix_Stridac_00198	Affx-501393232	1	1	1	1	1	1				yes (Acerv)	AX-198079955	PolyHighResolution						scaffold347|size269112
Sfix_Stridac_00201	Affx-501393235	1	1	1	1	1	1				yes (Acerv)	AX-198079961	PolyHighResolution						scaffold352|size268273
Sfix_Stridac_00204	Affx-501393238	1	1	1	1	1	1				yes (Acerv)	AX-198079967	PolyHighResolution						scaffold357|size266703
Sfix_Stridac_00205	Affx-501393239	1		1	1	1	0.8				yes (Acerv)	AX-198079968	PolyHighResolution						scaffold357|size266703
Sfix_Stridac_00208	Affx-501393242	1	1	1	1	1	1				yes (Acerv)	AX-198079973	PolyHighResolution						scaffold361|size266198
Sfix_Stridac_00211	Affx-501393245	1					0.2				yes (Acerv)	AX-198079979	Other						scaffold373|size265335
Sfix_Stridac_00212	Affx-501393246	1	1	1	1	1	1				yes (Acerv)	AX-198079980	PolyHighResolution						scaffold373|size265335
Sfix_Stridac_00214	Affx-501393248	1	1	1	1	1	1				yes (Acerv)	AX-198079984	PolyHighResolution						scaffold374|size264911
Sfix_Stridac_00216	Affx-501393250	1	1	1	1	1	1				yes (Acerv)	AX-198079986	PolyHighResolution						scaffold376|size264688
Sfix_Stridac_00227	Affx-501393261	1	1	1	1	1	1				yes (Acerv)	AX-198080001	PolyHighResolution						scaffold400|size259913	gb|LSRX01000717.1|
Sfix_Stridac_00230	Affx-501393264	1	1	1	1	1	1				yes (Acerv)	AX-198080007	PolyHighResolution						scaffold416|size256327
Sfix_Stridac_00233	Affx-501393267	1	1	1	1	1	1				yes (Acerv)	AX-198080010	PolyHighResolution						scaffold425|size254471
Sfix_Stridac_00237	Affx-501393271	1	1	1	1	1	1				yes (Acerv)	AX-198080015	PolyHighResolution						scaffold433|size252589
Sfix_Stridac_00238	Affx-501393272	1	1	1	1	1	1				yes (Acerv)	AX-198080016	PolyHighResolution						scaffold436|size252178
Sfix_Stridac_00240	Affx-501393274	1	1	1	1	1	1				yes (Acerv)	AX-198080020	PolyHighResolution						scaffold440|size251998
Sfix_Stridac_00247	Affx-501393281	1	1	1	1	1	1				yes (Acerv)	AX-198080031	PolyHighResolution						scaffold454|size250368
Sfix_Stridac_00248	Affx-501393282	1	1	1	1	1	1				yes (Acerv)	AX-198080032	PolyHighResolution						scaffold465|size248819
Sfix_Stridac_00254	Affx-501393288	1	1	1	1	1	1				yes (Acerv)	AX-198080041	PolyHighResolution						scaffold470|size247617
Sfix_Stridac_00256	Affx-501393290	1	1	1	1	1	1				yes (Acerv)	AX-198080044	PolyHighResolution						scaffold472|size247526	gb|LSRX01000200.1|
Sfix_Stridac_00258	Affx-501393292	1	1	1	1	1	1				yes (Acerv)	AX-198080047	PolyHighResolution						scaffold474|size247361
Sfix_Stridac_00259	Affx-501393293	1	1	1	1	1	1				yes (Acerv)	AX-198080049	PolyHighResolution						scaffold478|size246514
Sfix_Stridac_00262	Affx-501393296	1	1		1		0.6				yes (Acerv)	AX-198080053	PolyHighResolution						scaffold485|size245695	gb|LSRX01000493.1|
Sfix_Stridac_00263	Affx-501393297	1	1	1	1	1	1				yes (Acerv)	AX-198080055	PolyHighResolution						scaffold486|size245419	gb|LSRX01000087.1|
Sfix_Stridac_00265	Affx-501393299	1	1	1	1	1	1				yes (Acerv)	AX-198080059	PolyHighResolution						scaffold489|size245073
Sfix_Stridac_00273	Affx-501393307	1	1	1	1	1	1				yes (Acerv)	AX-198080071	PolyHighResolution						scaffold495|size243727	gb|LSRX01002009.1|
Sfix_Stridac_00274	Affx-501393308	1	1	1	1	1	1				yes (Acerv)	AX-198080072	PolyHighResolution						scaffold495|size243727
Sfix_Stridac_00282	Affx-501393316	1	1	1	1	1	1				yes (Acerv)	AX-198080084	PolyHighResolution						scaffold513|size240735
Sfix_Stridac_00290	Affx-501393324	1	1	1			0.6				yes (Acerv)	AX-198080098	PolyHighResolution						scaffold532|size238105	gb|LSRX01000353.1|
Sfix_Stridac_00291	Affx-501393325	1	1	1	1	1	1				yes (Acerv)	AX-198080099	PolyHighResolution						scaffold532|size238105
Sfix_Stridac_00292	Affx-501393326	1	1		1	1	0.8				yes (Acerv)	AX-198080100	PolyHighResolution						scaffold533|size238066
Sfix_Stridac_00297	Affx-501393331	1	1	1	1	1	1				yes (Acerv)	AX-198080108	PolyHighResolution						scaffold550|size234441
Sfix_Stridac_00299	Affx-501393333	1	1	1	1	1	1				yes (Acerv)	AX-198080112	PolyHighResolution						scaffold553|size233913
Sfix_Stridac_00301	Affx-501393335		1	1	1	1	0.8				yes (Acerv)	AX-198080116	PolyHighResolution						scaffold556|size233720	gb|LSRX01000071.1|
Sfix_Stridac_00306	Affx-501393340	1	1		1	1	0.8				yes (Acerv)	AX-198080121	PolyHighResolution						scaffold565|size232347
Sfix_Stridac_00309	Affx-501393343	1	1	1	1	1	1				yes (Acerv)	AX-198080126	PolyHighResolution						scaffold572|size231964
Sfix_Stridac_00313	Affx-501393347	1	1	1	1	1	1				yes (Acerv)	AX-198080134	PolyHighResolution						scaffold583|size230933
Sfix_Stridac_00314	Affx-501393348	1	1	1	1	1	1				yes (Acerv)	AX-198080135	PolyHighResolution						scaffold586|size230322
Sfix_Stridac_00318	Affx-501393352	1	1	1	1	1	1				yes (Acerv)	AX-198080141	PolyHighResolution						scaffold595|size228917
Sfix_Stridac_00319	Affx-501393353	1	1	1	1	1	1				yes (Acerv)	AX-198080143	PolyHighResolution						scaffold597|size228818
Sfix_Stridac_00321	Affx-501393355	1	1	1	1	1	1				yes (Acerv)	AX-198080145	PolyHighResolution						scaffold598|size228627	gb|LSRX01000221.1|
Sfix_Stridac_00322	Affx-501393356	1	1	1	1	1	1				yes (Acerv)	AX-198080147	PolyHighResolution						scaffold600|size228665
Sfix_Stridac_00323	Affx-501393357	1	1	1	1	1	1				yes (Acerv)	AX-198080148	PolyHighResolution						scaffold602|size227431
Sfix_Stridac_00325	Affx-501393359	1	1	1	1	1	1				yes (Acerv)	AX-198080150	PolyHighResolution						scaffold604|size227080
Sfix_Stridac_00329	Affx-501393363	1	1	1	1	1	1				yes (Acerv)	AX-198080157	PolyHighResolution						scaffold609|size226679
Sfix_Stridac_00336	Affx-501393370	1		1	1	1	0.8				yes (Acerv)	AX-198080167	PolyHighResolution						scaffold630|size224631
Sfix_Stridac_00339	Affx-501393373	1	1		1	1	0.8				yes (Acerv)	AX-198080172	PolyHighResolution						scaffold637|size223262
Sfix_Stridac_00344	Affx-501393378	1	1	1	1		0.8				yes (Acerv)	AX-198080180	PolyHighResolution						scaffold651|size221605
Sfix_Stridac_00348	Affx-501393382	1	1	1	1	1	1				yes (Acerv)	AX-198080187	PolyHighResolution						scaffold662|size406625	gb|LSRX01001044.1|
Sfix_Stridac_00350	Affx-501393384	1	1	1	1	1	1				yes (Acerv)	AX-198080190	PolyHighResolution						scaffold666|size219944
Sfix_Stridac_00353	Affx-501393387	1	1	1	1	1	1				yes (Acerv)	AX-198080195	PolyHighResolution						scaffold672|size219377
Sfix_Stridac_00355	Affx-501393389	1	1	1	1	1	1				yes (Acerv)	AX-198080197	PolyHighResolution						scaffold677|size218936
Sfix_Stridac_00357	Affx-501393391	1	1	1	1	1	1				yes (Acerv)	AX-198080199	PolyHighResolution						scaffold678|size218888
Sfix_Stridac_00359	Affx-501393393	1	1	1	1	1	1				yes (Acerv)	AX-198080203	PolyHighResolution						scaffold683|size217977
Sfix_Stridac_00364	Affx-501393398	1	1	1	1	1	1				yes (Acerv)	AX-198080210	PolyHighResolution						scaffold700|size214401
Sfix_Stridac_00369	Affx-501393403		1	1	1	1	0.8				yes (Acerv)	AX-198080217	PolyHighResolution						scaffold717|size212589
Sfix_Stridac_00373	Affx-501393407	1	1	1	1	1	1				yes (Acerv)	AX-198080225	PolyHighResolution						scaffold733|size210326
Sfix_Stridac_00374	Affx-501393408	1	1	1	1	1	1				yes (Acerv)	AX-198080226	PolyHighResolution						scaffold742|size208757
Sfix_Stridac_00376	Affx-501393410	1	1	1	1	1	1				yes (Acerv)	AX-198080229	PolyHighResolution						scaffold743|size208750
Sfix_Stridac_00378	Affx-501393412	1	1	1	1	1	1				yes (Acerv)	AX-198080232	PolyHighResolution						scaffold744|size208710
Sfix_Stridac_00379	Affx-501393413	1	1	1	1	1	1				yes (Acerv)	AX-198080234	PolyHighResolution						scaffold747|size208259
Sfix_Stridac_00381	Affx-501393415	1	1	1	1	1	1				yes (Acerv)	AX-198080236	PolyHighResolution						scaffold752|size207660
Sfix_Stridac_00388	Affx-501393422	1	1	1	1	1	1				yes (Acerv)	AX-198080249	PolyHighResolution						scaffold772|size203655
Sfix_Stridac_00393	Affx-501393427	1	1	1	1	1	1				yes (Acerv)	AX-198080259	PolyHighResolution						scaffold788|size201557
Sfix_Stridac_00394	Affx-501393428	1	1	1	1	1	1				yes (Acerv)	AX-198080260	PolyHighResolution						scaffold789|size201548
Sfix_Stridac_00396	Affx-501393430	1	1	1	1	1	1				yes (Acerv)	AX-198080263	PolyHighResolution						scaffold803|size200774
Sfix_Stridac_00398	Affx-501393432	1	1	1	1	1	1				yes (Acerv)	AX-198080267	PolyHighResolution						scaffold810|size200258
Sfix_Stridac_00402	Affx-501393436	1	1	1	1	1	1				yes (Acerv)	AX-198080272	PolyHighResolution						scaffold815|size199869
Sfix_Stridac_00407	Affx-501393441	1	1	1	1	1	1				yes (Acerv)	AX-198080280	PolyHighResolution						scaffold836|size201658
Sfix_Stridac_00408	Affx-501393442	1	1		1	1	0.8				yes (Acerv)	AX-198080281	PolyHighResolution						scaffold845|size197586
Sfix_Stridac_00426	Affx-501393460	1	1			1	0.6				yes (Acerv)	AX-198080310	PolyHighResolution						scaffold915|size190981
Sfix_Stridac_00427	Affx-501393461	1	1	1	1	1	1				yes (Acerv)	AX-198080312	PolyHighResolution						scaffold916|size190977
Sfix_Stridac_00431	Affx-501393465	1	1	1	1	1	1				yes (Acerv)	AX-198080318	PolyHighResolution						scaffold922|size190821
Sfix_Stridac_00432	Affx-501393466	1	1	1	1	1	1				yes (Acerv)	AX-198080319	PolyHighResolution						scaffold923|size190752	gb|LSRX01000959.1|
Sfix_Stridac_00443	Affx-501393477	1	1	1	1	1	1				yes (Acerv)	AX-198080336	PolyHighResolution						scaffold955|size188583
Sfix_Stridac_00444	Affx-501393478	1	1	1	1	1	1				yes (Acerv)	AX-198080337	PolyHighResolution						scaffold958|size188440
Sfix_Stridac_00453	Affx-501393487	1	1		1	1	0.8				yes (Acerv)	AX-198080353	PolyHighResolution						scaffold994|size184047
Sfix_Stridac_00454	Affx-501393488	1	1	1	1	1	1				yes (Acerv)	AX-198080354	PolyHighResolution						scaffold994|size184047
Sfix_Stridac_00455	Affx-501393489	1	1	1	1	1	1				yes (Acerv)	AX-198080355	PolyHighResolution						scaffold996|size183828
Sfix_Stridac_00463	Affx-501393497	1	1	1	1	1	1				yes (Acerv)	AX-198080365	PolyHighResolution						scaffold1008|size182772	gb|LSRX01000800.1|
Sfix_Stridac_00465	Affx-501393499	1	1	1	1	1	1				yes (Acerv)	AX-198080369	PolyHighResolution						scaffold1015|size182353
Sfix_Stridac_00466	Affx-501393500	1	1	1	1	1	1				yes (Acerv)	AX-198080370	PolyHighResolution						scaffold1015|size182353
Sfix_Stridac_00480	Affx-501393514	1	1	1	1	1	1				yes (Acerv)	AX-198080393	PolyHighResolution						scaffold1063|size177856
Sfix_Stridac_00483	Affx-501393517	1	1	1	1	1	1				yes (Acerv)	AX-198080398	PolyHighResolution						scaffold1066|size177638
Sfix_Stridac_00488	Affx-501393522	1	1	1	1	1	1				yes (Acerv)	AX-198080406	PolyHighResolution						scaffold1079|size177046
Sfix_Stridac_00494	Affx-501393528	1	1	1	1	1	1				yes (Acerv)	AX-198080415	PolyHighResolution						scaffold1084|size176714
Sfix_Stridac_00499	Affx-501393533	1	1	1	1	1	1				yes (Acerv)	AX-198080423	PolyHighResolution						scaffold1099|size175437
Sfix_Stridac_00500	Affx-501393534	1	1	1	1	1	1				yes (Acerv)	AX-198080424	PolyHighResolution						scaffold1100|size176306
Sfix_Stridac_00504	Affx-501393538		1	1	1	1	0.8				yes (Acerv)	AX-198080431	PolyHighResolution						scaffold1112|size174273
Sfix_Stridac_00508	Affx-501393542	1	1	1	1	1	1				yes (Acerv)	AX-198080437	PolyHighResolution						scaffold1121|size184529
Sfix_Stridac_00510	Affx-501393544	1	1	1	1	1	1				yes (Acerv)	AX-198080441	PolyHighResolution						scaffold1134|size171822
Sfix_Stridac_00514	Affx-501393548	1	1	1	1	1	1				yes (Acerv)	AX-198080449	PolyHighResolution						scaffold1139|size247335
Sfix_Stridac_00516	Affx-501393550	1	1	1	1	1	1				yes (Acerv)	AX-198080453	PolyHighResolution						scaffold1143|size170707
Sfix_Stridac_00517	Affx-501393551	1	1	1	1	1	1				yes (Acerv)	AX-198080454	PolyHighResolution						scaffold1148|size170383
Sfix_Stridac_00522	Affx-501393556	1	1	1	1	1	1				yes (Acerv)	AX-198080462	PolyHighResolution						scaffold1162|size168272
Sfix_Stridac_00525	Affx-501393559	1	1	1	1	1	1				yes (Acerv)	AX-198080467	PolyHighResolution						scaffold1167|size168150
Sfix_Stridac_00526	Affx-501393560	1	1	1	1	1	1				yes (Acerv)	AX-198080469	PolyHighResolution						scaffold1172|size167989
Sfix_Stridac_00527	Affx-501393561	1	1				0.4				yes (Acerv)	AX-198080471	PolyHighResolution						scaffold1178|size167422
Sfix_Stridac_00528	Affx-501393562	1	1	1	1	1	1				yes (Acerv)	AX-198080472	PolyHighResolution						scaffold1179|size167313
Sfix_Stridac_00529	Affx-501393563	1	1	1	1	1	1				yes (Acerv)	AX-198080474	PolyHighResolution						scaffold1182|size167231
Sfix_Stridac_00535	Affx-501393569	1	1	1	1	1	1				yes (Acerv)	AX-198080483	PolyHighResolution						scaffold1200|size166422
Sfix_Stridac_00540	Affx-501393574	1	1	1	1	1	1				yes (Acerv)	AX-198080488	PolyHighResolution						scaffold1207|size166013
Sfix_Stridac_00544	Affx-501393578	1	1	1	1	1	1				yes (Acerv)	AX-198080495	PolyHighResolution						scaffold1220|size165206
Sfix_Stridac_00546	Affx-501393580	1	1	1	1	1	1				yes (Acerv)	AX-198080498	PolyHighResolution						scaffold1227|size164779
Sfix_Stridac_00552	Affx-501393586	1	1	1	1	1	1				yes (Acerv)	AX-198080509	PolyHighResolution						scaffold1235|size164266
Sfix_Stridac_00557	Affx-501393591	1	1	1	1	1	1				yes (Acerv)	AX-198080518	PolyHighResolution						scaffold1250|size163225
Sfix_Stridac_00559	Affx-501393593	1	1	1	1	1	1				yes (Acerv)	AX-198080522	PolyHighResolution						scaffold1256|size297992
Sfix_Stridac_00568	Affx-501393602	1	1	1	1	1	1				yes (Acerv)	AX-198080538	PolyHighResolution						scaffold1276|size166824
Sfix_Stridac_00571	Affx-501393605	1	1	1	1	1	1				yes (Acerv)	AX-198080544	PolyHighResolution						scaffold1280|size161809
Sfix_Stridac_00580	Affx-501393614	1	1	1	1	1	1				yes (Acerv)	AX-198080561	PolyHighResolution						scaffold1316|size159691
Sfix_Stridac_00585	Affx-501393619	1	1	1	1	1	1				yes (Acerv)	AX-198080571	PolyHighResolution						scaffold1331|size158781
Sfix_Stridac_00588	Affx-501393622	1	1	1	1	1	1				yes (Acerv)	AX-198080574	PolyHighResolution						scaffold1349|size157245
Sfix_Stridac_00590	Affx-501393624	1	1	1	1	1	1				yes (Acerv)	AX-198080576	PolyHighResolution						scaffold1351|size157115
Sfix_Stridac_00609	Affx-501393643	1	1	1			0.6				yes (Acerv)	AX-198080604	PolyHighResolution						scaffold1385|size154906
Sfix_Stridac_00613	Affx-501393647	1	1			1	0.6				yes (Acerv)	AX-198080609	PolyHighResolution						scaffold1408|size153335
Sfix_Stridac_00614	Affx-501393648	1	1	1	1	1	1				yes (Acerv)	AX-198080611	PolyHighResolution						scaffold1409|size153298
Sfix_Stridac_00618	Affx-501393652	1	1	1	1	1	1				yes (Acerv)	AX-198080617	PolyHighResolution						scaffold1425|size152309
Sfix_Stridac_00623	Affx-501393657	1	1	1	1	1	1				yes (Acerv)	AX-198080626	PolyHighResolution						scaffold1448|size150786
Sfix_Stridac_00630	Affx-501393664	1	1			1	0.6				yes (Acerv)	AX-198080637	PolyHighResolution						scaffold1461|size150165
Sfix_Stridac_00632	Affx-501393666	1	1	1	1	1	1				yes (Acerv)	AX-198080641	PolyHighResolution						scaffold1468|size149826
Sfix_Stridac_00637	Affx-501393671	1	1	1	1	1	1				yes (Acerv)	AX-198080649	PolyHighResolution						scaffold1483|size148352	gb|LSRX01001408.1|
Sfix_Stridac_00639	Affx-501393673	1	1	1	1	1	1				yes (Acerv)	AX-198080653	PolyHighResolution						scaffold1484|size148351
Sfix_Stridac_00643	Affx-501393677	1	1	1	1	1	1				yes (Acerv)	AX-198080658	PolyHighResolution						scaffold1490|size148253
Sfix_Stridac_00645	Affx-501393679	1	1	1	1	1	1				yes (Acerv)	AX-198080661	PolyHighResolution						scaffold1502|size147759	gb|LSRX01000499.1|
Sfix_Stridac_00647	Affx-501393681	1	1	1	1	1	1				yes (Acerv)	AX-198080664	PolyHighResolution						scaffold1509|size147246
Sfix_Stridac_00650	Affx-501393684	1	1	1	1	1	1				yes (Acerv)	AX-198080669	PolyHighResolution						scaffold1514|size147120
Sfix_Stridac_00656	Affx-501393690	1	1	1	1	1	1				yes (Acerv)	AX-198080678	PolyHighResolution						scaffold1541|size145339
Sfix_Stridac_00660	Affx-501393694	1	1	1	1	1	1				yes (Acerv)	AX-198080684	PolyHighResolution						scaffold1551|size144844
Sfix_Stridac_00662	Affx-501393696	1	1	1	1	1	1				yes (Acerv)	AX-198080687	PolyHighResolution						scaffold1554|size144722	gb|LSRX01000783.1|
Sfix_Stridac_00669	Affx-501393703	1	1	1	1	1	1				yes (Acerv)	AX-198080697	PolyHighResolution						scaffold1594|size142428
Sfix_Stridac_00674	Affx-501393708	1	1		1	1	0.8				yes (Acerv)	AX-198080705	PolyHighResolution						scaffold1607|size141627
Sfix_Stridac_00677	Affx-501393711	1	1	1	1	1	1				yes (Acerv)	AX-198080710	PolyHighResolution						scaffold1613|size141238
Sfix_Stridac_00680	Affx-501393714	1	1	1	1	1	1				yes (Acerv)	AX-198080713	PolyHighResolution						scaffold1621|size140752
Sfix_Stridac_00681	Affx-501393715	1	1	1	1	1	1				yes (Acerv)	AX-198080715	PolyHighResolution						scaffold1621|size140752
Sfix_Stridac_00683	Affx-501393717	1	1	1	1	1	1				yes (Acerv)	AX-198080717	PolyHighResolution						scaffold1624|size140526
Sfix_Stridac_00686	Affx-501393720	1	1	1	1	1	1				yes (Acerv)	AX-198080722	PolyHighResolution						scaffold1629|size256862
Sfix_Stridac_00687	Affx-501393721	1	1	1	1	1	1				yes (Acerv)	AX-198080724	PolyHighResolution						scaffold1629|size256862
Sfix_Stridac_00690	Affx-501393724	1	1	1	1	1	1				yes (Acerv)	AX-198080728	PolyHighResolution						scaffold1638|size139963
Sfix_Stridac_00693	Affx-501393727	1	1	1	1	1	1				yes (Acerv)	AX-198080732	PolyHighResolution						scaffold1645|size139660
Sfix_Stridac_00702	Affx-501393736	1	1	1	1	1	1				yes (Acerv)	AX-198080746	PolyHighResolution						scaffold1659|size139153
Sfix_Stridac_00705	Affx-501393739	1	1		1	1	0.8				yes (Acerv)	AX-198080751	PolyHighResolution						scaffold1666|size138771
Sfix_Stridac_00706	Affx-501393740	1	1	1	1	1	1				yes (Acerv)	AX-198080753	PolyHighResolution						scaffold1677|size149572
Sfix_Stridac_00708	Affx-501393742	1	1		1	1	0.8				yes (Acerv)	AX-198080756	PolyHighResolution						scaffold1679|size138028
Sfix_Stridac_00709	Affx-501393743	1	1	1	1	1	1				yes (Acerv)	AX-198080757	PolyHighResolution						scaffold1681|size137790
Sfix_Stridac_00710	Affx-501393744	1	1	1	1	1	1				yes (Acerv)	AX-198080759	PolyHighResolution						scaffold1703|size136482
Sfix_Stridac_00714	Affx-501393748	1	1	1	1	1	1				yes (Acerv)	AX-198080765	PolyHighResolution						scaffold1713|size135998
Sfix_Stridac_00726	Affx-501393760	1	1	1	1	1	1				yes (Acerv)	AX-198080782	PolyHighResolution						scaffold1746|size134165
Sfix_Stridac_00728	Affx-501393762	1	1	1	1	1	1				yes (Acerv)	AX-198080784	PolyHighResolution						scaffold1750|size134101
Sfix_Stridac_00730	Affx-501393764	1	1	1	1	1	1				yes (Acerv)	AX-198080786	PolyHighResolution						scaffold1757|size133960
Sfix_Stridac_00731	Affx-501393765	1	1	1	1	1	1				yes (Acerv)	AX-198080787	PolyHighResolution						scaffold1758|size133842
Sfix_Stridac_00740	Affx-501393774	1	1	1	1	1	1				yes (Acerv)	AX-198080800	PolyHighResolution						scaffold1786|size132349
Sfix_Stridac_00742	Affx-501393776	1	1	1	1	1	1				yes (Acerv)	AX-198080804	PolyHighResolution						scaffold1795|size132098
Sfix_Stridac_00746	Affx-501393780	1	1	1	1	1	1				yes (Acerv)	AX-198080811	PolyHighResolution						scaffold1806|size131779
Sfix_Stridac_00748	Affx-501393782	1	1	1	1	1	1				yes (Acerv)	AX-198080815	PolyHighResolution						scaffold1816|size131193
Sfix_Stridac_00750	Affx-501393784	1	1	1	1	1	1				yes (Acerv)	AX-198080819	PolyHighResolution						scaffold1819|size131066	gb|LSRX01001775.1|
Sfix_Stridac_00751	Affx-501393785	1				1	0.4				yes (Acerv)	AX-198080820	PolyHighResolution						scaffold1835|size130483
Sfix_Stridac_00756	Affx-501393790	1	1	1	1	1	1				yes (Acerv)	AX-198080829	PolyHighResolution						scaffold1865|size128972
Sfix_Stridac_00758	Affx-501393792	1	1	1	1	1	1				yes (Acerv)	AX-198080832	PolyHighResolution						scaffold1868|size212322
Sfix_Stridac_00762	Affx-501393796	1	1	1	1	1	1				yes (Acerv)	AX-198080840	PolyHighResolution						scaffold1889|size128116
Sfix_Stridac_00765	Affx-501393799	1	1	1	1	1	1				yes (Acerv)	AX-198080845	PolyHighResolution						scaffold1917|size127072
Sfix_Stridac_00766	Affx-501393800	1	1	1	1	1	1				yes (Acerv)	AX-198080847	PolyHighResolution						scaffold1918|size127037
Sfix_Stridac_00768	Affx-501393802	1	1	1	1	1	1				yes (Acerv)	AX-198080850	PolyHighResolution						scaffold1931|size126620
Sfix_Stridac_00783	Affx-501393817	1	1	1	1	1	1				yes (Acerv)	AX-198080876	PolyHighResolution						scaffold2018|size122450
Sfix_Stridac_00787	Affx-501393821	1	1	1	1	1	1				yes (Acerv)	AX-198080882	PolyHighResolution						scaffold2051|size121436
Sfix_Stridac_00792	Affx-501393826	1	1	1	1	1	1				yes (Acerv)	AX-198080889	PolyHighResolution						scaffold2066|size148418
Sfix_Stridac_00801	Affx-501393835	1			1		0.4				yes (Acerv)	AX-198080904	Other						scaffold2086|size120009
Sfix_Stridac_00802	Affx-501393836	1	1	1	1	1	1				yes (Acerv)	AX-198080905	PolyHighResolution						scaffold2086|size120009
Sfix_Stridac_00806	Affx-501393840	1	1	1	1	1	1				yes (Acerv)	AX-198080912	PolyHighResolution						scaffold2126|size117861
Sfix_Stridac_00811	Affx-501393845	1	1	1	1	1	1				yes (Acerv)	AX-198080919	PolyHighResolution						scaffold2135|size162211
Sfix_Stridac_00812	Affx-501393846	1	1	1	1	1	1				yes (Acerv)	AX-198080920	PolyHighResolution						scaffold2136|size117387
Sfix_Stridac_00813	Affx-501393847	1	1	1	1	1	1				yes (Acerv)	AX-198080921	PolyHighResolution						scaffold2152|size116705
Sfix_Stridac_00817	Affx-501393851	1	1	1	1	1	1				yes (Acerv)	AX-198080928	PolyHighResolution						scaffold2159|size116390
Sfix_Stridac_00818	Affx-501393852	1	1	1	1	1	1				yes (Acerv)	AX-198080930	PolyHighResolution						scaffold2161|size116279
Sfix_Stridac_00819	Affx-501393853	1	1	1	1		0.8				yes (Acerv)	AX-198080932	PolyHighResolution						scaffold2180|size115635
Sfix_Stridac_00820	Affx-501393854	1	1	1	1	1	1				yes (Acerv)	AX-198080933	PolyHighResolution						scaffold2181|size115562	gb|LSRX01000056.1|
Sfix_Stridac_00823	Affx-501393857	1	1	1	1	1	1				yes (Acerv)	AX-198080938	PolyHighResolution						scaffold2194|size114980	gb|LSRX01000518.1|
Sfix_Stridac_00824	Affx-501393858	1	1				0.4				yes (Acerv)	AX-198080939	PolyHighResolution						scaffold2201|size114570
Sfix_Stridac_00831	Affx-501393865	1	1	1	1	1	1				yes (Acerv)	AX-198080947	PolyHighResolution						scaffold2232|size113118
Sfix_Stridac_00833	Affx-501393867	1	1	1	1	1	1				yes (Acerv)	AX-198080952	PolyHighResolution						scaffold2273|size111806
Sfix_Stridac_00834	Affx-501393868	1	1	1	1	1	1				yes (Acerv)	AX-198080953	PolyHighResolution						scaffold2273|size111806
Sfix_Stridac_00837	Affx-501393871	1	1	1	1	1	1				yes (Acerv)	AX-198080958	PolyHighResolution						scaffold2287|size110930
Sfix_Stridac_00839	Affx-501393873	1	1	1	1	1	1				yes (Acerv)	AX-198080962	PolyHighResolution						scaffold2296|size110294
Sfix_Stridac_00840	Affx-501393874	1	1	1	1	1	1				yes (Acerv)	AX-198080963	PolyHighResolution						scaffold2297|size110284
Sfix_Stridac_00846	Affx-501393880	1	1	1	1	1	1				yes (Acerv)	AX-198080974	PolyHighResolution						scaffold2335|size109044
Sfix_Stridac_00849	Affx-501393883	1	1	1	1	1	1				yes (Acerv)	AX-198080979	PolyHighResolution						scaffold2358|size108390	gb|LSRX01000183.1|
Sfix_Stridac_00852	Affx-501393886	1	1	1	1	1	1				yes (Acerv)	AX-198080985	PolyHighResolution						scaffold2384|size107513
Sfix_Stridac_00854	Affx-501393888	1	1	1	1	1	1				yes (Acerv)	AX-198080988	PolyHighResolution						scaffold2400|size107105
Sfix_Stridac_00862	Affx-501393896	1	1	1	1	1	1				yes (Acerv)	AX-198081000	PolyHighResolution						scaffold2445|size105807
Sfix_Stridac_00864	Affx-501393898	1	1	1	1	1	1				yes (Acerv)	AX-198081004	PolyHighResolution						scaffold2456|size105381
Sfix_Stridac_00865	Affx-501393899	1	1	1	1	1	1				yes (Acerv)	AX-198081005	PolyHighResolution						scaffold2460|size105277	gb|LSRX01001041.1|
Sfix_Stridac_00870	Affx-501393904	1	1	1	1	1	1				yes (Acerv)	AX-198081012	PolyHighResolution						scaffold2476|size104705	gb|LSRX01000575.1|
Sfix_Stridac_00872	Affx-501393906	1	1	1	1	1	1				yes (Acerv)	AX-198081016	PolyHighResolution						scaffold2482|size104523
Sfix_Stridac_00874	Affx-501393908	1	1	1	1	1	1				yes (Acerv)	AX-198081019	PolyHighResolution						scaffold2490|size104251
Sfix_Stridac_00878	Affx-501393912	1	1	1	1	1	1				yes (Acerv)	AX-198081025	PolyHighResolution						scaffold2506|size103932
Sfix_Stridac_00879	Affx-501393913	1	1	1	1	1	1				yes (Acerv)	AX-198081027	PolyHighResolution						scaffold2510|size105908	gb|LSRX01000248.1|
Sfix_Stridac_00886	Affx-501393920	1	1	1	1	1	1				yes (Acerv)	AX-198081039	PolyHighResolution						scaffold2544|size102676
Sfix_Stridac_00889	Affx-501393923	1	1	1	1	1	1				yes (Acerv)	AX-198081044	PolyHighResolution						scaffold2562|size102006
Sfix_Stridac_00890	Affx-501393924	1	1	1	1	1	1				yes (Acerv)	AX-198081046	PolyHighResolution						scaffold2566|size101863	gb|LSRX01000421.1|
Sfix_Stridac_00895	Affx-501393929	1		1	1	1	0.8				yes (Acerv)	AX-198081055	PolyHighResolution						scaffold2596|size100933
Sfix_Stridac_00896	Affx-501393930	1	1	1	1	1	1				yes (Acerv)	AX-198081057	PolyHighResolution						scaffold2597|size100902
Sfix_Stridac_00902	Affx-501393936	1	1	1	1		0.8				yes (Acerv)	AX-198081066	PolyHighResolution						scaffold2627|size100095	gb|LSRX01001113.1|
Sfix_Stridac_00905	Affx-501393939	1	1	1	1	1	1				yes (Acerv)	AX-198081070	PolyHighResolution						scaffold2637|size99674
Sfix_Stridac_00906	Affx-501393940	1	1	1	1	1	1				yes (Acerv)	AX-198081071	PolyHighResolution						scaffold2641|size99606
Sfix_Stridac_00907	Affx-501393941	1	1	1	1	1	1				yes (Acerv)	AX-198081073	PolyHighResolution						scaffold2645|size99423
Sfix_Stridac_00909	Affx-501393943	1	1	1	1	1	1				yes (Acerv)	AX-198081076	PolyHighResolution						scaffold2652|size99161
Sfix_Stridac_00914	Affx-501393948	1	1	1	1	1	1				yes (Acerv)	AX-198081083	PolyHighResolution						scaffold2684|size98113
Sfix_Stridac_00916	Affx-501393950	1	1	1	1	1	1				yes (Acerv)	AX-198081087	PolyHighResolution						scaffold2686|size98105
Sfix_Stridac_00917	Affx-501393951	1	1	1	1	1	1				yes (Acerv)	AX-198081088	PolyHighResolution						scaffold2687|size98045
Sfix_Stridac_00918	Affx-501393952	1	1	1	1	1	1				yes (Acerv)	AX-198081089	PolyHighResolution						scaffold2689|size97989
Sfix_Stridac_00920	Affx-501393954	1	1	1	1	1	1				yes (Acerv)	AX-198081092	PolyHighResolution						scaffold2700|size97628
Sfix_Stridac_00922	Affx-501393956	1	1	1	1	1	1				yes (Acerv)	AX-198081095	PolyHighResolution						scaffold2722|size97088
Sfix_Stridac_00926	Affx-501393960	1	1	1	1	1	1				yes (Acerv)	AX-198081101	PolyHighResolution						scaffold2738|size96667
Sfix_Stridac_00928	Affx-501393962	1	1		1		0.6				yes (Acerv)	AX-198081103	PolyHighResolution						scaffold2743|size96519
Sfix_Stridac_00929	Affx-501393963	1	1	1	1	1	1				yes (Acerv)	AX-198081105	PolyHighResolution						scaffold2743|size96519
Sfix_Stridac_00930	Affx-501393964	1	1	1	1	1	1				yes (Acerv)	AX-198081106	PolyHighResolution						scaffold2749|size96265	gb|LSRX01000511.1|
Sfix_Stridac_00931	Affx-501393965	1	1	1	1	1	1				yes (Acerv)	AX-198081108	PolyHighResolution						scaffold2750|size96200
Sfix_Stridac_00932	Affx-501393966	1	1	1	1	1	1				yes (Acerv)	AX-198081110	PolyHighResolution						scaffold2754|size96103
Sfix_Stridac_00937	Affx-501393971	1	1	1	1	1	1				yes (Acerv)	AX-198081117	PolyHighResolution						scaffold2808|size94674
Sfix_Stridac_00942	Affx-501393976	1	1	1	1	1	1				yes (Acerv)	AX-198081125	PolyHighResolution						scaffold2829|size94186
Sfix_Stridac_00946	Affx-501393980	1	1	1	1	1	1				yes (Acerv)	AX-198081133	PolyHighResolution						scaffold2861|size93369
Sfix_Stridac_00947	Affx-501393981	1	1	1	1	1	1				yes (Acerv)	AX-198081135	PolyHighResolution						scaffold2863|size93184
Sfix_Stridac_00948	Affx-501393982	1	1	1	1	1	1				yes (Acerv)	AX-198081137	PolyHighResolution						scaffold2867|size136477
Sfix_Stridac_00951	Affx-501393985	1	1	1	1	1	1				yes (Acerv)	AX-198081141	PolyHighResolution						scaffold2882|size92798
Sfix_Stridac_00952	Affx-501393986	1	1	1	1	1	1				yes (Acerv)	AX-198081143	PolyHighResolution						scaffold2888|size92554
Sfix_Stridac_00956	Affx-501393990	1	1		1	1	0.8				yes (Acerv)	AX-198081150	PolyHighResolution						scaffold2912|size91903
Sfix_Stridac_00961	Affx-501393995	1	1	1	1	1	1				yes (Acerv)	AX-198081159	PolyHighResolution						scaffold2921|size91632
Sfix_Stridac_00968	Affx-501394002	1	1		1	1	0.8				yes (Acerv)	AX-198081168	PolyHighResolution						scaffold3006|size89133
Sfix_Stridac_00973	Affx-501394007	1	1	1	1	1	1				yes (Acerv)	AX-198081175	PolyHighResolution						scaffold3034|size88465
Sfix_Stridac_00984	Affx-501394018	1	1	1	1	1	1				yes (Acerv)	AX-198081189	PolyHighResolution						scaffold3091|size86981
Sfix_Stridac_00987	Affx-501394021	1	1	1	1	1	1				yes (Acerv)	AX-198081194	PolyHighResolution						scaffold3102|size86676
Sfix_Stridac_00988	Affx-501394022	1	1	1	1	1	1				yes (Acerv)	AX-198081195	PolyHighResolution						scaffold3103|size86625
Sfix_Stridac_00989	Affx-501394023	1	1	1	1	1	1				yes (Acerv)	AX-198081197	PolyHighResolution						scaffold3104|size88723	gb|LSRX01000042.1|
Sfix_Stridac_00991	Affx-501394025	1	1	1	1	1	1				yes (Acerv)	AX-198081199	PolyHighResolution						scaffold3134|size85782
Sfix_Stridac_00992	Affx-501394026	1	1	1	1	1	1				yes (Acerv)	AX-198081200	PolyHighResolution						scaffold3138|size92345
Sfix_Stridac_00993	Affx-501394027	1	1	1	1	1	1				yes (Acerv)	AX-198081202	PolyHighResolution						scaffold3139|size86923
Sfix_Stridac_00994	Affx-501394028	1	1	1	1	1	1				yes (Acerv)	AX-198081204	PolyHighResolution						scaffold3149|size85430	gb|LSRX01002207.1|
Sfix_Stridac_01003	Affx-501394037	1	1	1	1	1	1				yes (Acerv)	AX-198081217	PolyHighResolution						scaffold3180|size84675	gb|LSRX01000404.1|
Sfix_Stridac_01004	Affx-501394038	1	1				0.4				yes (Acerv)	AX-198081219	PolyHighResolution						scaffold3182|size84626
Sfix_Stridac_01008	Affx-501394042	1	1	1	1	1	1				yes (Acerv)	AX-198081226	PolyHighResolution						scaffold3191|size84372
Sfix_Stridac_01014	Affx-501394048	1	1	1	1	1	1				yes (Acerv)	AX-198081234	PolyHighResolution						scaffold3222|size83744
Sfix_Stridac_01016	Affx-501394050	1	1	1	1	1	1				yes (Acerv)	AX-198081238	PolyHighResolution						scaffold3229|size83585
Sfix_Stridac_01023	Affx-501394057	1	1	1	1	1	1				yes (Acerv)	AX-198081248	PolyHighResolution						scaffold3291|size82245
Sfix_Stridac_01044	Affx-501394078	1	1	1	1	1	1				yes (Acerv)	AX-198081281	PolyHighResolution						scaffold3367|size80465
Sfix_Stridac_01047	Affx-501394081	1	1	1	1	1	1				yes (Acerv)	AX-198081285	PolyHighResolution						scaffold3382|size80120
Sfix_Stridac_01048	Affx-501394082	1	1	1	1	1	1				yes (Acerv)	AX-198081286	PolyHighResolution						scaffold3386|size80080
Sfix_Stridac_01051	Affx-501394085	1	1	1	1	1	1				yes (Acerv)	AX-198081291	PolyHighResolution						scaffold3416|size79442
Sfix_Stridac_01058	Affx-501394092	1	1	1	1	1	1				yes (Acerv)	AX-198081302	PolyHighResolution						scaffold3440|size78690	gb|LSRX01001746.1|
Sfix_Stridac_01061	Affx-501394095	1	1	1	1	1	1				yes (Acerv)	AX-198081307	PolyHighResolution						scaffold3476|size77949
Sfix_Stridac_01062	Affx-501394096	1	1	1	1	1	1				yes (Acerv)	AX-198081309	PolyHighResolution						scaffold3476|size77949
Sfix_Stridac_01064	Affx-501394098	1	1	1	1	1	1				yes (Acerv)	AX-198081312	PolyHighResolution						scaffold3514|size77188
Sfix_Stridac_01065	Affx-501394099	1	1		1		0.6				yes (Acerv)	AX-198081314	PolyHighResolution						scaffold3516|size77135
Sfix_Stridac_01067	Affx-501394101	1	1	1	1	1	1				yes (Acerv)	AX-198081317	PolyHighResolution						scaffold3530|size76811
Sfix_Stridac_01070	Affx-501394104	1	1	1	1	1	1				yes (Acerv)	AX-198081321	PolyHighResolution						scaffold3545|size76449
Sfix_Stridac_01078	Affx-501394112	1	1	1	1	1	1				yes (Acerv)	AX-198081334	PolyHighResolution						scaffold3591|size75303
Sfix_Stridac_01082	Affx-501394116	1	1	1	1	1	1				yes (Acerv)	AX-198081340	PolyHighResolution						scaffold3604|size93708
Sfix_Stridac_01083	Affx-501394117	1	1	1	1	1	1				yes (Acerv)	AX-198081341	PolyHighResolution						scaffold3605|size74923	gb|LSRX01001025.1|
Sfix_Stridac_01101	Affx-501394135	1	1	1	1	1	1				yes (Acerv)	AX-198081371	PolyHighResolution						scaffold3696|size72769
Sfix_Stridac_01102	Affx-501394136	1	1	1	1	1	1				yes (Acerv)	AX-198081372	PolyHighResolution						scaffold3700|size72606
Sfix_Stridac_01104	Affx-501394138	1	1	1	1	1	1				yes (Acerv)	AX-198081375	PolyHighResolution						scaffold3704|size72492
Sfix_Stridac_01107	Affx-501394141	1	1	1	1	1	1				yes (Acerv)	AX-198081380	PolyHighResolution						scaffold3727|size71890
Sfix_Stridac_01108	Affx-501394142	1	1	1	1	1	1				yes (Acerv)	AX-198081381	PolyHighResolution						scaffold3740|size71586
Sfix_Stridac_01109	Affx-501394143	1	1	1	1	1	1				yes (Acerv)	AX-198081383	PolyHighResolution						scaffold3745|size71473
Sfix_Stridac_01118	Affx-501394152	1	1	1	1	1	1				yes (Acerv)	AX-198081395	PolyHighResolution						scaffold3833|size69501
Sfix_Stridac_01122	Affx-501394156	1	1	1			0.6				yes (Acerv)	AX-198081402	PolyHighResolution						scaffold3853|size69145
Sfix_Stridac_01124	Affx-501394158	1	1	1	1		0.8				yes (Acerv)	AX-198081406	PolyHighResolution						scaffold3855|size69046
Sfix_Stridac_01125	Affx-501394159	1	1	1	1	1	1				yes (Acerv)	AX-198081408	PolyHighResolution						scaffold3858|size69017
Sfix_Stridac_01128	Affx-501394162	1	1	1			0.6				yes (Acerv)	AX-198081413	PolyHighResolution						scaffold3873|size68697
Sfix_Stridac_01135	Affx-501394169	1	1	1	1	1	1				yes (Acerv)	AX-198081422	PolyHighResolution						scaffold3944|size67278
Sfix_Stridac_01137	Affx-501394171	1	1	1	1	1	1				yes (Acerv)	AX-198081426	PolyHighResolution						scaffold3966|size66916
Sfix_Stridac_01138	Affx-501394172	1	1	1	1	1	1				yes (Acerv)	AX-198081427	PolyHighResolution						scaffold3967|size66907
Sfix_Stridac_01139	Affx-501394173	1		1	1	1	0.8				yes (Acerv)	AX-198081429	PolyHighResolution						scaffold3969|size66892
Sfix_Stridac_01140	Affx-501394174	1	1	1	1	1	1				yes (Acerv)	AX-198081430	PolyHighResolution						scaffold4001|size66113
Sfix_Stridac_01141	Affx-501394175	1	1	1	1	1	1				yes (Acerv)	AX-198081433	PolyHighResolution						scaffold4002|size66092
Sfix_Stridac_01144	Affx-501394178	1	1	1	1	1	1				yes (Acerv)	AX-198081438	PolyHighResolution						scaffold4011|size65841
Sfix_Stridac_01147	Affx-501394181	1	1	1	1		0.8				yes (Acerv)	AX-198081443	PolyHighResolution						scaffold4015|size65747
Sfix_Stridac_01149	Affx-501394183	1	1	1	1	1	1				yes (Acerv)	AX-198081446	PolyHighResolution						scaffold4022|size65619
Sfix_Stridac_01150	Affx-501394184	1	1	1	1	1	1				yes (Acerv)	AX-198081447	PolyHighResolution						scaffold4023|size65606
Sfix_Stridac_01162	Affx-501394196	1	1	1	1	1	1				yes (Acerv)	AX-198081463	PolyHighResolution						scaffold4116|size66485
Sfix_Stridac_01166	Affx-501394200	1	1	1	1	1	1				yes (Acerv)	AX-198081470	PolyHighResolution						scaffold4178|size62593
Sfix_Stridac_01168	Affx-501394202	1	1	1	1	1	1				yes (Acerv)	AX-198081472	PolyHighResolution						scaffold4202|size62214	gb|LSRX01000573.1|
Sfix_Stridac_01176	Affx-501394210	1	1	1	1	1	1				yes (Acerv)	AX-198081484	PolyHighResolution						scaffold4272|size60915
Sfix_Stridac_01184	Affx-501394218	1	1	1	1	1	1				yes (Acerv)	AX-198081497	PolyHighResolution						scaffold4351|size59626
Sfix_Stridac_01188	Affx-501394222	1	1	1	1	1	1				yes (Acerv)	AX-198081504	PolyHighResolution						scaffold4367|size59436
Sfix_Stridac_01196	Affx-501394230	1	1	1	1	1	1				yes (Acerv)	AX-198081516	PolyHighResolution						scaffold4387|size59067
Sfix_Stridac_01209	Affx-501394243	1	1	1	1	1	1				yes (Acerv)	AX-198081536	PolyHighResolution						scaffold4465|size57734	gb|LSRX01001059.1|
Sfix_Stridac_01210	Affx-501394244	1	1	1	1	1	1				yes (Acerv)	AX-198081538	PolyHighResolution						scaffold4489|size57192
Sfix_Stridac_01211	Affx-501394245	1	1	1	1	1	1				yes (Acerv)	AX-198081539	PolyHighResolution						scaffold4496|size57117
Sfix_Stridac_01212	Affx-501394246	1	1	1	1	1	1				yes (Acerv)	AX-198081540	PolyHighResolution						scaffold4498|size57105
Sfix_Stridac_01215	Affx-501394249	1	1	1	1	1	1				yes (Acerv)	AX-198081544	PolyHighResolution						scaffold4547|size56358
Sfix_Stridac_01218	Affx-501394252	1	1	1	1	1	1				yes (Acerv)	AX-198081550	PolyHighResolution						scaffold4574|size55849
Sfix_Stridac_01220	Affx-501394254	1	1	1	1	1	1				yes (Acerv)	AX-198081553	PolyHighResolution						scaffold4591|size55566	gb|LSRX01001035.1|
Sfix_Stridac_01224	Affx-501394258	1	1	1	1	1	1				yes (Acerv)	AX-198081561	PolyHighResolution						scaffold4608|size55280
Sfix_Stridac_01226	Affx-501394260	1	1	1	1	1	1				yes (Acerv)	AX-198081564	PolyHighResolution						scaffold4628|size55089
Sfix_Stridac_01228	Affx-501394262	1	1		1	1	0.8				yes (Acerv)	AX-198081567	PolyHighResolution						scaffold4637|size54973
Sfix_Stridac_01229	Affx-501394263	1	1	1	1		0.8				yes (Acerv)	AX-198081569	PolyHighResolution						scaffold4651|size54771
Sfix_Stridac_01230	Affx-501394264	1	1	1	1	1	1				yes (Acerv)	AX-198081571	PolyHighResolution						scaffold4653|size54758
Sfix_Stridac_01232	Affx-501394266	1	1	1	1	1	1				yes (Acerv)	AX-198081574	PolyHighResolution						scaffold4657|size54709
Sfix_Stridac_01234	Affx-501394268	1	1	1	1	1	1				yes (Acerv)	AX-198081577	PolyHighResolution						scaffold4710|size54029
Sfix_Stridac_01238	Affx-501394272	1	1	1	1	1	1				yes (Acerv)	AX-198081583	PolyHighResolution						scaffold4743|size53497
Sfix_Stridac_01240	Affx-501394274	1	1	1	1	1	1				yes (Acerv)	AX-198081587	PolyHighResolution						scaffold4814|size52126
Sfix_Stridac_01244	Affx-501394278	1	1	1	1	1	1				yes (Acerv)	AX-198081593	PolyHighResolution						scaffold4856|size51497
Sfix_Stridac_01250	Affx-501394284	1	1	1	1	1	1				yes (Acerv)	AX-198081603	PolyHighResolution						scaffold4901|size54367
Sfix_Stridac_01252	Affx-501394286	1	1		1	1	0.8				yes (Acerv)	AX-198081606	PolyHighResolution						scaffold4935|size50194
Sfix_Stridac_01253	Affx-501394287	1	1	1	1	1	1				yes (Acerv)	AX-198081608	PolyHighResolution						scaffold4944|size50012
Sfix_Stridac_01258	Affx-501394292	1	1	1	1	1	1				yes (Acerv)	AX-198081615	PolyHighResolution						scaffold4970|size49655	gb|LSRX01000499.1|
Sfix_Stridac_01261	Affx-501394295	1	1	1	1	1	1				yes (Acerv)	AX-198081621	PolyHighResolution						scaffold4991|size49401
Sfix_Stridac_01262	Affx-501394296		1	1	1		0.6				yes (Acerv)	AX-198081623	PolyHighResolution						scaffold5004|size49304
Sfix_Stridac_01263	Affx-501394297	1	1	1	1	1	1				yes (Acerv)	AX-198081624	PolyHighResolution						scaffold5006|size49213	gb|LSRX01000023.1|
Sfix_Stridac_01267	Affx-501394301	1	1	1	1	1	1				yes (Acerv)	AX-198081631	PolyHighResolution						scaffold5102|size47906
Sfix_Stridac_01274	Affx-501394308	1	1	1	1	1	1				yes (Acerv)	AX-198081640	PolyHighResolution						scaffold5183|size46461
Sfix_Stridac_01275	Affx-501394309	1	1	1	1	1	1				yes (Acerv)	AX-198081642	PolyHighResolution						scaffold5183|size46461
Sfix_Stridac_01278	Affx-501394312	1	1	1	1	1	1				yes (Acerv)	AX-198081648	PolyHighResolution						scaffold5212|size46096
Sfix_Stridac_01281	Affx-501394315	1	1	1	1	1	1				yes (Acerv)	AX-198081652	PolyHighResolution						scaffold5279|size45316
Sfix_Stridac_01282	Affx-501394316	1	1	1	1	1	1				yes (Acerv)	AX-198081654	PolyHighResolution						scaffold5294|size45129
Sfix_Stridac_01286	Affx-501394320	1	1	1	1	1	1				yes (Acerv)	AX-198081662	PolyHighResolution						scaffold5339|size44500
Sfix_Stridac_01287	Affx-501394321	1	1	1	1	1	1				yes (Acerv)	AX-198081664	PolyHighResolution						scaffold5340|size44483
Sfix_Stridac_01288	Affx-501394322	1	1	1	1	1	1				yes (Acerv)	AX-198081665	PolyHighResolution						scaffold5364|size44144
Sfix_Stridac_01290	Affx-501394324	1	1	1	1	1	1				yes (Acerv)	AX-198081668	PolyHighResolution						scaffold5370|size44072
Sfix_Stridac_01292	Affx-501394326	1	1	1	1	1	1				yes (Acerv)	AX-198081670	PolyHighResolution						scaffold5383|size43878
Sfix_Stridac_01295	Affx-501394329	1	1	1	1	1	1				yes (Acerv)	AX-198081675	PolyHighResolution						scaffold5415|size43442
Sfix_Stridac_01298	Affx-501394332	1	1	1	1	1	1				yes (Acerv)	AX-198081680	PolyHighResolution						scaffold5470|size42556
Sfix_Stridac_01300	Affx-501394334	1	1				0.4				yes (Acerv)	AX-198081683	PolyHighResolution						scaffold5481|size42354
Sfix_Stridac_01308	Affx-501394342	1	1	1	1	1	1				yes (Acerv)	AX-198081696	PolyHighResolution						scaffold5597|size40679
Sfix_Stridac_01312	Affx-501394346	1	1	1	1	1	1				yes (Acerv)	AX-198081704	PolyHighResolution						scaffold5626|size40302
Sfix_Stridac_01317	Affx-501394351	1	1	1	1	1	1				yes (Acerv)	AX-198081712	PolyHighResolution						scaffold5681|size39540
Sfix_Stridac_01319	Affx-501394353	1	1	1	1	1	1				yes (Acerv)	AX-198081714	PolyHighResolution						scaffold5709|size39182
Sfix_Stridac_01324	Affx-501394358	1	1	1	1	1	1				yes (Acerv)	AX-198081722	PolyHighResolution						scaffold5776|size38362
Sfix_Stridac_01326	Affx-501394360	1	1	1	1	1	1				yes (Acerv)	AX-198081725	PolyHighResolution						scaffold5781|size38320
Sfix_Stridac_01327	Affx-501394361	1	1	1	1	1	1				yes (Acerv)	AX-198081727	PolyHighResolution						scaffold5792|size38235
Sfix_Stridac_01328	Affx-501394362	1	1	1	1	1	1				yes (Acerv)	AX-198081729	PolyHighResolution						scaffold5795|size38197
Sfix_Stridac_01332	Affx-501394366	1	1	1	1	1	1				yes (Acerv)	AX-198081737	PolyHighResolution						scaffold5863|size37346
Sfix_Stridac_01334	Affx-501394368	1	1	1	1	1	1				yes (Acerv)	AX-198081740	PolyHighResolution						scaffold5865|size37307
Sfix_Stridac_01335	Affx-501394369	1	1	1	1	1	1				yes (Acerv)	AX-198081741	PolyHighResolution						scaffold5868|size37253
Sfix_Stridac_01339	Affx-501394373	1	1	1	1	1	1				yes (Acerv)	AX-198081748	PolyHighResolution						scaffold5914|size36854
Sfix_Stridac_01340	Affx-501394374	1	1	1	1	1	1				yes (Acerv)	AX-198081750	PolyHighResolution						scaffold5926|size36696
Sfix_Stridac_01341	Affx-501394375	1	1	1	1		0.8				yes (Acerv)	AX-198081752	PolyHighResolution						scaffold5953|size36444
Sfix_Stridac_01344	Affx-501394378	1	1	1	1	1	1				yes (Acerv)	AX-198081757	PolyHighResolution						scaffold6003|size35792
Sfix_Stridac_01352	Affx-501394386	1	1	1	1	1	1				yes (Acerv)	AX-198081770	PolyHighResolution						scaffold6179|size33833
Sfix_Stridac_01356	Affx-501394390	1	1	1	1	1	1				yes (Acerv)	AX-198081776	PolyHighResolution						scaffold6362|size31838
Sfix_Stridac_01359	Affx-501394393	1	1	1	1	1	1				yes (Acerv)	AX-198081781	PolyHighResolution						scaffold6379|size31660
Sfix_Stridac_01361	Affx-501394395	1	1	1	1	1	1				yes (Acerv)	AX-198081784	PolyHighResolution						scaffold6388|size31594
Sfix_Stridac_01364	Affx-501394398	1	1	1	1	1	1				yes (Acerv)	AX-198081788	PolyHighResolution						scaffold6465|size30751
Sfix_Stridac_01367	Affx-501394401	1	1	1	1	1	1				yes (Acerv)	AX-198081792	PolyHighResolution						scaffold6489|size30503
Sfix_Stridac_01368	Affx-501394402	1	1	1	1	1	1				yes (Acerv)	AX-198081794	PolyHighResolution						scaffold6521|size30215
Sfix_Stridac_01370	Affx-501394404	1	1	1	1	1	1				yes (Acerv)	AX-198081798	PolyHighResolution						scaffold6582|size29463
Sfix_Stridac_01371	Affx-501394405	1	1	1	1	1	1				yes (Acerv)	AX-198081800	PolyHighResolution						scaffold6614|size29073
Sfix_Stridac_01375	Affx-501394409	1	1	1		1	0.8				yes (Acerv)	AX-198081806	PolyHighResolution						scaffold6758|size27547
Sfix_Stridac_01376	Affx-501394410	1	1	1	1	1	1				yes (Acerv)	AX-198081807	PolyHighResolution						scaffold6758|size27547
Sfix_Stridac_01378	Affx-501394412	1	1	1	1	1	1				yes (Acerv)	AX-198081810	PolyHighResolution						scaffold6777|size27414
Sfix_Stridac_01379	Affx-501394413	1	1	1	1	1	1				yes (Acerv)	AX-198081812	PolyHighResolution						scaffold6782|size27362
Sfix_Stridac_01384	Affx-501394418	1	1	1	1	1	1				yes (Acerv)	AX-198081818	PolyHighResolution						scaffold6897|size26207
Sfix_Stridac_01386	Affx-501394420	1	1	1	1	1	1				yes (Acerv)	AX-198081822	PolyHighResolution						scaffold6913|size26071
Sfix_Stridac_01389	Affx-501394423	1	1	1	1	1	1				yes (Acerv)	AX-198081828	PolyHighResolution						scaffold6988|size25349
Sfix_Stridac_01392	Affx-501394426	1	1	1	1	1	1				yes (Acerv)	AX-198081832	PolyHighResolution						scaffold7074|size24488
Sfix_Stridac_01397	Affx-501394431	1	1	1	1	1	1				yes (Acerv)	AX-198081841	PolyHighResolution						scaffold7198|size42791
Sfix_Stridac_01403	Affx-501394437		1	1	1	1	0.8				yes (Acerv)	AX-198081850	PolyHighResolution						scaffold7375|size21906
Sfix_Stridac_01404	Affx-501394438	1	1		1		0.6				yes (Acerv)	AX-198081852	PolyHighResolution						scaffold7497|size20829
Sfix_Stridac_01405	Affx-501394439	1	1	1	1	1	1				yes (Acerv)	AX-198081853	PolyHighResolution						scaffold7554|size20410
Sfix_Stridac_01409	Affx-501394443	1	1	1	1	1	1				yes (Acerv)	AX-198081859	PolyHighResolution						scaffold7756|size18964
Sfix_Stridac_01410	Affx-501394444	1	1	1	1	1	1				yes (Acerv)	AX-198081860	PolyHighResolution						scaffold7819|size18460
Sfix_Stridac_01419	Affx-501394453	1	1	1	1	1	1				yes (Acerv)	AX-198081876	PolyHighResolution						scaffold8009|size17017
Sfix_Stridac_01421	Affx-501394455	1	1	1	1	1	1				yes (Acerv)	AX-198081880	PolyHighResolution						scaffold8089|size16493
Sfix_Stridac_01422	Affx-501394456	1	1	1	1	1	1				yes (Acerv)	AX-198081882	PolyHighResolution						scaffold8091|size16483
Sfix_Stridac_01430	Affx-501394464	1	1	1	1	1	1				yes (Acerv)	AX-198081898	PolyHighResolution						scaffold10532|size6110
Sfix_Stridac_01432	Affx-501394466	1	1	1	1	1	1				yes (Acerv)	AX-198081902	PolyHighResolution						scaffold10826|size5487
Sfix_Stridac_01766	Affx-501394800	1	1	1	1	1	1				Yes (Acerv)	AX-198082423	PolyHighResolution						scaffold1137|size171218
Sfix_Stridac_01822	Affx-501394856	1	1	1	1	1	1				Yes (Acerv)	AX-198082511	PolyHighResolution						scaffold1477|size148808
Spop_Sfitti_0026	Affx-501395555	1	1			1	0.6				Yes (Acerv)	AX-198083636	PolyHighResolution
Spop_Sfitti_0034	Affx-501395563	1	1	1	1		0.8				Yes (Acerv)	AX-198083650	PolyHighResolution
Spop_Sfitti_0057	Affx-501395586	1	1	1	1	1	1				Yes (Acerv)	AX-198083685	PolyHighResolution
Spop_Sfitti_0060	Affx-501395589		1				0.2				Yes (Acerv)	AX-198083690	PolyHighResolution
Spop_Sfitti_0065	Affx-501395594	1	1	1	1	1	1				Yes (Acerv)	AX-198083698	PolyHighResolution						scaffold6007|size35755
Spop_Sfitti_0068	Affx-501395597	1	1	1	1	1	1				Yes (Acerv)	AX-197986685	PolyHighResolution
Sfix_Stridac_00004	Affx-501365397	1	1	1	1	1	1				Yes (Acerv)	AX-197937629	PolyHighResolution						scaffold6|size609109
Sfix_Stridac_00005	Affx-501365398	1	1	1	1	1	1				Yes (Acerv)	AX-197937631	PolyHighResolution						scaffold8|size590848	gb|LSRX01000697.1|
Sfix_Stridac_00009	Affx-501365402	1	1	1	1	1	1				Yes (Acerv)	AX-197937645	PolyHighResolution						scaffold14|size527122
Sfix_Stridac_00010	Affx-501365403	1	1	1	1	1	1				Yes (Acerv)	AX-197937647	PolyHighResolution						scaffold14|size527122
Sfix_Stridac_00014	Affx-501365407	1	1	1	1	1	1				Yes (Acerv)	AX-197937653	PolyHighResolution						scaffold24|size496256
Sfix_Stridac_00017	Affx-501393051	1	1	1	1	1	1				Yes (Acerv)	AX-197982481	PolyHighResolution						scaffold27|size487524
Sfix_Stridac_00023	Affx-501393057	1	1	1	1	1	1				Yes (Acerv)	AX-197982491	PolyHighResolution						scaffold33|size472246
Sfix_Stridac_00030	Affx-501393064	1	1	1	1	1	1				Yes (Acerv)	AX-197982503	PolyHighResolution						scaffold37|size463855
Sfix_Stridac_00033	Affx-501393067	1	1	1	1	1	1				Yes (Acerv)	AX-197982508	PolyHighResolution						scaffold42|size457452
Sfix_Stridac_00035	Affx-501393069	1	1	1	1	1	1				Yes (Acerv)	AX-197982512	PolyHighResolution						scaffold44|size452270
Sfix_Stridac_00038	Affx-501393072	1	1	1	1	1	1				Yes (Acerv)	AX-197982517	PolyHighResolution						scaffold51|size448362
Sfix_Stridac_00042	Affx-501393076	1	1	1	1	1	1				Yes (Acerv)	AX-197982525	PolyHighResolution						scaffold65|size426886
Sfix_Stridac_00057	Affx-501393091	1	1	1	1	1	1				Yes (Acerv)	AX-197982549	PolyHighResolution						scaffold83|size406137
Sfix_Stridac_00063	Affx-501393097	1	1	1	1	1	1				Yes (Acerv)	AX-197982560	PolyHighResolution						scaffold88|size395540
Sfix_Stridac_00066	Affx-501393100	1	1	1	1	1	1				Yes (Acerv)	AX-197982564	PolyHighResolution						scaffold92|size394527
Sfix_Stridac_00068	Affx-501393102	1	1	1	1	1	1				Yes (Acerv)	AX-197982568	PolyHighResolution						scaffold96|size380360
Sfix_Stridac_00070	Affx-501393104	1	1	1	1	1	1				Yes (Acerv)	AX-197982571	PolyHighResolution						scaffold98|size379598
Sfix_Stridac_00071	Affx-501393105	1	1	1	1	1	1				Yes (Acerv)	AX-197982573	PolyHighResolution						scaffold100|size377046
Sfix_Stridac_00074	Affx-501393108	1	1	1	1	1	1				Yes (Acerv)	AX-197982577	PolyHighResolution						scaffold102|size375676
Sfix_Stridac_00083	Affx-501393117	1	1	1	1	1	1				Yes (Acerv)	AX-197982593	PolyHighResolution						scaffold123|size360453	gb|LSRX01000226.1|
Sfix_Stridac_00085	Affx-501393119	1	1				0.4				Yes (Acerv)	AX-197982596	PolyHighResolution						scaffold127|size356966
Sfix_Stridac_00087	Affx-501393121	1	1	1	1	1	1				Yes (Acerv)	AX-197982599	PolyHighResolution						scaffold129|size356321
Sfix_Stridac_00092	Affx-501393126	1	1	1	1	1	1				Yes (Acerv)	AX-197982607	PolyHighResolution						scaffold138|size349610
Sfix_Stridac_00095	Affx-501393129	1	1	1	1	1	1				Yes (Acerv)	AX-197982610	PolyHighResolution						scaffold144|size348525
Sfix_Stridac_00101	Affx-501393135	1	1	1	1	1	1				Yes (Acerv)	AX-197982623	PolyHighResolution						scaffold150|size344349
Sfix_Stridac_00103	Affx-501393137	1	1	1	1	1	1				Yes (Acerv)	AX-197982627	PolyHighResolution						scaffold152|size342256	gb|LSRX01000218.1|
Sfix_Stridac_00107	Affx-501393141	1	1	1	1	1	1				Yes (Acerv)	AX-197982634	PolyHighResolution						scaffold162|size336361
Sfix_Stridac_00108	Affx-501393142	1	1	1			0.6				Yes (Acerv)	AX-197982636	PolyHighResolution						scaffold162|size336361
Sfix_Stridac_00111	Affx-501393145	1	1	1	1	1	1				Yes (Acerv)	AX-197982641	PolyHighResolution						scaffold169|size330684
Sfix_Stridac_00112	Affx-501393146	1	1	1	1	1	1				Yes (Acerv)	AX-197982643	PolyHighResolution						scaffold171|size330538	gb|LSRX01000490.1|
Sfix_Stridac_00114	Affx-501393148	1	1	1	1	1	1				Yes (Acerv)	AX-197982647	PolyHighResolution						scaffold172|size330425
Sfix_Stridac_00119	Affx-501393153	1	1	1	1	1	1				Yes (Acerv)	AX-197982657	PolyHighResolution						scaffold176|size329506	gb|LSRX01000243.1|
Sfix_Stridac_00122	Affx-501393156	1	1	1	1	1	1				Yes (Acerv)	AX-197982662	PolyHighResolution						scaffold181|size327192
Sfix_Stridac_00124	Affx-501393158	1	1	1	1	1	1				Yes (Acerv)	AX-197982664	PolyHighResolution						scaffold182|size326732
Sfix_Stridac_00125	Affx-501393159	1	1	1	1	1	1				Yes (Acerv)	AX-197982665	PolyHighResolution						scaffold183|size326259
Sfix_Stridac_00126	Affx-501393160	1	1				0.4				Yes (Acerv)	AX-197982667	PolyHighResolution						scaffold184|size324474
Sfix_Stridac_00128	Affx-501393162	1	1	1	1	1	1				Yes (Acerv)	AX-197982671	PolyHighResolution						scaffold195|size321308
Sfix_Stridac_00129	Affx-501393163	1	1	1	1	1	1				Yes (Acerv)	AX-197982673	PolyHighResolution						scaffold200|size320183
Sfix_Stridac_00137	Affx-501393171		1	1	1	1	0.8				Yes (Acerv)	AX-197982684	PolyHighResolution						scaffold216|size309477
Sfix_Stridac_00142	Affx-501393176	1	1	1	1	1	1				Yes (Acerv)	AX-197982693	PolyHighResolution						scaffold226|size304803
Sfix_Stridac_00144	Affx-501393178	1	1	1	1	1	1				Yes (Acerv)	AX-197982697	PolyHighResolution						scaffold226|size304803
Sfix_Stridac_00150	Affx-501393184	1	1	1	1	1	1				Yes (Acerv)	AX-197982708	PolyHighResolution						scaffold239|size297633
Sfix_Stridac_00151	Affx-501393185	1	1	1	1	1	1				Yes (Acerv)	AX-197982710	PolyHighResolution						scaffold240|size297617
Sfix_Stridac_00156	Affx-501393190	1	1	1	1	1	1				Yes (Acerv)	AX-197982718	PolyHighResolution						scaffold247|size295191
Sfix_Stridac_00159	Affx-501393193	1	1	1	1	1	1				Yes (Acerv)	AX-197982724	PolyHighResolution						scaffold252|size293648
Sfix_Stridac_00170	Affx-501393204	1	1	1	1	1	1				Yes (Acerv)	AX-197982738	PolyHighResolution						scaffold273|size287066
Sfix_Stridac_00171	Affx-501393205	1	1		1	1	0.8				Yes (Acerv)	AX-197982740	PolyHighResolution						scaffold277|size283981
Sfix_Stridac_00172	Affx-501393206	1	1	1	1	1	1				Yes (Acerv)	AX-197982742	PolyHighResolution						scaffold282|size283029
Sfix_Stridac_00175	Affx-501393209	1	1	1	1	1	1				Yes (Acerv)	AX-197982747	PolyHighResolution						scaffold286|size282102
Sfix_Stridac_00199	Affx-501393233	1	1	1	1	1	1				Yes (Acerv)	AX-197982782	PolyHighResolution						scaffold351|size330255
Sfix_Stridac_00202	Affx-501393236	1	1	1	1	1	1				Yes (Acerv)	AX-197982787	PolyHighResolution						scaffold353|size268271
Sfix_Stridac_00206	Affx-501393240	1	1	1	1	1	1				Yes (Acerv)	AX-197982794	PolyHighResolution						scaffold359|size266585
Sfix_Stridac_00209	Affx-501393243	1	1	1	1	1	1				Yes (Acerv)	AX-197982799	PolyHighResolution						scaffold367|size265923
Sfix_Stridac_00213	Affx-501393247	1	1	1	1	1	1				Yes (Acerv)	AX-197982806	PolyHighResolution						scaffold373|size265335
Sfix_Stridac_00217	Affx-501393251	1	1	1	1	1	1				Yes (Acerv)	AX-197982811	PolyHighResolution						scaffold379|size263800
Sfix_Stridac_00222	Affx-501393256	1	1	1	1	1	1				Yes (Acerv)	AX-197982819	PolyHighResolution						scaffold392|size261249
Sfix_Stridac_00224	Affx-501393258	1	1	1	1	1	1				Yes (Acerv)	AX-197982822	PolyHighResolution						scaffold394|size261972
Sfix_Stridac_00225	Affx-501393259	1	1	1	1	1	1				Yes (Acerv)	AX-197982823	PolyHighResolution						scaffold398|size260170
Sfix_Stridac_00228	Affx-501393262	1	1	1	1	1	1				Yes (Acerv)	AX-197982829	PolyHighResolution						scaffold411|size257396
Sfix_Stridac_00229	Affx-501393263	1	1	1	1	1	1				Yes (Acerv)	AX-197982831	PolyHighResolution						scaffold415|size256360
Sfix_Stridac_00231	Affx-501393265	1	1	1	1	1	1				Yes (Acerv)	AX-197982834	PolyHighResolution						scaffold416|size256327
Sfix_Stridac_00232	Affx-501393266	1	1	1	1	1	1				Yes (Acerv)	AX-197982836	PolyHighResolution						scaffold419|size255827
Sfix_Stridac_00243	Affx-501393277	1	1	1	1	1	1				Yes (Acerv)	AX-197982855	PolyHighResolution						scaffold445|size251632
Sfix_Stridac_00250	Affx-501393284	1	1	1	1	1	1				Yes (Acerv)	AX-197982868	PolyHighResolution						scaffold466|size248452
Sfix_Stridac_00257	Affx-501393291	1	1	1	1		0.8				Yes (Acerv)	AX-197982879	PolyHighResolution						scaffold473|size252081
Sfix_Stridac_00260	Affx-501393294	1	1	1	1	1	1				Yes (Acerv)	AX-197982882	PolyHighResolution						scaffold484|size245748
Sfix_Stridac_00261	Affx-501393295	1	1	1	1	1	1				Yes (Acerv)	AX-197982884	PolyHighResolution						scaffold485|size245695
Sfix_Stridac_00264	Affx-501393298	1	1	1	1		0.8				Yes (Acerv)	AX-197982887	PolyHighResolution						scaffold487|size245407
Sfix_Stridac_00270	Affx-501393304	1	1	1	1	1	1				Yes (Acerv)	AX-197982897	PolyHighResolution						scaffold491|size244608
Sfix_Stridac_00275	Affx-501393309	1	1	1	1	1	1				Yes (Acerv)	AX-197982906	PolyHighResolution						scaffold495|size243727
Sfix_Stridac_00279	Affx-501393313	1	1	1	1	1	1				Yes (Acerv)	AX-197982911	PolyHighResolution						scaffold505|size242917
Sfix_Stridac_00284	Affx-501393318	1	1	1	1	1	1				Yes (Acerv)	AX-197982919	PolyHighResolution						scaffold515|size240582
Sfix_Stridac_00285	Affx-501393319	1	1	1	1	1	1				Yes (Acerv)	AX-197982921	PolyHighResolution						scaffold515|size240582
Sfix_Stridac_00286	Affx-501393320	1	1	1	1	1	1				Yes (Acerv)	AX-197982922	PolyHighResolution						scaffold527|size238922	gb|LSRX01000152.1|
Sfix_Stridac_00287	Affx-501393321	1	1	1	1	1	1				Yes (Acerv)	AX-197982924	PolyHighResolution						scaffold528|size238870
Sfix_Stridac_00295	Affx-501393329	1	1	1	1	1	1				Yes (Acerv)	AX-197982936	PolyHighResolution						scaffold540|size286147
Sfix_Stridac_00300	Affx-501393334	1	1	1	1	1	1				Yes (Acerv)	AX-197982941	PolyHighResolution						scaffold554|size233834
Sfix_Stridac_00310	Affx-501393344	1	1	1	1	1	1				Yes (Acerv)	AX-197982957	PolyHighResolution						scaffold572|size231964
Sfix_Stridac_00320	Affx-501393354	1	1	1	1	1	1				Yes (Acerv)	AX-197982973	PolyHighResolution						scaffold598|size228627
Sfix_Stridac_00324	Affx-501393358	1	1	1	1	1	1				Yes (Acerv)	AX-197982981	PolyHighResolution						scaffold602|size227431
Sfix_Stridac_00326	Affx-501393360	1	1	1	1	1	1				Yes (Acerv)	AX-197982985	PolyHighResolution						scaffold605|size227075
Sfix_Stridac_00328	Affx-501393362	1	1	1	1	1	1				Yes (Acerv)	AX-197982988	PolyHighResolution						scaffold609|size226679
Sfix_Stridac_00331	Affx-501393365	1	1	1	1	1	1				Yes (Acerv)	AX-197982993	PolyHighResolution						scaffold620|size257753
Sfix_Stridac_00332	Affx-501393366	1	1	1	1	1	1				Yes (Acerv)	AX-197982995	PolyHighResolution						scaffold621|size225301
Sfix_Stridac_00333	Affx-501393367	1	1	1	1	1	1				Yes (Acerv)	AX-197982997	PolyHighResolution						scaffold622|size225284
Sfix_Stridac_00334	Affx-501393368	1	1	1	1	1	1				Yes (Acerv)	AX-197982999	PolyHighResolution						scaffold624|size225017
Sfix_Stridac_00338	Affx-501393372	1	1	1	1	1	1				Yes (Acerv)	AX-197983007	PolyHighResolution						scaffold632|size224427
Sfix_Stridac_00346	Affx-501393380	1	1	1	1	1	1				Yes (Acerv)	AX-197983019	PolyHighResolution						scaffold653|size221483
Sfix_Stridac_00347	Affx-501393381	1	1	1	1	1	1				Yes (Acerv)	AX-197983021	PolyHighResolution						scaffold656|size221046
Sfix_Stridac_00349	Affx-501393383	1	1	1	1	1	1				Yes (Acerv)	AX-197983025	PolyHighResolution						scaffold663|size220313
Sfix_Stridac_00354	Affx-501393388	1	1	1	1	1	1				Yes (Acerv)	AX-197983034	PolyHighResolution						scaffold676|size219001	gb|LSRX01001002.1|
Sfix_Stridac_00362	Affx-501393396	1	1	1	1	1	1				Yes (Acerv)	AX-197983046	PolyHighResolution						scaffold694|size215282
Sfix_Stridac_00365	Affx-501393399	1	1	1	1	1	1				Yes (Acerv)	AX-197983051	PolyHighResolution						scaffold701|size214394
Sfix_Stridac_00377	Affx-501393411	1	1	1	1	1	1				Yes (Acerv)	AX-197983070	PolyHighResolution						scaffold744|size208710	gb|LSRX01000261.1|
Sfix_Stridac_00382	Affx-501393416	1	1	1	1	1	1				Yes (Acerv)	AX-197983079	PolyHighResolution						scaffold753|size207481
Sfix_Stridac_00385	Affx-501393419	1	1	1	1	1	1				Yes (Acerv)	AX-197983084	PolyHighResolution						scaffold765|size205495
Sfix_Stridac_00387	Affx-501393421	1	1	1	1	1	1				Yes (Acerv)	AX-197983086	PolyHighResolution						scaffold769|size204314
Sfix_Stridac_00389	Affx-501393423	1	1	1	1	1	1				Yes (Acerv)	AX-197983088	PolyHighResolution						scaffold773|size203571
Sfix_Stridac_00391	Affx-501393425	1	1	1	1	1	1				Yes (Acerv)	AX-197983091	PolyHighResolution						scaffold781|size202311
Sfix_Stridac_00400	Affx-501393434	1	1	1	1	1	1				Yes (Acerv)	AX-197983107	PolyHighResolution						scaffold815|size199869
Sfix_Stridac_00405	Affx-501393439	1	1	1	1	1	1				Yes (Acerv)	AX-197983112	PolyHighResolution						scaffold829|size198819
Sfix_Stridac_00411	Affx-501393445	1	1	1	1	1	1				Yes (Acerv)	AX-197983124	PolyHighResolution						scaffold858|size196522
Sfix_Stridac_00415	Affx-501393449	1	1	1	1	1	1				Yes (Acerv)	AX-197983128	PolyHighResolution						scaffold880|size194572
Sfix_Stridac_00417	Affx-501393451	1	1	1	1	1	1				Yes (Acerv)	AX-197983130	PolyHighResolution						scaffold890|size192996
Sfix_Stridac_00418	Affx-501393452	1	1	1	1	1	1				Yes (Acerv)	AX-197983132	PolyHighResolution						scaffold890|size192996
Sfix_Stridac_00419	Affx-501393453	1	1	1	1	1	1				Yes (Acerv)	AX-197983134	PolyHighResolution						scaffold895|size192763
Sfix_Stridac_00422	Affx-501393456	1	1	1	1	1	1				Yes (Acerv)	AX-197983139	PolyHighResolution						scaffold904|size191766
Sfix_Stridac_00425	Affx-501393459	1	1	1	1	1	1				Yes (Acerv)	AX-197983145	PolyHighResolution						scaffold912|size191207
Sfix_Stridac_00428	Affx-501393462	1	1	1	1	1	1				Yes (Acerv)	AX-197983151	PolyHighResolution						scaffold917|size190970
Sfix_Stridac_00430	Affx-501393464	1	1	1	1	1	1				Yes (Acerv)	AX-197983155	PolyHighResolution						scaffold921|size190848
Sfix_Stridac_00445	Affx-501393479	1	1	1	1	1	1				Yes (Acerv)	AX-197983182	PolyHighResolution						scaffold969|size187253
Sfix_Stridac_00446	Affx-501393480	1	1	1	1	1	1				Yes (Acerv)	AX-197983183	PolyHighResolution						scaffold972|size186783
Sfix_Stridac_00451	Affx-501393485	1	1	1	1	1	1				Yes (Acerv)	AX-197983190	PolyHighResolution						scaffold991|size184411
Sfix_Stridac_00452	Affx-501393486	1	1	1	1	1	1				Yes (Acerv)	AX-197983191	PolyHighResolution						scaffold992|size184279
Sfix_Stridac_00460	Affx-501393494	1	1	1	1	1	1				Yes (Acerv)	AX-197983206	PolyHighResolution						scaffold1005|size182831
Sfix_Stridac_00462	Affx-501393496	1	1	1	1		0.8				Yes (Acerv)	AX-197983210	PolyHighResolution						scaffold1006|size182825
Sfix_Stridac_00464	Affx-501393498	1	1	1	1	1	1				Yes (Acerv)	AX-197983213	PolyHighResolution						scaffold1012|size182498
Sfix_Stridac_00467	Affx-501393501	1	1	1	1	1	1				Yes (Acerv)	AX-197983218	PolyHighResolution						scaffold1019|size181929
Sfix_Stridac_00468	Affx-501393502	1	1	1	1	1	1				Yes (Acerv)	AX-197983219	PolyHighResolution						scaffold1024|size181736
Sfix_Stridac_00472	Affx-501393506	1	1	1	1	1	1				Yes (Acerv)	AX-197983225	PolyHighResolution						scaffold1033|size180660
Sfix_Stridac_00473	Affx-501393507	1	1	1	1	1	1				Yes (Acerv)	AX-197983226	PolyHighResolution						scaffold1037|size180307	gb|LSRX01000790.1|
Sfix_Stridac_00474	Affx-501393508	1	1	1	1	1	1				Yes (Acerv)	AX-197983228	PolyHighResolution						scaffold1042|size180139
Sfix_Stridac_00475	Affx-501393509	1	1	1	1	1	1				Yes (Acerv)	AX-197983230	PolyHighResolution						scaffold1051|size179141	gb|LSRX01000764.1|
Sfix_Stridac_00479	Affx-501393513	1	1	1	1	1	1				Yes (Acerv)	AX-197983235	PolyHighResolution						scaffold1061|size178211
Sfix_Stridac_00486	Affx-501393520	1	1	1	1	1	1				Yes (Acerv)	AX-197983246	PolyHighResolution						scaffold1075|size177254
Sfix_Stridac_00489	Affx-501393523	1	1	1	1	1	1				Yes (Acerv)	AX-197983251	PolyHighResolution						scaffold1079|size177046
Sfix_Stridac_00491	Affx-501393525	1		1	1	1	0.8				Yes (Acerv)	AX-197983255	PolyHighResolution						scaffold1083|size176787
Sfix_Stridac_00492	Affx-501393526	1	1	1	1	1	1				Yes (Acerv)	AX-197983256	PolyHighResolution						scaffold1083|size176787
Sfix_Stridac_00502	Affx-501393536	1	1	1	1	1	1				Yes (Acerv)	AX-197983272	PolyHighResolution						scaffold1106|size175126
Sfix_Stridac_00507	Affx-501393541	1	1	1	1	1	1				Yes (Acerv)	AX-197983280	PolyHighResolution						scaffold1120|size173353
Sfix_Stridac_00511	Affx-501393545	1	1	1	1		0.8				Yes (Acerv)	AX-197983287	PolyHighResolution						scaffold1134|size171822
Sfix_Stridac_00512	Affx-501393546	1	1	1	1	1	1				Yes (Acerv)	AX-197983289	PolyHighResolution						scaffold1138|size171120
Sfix_Stridac_00520	Affx-501393554	1	1	1	1	1	1				Yes (Acerv)	AX-197983303	PolyHighResolution						scaffold1157|size168687
Sfix_Stridac_00523	Affx-501393557	1	1	1	1	1	1				Yes (Acerv)	AX-197983308	PolyHighResolution						scaffold1166|size168204
Sfix_Stridac_00524	Affx-501393558	1	1	1	1	1	1				Yes (Acerv)	AX-197983310	PolyHighResolution						scaffold1167|size168150
Sfix_Stridac_00532	Affx-501393566	1	1	1	1	1	1				Yes (Acerv)	AX-197983324	PolyHighResolution						scaffold1188|size167001
Sfix_Stridac_00533	Affx-501393567	1		1	1	1	0.8				Yes (Acerv)	AX-197983325	PolyHighResolution						scaffold1190|size166936
Sfix_Stridac_00534	Affx-501393568	1	1	1	1	1	1				Yes (Acerv)	AX-197983327	PolyHighResolution						scaffold1197|size166655
Sfix_Stridac_00543	Affx-501393577	1	1	1	1	1	1				Yes (Acerv)	AX-197983342	PolyHighResolution						scaffold1218|size165494
Sfix_Stridac_00545	Affx-501393579	1	1	1	1	1	1				Yes (Acerv)	AX-197983345	PolyHighResolution						scaffold1227|size164779
Sfix_Stridac_00547	Affx-501393581	1	1	1	1	1	1				Yes (Acerv)	AX-197983347	PolyHighResolution						scaffold1228|size207290
Sfix_Stridac_00549	Affx-501393583	1	1	1	1		0.8				Yes (Acerv)	AX-197983350	PolyHighResolution						scaffold1232|size221594
Sfix_Stridac_00550	Affx-501393584	1	1	1	1	1	1				Yes (Acerv)	AX-197983351	PolyHighResolution						scaffold1234|size164280	gb|LSRX01000769.1|
Sfix_Stridac_00555	Affx-501393589	1	1	1	1	1	1				Yes (Acerv)	AX-197983360	PolyHighResolution						scaffold1242|size163757
Sfix_Stridac_00560	Affx-501393594	1	1	1	1	1	1				Yes (Acerv)	AX-197983369	PolyHighResolution						scaffold1259|size162656
Sfix_Stridac_00561	Affx-501393595	1	1	1	1	1	1				Yes (Acerv)	AX-197983371	PolyHighResolution						scaffold1259|size162656
Sfix_Stridac_00563	Affx-501393597	1	1	1	1	1	1				Yes (Acerv)	AX-197983375	PolyHighResolution						scaffold1259|size162656
Sfix_Stridac_00564	Affx-501393598	1	1	1	1	1	1				Yes (Acerv)	AX-197983377	PolyHighResolution						scaffold1265|size162421
Sfix_Stridac_00565	Affx-501393599	1	1	1	1	1	1				Yes (Acerv)	AX-197983379	PolyHighResolution						scaffold1274|size161997
Sfix_Stridac_00570	Affx-501393604	1	1	1	1	1	1				Yes (Acerv)	AX-197983388	PolyHighResolution						scaffold1276|size166824
Sfix_Stridac_00576	Affx-501393610	1	1	1	1	1	1				Yes (Acerv)	AX-197983398	PolyHighResolution						scaffold1297|size160765
Sfix_Stridac_00579	Affx-501393613	1	1	1	1	1	1				Yes (Acerv)	AX-197983403	PolyHighResolution						scaffold1315|size159744
Sfix_Stridac_00581	Affx-501393615	1	1	1	1	1	1				Yes (Acerv)	AX-197983406	PolyHighResolution						scaffold1318|size161216
Sfix_Stridac_00583	Affx-501393617	1	1	1	1	1	1				Yes (Acerv)	AX-197983409	PolyHighResolution						scaffold1321|size159339	gb|LSRX01000654.1|
Sfix_Stridac_00584	Affx-501393618	1	1	1	1	1	1				Yes (Acerv)	AX-197983411	PolyHighResolution						scaffold1324|size165451
Sfix_Stridac_00586	Affx-501393620	1	1	1	1	1	1				Yes (Acerv)	AX-197983414	PolyHighResolution						scaffold1338|size158296
Sfix_Stridac_00587	Affx-501393621	1	1	1	1	1	1				Yes (Acerv)	AX-197983416	PolyHighResolution						scaffold1339|size158257
Sfix_Stridac_00591	Affx-501393625	1	1	1	1	1	1				Yes (Acerv)	AX-197983422	PolyHighResolution						scaffold1354|size156945
Sfix_Stridac_00593	Affx-501393627	1	1	1	1	1	1				Yes (Acerv)	AX-197983425	PolyHighResolution						scaffold1365|size156262
Sfix_Stridac_00668	Affx-501393702	1	1	1	1	1	1				Yes (Acerv)	AX-197983547	PolyHighResolution						scaffold1587|size142689
Sfix_Stridac_00829	Affx-501393863	1	1	1	1	1	1				Yes (Acerv)	AX-197983828	PolyHighResolution						scaffold2219|size113678
Sfix_Stridac_00178	Affx-501393212				1		0.2				yes (Acerv)	AX-197982752	PolyHighResolution						scaffold292|size281218
Sfix_Stridac_00037	Affx-501393071	1					0.2				yes (Acerv)	AX-198079653	PolyHighResolution						scaffold50|size448997
Sfix_Stridac_00034	Affx-501393068		1		1		0.4				yes (Acerv)	AX-198079648	PolyHighResolution						scaffold43|size455124
Sfix_Stridac_01193	Affx-501394227		1		1		0.4				yes (Acerv)	AX-198081511	PolyHighResolution						scaffold4380|size59253
Sfix_Stridac_01242	Affx-501394276		1	1			0.4				yes (Acerv)	AX-198081589	PolyHighResolution						scaffold4842|size51683	gb|LSRX01001280.1|
Sfix_Stridac_00079	Affx-501393113		1	1	1		0.6				yes (Acerv)	AX-198079728	PolyHighResolution						scaffold116|size365268
Sfix_Stridac_00621	Affx-501393655	1	1			1	0.6				yes (Acerv)	AX-198080623	PolyHighResolution						scaffold1439|size151302
Sfix_Stridac_01019	Affx-501394053		1		1	1	0.6				yes (Acerv)	AX-198081242	PolyHighResolution						scaffold3253|size83039
Sfix_Stridac_01151	Affx-501394185		1		1	1	0.6				yes (Acerv)	AX-198081448	PolyHighResolution						scaffold4026|size65503
Sfix_Stridac_00312	Affx-501393346	1	1	1			0.6				yes (Acerv)	AX-198080132	PolyHighResolution						scaffold581|size231068
Sfix_Stridac_00069	Affx-501393103	1			1	1	0.6				yes (Acerv)	AX-197982570	PolyHighResolution						scaffold97|size379621
Sfix_Stridac_00495	Affx-501393529	1		1	1	1	0.8				yes (Acerv)	AX-198080416	PolyHighResolution						scaffold1084|size176714
Sfix_Stridac_00501	Affx-501393535	1	1		1	1	0.8				yes (Acerv)	AX-197983270	PolyHighResolution						scaffold1105|size175141
Sfix_Stridac_00628	Affx-501393662		1	1	1	1	0.8				yes (Acerv)	AX-198080634	PolyHighResolution						scaffold1455|size150437
Sfix_Stridac_00698	Affx-501393732		1	1	1	1	0.8				yes (Acerv)	AX-197983596	PolyHighResolution						scaffold1657|size139256
Sfix_Stridac_00707	Affx-501393741	1	1		1	1	0.8				yes (Acerv)	AX-198080754	PolyHighResolution						scaffold1678|size138029
Sfix_Stridac_00711	Affx-501393745	1	1	1	1		0.8				yes (Acerv)	AX-198080760	PolyHighResolution						scaffold1704|size136415
Sfix_Stridac_00116	Affx-501393150		1	1	1	1	0.8				yes (Acerv)	AX-198079797	PolyHighResolution						scaffold173|size330406
Sfix_Stridac_00117	Affx-501393151		1	1	1	1	0.8				yes (Acerv)	AX-198079799	PolyHighResolution						scaffold174|size330326
Sfix_Stridac_00810	Affx-501393844		1	1	1	1	0.8				yes (Acerv)	AX-197983791	PolyHighResolution						scaffold2135|size162211
Sfix_Stridac_00898	Affx-501393932		1	1	1	1	0.8				yes (Acerv)	AX-197983954	PolyHighResolution						scaffold2606|size100659
Sfix_Stridac_00163	Affx-501393197		1	1	1	1	0.8				yes (Acerv)	AX-198079888	PolyHighResolution						scaffold261|size290907
Sfix_Stridac_00957	Affx-501393991	1	1		1	1	0.8				yes (Acerv)	AX-197984055	PolyHighResolution						scaffold2913|size184016
Sfix_Stridac_00959	Affx-501393993	1		1	1	1	0.8				yes (Acerv)	AX-198081156	PolyHighResolution						scaffold2918|size91686
Sfix_Stridac_00180	Affx-501393214		1	1	1	1	0.8				yes (Acerv)	AX-198079920	PolyHighResolution						scaffold297|size279699
Sfix_Stridac_00188	Affx-501393222	1	1		1	1	0.8				yes (Acerv)	AX-198079937	PolyHighResolution						scaffold323|size274584	gb|LSRX01000103.1|
Sfix_Stridac_00234	Affx-501393268		1	1	1	1	0.8				yes (Acerv)	AX-198080011	PolyHighResolution						scaffold427|size254073
Sfix_Stridac_01183	Affx-501394217	1	1	1	1		0.8				yes (Acerv)	AX-198081496	PolyHighResolution						scaffold4320|size59984
Sfix_Stridac_00289	Affx-501393323	1	1		1	1	0.8				yes (Acerv)	AX-198080096	PolyHighResolution						scaffold531|size238272
Sfix_Stridac_00298	Affx-501393332	1	1	1		1	0.8				yes (Acerv)	AX-198080110	PolyHighResolution						scaffold551|size234118
Sfix_Stridac_01307	Affx-501394341	1	1	1	1		0.8				yes (Acerv)	AX-198081694	PolyHighResolution						scaffold5589|size40769
Sfix_Stridac_01343	Affx-501394377		1	1	1	1	0.8				yes (Acerv)	AX-198081755	PolyHighResolution						scaffold5988|size35973
Sfix_Stridac_00327	Affx-501393361	1		1	1	1	0.8				yes (Acerv)	AX-198080153	PolyHighResolution						scaffold607|size226772
Sfix_Stridac_01387	Affx-501394421	1	1		1	1	0.8				yes (Acerv)	AX-198081824	PolyHighResolution						scaffold6923|size25951
Sfix_Stridac_00496	Affx-501393530	1	1	1	1	1	1				yes (Acerv)	AX-197983262	PolyHighResolution						scaffold1091|size176033
Sfix_Stridac_00592	Affx-501393626	1	1	1	1	1	1				yes (Acerv)	AX-198080579	PolyHighResolution						scaffold1354|size156945
Sfix_Stridac_00671	Affx-501393705	1	1	1	1	1	1				yes (Acerv)	AX-198080700	PolyHighResolution						scaffold1601|size142051
Sfix_Stridac_00767	Affx-501393801	1	1	1	1	1	1				yes (Acerv)	AX-198080849	PolyHighResolution						scaffold1929|size126719
Sfix_Stridac_00133	Affx-501393167	1	1	1	1	1	1				yes (Acerv)	AX-197982679	PolyHighResolution						scaffold204|size318514
Sfix_Stridac_00843	Affx-501393877	1	1	1	1	1	1				yes (Acerv)	AX-198080969	PolyHighResolution						scaffold2316|size109645
Sfix_Stridac_00876	Affx-501393910	1	1	1	1	1	1				yes (Acerv)	AX-198081021	PolyHighResolution						scaffold2495|size104164
Sfix_Stridac_00915	Affx-501393949	1	1	1	1	1	1				yes (Acerv)	AX-198081084	PolyHighResolution						scaffold2686|size98105
Sfix_Stridac_00979	Affx-501394013	1	1	1	1	1	1				yes (Acerv)	AX-198081182	PolyHighResolution						scaffold3069|size87509
Sfix_Stridac_01248	Affx-501394282	1	1	1	1	1	1				yes (Acerv)	AX-198081600	PolyHighResolution						scaffold4890|size50951
Sfix_Stridac_00269	Affx-501393303	1	1	1	1	1	1				yes (Acerv)	AX-197982895	PolyHighResolution						scaffold491|size244608
Sfix_Stridac_01280	Affx-501394314	1	1	1	1	1	1				yes (Acerv)	AX-198081650	PolyHighResolution						scaffold5256|size45644
Sfix_Stridac_00337	Affx-501393371	1	1	1	1	1	1				yes (Acerv)	AX-197983005	PolyHighResolution						scaffold630|size224631
Sfix_Stridac_00048	Affx-501393082	1	1	1	1	1	1				yes (Acerv)	AX-197982533	PolyHighResolution						scaffold72|size417860
Sfix_Stridac_01414	Affx-501394448	1	1	1	1	1	1				yes (Acerv)	AX-197984812	PolyHighResolution						scaffold7877|size18057	gb|LSRX01000250.1|
Sfix_Stridac_00456	Affx-501393490	1	1	1	1	1	1				yes (Acerv)	AX-198080356	PolyHighResolution						scaffold997|size183789
Sfix_Stridac_00303	Affx-501393337		1			1	0.4				yes (Acerv)	AX-197982946	PolyHighResolution						scaffold558|size233355	gb|LSRX01001225.1|
Sfix_Stridac_00169	Affx-501393203	1	1			1	0.6				yes (Acerv)	AX-197982737	PolyHighResolution						scaffold270|size287874
Sfix_Stridac_01030	Affx-501394064		1		1	1	0.6				yes (Acerv)	AX-197984183	PolyHighResolution						scaffold3316|size81717
Sfix_Stridac_00414	Affx-501393448		1	1	1		0.6				yes (Acerv)	AX-197983127	PolyHighResolution						scaffold878|size194724	gb|LSRX01000661.1|
Sfix_Stridac_00471	Affx-501393505	1	1		1	1	0.8				yes (Acerv)	AX-197983223	PolyHighResolution						scaffold1033|size180660
Sfix_Stridac_00844	Affx-501393878		1	1	1	1	0.8				yes (Acerv)	AX-197983858	PolyHighResolution						scaffold2321|size109493
Sfix_Stridac_01243	Affx-501394277	1		1	1	1	0.8				yes (Acerv)	AX-197984522	PolyHighResolution						scaffold4846|size51658
Sfix_Stridac_01303	Affx-501394337	1		1	1	1	0.8				yes (Acerv)	AX-197984632	PolyHighResolution						scaffold5512|size46962
Sfix_Stridac_00972	Affx-501394006		1	1	1	1	0.8					AX-197984075	PolyHighResolution						scaffold3026|size88757	gb|LSRX01000479.1|
Spop_Sfitti_0145	Affx-501395671	1	1	1	1	1	1					AX-197986798	PolyHighResolution
Sfix_Stridac_01572	Affx-501394606	1	1	1	1	1	1					AX-198082115	PolyHighResolution						scaffold351|size330255
Sfix_Stridac_01592	Affx-501394626	1	1	1	1	1	1					AX-198082145	PolyHighResolution						scaffold421|size255243
Sfix_Stridac_01814	Affx-501394848	1	1	1	1	1	1					AX-198082499	PolyHighResolution						scaffold1436|size151661
Sfix_Stridac_01995	Affx-501395029	1	1	1	1	1	1					AX-198082804	PolyHighResolution						scaffold2697|size97658	gb|LSRX01000623.1|
Sfix_Stridac_02063	Affx-501395097	1	1	1		1	0.8					AX-198082933	PolyHighResolution						scaffold3337|size81180
Sfix_Stridac_02102	Affx-501395136	1	1	1	1	1	1					AX-198082995	PolyHighResolution						scaffold4000|size66133
Sfix_Stridac_02164	Affx-501395198	1	1	1	1	1	1					AX-198083089	PolyHighResolution						scaffold4931|size50269
Sfix_Stridac_02187	Affx-501395221	1	1	1		1	0.8					AX-198083126	PolyHighResolution						scaffold5625|size40310
Sfix_Stridac_02201	Affx-501395235	1	1	1	1	1	1					AX-198083148	PolyHighResolution						scaffold5982|size36079
Sfix_Stridac_02241	Affx-501395275	1		1	1	1	0.8					AX-198083207	PolyHighResolution						scaffold7166|size23576
Sfix_Stridac_02264	Affx-501395298	1	1	1	1	1	1					AX-198083242	PolyHighResolution						scaffold9550|size9016
Spop_Sfitti_0035	Affx-501395564	1	1	1	1	1	1					AX-197986632	PolyHighResolution
Sfix_Stridac_01461	Affx-501394495	1	1	1	1	1	1					AX-198081945	PolyHighResolution						scaffold55|size438913
Sfix_Stridac_01609	Affx-501394643	1	1	1	1	1	1					AX-198082172	PolyHighResolution						scaffold462|size249273
Sfix_Stridac_01664	Affx-501394698	1	1	1	1	1	1					AX-198082255	PolyHighResolution						scaffold646|size222744
Sfix_Stridac_01760	Affx-501394794	1	1	1	1	1	1					AX-198082413	PolyHighResolution						scaffold1112|size174273
Sfix_Stridac_01790	Affx-501394824	1	1	1	1	1	1					AX-198082462	PolyHighResolution						scaffold1256|size297992
Sfix_Stridac_01915	Affx-501394949	1		1	1	1	0.8					AX-198082661	PolyHighResolution						scaffold2080|size120134	gb|LSRX01000029.1|
Sfix_Stridac_01920	Affx-501394954	1	1	1	1	1	1					AX-198082670	PolyHighResolution						scaffold2133|size117507
Sfix_Stridac_02185	Affx-501395219	1	1	1	1		0.8					AX-198083123	PolyHighResolution						scaffold5460|size42796
Sfix_Stridac_00343	Affx-501393377	1	1	1	1	1	1					AX-197983016	PolyHighResolution						scaffold650|size221912
Sfix_Stridac_01034	Affx-501394068	1	1		1	1	0.8					AX-197984188	PolyHighResolution						scaffold3326|size81507
Sfix_Stridac_01358	Affx-501394392	1			1		0.4					AX-197984721	PolyHighResolution						scaffold6379|size31660
Sfix_Stridac_01536	Affx-501394570	1	1			1	0.6					AX-197985022	PolyHighResolution						scaffold244|size295595
Sfix_Stridac_01847	Affx-501394881	1		1	1		0.6					AX-197985519	PolyHighResolution						scaffold1635|size140103
Sfix_Stridac_02207	Affx-501395241	1				1	0.4					AX-197986106	PolyHighResolution						scaffold6104|size34611
Sfix_Stridac_00366	Affx-501393400	1	1	1	1		0.8					AX-198080213	PolyHighResolution						scaffold706|size323804
Sfix_Stridac_01475	Affx-501394509	1			1	1	0.6					AX-198081968	PolyHighResolution						scaffold85|size400633
Sfix_Stridac_01626	Affx-501394660	1	1	1	1		0.8					AX-198082196	PolyHighResolution						scaffold525|size239036
Sfix_Stridac_01633	Affx-501394667	1	1		1	1	0.8					AX-198082207	PolyHighResolution						scaffold543|size235806
Sfix_Stridac_01744	Affx-501394778	1	1	1	1		0.8					AX-198082386	PolyHighResolution						scaffold1046|size179806
Sfix_Stridac_01889	Affx-501394923	1	1	1	1		0.8					AX-198082620	PolyHighResolution						scaffold1917|size127072
Sfix_Stridac_01985	Affx-501395019	1	1	1	1		0.8					AX-198082784	PolyHighResolution						scaffold2600|size100841
Sfix_Stridac_02050	Affx-501395084	1		1	1	1	0.8					AX-198082910	PolyHighResolution						scaffold3206|size84070	gb|LSRX01001115.1|
Sfix_Stridac_02249	Affx-501395283	1	1		1		0.6					AX-198083219	PolyHighResolution						scaffold7613|size20072
Spop_Sfitti_0048	Affx-501395577	1	1	1	1		0.8					AX-198083672	PolyHighResolution
Sfix_Stridac_01460	Affx-501394494	1	1	1	1	1	1					AX-197984892	MonoHighResolution						scaffold53|size445307
Sfix_Stridac_01606	Affx-501394640	1	1	1	1	1	1					AX-197985144	MonoHighResolution						scaffold455|size250242
Sfix_Stridac_01898	Affx-501394932	1	1	1	1	1	1					AX-197985593	MonoHighResolution						scaffold1991|size123749
Sfix_Stridac_02058	Affx-501395092	1		1	1	1	0.8					AX-197985850	MonoHighResolution						scaffold3266|size82776
Sfix_Stridac_02141	Affx-501395175	1		1	1		0.6					AX-197985987	MonoHighResolution						scaffold4632|size55039
Sfix_Stridac_00058	Affx-501393092	1	1			1	0.6					AX-198079691	Other						scaffold83|size406137
Sfix_Stridac_00503	Affx-501393537	1	1	1	1	1	1					AX-198080429	MonoHighResolution						scaffold1110|size174526
Sfix_Stridac_01442	Affx-501394476	1	1	1	1	1	1					AX-198081920	MonoHighResolution						scaffold13|size527974
Sfix_Stridac_01454	Affx-501394488	1		1	1	1	0.8					AX-198081936	PolyHighResolution						scaffold43|size455124
Sfix_Stridac_01473	Affx-501394507	1	1	1	1		0.8					AX-198081964	MonoHighResolution						scaffold84|size404710
Sfix_Stridac_01506	Affx-501394540	1		1	1	1	0.8					AX-198082016	PolyHighResolution						scaffold162|size336361
Sfix_Stridac_01523	Affx-501394557	1	1	1	1	1	1					AX-198082045	MonoHighResolution						scaffold203|size318525
Sfix_Stridac_01527	Affx-501394561	1	1	1	1	1	1					AX-198082051	MonoHighResolution						scaffold222|size305560
Sfix_Stridac_01646	Affx-501394680	1		1	1	1	0.8					AX-198082226	PolyHighResolution						scaffold597|size228818
Sfix_Stridac_01649	Affx-501394683	1	1	1	1	1	1					AX-198082231	MonoHighResolution						scaffold610|size226656
Sfix_Stridac_01667	Affx-501394701	1	1	1	1	1	1					AX-198082260	MonoHighResolution						scaffold662|size406625
Sfix_Stridac_01669	Affx-501394703	1	1	1	1	1	1					AX-198082265	MonoHighResolution						scaffold677|size218936
Sfix_Stridac_01730	Affx-501394764	1	1	1	1		0.8					AX-198082363	PolyHighResolution						scaffold970|size187100
Sfix_Stridac_01851	Affx-501394885	1		1			0.4					AX-198082560	PolyHighResolution						scaffold1646|size139588
Sfix_Stridac_01872	Affx-501394906	1	1	1	1		0.8					AX-198082593	MonoHighResolution						scaffold1785|size132411
Sfix_Stridac_02025	Affx-501395059	1	1			1	0.6					AX-198082861	PolyHighResolution						scaffold2957|size90770
Sfix_Stridac_02238	Affx-501395272	1	1				0.4					AX-198083204	MonoHighResolution						scaffold6935|size25844	gb|LSRX01001704.1|
Spop_Sfitti_0095	Affx-501395624						0					0							scaffold11716|size4053
Sfix_Stridac_01433	Affx-501394467						0					0							scaffold12256|size3347
Sfix_Stridac_01785	Affx-501394819						0					0							scaffold1233|size164299
Sfix_Stridac_00577	Affx-501393611						0					0							scaffold1299|size160664
Sfix_Stridac_00644	Affx-501393678						0					0							scaffold1496|size148081
Sfix_Stridac_00670	Affx-501393704						0					0							scaffold1597|size142124
Sfix_Stridac_00718	Affx-501393752						0					0							scaffold1727|size135119
Sfix_Stridac_01887	Affx-501394921						0					0							scaffold1908|size162138
Sfix_Stridac_01893	Affx-501394927						0					0							scaffold1929|size126719
Sfix_Stridac_00775	Affx-501393809						0					0							scaffold1962|size125094
Sfix_Stridac_00779	Affx-501393813						0					0							scaffold1987|size123985
Sfix_Stridac_01521	Affx-501394555						0					0							scaffold202|size319479
Sfix_Stridac_00798	Affx-501393832						0					0							scaffold2076|size120295
Sfix_Stridac_01930	Affx-501394964						0					0							scaffold2206|size114387
Sfix_Stridac_01964	Affx-501394998						0					0							scaffold2475|size104755
Sfix_Stridac_02019	Affx-501395053						0					0							scaffold2915|size91804
Sfix_Stridac_01570	Affx-501394604						0					0							scaffold350|size268738
Sfix_Stridac_01077	Affx-501394111						0					0							scaffold3590|size75306
Sfix_Stridac_00207	Affx-501393241						0					0							scaffold360|size266387
Sfix_Stridac_01089	Affx-501394123						0					0							scaffold3634|size74229
Sfix_Stridac_01098	Affx-501394132						0					0							scaffold3685|size73088
Sfix_Stridac_02086	Affx-501395120						0					0							scaffold3739|size71592
Sfix_Stridac_01114	Affx-501394148						0					0							scaffold3794|size70307	gb|LSRX01001532.1|
Sfix_Stridac_01127	Affx-501394161						0					0							scaffold3863|size68896
Sfix_Stridac_00220	Affx-501393254						0					0							scaffold389|size261554
Sfix_Stridac_00223	Affx-501393257						0					0							scaffold393|size397192
Sfix_Stridac_00002	Affx-501365395						0					0							scaffold4|size664062
Sfix_Stridac_01173	Affx-501394207						0					0							scaffold4246|size61509
Sfix_Stridac_01597	Affx-501394631						0					0							scaffold430|size253400
Sfix_Stridac_02151	Affx-501395185						0					0							scaffold4740|size53552
Sfix_Stridac_00003	Affx-501365396						0					0							scaffold5|size617348
Sfix_Stridac_01459	Affx-501394493						0					0							scaffold52|size446092
Sfix_Stridac_02181	Affx-501395215						0					0							scaffold5310|size44928
Sfix_Stridac_01294	Affx-501394328						0					0							scaffold5402|size43616
Sfix_Stridac_01636	Affx-501394670						0					0							scaffold550|size234441
Sfix_Stridac_02199	Affx-501395233						0					0							scaffold5953|size36444
Sfix_Stridac_02205	Affx-501395239						0					0							scaffold6018|size35631
Sfix_Stridac_02206	Affx-501395240						0					0							scaffold6030|size35467
Sfix_Stridac_00386	Affx-501393420						0					0							scaffold766|size204734
Sfix_Stridac_00053	Affx-501393087						0					0							scaffold80|size409217
Sfix_Stridac_01420	Affx-501394454						0					0							scaffold8087|size16512
Sfix_Stridac_01697	Affx-501394731						0					0							scaffold811|size200239
Sfix_Stridac_01709	Affx-501394743						0					0							scaffold853|size196934
Sfix_Stridac_01714	Affx-501394748						0					0							scaffold873|size195129
Sfix_Stridac_00433	Affx-501393467						0					0							scaffold933|size189918
Sfix_Stridac_00438	Affx-501393472						0					0							scaffold945|size189045
Sclade_07	Affx-501395698						0					0
Sfix_Stridac_00856	Affx-501393890						0					0
Sfix_Stridac_00974	Affx-501394008						0					0
Spop_Sfitti_0027	Affx-501395556						0					0
[truncated: 663 more rows]

## Sheet: Table_S7_ramet_distance
Table S7. Genetic distance for each genotype with multiple ramets.
		a550962-4368120-060520-252_G13.CEL	a100000-4368120-060520-256_M11.CEL	a550962-4368120-060520-256_C19.CEL	a550962-4368120-060520-256_E19.CEL	a550962-4368120-060520-256_G13.CEL	a550962-4368120-060520-256_I13.CEL
a550962-4368120-060520-252_G13.CEL	HG0001	0											ALL AVERAGE	0.00640641
a100000-4368120-060520-256_M11.CEL	HG0001	0.0279498	0					Average	0.011532				ALL STDEV	0.00637598
a550962-4368120-060520-256_C19.CEL	HG0001	0.0050264	0.0293461	0				Stdev	0.0126254				MAX	0.0311738
a550962-4368120-060520-256_E19.CEL	HG0001	0.00515333	0.0293714	0.00213241	0								MIN	0.000583875
a550962-4368120-060520-256_G13.CEL	HG0001	0.00429021	0.028356	0.00126929	0.00137084	0
a550962-4368120-060520-256_I13.CEL	HG0001	0.0048487	0.029016	0.00185317	0.00192933	0.00106621	0
		a550962-4368120-060520-252_A19.CEL	a550962-4368120-060520-256_A13.CEL	a550962-4368120-060520-256_E13.CEL	a550962-4368120-060520-256_M03.CEL	a550962-4368120-060520-256_O03.CEL
a550962-4368120-060520-252_A19.CEL	HG0002	0
a550962-4368120-060520-256_A13.CEL	HG0002	0.00720959	0					Average	0.00420644
a550962-4368120-060520-256_E13.CEL	HG0002	0.00621954	0.0048487	0				Stdev	0.00179908
a550962-4368120-060520-256_M03.CEL	HG0002	0.00530565	0.00388404	0.00335093	0
a550962-4368120-060520-256_O03.CEL	HG0002	0.00456946	0.00307169	0.00236089	0.00124391	0
		a550962-4393310-052921-062_C23.CEL	a550962-4368120-060520-252_C03.CEL	a550962-4368120-060520-252_C05.CEL	a550962-4368120-060520-256_G05.CEL	a550962-4368120-060520-256_I05.CEL	a550962-4368120-060520-256_K05.CEL
a550962-4393310-052921-062_C23.CEL	HG0003	0
a550962-4368120-060520-252_C03.CEL	HG0003	0.0178463	0					Average	0.00842303
a550962-4368120-060520-252_C05.CEL	HG0003	0.0185063	0.00309708	0				Stdev	0.00705472
a550962-4368120-060520-256_G05.CEL	HG0003	0.0176432	0.00429021	0.00512794	0
a550962-4368120-060520-256_I05.CEL	HG0003	0.0173639	0.00385865	0.004671	0.00106621	0
a550962-4368120-060520-256_K05.CEL	HG0003	0.0182017	0.0048487	0.00558489	0.0023355	0.00190394	0
		a550962-4368120-060520-252_O23.CEL	a100000-4368120-060520-256_A01.CEL	a550962-4368120-060520-256_C23.CEL	a550962-4368120-060520-256_M21.CEL
a550962-4368120-060520-252_O23.CEL	HG0004	0
a100000-4368120-060520-256_A01.CEL	HG0004	0.0250305	0					Average	0.0179774
a550962-4368120-060520-256_C23.CEL	HG0004	0.00957047	0.0299553	0				Stdev	0.0109998
a550962-4368120-060520-256_M21.CEL	HG0004	0.00837734	0.0286099	0.00632108	0
		a100000-4368120-060520-256_E05.CEL	a100000-4368120-060520-256_A19.CEL	a550962-4368120-060520-256_O19.CEL
a100000-4368120-060520-256_E05.CEL	HG0005	0
a100000-4368120-060520-256_A19.CEL	HG0005	0.00974817	0					Average	0.0221196
a550962-4368120-060520-256_O19.CEL	HG0005	0.0311738	0.0254366	0				Stdev	0.0110913
		a550962-4393310-052921-062_I23.CEL	a550962-4368120-060520-256_A19.CEL
a550962-4393310-052921-062_I23.CEL	HG0006	0
a550962-4368120-060520-256_A19.CEL	HG0006	0.0269852	0						0.0269852
		a550962-4368120-060520-256_I03.CEL
a550962-4368120-060520-256_I03.CEL	HG0024	0
a550962-4368120-060520-256_K03.CEL	HG0024	0.00132006	0						0.00132006
		a550962-4393310-052921-062_K23.CEL	a550962-4368120-060520-256_I19.CEL
a550962-4393310-052921-062_K23.CEL	HG0029	0
a550962-4368120-060520-256_I19.CEL	HG0029	0.0187348	0						0.0187348
		a550962-4368120-060520-253_M01.CEL	a550962-4368120-060520-256_A15.CEL
a550962-4368120-060520-253_M01.CEL	HG0030	0
a550962-4368120-060520-256_A15.CEL	HG0030	0.00804732	0						0.00804732
		a100000-4368120-060520-256_O11.CEL	a100000-4368120-060520-256_A13.CEL
a100000-4368120-060520-256_O11.CEL	HG0055	0
a100000-4368120-060520-256_A13.CEL	HG0055	0.012566	0						0.012566
		a550962-4393310-052921-062_M23.CEL	a550962-4368120-060520-256_K19.CEL
a550962-4393310-052921-062_M23.CEL	HG0059	0
a550962-4368120-060520-256_K19.CEL	HG0059	0.0168816	0						0.0168816
		a550962-4368120-060520-252_A15.CEL	a550962-4368120-060520-256_A03.CEL	a550962-4368120-060520-256_O01.CEL
a550962-4368120-060520-252_A15.CEL	HG0079	0
a550962-4368120-060520-256_A03.CEL	HG0079	0.00830118	0					Average	0.00619415
a550962-4368120-060520-256_O01.CEL	HG0079	0.00822502	0.00205626	0				Stdev	0.00358373
		a550962-4368120-060520-252_G23.CEL	a100000-4368120-060520-256_E13.CEL
a550962-4368120-060520-252_G23.CEL	HG0085	0
a100000-4368120-060520-256_E13.CEL	HG0085	0.0274167	0						0.0274167
		a550962-4368120-060520-252_A03.CEL	a550962-4368120-060520-252_A07.CEL	a550962-4368120-060520-252_A11.CEL	a550962-4368120-060520-256_C01.CEL	a550962-4368120-060520-256_E01.CEL	a550962-4368120-060520-256_G01.CEL	a550962-4368120-060520-256_M01.CEL
a550962-4368120-060520-252_A03.CEL	HG0108	0
a550962-4368120-060520-252_A07.CEL	HG0108	0.00510256	0					Average	0.00442439
a550962-4368120-060520-252_A11.CEL	HG0108	0.00517872	0.00165008	0				Stdev	0.00196092
a550962-4368120-060520-256_C01.CEL	HG0108	0.00832656	0.0052041	0.00487409	0
a550962-4368120-060520-256_E01.CEL	HG0108	0.00756499	0.00426483	0.00385865	0.00312246	0
a550962-4368120-060520-256_G01.CEL	HG0108	0.00776807	0.00489947	0.00446791	0.00340171	0.00266552	0
a550962-4368120-060520-256_M01.CEL	HG0108	0.00705727	0.00368095	0.00340171	0.00264013	0.0016247	0.0021578	0
		a550962-4368120-060520-252_A01.CEL	a550962-4368120-060520-256_I01.CEL
a550962-4368120-060520-252_A01.CEL	HG0120	0
a550962-4368120-060520-256_I01.CEL	HG0120	0.00583875	0						0.00583875
		a550962-4368120-060520-256_A05.CEL	a550962-4368120-060520-256_M11.CEL	a550962-4368120-060520-256_O11.CEL	a550962-4368120-060520-256_O17.CEL
a550962-4368120-060520-256_A05.CEL	HG0123	0
a550962-4368120-060520-256_M11.CEL	HG0123	0.00360479	0					Average	0.00559335
a550962-4368120-060520-256_O11.CEL	HG0123	0.00289399	0.00238627	0				Stdev	0.00294706
a550962-4368120-060520-256_O17.CEL	HG0123	0.00908814	0.00774269	0.00784423	0
		a550962-4368120-060520-252_A05.CEL	a550962-4368120-060520-252_A09.CEL	a550962-4368120-060520-252_A13.CEL	a550962-4368120-060520-256_K01.CEL
a550962-4368120-060520-252_A05.CEL	HG0124	0
a550962-4368120-060520-252_A09.CEL	HG0124	0.00291937	0					Average	0.00462023
a550962-4368120-060520-252_A13.CEL	HG0124	0.00528026	0.00421405	0				Stdev	0.00130524
a550962-4368120-060520-256_K01.CEL	HG0124	0.00540719	0.00350325	0.00639724	0
		a550962-4368120-060520-256_A21.CEL	a550962-4368120-060520-256_C21.CEL	a550962-4368120-060520-256_E21.CEL	a550962-4368120-060520-256_G21.CEL	a550962-4368120-060520-256_I21.CEL
a550962-4368120-060520-256_A21.CEL	HG0127	0
a550962-4368120-060520-256_C21.CEL	HG0127	0.00738729	0					Average	0.00529803
a550962-4368120-060520-256_E21.CEL	HG0127	0.0050264	0.00566105	0				Stdev	0.00126613
a550962-4368120-060520-256_G21.CEL	HG0127	0.00586413	0.00639724	0.00360479	0
a550962-4368120-060520-256_I21.CEL	HG0127	0.0055595	0.00594029	0.00337632	0.00416328	0
		a550962-4368120-060520-256_C03.CEL	a550962-4368120-060520-256_E03.CEL
a550962-4368120-060520-256_C03.CEL	HG0129	0
a550962-4368120-060520-256_E03.CEL	HG0129	0.0028686	0						0.0028686
		a550962-4368120-060520-252_A21.CEL	a550962-4368120-060520-256_C05.CEL	a550962-4368120-060520-256_E05.CEL	a550962-4368120-060520-256_K17.CEL	a550962-4368120-060520-256_M17.CEL
a550962-4368120-060520-252_A21.CEL	HG0130	0
a550962-4368120-060520-256_C05.CEL	HG0130	0.00957047	0					Average	0.00546558
a550962-4368120-060520-256_E05.CEL	HG0130	0.00888505	0.00390942	0				Stdev	0.00303122
a550962-4368120-060520-256_K17.CEL	HG0130	0.00822502	0.00297015	0.00243704	0
a550962-4368120-060520-256_M17.CEL	HG0130	0.00896121	0.00408712	0.00327478	0.0023355	0
		a550962-4393310-052921-062_G23.CEL	a550962-4368120-060520-252_I13.CEL
a550962-4393310-052921-062_G23.CEL	HG0136	0
a550962-4368120-060520-252_I13.CEL	HG0136	0.0202579	0						0.0202579
		a550962-4393310-052921-062_O23.CEL	a550962-4368120-060520-252_I05.CEL
a550962-4393310-052921-062_O23.CEL	HG0137	0
a550962-4368120-060520-252_I05.CEL	HG0137	0.0265536	0						0.0265536
		a550962-4393310-052921-062_E23.CEL	a550962-4368120-060520-252_G11.CEL
a550962-4393310-052921-062_E23.CEL	HG0144	0
a550962-4368120-060520-252_G11.CEL	HG0144	0.0192171	0						0.0192171
		a550962-4368120-060520-255_I23.CEL	a550962-4368120-060520-252_E11.CEL
a550962-4368120-060520-255_I23.CEL	HG0150	0
a550962-4368120-060520-252_E11.CEL	HG0150	0.0290922	0						0.0290922
		a550962-4368120-060520-255_C15.CEL	a550962-4368120-060520-255_E13.CEL	a550962-4368120-060520-255_E23.CEL	a550962-4368120-060520-253_M19.CEL	a550962-4368120-060520-252_E09.CEL
a550962-4368120-060520-255_C15.CEL	HG0151	0
a550962-4368120-060520-255_E13.CEL	HG0151	0.00533103	0					Average	0.0136677
a550962-4368120-060520-255_E23.CEL	HG0151	0.00573721	0.00558489	0				Stdev	0.0067946
a550962-4368120-060520-253_M19.CEL	HG0151	0.0175162	0.0197248	0.0199025	0
a550962-4368120-060520-252_E09.CEL	HG0151	0.0173893	0.0191917	0.0195725	0.00672725	0
		a550962-4368120-060520-252_M09.CEL	a550962-4368120-060520-252_M13.CEL
a550962-4368120-060520-252_M09.CEL	HG0153	0
a550962-4368120-060520-252_M13.CEL	HG0153	0.0019801	0						0.0019801
		a550962-4368120-060520-253_K01.CEL	a550962-4368120-060520-252_G15.CEL	a550962-4368120-060520-252_M05.CEL
a550962-4368120-060520-253_K01.CEL	HG0170	0
a550962-4368120-060520-252_G15.CEL	HG0170	0.00627031	0					Average	0.00506871
a550962-4368120-060520-252_M05.CEL	HG0170	0.00517872	0.00375711	0				Stdev	0.00126021
		a550962-4393310-052921-062_A23.CEL	a550962-4368120-060520-252_A17.CEL
a550962-4393310-052921-062_A23.CEL	HG0171	0
a550962-4368120-060520-252_A17.CEL	HG0171	0.0117283							0.0117283
		a550962-4368120-060520-252_K21.CEL	a550962-4368120-060520-252_M11.CEL
a550962-4368120-060520-252_K21.CEL	HG0189	0
a550962-4368120-060520-252_M11.CEL	HG0189	0.00299553							0.00299553
		a550962-4368120-060520-252_M01.CEL	a550962-4368120-060520-252_M19.CEL
a550962-4368120-060520-252_M01.CEL	HG0195	0
a550962-4368120-060520-252_M19.CEL	HG0195	0.00291937							0.00291937
		a550962-4393310-052921-062_A15.CEL	a550962-4393310-052921-062_C15.CEL	a550962-4393310-052921-062_E15.CEL	a550962-4393310-052921-062_G15.CEL	a550962-4393310-052921-062_I15.CEL	a550962-4393310-052921-062_K15.CEL	a550962-4393310-052921-062_M15.CEL	a550962-4393310-052921-062_O15.CEL	a550962-4368120-060520-252_E15.CEL
a550962-4393310-052921-062_A15.CEL	HG0197	0
a550962-4393310-052921-062_C15.CEL	HG0197	0.00406174	0					Average	0.00633659
a550962-4393310-052921-062_E15.CEL	HG0197	0.00510256	0.00487409	0				Stdev	0.00217892
a550962-4393310-052921-062_G15.CEL	HG0197	0.00337632	0.00472177	0.00591491	0
a550962-4393310-052921-062_I15.CEL	HG0197	0.00708266	0.00675264	0.00614338	0.0068288	0
a550962-4393310-052921-062_K15.CEL	HG0197	0.00203087	0.00429021	0.00495024	0.00284322	0.00634647	0
a550962-4393310-052921-062_M15.CEL	HG0197	0.00540719	0.0053818	0.00459484	0.00492486	0.00482331	0.00418867	0
a550962-4393310-052921-062_O15.CEL	HG0197	0.00817425	0.00670187	0.00845349	0.00756499	0.0077173	0.00776807	0.00687957	0
a550962-4368120-060520-252_E15.CEL	HG0197	0.00654955	0.00929123	0.0091643	0.00710804	0.0109159	0.00596568	0.00896121	0.0122614	0
		a550962-4368120-060520-253_I23.CEL	a550962-4368120-060520-253_M23.CEL
a550962-4368120-060520-253_I23.CEL	HG0208	0
a550962-4368120-060520-253_M23.CEL	HG0208	0.00378249	0						0.00378249
		a550962-4368120-060520-255_G23.CEL	a550962-4368120-060520-253_G01.CEL
a550962-4368120-060520-255_G23.CEL	HG0210	0
a550962-4368120-060520-253_G01.CEL	HG0210	0.0163993	0						0.0163993
		a550962-4368120-060520-253_A11.CEL	a550962-4368120-060520-253_A13.CEL	a550962-4368120-060520-253_C13.CEL	a550962-4368120-060520-253_E11.CEL	a550962-4368120-060520-253_G11.CEL	a550962-4368120-060520-253_I11.CEL	a550962-4368120-060520-253_K11.CEL	a550962-4368120-060520-253_K17.CEL	a550962-4368120-060520-253_M11.CEL	a550962-4368120-060520-253_O11.CEL
a550962-4368120-060520-253_A11.CEL	HG0220	0
a550962-4368120-060520-253_A13.CEL	HG0220	0.00208164	0					Average	0.00133868
a550962-4368120-060520-253_C13.CEL	HG0220	0.00157392	0.0019801	0				Stdev	0.00042518
a550962-4368120-060520-253_E11.CEL	HG0220	0.00149777	0.0019801	0.00142161	0
a550962-4368120-060520-253_G11.CEL	HG0220	0.00154854	0.00195471	0.00106621	0.00121852	0
a550962-4368120-060520-253_I11.CEL	HG0220	0.00129468	0.0018024	0.00111698	0.00126929	0.000812348	0
a550962-4368120-060520-253_K11.CEL	HG0220	0.00124391	0.00154854	0.000964663	0.00104082	0.000939277	0.000837734	0
a550962-4368120-060520-253_K17.CEL	HG0220	0.00192933	0.00241166	0.00167547	0.0016247	0.00139622	0.00147238	0.00129468	0
a550962-4368120-060520-253_M11.CEL	HG0220	0.00152315	0.00192933	0.00101543	0.00137084	0.000990049	0.000888505	0.000812348	0.00159931	0
a550962-4368120-060520-253_O11.CEL	HG0220	0.00119314	0.00149777	0.000812348	0.00109159	0.000837734	0.00073619	0.000685418	0.00154854	0.000710804	0
		a550962-4368120-060520-255_A13.CEL	a550962-4368120-060520-255_G11.CEL	a550962-4368120-060520-255_K11.CEL	a550962-4368120-060520-255_O11.CEL	a550962-4368120-060520-253_A05.CEL	a550962-4368120-060520-253_C05.CEL	a550962-4368120-060520-253_E05.CEL	a550962-4368120-060520-253_G03.CEL	a550962-4368120-060520-253_G05.CEL	a550962-4368120-060520-253_I03.CEL	a550962-4368120-060520-253_K03.CEL	a550962-4368120-060520-253_M03.CEL	a550962-4368120-060520-253_O03.CEL
a550962-4368120-060520-255_A13.CEL	HG0221	0
a550962-4368120-060520-255_G11.CEL	HG0221	0.003224	0					Average	0.00499776
a550962-4368120-060520-255_K11.CEL	HG0221	0.0021578	0.00271629	0				Stdev	0.00288674
a550962-4368120-060520-255_O11.CEL	HG0221	0.00355402	0.00357941	0.00243704	0
a550962-4368120-060520-253_A05.CEL	HG0221	0.00809809	0.00817425	0.00644801	0.00852965	0
a550962-4368120-060520-253_C05.CEL	HG0221	0.00695573	0.0071842	0.00515333	0.00728574	0.0026909	0
a550962-4368120-060520-253_E05.CEL	HG0221	0.00743806	0.00769192	0.00576259	0.00781885	0.00312246	0.0016247	0
a550962-4368120-060520-253_G03.CEL	HG0221	0.00807271	0.00819963	0.00639724	0.00842811	0.00370634	0.00228473	0.00264013	0
a550962-4368120-060520-253_G05.CEL	HG0221	0.00715881	0.00741267	0.00543258	0.00764115	0.00256397	0.00104082	0.00124391	0.0019801	0
a550962-4368120-060520-253_I03.CEL	HG0221	0.00741267	0.00766653	0.00568643	0.00784423	0.00299553	0.00165008	0.0016247	0.00253859	0.00104082	0
a550962-4368120-060520-253_K03.CEL	HG0221	0.0070065	0.0071842	0.00525487	0.00748883	0.00248781	0.00119314	0.00114236	0.00208164	0.000583875	0.00101543	0
a550962-4368120-060520-253_M03.CEL	HG0221	0.00720959	0.00748883	0.00550873	0.00759037	0.00266552	0.00114236	0.00119314	0.00223396	0.000761576	0.00116775	0.00073619	0
a550962-4368120-060520-253_O03.CEL	HG0221	0.0106367	0.0109921	0.00926584	0.0110429	0.00726036	0.00606722	0.00632108	0.0070065	0.00599106	0.00627031	0.00576259	0.00576259	0
		a550962-4368120-060520-253_A15.CEL	a550962-4368120-060520-253_G15.CEL	a550962-4368120-060520-253_K15.CEL	a550962-4368120-060520-253_O15.CEL
a550962-4368120-060520-253_A15.CEL	HG0223	0
a550962-4368120-060520-253_G15.CEL	HG0223	0.00324939	0					Average	0.00932507
a550962-4368120-060520-253_K15.CEL	HG0223	0.0174655	0.0157392	0				Stdev	0.00774567
a550962-4368120-060520-253_O15.CEL	HG0223	0.00307169	0.000660032	0.0157646	0
		a550962-4368120-060520-255_K23.CEL	a550962-4368120-060520-253_K05.CEL
a550962-4368120-060520-255_K23.CEL	HG0230	0
a550962-4368120-060520-253_K05.CEL	HG0230	0.00619415	0						0.00619415
		a550962-4368120-060520-253_E01.CEL	a550962-4368120-060520-253_E03.CEL
a550962-4368120-060520-253_E01.CEL	HG0237	0
a550962-4368120-060520-253_E03.CEL	HG0237	0.00299553	0						0.00299553
		a550962-4368120-060520-255_A19.CEL	a550962-4368120-060520-253_C17.CEL
a550962-4368120-060520-255_A19.CEL	HG0241	0
a550962-4368120-060520-253_C17.CEL	HG0241	0.00652417	0						0.00652417
		a550962-4368120-060520-253_G09.CEL	a550962-4368120-060520-253_I07.CEL	a550962-4368120-060520-253_I09.CEL
a550962-4368120-060520-253_G09.CEL	HG0249	0
a550962-4368120-060520-253_I07.CEL	HG0249	0.00231011	0					Average	0.00338478
a550962-4368120-060520-253_I09.CEL	HG0249	0.00403635	0.00380788	0				Stdev	0.000937675
		a550962-4368120-060520-253_C15.CEL	a550962-4368120-060520-253_E15.CEL	a550962-4368120-060520-253_M15.CEL
a550962-4368120-060520-253_C15.CEL	HG0260	0
a550962-4368120-060520-253_E15.CEL	HG0260	0.00205626	0					Average	0.00207318
a550962-4368120-060520-253_M15.CEL	HG0260	0.00203087	0.00213241	0				Stdev	5.28449e-05
		a550962-4368120-060520-253_C19.CEL	a550962-4368120-060520-253_G07.CEL
a550962-4368120-060520-253_C19.CEL	HG0261	0
a550962-4368120-060520-253_G07.CEL	HG0261	0.00208164	0						0.00208164
		a550962-4368120-060520-253_A01.CEL	a550962-4368120-060520-253_C01.CEL	a550962-4368120-060520-253_C03.CEL	a550962-4368120-060520-253_E19.CEL	a550962-4368120-060520-253_I19.CEL	a550962-4368120-060520-253_K19.CEL	a550962-4368120-060520-253_O01.CEL
a550962-4368120-060520-253_A01.CEL	HG0262	0
a550962-4368120-060520-253_C01.CEL	HG0262	0.00218318	0					Average	0.00267881
a550962-4368120-060520-253_C03.CEL	HG0262	0.00182778	0.00225934	0				Stdev	0.00114708
a550962-4368120-060520-253_E19.CEL	HG0262	0.00182778	0.0018024	0.00167547	0
a550962-4368120-060520-253_I19.CEL	HG0262	0.00274167	0.00284322	0.00253859	0.00236089	0
a550962-4368120-060520-253_K19.CEL	HG0262	0.00436637	0.0043156	0.00429021	0.00406174	0.00489947	0
a550962-4368120-060520-253_O01.CEL	HG0262	0.00167547	0.00165008	0.00157392	0.00114236	0.00223396	0.00398558	0
		a550962-4368120-060520-255_E03.CEL	a550962-4368120-060520-255_G03.CEL
a550962-4368120-060520-255_E03.CEL	HG0392	0
a550962-4368120-060520-255_G03.CEL	HG0392	0.00340171	0						0.00340171
		a550962-4368120-060520-255_A15.CEL	a550962-4368120-060520-255_G15.CEL	a550962-4368120-060520-255_K13.CEL
a550962-4368120-060520-255_A15.CEL	HG0394	0
a550962-4368120-060520-255_G15.CEL	HG0394	0.00401097	0					Average	0.00418867
a550962-4368120-060520-255_K13.CEL	HG0394	0.00403635	0.00451868	0				Stdev	0.000286084
		a550962-4368120-060520-255_I03.CEL	a550962-4368120-060520-255_K05.CEL
a550962-4368120-060520-255_I03.CEL	HG0403	0
a550962-4368120-060520-255_K05.CEL	HG0403	0.00220857	0						0.00220857
		a550962-4368120-060520-255_C13.CEL	a550962-4368120-060520-255_M11.CEL
a550962-4368120-060520-255_C13.CEL	HG0404	0
a550962-4368120-060520-255_M11.CEL	HG0404	0.00200548	0						0.00200548
		a550962-4368120-060520-255_C03.CEL	a550962-4368120-060520-255_K03.CEL	a550962-4368120-060520-255_O01.CEL
a550962-4368120-060520-255_C03.CEL	HG0407	0
a550962-4368120-060520-255_K03.CEL	HG0407	0.00205626	0					Average	0.00202241
a550962-4368120-060520-255_O01.CEL	HG0407	0.0016247	0.00238627	0				Stdev	0.000381915
		a550962-4368120-060520-255_C05.CEL	a550962-4368120-060520-255_G01.CEL
a550962-4368120-060520-255_C05.CEL	HG0410	0
a550962-4368120-060520-255_G01.CEL	HG0410	0.00284322	0						0.00284322
		a550962-4393310-052921-062_A01.CEL	a550962-4393310-052921-062_A03.CEL	a550962-4393310-052921-062_C01.CEL	a550962-4393310-052921-062_C03.CEL	a550962-4393310-052921-062_E01.CEL	a550962-4393310-052921-062_E03.CEL	a550962-4393310-052921-062_G01.CEL	a550962-4393310-052921-062_G03.CEL	a550962-4393310-052921-062_I01.CEL	a550962-4393310-052921-062_I03.CEL	a550962-4393310-052921-062_K01.CEL	a550962-4393310-052921-062_K03.CEL	a550962-4393310-052921-062_K09.CEL	a550962-4393310-052921-062_M01.CEL	a550962-4393310-052921-062_M03.CEL	a550962-4393310-052921-062_M13.CEL	a550962-4393310-052921-062_O01.CEL
a550962-4393310-052921-062_A01.CEL	HG0432	0
a550962-4393310-052921-062_A03.CEL	HG0432	0.00423944	0					Average	0.00876447
a550962-4393310-052921-062_C01.CEL	HG0432	0.00312246	0.00253859	0				Stdev	0.00755318
a550962-4393310-052921-062_C03.CEL	HG0432	0.00660032	0.00297015	0.00495024	0
a550962-4393310-052921-062_E01.CEL	HG0432	0.00347786	0.0019801	0.0019801	0.00368095	0
a550962-4393310-052921-062_E03.CEL	HG0432	0.0055595	0.00208164	0.00317323	0.00274167	0.00225934	0
a550962-4393310-052921-062_G01.CEL	HG0432	0.00497563	0.00149777	0.00266552	0.00256397	0.00165008	0.00134545	0
a550962-4393310-052921-062_G03.CEL	HG0432	0.00563566	0.00302092	0.00357941	0.0026909	0.003224	0.00332555	0.00264013	0
a550962-4393310-052921-062_I01.CEL	HG0432	0.00809809	0.00337632	0.00540719	0.00264013	0.00378249	0.00236089	0.00218318	0.00393481	0
a550962-4393310-052921-062_I03.CEL	HG0432	0.013353	0.0095197	0.0123121	0.00748883	0.0109921	0.00901198	0.00896121	0.00931661	0.00850426	0
a550962-4393310-052921-062_K01.CEL	HG0432	0.00380788	0.00396019	0.00347786	0.0050264	0.00350325	0.00479793	0.00441714	0.00472177	0.00672725	0.0115252	0
a550962-4393310-052921-062_K03.CEL	HG0432	0.00340171	0.00309708	0.00210703	0.00517872	0.00309708	0.00363018	0.00421405	0.00416328	0.00670187	0.012896	0.00418867	0
a550962-4393310-052921-062_K09.CEL	HG0432	0.0222888	0.0199533	0.0203848	0.0205626	0.0201056	0.0197502	0.0193694	0.0199787	0.021121	0.026909	0.021908	0.0205372	0
a550962-4393310-052921-062_M01.CEL	HG0432	0.00609261	0.00220857	0.00365556	0.00307169	0.00297015	0.00170085	0.00175162	0.00324939	0.00248781	0.00807271	0.00515333	0.00497563	0.0205372	0
a550962-4393310-052921-062_M03.CEL	HG0432	0.00863119	0.00436637	0.00639724	0.00335093	0.00573721	0.00390942	0.00378249	0.00375711	0.00380788	0.00731113	0.00654955	0.00710804	0.0219842	0.00385865	0
a550962-4393310-052921-062_M13.CEL	HG0432	0.0202579	0.020131	0.0189632	0.0220095	0.0195217	0.0204864	0.0206895	0.0210957	0.0223142	0.0299807	0.0215526	0.018354	0.0304377	0.0216034	0.0242689	0
a550962-4393310-052921-062_O01.CEL	HG0432	0.00403635	0.00540719	0.00510256	0.00627031	0.00535642	0.00624492	0.00616877	0.00634647	0.00837734	0.0113983	0.00439175	0.00533103	0.0237104	0.00657494	0.0077173	0.0224665	0
		a550962-4368120-060520-255_G17.CEL	a550962-4368120-060520-255_M13.CEL
a550962-4368120-060520-255_G17.CEL	HG0459	0
a550962-4368120-060520-255_M13.CEL	HG0459	0.00330016	0						0.00330016
		a550962-4368120-060520-255_A09.CEL	a550962-4368120-060520-255_A11.CEL	a550962-4368120-060520-255_E09.CEL	a550962-4368120-060520-255_G09.CEL	a550962-4368120-060520-255_I09.CEL	a550962-4368120-060520-255_K09.CEL	a550962-4368120-060520-255_M07.CEL	a550962-4368120-060520-255_M09.CEL	a550962-4368120-060520-255_M15.CEL	a550962-4368120-060520-255_O07.CEL	a550962-4368120-060520-255_O09.CEL
a550962-4368120-060520-255_A09.CEL	HG0467	0
a550962-4368120-060520-255_A11.CEL	HG0467	0.0026909	0					Average	0.00308461
a550962-4368120-060520-255_E09.CEL	HG0467	0.00573721	0.00601645	0				Stdev	0.00141154
a550962-4368120-060520-255_G09.CEL	HG0467	0.00220857	0.00289399	0.00528026	0
a550962-4368120-060520-255_I09.CEL	HG0467	0.0021578	0.00261474	0.00586413	0.00241166	0
a550962-4368120-060520-255_K09.CEL	HG0467	0.00192933	0.0026909	0.00561028	0.00228473	0.00248781	0
a550962-4368120-060520-255_M07.CEL	HG0467	0.00332555	0.00368095	0.00535642	0.00324939	0.00330016	0.00347786	0
a550962-4368120-060520-255_M09.CEL	HG0467	0.00132006	0.0021578	0.0055595	0.00172624	0.00177701	0.0018024	0.00279245	0
a550962-4368120-060520-255_M15.CEL	HG0467	0.00142161	0.0025132	0.0055595	0.00208164	0.00185317	0.00203087	0.00314785	0.00129468	0
a550962-4368120-060520-255_O07.CEL	HG0467	0.00355402	0.00342709	0.00616877	0.00345248	0.00330016	0.00378249	0.00390942	0.00309708	0.00312246	0
a550962-4368120-060520-255_O09.CEL	HG0467	0.00157392	0.00248781	0.00535642	0.00185317	0.00172624	0.00205626	0.0030463	0.000913891	0.00144699	0.00307169	0
		a550962-4368120-060520-255_I13.CEL	a550962-4368120-060520-255_K17.CEL
a550962-4368120-060520-255_I13.CEL	HG0471	0
a550962-4368120-060520-255_K17.CEL	HG0471	0.00957047	0						0.00957047
		a550962-4368120-060520-255_C17.CEL	a550962-4368120-060520-255_O15.CEL
a550962-4368120-060520-255_C17.CEL	HG0472	0
a550962-4368120-060520-255_O15.CEL	HG0472	0.0113221	0						0.0113221
		a550962-4368120-060520-255_C21.CEL	a550962-4368120-060520-255_E21.CEL	a550962-4368120-060520-255_K19.CEL	a550962-4368120-060520-255_K21.CEL	a550962-4368120-060520-255_O19.CEL
a550962-4368120-060520-255_C21.CEL	HG0478	0
a550962-4368120-060520-255_E21.CEL	HG0478	0.00995126	0					Average	0.00656478
a550962-4368120-060520-255_K19.CEL	HG0478	0.0100782	0.00426483	0				Stdev	0.00293478
a550962-4368120-060520-255_K21.CEL	HG0478	0.010002	0.00469639	0.00416328	0
a550962-4368120-060520-255_O19.CEL	HG0478	0.00982433	0.00441714	0.00444253	0.00380788	0
		a550962-4368120-060520-255_C01.CEL	a550962-4368120-060520-255_E01.CEL
a550962-4368120-060520-255_C01.CEL	HG0483	0
a550962-4368120-060520-255_E01.CEL	HG0483	0.00210703	0						0.00210703

## Sheet: Table_S10_Pacific
Table S10. Pacific Acropora recommended genotyping probe set conserved across A. digitifera, A. millepora and A. muricata.
Customer ID	Affymetrix ID	Recommended A. digitifera	Recommended A. millepora	Recommended A. muricata	% shared	Identical Probes?
Afix_00003	Affx-501365414	AX-197937525	AX-197937525	AX-197937525	1	TRUE
Afix_00007	Affx-501365418	AX-197937530	AX-197937530	AX-197937530	1	TRUE
Afix_11660	Affx-501365506	AX-198034544	AX-198034544	AX-198034544	1	TRUE
Afix_11661	Affx-501365507	AX-198034545	AX-198034545	AX-198034545	1	TRUE
Afix_00057	Affx-501365555	AX-197937841	AX-197937841	AX-197937841	1	TRUE
Afix_00067	Affx-501365565	AX-197937858	AX-197937858	AX-197937858	1	TRUE
Afix_00076	Affx-501365574	AX-197937873	AX-197937873	AX-197937873	1	TRUE
Afix_00083	Affx-501365581	AX-197937884	AX-197937884	AX-197937884	1	TRUE
Afix_00107	Affx-501365605	AX-198034682	AX-198034682	AX-198034682	1	TRUE
Afix_00123	Affx-501365621	AX-197937951	AX-197937951	AX-197937951	1	TRUE
Afix_00129	Affx-501365627	AX-197937961	AX-197937961	AX-197937961	1	TRUE
Afix_00136	Affx-501365634	AX-198034722	AX-198034722	AX-198034722	1	TRUE
Afix_00172	Affx-501365670	AX-198034777	AX-198034777	AX-198034777	1	TRUE
Afix_00181	Affx-501365679	AX-198034791	AX-198034791	AX-198034791	1	TRUE
Afix_00182	Affx-501365680	AX-198034793	AX-198034793	AX-198034793	1	TRUE
Afix_00194	Affx-501365692	AX-197938063	AX-197938063	AX-197938063	1	TRUE
Afix_00203	Affx-501365701	AX-198034829	AX-198034829	AX-198034829	1	TRUE
Afix_00214	Affx-501365712	AX-198034848	AX-198034848	AX-198034848	1	TRUE
Afix_00220	Affx-501365718	AX-198034858	AX-198034858	AX-198034858	1	TRUE
Afix_00246	Affx-501365744	AX-197938142	AX-197938142	AX-197938142	1	TRUE
Afix_00253	Affx-501365751	AX-198034910	AX-198034910	AX-198034910	1	TRUE
Afix_00283	Affx-501365781	AX-197938200	AX-197938200	AX-197938200	1	TRUE
Afix_00307	Affx-501365805	AX-197938234	AX-197938234	AX-197938234	1	TRUE
Afix_00315	Affx-501365813	AX-197938245	AX-197938245	AX-197938245	1	TRUE
Afix_00332	Affx-501365830	AX-197938269	AX-197938269	AX-197938269	1	TRUE
Afix_00345	Affx-501365843	AX-198035048	AX-198035048	AX-198035048	1	TRUE
Afix_00365	Affx-501365863	AX-198035078	AX-198035078	AX-198035078	1	TRUE
Afix_00380	Affx-501365878	AX-197938338	AX-197938338	AX-197938338	1	TRUE
Afix_00386	Affx-501365884	AX-197938347	AX-197938347	AX-197938347	1	TRUE
Afix_00405	Affx-501365903	AX-198035141	AX-198035141	AX-198035141	1	TRUE
Afix_00416	Affx-501365914	AX-197938393	AX-197938393	AX-197938393	1	TRUE
Afix_00421	Affx-501365919	AX-197938402	AX-197938402	AX-197938402	1	TRUE
Afix_00431	Affx-501365929	AX-197938419	AX-197938419	AX-197938419	1	TRUE
Afix_00435	Affx-501365933	AX-197938425	AX-197938425	AX-197938425	1	TRUE
Afix_00471	Affx-501365969	AX-197938477	AX-197938477	AX-197938477	1	TRUE
Afix_00488	Affx-501365986	AX-198035271	AX-198035271	AX-198035271	1	TRUE
Afix_00492	Affx-501365990	AX-197938508	AX-197938508	AX-197938508	1	TRUE
Afix_00495	Affx-501365993	AX-197938512	AX-197938512	AX-197938512	1	TRUE
Afix_00521	Affx-501366019	AX-197938551	AX-197938551	AX-197938551	1	TRUE
Afix_00533	Affx-501366031	AX-197938568	AX-197938568	AX-197938568	1	TRUE
Afix_00548	Affx-501366046	AX-198035365	AX-198035365	AX-198035365	1	TRUE
Afix_00553	Affx-501366051	AX-198035373	AX-198035373	AX-198035373	1	TRUE
Afix_00565	Affx-501366063	AX-197938611	AX-197938611	AX-197938611	1	TRUE
Afix_00578	Affx-501366076	AX-198035409	AX-198035409	AX-198035409	1	TRUE
Afix_00582	Affx-501366080	AX-198035416	AX-198035416	AX-198035416	1	TRUE
Afix_00594	Affx-501366092	AX-198035434	AX-198035434	AX-198035434	1	TRUE
Afix_00604	Affx-501366102	AX-197938668	AX-197938668	AX-197938668	1	TRUE
Afix_00609	Affx-501366107	AX-197938676	AX-197938676	AX-197938676	1	TRUE
Afix_00616	Affx-501366114	AX-198035469	AX-198035469	AX-198035469	1	TRUE
Afix_00636	Affx-501366134	AX-198035500	AX-198035500	AX-198035500	1	TRUE
Afix_00641	Affx-501366139	AX-198035509	AX-198035509	AX-198035509	1	TRUE
Afix_00652	Affx-501366150	AX-197938739	AX-197938739	AX-197938739	1	TRUE
Afix_00660	Affx-501366158	AX-197938748	AX-197938748	AX-197938748	1	TRUE
Afix_00678	Affx-501366176	AX-198035564	AX-198035564	AX-198035564	1	TRUE
Afix_00683	Affx-501366181	AX-198035572	AX-198035572	AX-198035572	1	TRUE
Afix_00693	Affx-501366191	AX-198035585	AX-198035585	AX-198035585	1	TRUE
Afix_00694	Affx-501366192	AX-197938792	AX-197938792	AX-197938792	1	TRUE
Afix_00699	Affx-501366197	AX-197938799	AX-197938799	AX-197938799	1	TRUE
Afix_00711	Affx-501366209	AX-198035613	AX-198035613	AX-198035613	1	TRUE
Afix_00716	Affx-501366214	AX-198035619	AX-198035619	AX-198035619	1	TRUE
Afix_00718	Affx-501366216	AX-197938826	AX-197938826	AX-197938826	1	TRUE
Afix_00726	Affx-501366224	AX-197938837	AX-197938837	AX-197938837	1	TRUE
Afix_00732	Affx-501366230	AX-198035644	AX-198035644	AX-198035644	1	TRUE
Afix_00733	Affx-501366231	AX-197938849	AX-197938849	AX-197938849	1	TRUE
Afix_00734	Affx-501366232	AX-197938851	AX-197938851	AX-197938851	1	TRUE
Afix_00735	Affx-501366233	AX-197938853	AX-197938853	AX-197938853	1	TRUE
Afix_00757	Affx-501366255	AX-197938886	AX-197938886	AX-197938886	1	TRUE
Afix_00769	Affx-501366267	AX-197938905	AX-197938905	AX-197938905	1	TRUE
Afix_00785	Affx-501366283	AX-197938930	AX-197938930	AX-197938930	1	TRUE
Afix_00808	Affx-501366306	AX-197938962	AX-197938962	AX-197938962	1	TRUE
Afix_00818	Affx-501366316	AX-197938976	AX-197938976	AX-197938976	1	TRUE
Afix_00857	Affx-501366356	AX-197939042	AX-197939042	AX-197939042	1	TRUE
Afix_00858	Affx-501366357	AX-198035852	AX-198035852	AX-198035852	1	TRUE
Afix_00872	Affx-501366371	AX-197939064	AX-197939064	AX-197939064	1	TRUE
Afix_00878	Affx-501366377	AX-197939074	AX-197939074	AX-197939074	1	TRUE
Afix_00907	Affx-501366406	AX-198035931	AX-198035931	AX-198035931	1	TRUE
Afix_00911	Affx-501366410	AX-198035938	AX-198035938	AX-198035938	1	TRUE
Afix_00936	Affx-501366435	AX-198035978	AX-198035978	AX-198035978	1	TRUE
Afix_00945	Affx-501366444	AX-198035993	AX-198035993	AX-198035993	1	TRUE
Afix_00946	Affx-501366445	AX-198035994	AX-198035994	AX-198035994	1	TRUE
Afix_00953	Affx-501366452	AX-198036004	AX-198036004	AX-198036004	1	TRUE
Afix_01027	Affx-501366526	AX-197939302	AX-197939302	AX-197939302	1	TRUE
Afix_01075	Affx-501366574	AX-198036199	AX-198036199	AX-198036199	1	TRUE
Afix_01081	Affx-501366580	AX-197939382	AX-197939382	AX-197939382	1	TRUE
Afix_01089	Affx-501366588	AX-197939394	AX-197939394	AX-197939394	1	TRUE
Afix_01103	Affx-501366602	AX-198036239	AX-198036239	AX-198036239	1	TRUE
Afix_01124	Affx-501366623	AX-197939447	AX-197939447	AX-197939447	1	TRUE
Afix_01152	Affx-501366651	AX-198036308	AX-198036308	AX-198036308	1	TRUE
Afix_01182	Affx-501366681	AX-198036360	AX-198036360	AX-198036360	1	TRUE
Afix_01189	Affx-501366688	AX-198036373	AX-198036373	AX-198036373	1	TRUE
Afix_01202	Affx-501366701	AX-198036395	AX-198036395	AX-198036395	1	TRUE
Afix_01206	Affx-501366705	AX-198036399	AX-198036399	AX-198036399	1	TRUE
Afix_01210	Affx-501366709	AX-198036406	AX-198036406	AX-198036406	1	TRUE
Afix_01220	Affx-501366719	AX-198036423	AX-198036423	AX-198036423	1	TRUE
Afix_01230	Affx-501366729	AX-198036439	AX-198036439	AX-198036439	1	TRUE
Afix_01231	Affx-501366730	AX-197939632	AX-197939632	AX-197939632	1	TRUE
Afix_01239	Affx-501366738	AX-198036456	AX-198036456	AX-198036456	1	TRUE
Afix_01261	Affx-501366760	AX-197939679	AX-197939679	AX-197939679	1	TRUE
Afix_01264	Affx-501366763	AX-197939685	AX-197939685	AX-197939685	1	TRUE
Afix_01270	Affx-501366769	AX-198036513	AX-198036513	AX-198036513	1	TRUE
Afix_01298	Affx-501366797	AX-198036564	AX-198036564	AX-198036564	1	TRUE
Afix_01301	Affx-501366800	AX-198036569	AX-198036569	AX-198036569	1	TRUE
Afix_01302	Affx-501366801	AX-198036571	AX-198036571	AX-198036571	1	TRUE
Afix_01303	Affx-501366802	AX-198036573	AX-198036573	AX-198036573	1	TRUE
Afix_01309	Affx-501366808	AX-197939753	AX-197939753	AX-197939753	1	TRUE
Afix_01321	Affx-501366820	AX-198036605	AX-198036605	AX-198036605	1	TRUE
Afix_01331	Affx-501366830	AX-197939783	AX-197939783	AX-197939783	1	TRUE
Afix_01343	Affx-501366842	AX-197939799	AX-197939799	AX-197939799	1	TRUE
Afix_01360	Affx-501366859	AX-198036673	AX-198036673	AX-198036673	1	TRUE
Afix_01421	Affx-501366920	AX-197939908	AX-197939908	AX-197939908	1	TRUE
Afix_01422	Affx-501366921	AX-198036789	AX-198036789	AX-198036789	1	TRUE
Afix_01440	Affx-501366939	AX-198036821	AX-198036821	AX-198036821	1	TRUE
Afix_01458	Affx-501366957	AX-197939966	AX-197939966	AX-197939966	1	TRUE
Afix_01462	Affx-501366961	AX-197939973	AX-197939973	AX-197939973	1	TRUE
Afix_01463	Affx-501366962	AX-197939975	AX-197939975	AX-197939975	1	TRUE
Afix_01488	Affx-501366987	AX-198036898	AX-198036898	AX-198036898	1	TRUE
Afix_01520	Affx-501367019	AX-197940059	AX-197940059	AX-197940059	1	TRUE
Afix_01531	Affx-501367030	AX-198036968	AX-198036968	AX-198036968	1	TRUE
Afix_01544	Affx-501367043	AX-198036988	AX-198036988	AX-198036988	1	TRUE
Afix_01547	Affx-501367046	AX-198036992	AX-198036992	AX-198036992	1	TRUE
Afix_01549	Affx-501367048	AX-198036995	AX-198036995	AX-198036995	1	TRUE
Afix_01550	Affx-501367049	AX-197940107	AX-197940107	AX-197940107	1	TRUE
Afix_01563	Affx-501367062	AX-197940127	AX-197940127	AX-197940127	1	TRUE
Afix_01589	Affx-501367088	AX-198037054	AX-198037054	AX-198037054	1	TRUE
Afix_01595	Affx-501367094	AX-198037064	AX-198037064	AX-198037064	1	TRUE
Afix_01601	Affx-501367100	AX-198037072	AX-198037072	AX-198037072	1	TRUE
Afix_01614	Affx-501367113	AX-197940213	AX-197940213	AX-197940213	1	TRUE
Afix_01627	Affx-501367126	AX-198037113	AX-198037113	AX-198037113	1	TRUE
Afix_01695	Affx-501367194	AX-198037221	AX-198037221	AX-198037221	1	TRUE
Afix_01726	Affx-501367225	AX-198037268	AX-198037268	AX-198037268	1	TRUE
Afix_01754	Affx-501367253	AX-197940409	AX-197940409	AX-197940409	1	TRUE
Afix_01763	Affx-501367262	AX-197940423	AX-197940423	AX-197940423	1	TRUE
Afix_01771	Affx-501367270	AX-198037333	AX-198037333	AX-198037333	1	TRUE
Afix_01772	Affx-501367271	AX-197940436	AX-197940436	AX-197940436	1	TRUE
Afix_01784	Affx-501367283	AX-197940455	AX-197940455	AX-197940455	1	TRUE
Afix_01798	Affx-501367297	AX-197940474	AX-197940474	AX-197940474	1	TRUE
Afix_01821	Affx-501367320	AX-197940507	AX-197940507	AX-197940507	1	TRUE
Afix_01822	Affx-501367321	AX-198037413	AX-198037413	AX-198037413	1	TRUE
Afix_01846	Affx-501367345	AX-197940546	AX-197940546	AX-197940546	1	TRUE
Afix_01917	Affx-501367416	AX-198037557	AX-198037557	AX-198037557	1	TRUE
Afix_01926	Affx-501367425	AX-197940656	AX-197940656	AX-197940656	1	TRUE
Afix_01946	Affx-501367445	AX-198037602	AX-198037602	AX-198037602	1	TRUE
Afix_01954	Affx-501367453	AX-197940698	AX-197940698	AX-197940698	1	TRUE
Afix_01958	Affx-501367457	AX-198037620	AX-198037620	AX-198037620	1	TRUE
Afix_01979	Affx-501367478	AX-198037652	AX-198037652	AX-198037652	1	TRUE
Afix_01989	Affx-501367488	AX-198037668	AX-198037668	AX-198037668	1	TRUE
Afix_01995	Affx-501367494	AX-197940760	AX-197940760	AX-197940760	1	TRUE
Afix_02002	Affx-501367501	AX-198037689	AX-198037689	AX-198037689	1	TRUE
Afix_02003	Affx-501367502	AX-198037691	AX-198037691	AX-198037691	1	TRUE
Afix_02004	Affx-501367503	AX-197940776	AX-197940776	AX-197940776	1	TRUE
Afix_02027	Affx-501367526	AX-197940808	AX-197940808	AX-197940808	1	TRUE
Afix_02034	Affx-501367533	AX-197940819	AX-197940819	AX-197940819	1	TRUE
Afix_02071	Affx-501367570	AX-198037790	AX-198037790	AX-198037790	1	TRUE
Afix_02072	Affx-501367571	AX-198037792	AX-198037792	AX-198037792	1	TRUE
Afix_02079	Affx-501367578	AX-197940892	AX-197940892	AX-197940892	1	TRUE
Afix_02085	Affx-501367584	AX-197940902	AX-197940902	AX-197940902	1	TRUE
Afix_02086	Affx-501367585	AX-198037812	AX-198037812	AX-198037812	1	TRUE
Afix_02087	Affx-501367586	AX-197940905	AX-197940905	AX-197940905	1	TRUE
Afix_02107	Affx-501367606	AX-197940937	AX-197940937	AX-197940937	1	TRUE
Afix_02136	Affx-501367635	AX-197940985	AX-197940985	AX-197940985	1	TRUE
Afix_02154	Affx-501367653	AX-198037919	AX-198037919	AX-198037919	1	TRUE
Afix_02166	Affx-501367665	AX-198037936	AX-198037936	AX-198037936	1	TRUE
Afix_02182	Affx-501367681	AX-198037960	AX-198037960	AX-198037960	1	TRUE
Afix_02184	Affx-501367683	AX-197941055	AX-197941055	AX-197941055	1	TRUE
Afix_02236	Affx-501367735	AX-197941139	AX-197941139	AX-197941139	1	TRUE
Afix_02249	Affx-501367748	AX-198038063	AX-198038063	AX-198038063	1	TRUE
Afix_02266	Affx-501367765	AX-197941192	AX-197941192	AX-197941192	1	TRUE
Afix_02268	Affx-501367767	AX-197941195	AX-197941195	AX-197941195	1	TRUE
Afix_02274	Affx-501367773	AX-197941206	AX-197941206	AX-197941206	1	TRUE
Afix_02331	Affx-501367830	AX-198038197	AX-198038197	AX-198038197	1	TRUE
Afix_02338	Affx-501367837	AX-197941315	AX-197941315	AX-197941315	1	TRUE
Afix_02416	Affx-501367915	AX-198038324	AX-198038324	AX-198038324	1	TRUE
Afix_02419	Affx-501367918	AX-198038328	AX-198038328	AX-198038328	1	TRUE
Afix_02421	Affx-501367920	AX-198038331	AX-198038331	AX-198038331	1	TRUE
Afix_02449	Affx-501367948	AX-197941505	AX-197941505	AX-197941505	1	TRUE
Afix_02452	Affx-501367951	AX-197941510	AX-197941510	AX-197941510	1	TRUE
Afix_02464	Affx-501367963	AX-198038407	AX-198038407	AX-198038407	1	TRUE
Afix_02515	Affx-501368014	AX-198038489	AX-198038489	AX-198038489	1	TRUE
Afix_02544	Affx-501368043	AX-197941672	AX-197941672	AX-197941672	1	TRUE
Afix_02550	Affx-501368049	AX-197941680	AX-197941680	AX-197941680	1	TRUE
Afix_02569	Affx-501368068	AX-197941707	AX-197941707	AX-197941707	1	TRUE
Afix_02571	Affx-501368070	AX-197941710	AX-197941710	AX-197941710	1	TRUE
Afix_02578	Affx-501368077	AX-197941722	AX-197941722	AX-197941722	1	TRUE
Afix_02590	Affx-501368089	AX-198038610	AX-198038610	AX-198038610	1	TRUE
Afix_02597	Affx-501368096	AX-198038620	AX-198038620	AX-198038620	1	TRUE
Afix_02613	Affx-501368112	AX-197941778	AX-197941778	AX-197941778	1	TRUE
Afix_02615	Affx-501368114	AX-197941781	AX-197941781	AX-197941781	1	TRUE
Afix_02620	Affx-501368119	AX-198038661	AX-198038661	AX-198038661	1	TRUE
Afix_02670	Affx-501368169	AX-198038746	AX-198038746	AX-198038746	1	TRUE
Afix_02700	Affx-501368199	AX-197941908	AX-197941908	AX-197941908	1	TRUE
Afix_02706	Affx-501368205	AX-198038803	AX-198038803	AX-198038803	1	TRUE
Afix_02721	Affx-501368220	AX-197941943	AX-197941943	AX-197941943	1	TRUE
Afix_02753	Affx-501368252	AX-198038879	AX-198038879	AX-198038879	1	TRUE
Afix_02769	Affx-501368268	AX-197942024	AX-197942024	AX-197942024	1	TRUE
Afix_02770	Affx-501368269	AX-198038908	AX-198038908	AX-198038908	1	TRUE
Afix_02773	Affx-501368272	AX-198038912	AX-198038912	AX-198038912	1	TRUE
Afix_02775	Affx-501368274	AX-197942034	AX-197942034	AX-197942034	1	TRUE
Afix_02776	Affx-501368275	AX-197942035	AX-197942035	AX-197942035	1	TRUE
Afix_02789	Affx-501368288	AX-198038938	AX-198038938	AX-198038938	1	TRUE
Afix_02798	Affx-501368297	AX-197942068	AX-197942068	AX-197942068	1	TRUE
Afix_02813	Affx-501368312	AX-198038982	AX-198038982	AX-198038982	1	TRUE
Afix_02839	Affx-501368338	AX-197942129	AX-197942129	AX-197942129	1	TRUE
Afix_02871	Affx-501368370	AX-197942187	AX-197942187	AX-197942187	1	TRUE
Afix_02873	Affx-501368372	AX-198039080	AX-198039080	AX-198039080	1	TRUE
Afix_02874	Affx-501368373	AX-198039081	AX-198039081	AX-198039081	1	TRUE
Afix_02890	Affx-501368389	AX-197942218	AX-197942218	AX-197942218	1	TRUE
Afix_02892	Affx-501368391	AX-197942222	AX-197942222	AX-197942222	1	TRUE
Afix_02897	Affx-501368396	AX-198039110	AX-198039110	AX-198039110	1	TRUE
Afix_02915	Affx-501368414	AX-197942259	AX-197942259	AX-197942259	1	TRUE
Afix_02979	Affx-501368478	AX-197942369	AX-197942369	AX-197942369	1	TRUE
Afix_03038	Affx-501368537	AX-197942470	AX-197942470	AX-197942470	1	TRUE
Afix_03041	Affx-501368540	AX-198039326	AX-198039326	AX-198039326	1	TRUE
Afix_03077	Affx-501368576	AX-198039385	AX-198039385	AX-198039385	1	TRUE
Afix_03098	Affx-501368597	AX-197942575	AX-197942575	AX-197942575	1	TRUE
Afix_03100	Affx-501368599	AX-197942579	AX-197942579	AX-197942579	1	TRUE
Afix_03105	Affx-501368604	AX-198039430	AX-198039430	AX-198039430	1	TRUE
Afix_03107	Affx-501368606	AX-198039433	AX-198039433	AX-198039433	1	TRUE
Afix_03114	Affx-501368613	AX-198039443	AX-198039443	AX-198039443	1	TRUE
Afix_03135	Affx-501368634	AX-198039476	AX-198039476	AX-198039476	1	TRUE
Afix_03185	Affx-501368684	AX-197942728	AX-197942728	AX-197942728	1	TRUE
Afix_03199	Affx-501368698	AX-197942752	AX-197942752	AX-197942752	1	TRUE
Afix_03202	Affx-501368701	AX-198039587	AX-198039587	AX-198039587	1	TRUE
Afix_03217	Affx-501368716	AX-197942783	AX-197942783	AX-197942783	1	TRUE
Afix_03227	Affx-501368726	AX-197942802	AX-197942802	AX-197942802	1	TRUE
Afix_03243	Affx-501368742	AX-198039649	AX-198039649	AX-198039649	1	TRUE
Afix_03267	Affx-501368766	AX-198039690	AX-198039690	AX-198039690	1	TRUE
Afix_03273	Affx-501368772	AX-198039698	AX-198039698	AX-198039698	1	TRUE
Afix_03277	Affx-501368776	AX-197942889	AX-197942889	AX-197942889	1	TRUE
Afix_03291	Affx-501368790	AX-197942911	AX-197942911	AX-197942911	1	TRUE
Afix_03294	Affx-501368793	AX-198039728	AX-198039728	AX-198039728	1	TRUE
Afix_03313	Affx-501368812	AX-198039757	AX-198039757	AX-198039757	1	TRUE
Afix_03349	Affx-501368848	AX-198039816	AX-198039816	AX-198039816	1	TRUE
Afix_03352	Affx-501368851	AX-197943010	AX-197943010	AX-197943010	1	TRUE
Afix_03367	Affx-501368866	AX-198039843	AX-198039843	AX-198039843	1	TRUE
Afix_03397	Affx-501368896	AX-198039890	AX-198039890	AX-198039890	1	TRUE
Afix_03414	Affx-501368913	AX-198039914	AX-198039914	AX-198039914	1	TRUE
Afix_03426	Affx-501368925	AX-197943133	AX-197943133	AX-197943133	1	TRUE
Afix_03430	Affx-501368929	AX-197943139	AX-197943139	AX-197943139	1	TRUE
Afix_03452	Affx-501368951	AX-198039976	AX-198039976	AX-198039976	1	TRUE
Afix_03478	Affx-501368977	AX-198040017	AX-198040017	AX-198040017	1	TRUE
Afix_03480	Affx-501368979	AX-198040020	AX-198040020	AX-198040020	1	TRUE
Afix_03485	Affx-501368984	AX-197943226	AX-197943226	AX-197943226	1	TRUE
Afix_03491	Affx-501368990	AX-198040039	AX-198040039	AX-198040039	1	TRUE
Afix_03509	Affx-501369008	AX-198040069	AX-198040069	AX-198040069	1	TRUE
Afix_03526	Affx-501369025	AX-198040096	AX-198040096	AX-198040096	1	TRUE
Afix_03533	Affx-501369032	AX-197943302	AX-197943302	AX-197943302	1	TRUE
Afix_03549	Affx-501369048	AX-198040132	AX-198040132	AX-198040132	1	TRUE
Afix_03559	Affx-501369058	AX-198040149	AX-198040149	AX-198040149	1	TRUE
Afix_03572	Affx-501369071	AX-198040170	AX-198040170	AX-198040170	1	TRUE
Afix_03591	Affx-501369090	AX-197943392	AX-197943392	AX-197943392	1	TRUE
Afix_03594	Affx-501369093	AX-197943396	AX-197943396	AX-197943396	1	TRUE
Afix_03595	Affx-501369094	AX-198040206	AX-198040206	AX-198040206	1	TRUE
Afix_03601	Affx-501369100	AX-197943409	AX-197943409	AX-197943409	1	TRUE
Afix_03612	Affx-501369111	AX-197943427	AX-197943427	AX-197943427	1	TRUE
Afix_03617	Affx-501369116	AX-198040243	AX-198040243	AX-198040243	1	TRUE
Afix_03624	Affx-501369123	AX-198040256	AX-198040256	AX-198040256	1	TRUE
Afix_03644	Affx-501369143	AX-197943474	AX-197943474	AX-197943474	1	TRUE
Afix_03674	Affx-501369173	AX-198040332	AX-198040332	AX-198040332	1	TRUE
Afix_03696	Affx-501369195	AX-197943563	AX-197943563	AX-197943563	1	TRUE
Afix_03715	Affx-501369214	AX-197943594	AX-197943594	AX-197943594	1	TRUE
Afix_03726	Affx-501369225	AX-198040413	AX-198040413	AX-198040413	1	TRUE
Afix_03734	Affx-501369233	AX-198040427	AX-198040427	AX-198040427	1	TRUE
Afix_03735	Affx-501369234	AX-198040429	AX-198040429	AX-198040429	1	TRUE
Afix_03737	Affx-501369236	AX-198040431	AX-198040431	AX-198040431	1	TRUE
Afix_03754	Affx-501369253	AX-197943654	AX-197943654	AX-197943654	1	TRUE
Afix_03763	Affx-501369262	AX-198040477	AX-198040477	AX-198040477	1	TRUE
Afix_03764	Affx-501369263	AX-198040479	AX-198040479	AX-198040479	1	TRUE
Afix_03769	Affx-501369268	AX-198040488	AX-198040488	AX-198040488	1	TRUE
Afix_03814	Affx-501369313	AX-198040568	AX-198040568	AX-198040568	1	TRUE
Afix_03826	Affx-501369325	AX-198040585	AX-198040585	AX-198040585	1	TRUE
Afix_03829	Affx-501369328	AX-197943770	AX-197943770	AX-197943770	1	TRUE
Afix_03831	Affx-501369330	AX-197943772	AX-197943772	AX-197943772	1	TRUE
Afix_03840	Affx-501369339	AX-198040611	AX-198040611	AX-198040611	1	TRUE
Afix_03897	Affx-501369396	AX-198040714	AX-198040714	AX-198040714	1	TRUE
Afix_03916	Affx-501369415	AX-198040747	AX-198040747	AX-198040747	1	TRUE
Afix_03925	Affx-501369424	AX-198040763	AX-198040763	AX-198040763	1	TRUE
Afix_03966	Affx-501369465	AX-197943980	AX-197943980	AX-197943980	1	TRUE
Afix_03967	Affx-501369466	AX-197943981	AX-197943981	AX-197943981	1	TRUE
Afix_03999	Affx-501369498	AX-197944022	AX-197944022	AX-197944022	1	TRUE
Afix_04009	Affx-501369508	AX-198040916	AX-198040916	AX-198040916	1	TRUE
Afix_04013	Affx-501369512	AX-197944044	AX-197944044	AX-197944044	1	TRUE
Afix_04059	Affx-501369558	AX-198040988	AX-198040988	AX-198040988	1	TRUE
Afix_04061	Affx-501369560	AX-197944116	AX-197944116	AX-197944116	1	TRUE
Afix_04070	Affx-501369569	AX-198041007	AX-198041007	AX-198041007	1	TRUE
Afix_04075	Affx-501369574	AX-197944137	AX-197944137	AX-197944137	1	TRUE
Afix_04085	Affx-501369584	AX-197944152	AX-197944152	AX-197944152	1	TRUE
Afix_04133	Affx-501369632	AX-198041097	AX-198041097	AX-198041097	1	TRUE
Afix_04146	Affx-501369645	AX-198041118	AX-198041118	AX-198041118	1	TRUE
Afix_04153	Affx-501369652	AX-198041130	AX-198041130	AX-198041130	1	TRUE
Afix_04219	Affx-501369676	AX-198041167	AX-198041167	AX-198041167	1	TRUE
Afix_04221	Affx-501369678	AX-197944308	AX-197944308	AX-197944308	1	TRUE
Afix_04223	Affx-501369680	AX-198041174	AX-198041174	AX-198041174	1	TRUE
Afix_04248	Affx-501369705	AX-198041214	AX-198041214	AX-198041214	1	TRUE
Afix_04260	Affx-501369717	AX-198041232	AX-198041232	AX-198041232	1	TRUE
Afix_04283	Affx-501369740	AX-198041267	AX-198041267	AX-198041267	1	TRUE
Afix_04296	Affx-501369753	AX-198041288	AX-198041288	AX-198041288	1	TRUE
Afix_04308	Affx-501369765	AX-197944454	AX-197944454	AX-197944454	1	TRUE
Afix_04311	Affx-501369768	AX-198041316	AX-198041316	AX-198041316	1	TRUE
Afix_04331	Affx-501369788	AX-197944492	AX-197944492	AX-197944492	1	TRUE
Afix_04338	Affx-501369795	AX-198041364	AX-198041364	AX-198041364	1	TRUE
Afix_04361	Affx-501369818	AX-197944543	AX-197944543	AX-197944543	1	TRUE
Afix_04365	Affx-501369822	AX-197944549	AX-197944549	AX-197944549	1	TRUE
Afix_04412	Affx-501369869	AX-198041490	AX-198041490	AX-198041490	1	TRUE
Afix_04425	Affx-501369882	AX-197944653	AX-197944653	AX-197944653	1	TRUE
Afix_04458	Affx-501369915	AX-197944710	AX-197944710	AX-197944710	1	TRUE
Afix_04471	Affx-501369928	AX-198041584	AX-198041584	AX-198041584	1	TRUE
Afix_04486	Affx-501369943	AX-197944755	AX-197944755	AX-197944755	1	TRUE
Afix_04498	Affx-501369955	AX-198041630	AX-198041630	AX-198041630	1	TRUE
Afix_04523	Affx-501369980	AX-198041675	AX-198041675	AX-198041675	1	TRUE
Afix_04535	Affx-501369992	AX-197944828	AX-197944828	AX-197944828	1	TRUE
Afix_04562	Affx-501370019	AX-198041738	AX-198041738	AX-198041738	1	TRUE
Afix_04565	Affx-501370022	AX-197944872	AX-197944872	AX-197944872	1	TRUE
Afix_04572	Affx-501370029	AX-198041753	AX-198041753	AX-198041753	1	TRUE
Afix_04576	Affx-501370033	AX-198041761	AX-198041761	AX-198041761	1	TRUE
Afix_04584	Affx-501370041	AX-197944899	AX-197944899	AX-197944899	1	TRUE
Afix_04624	Affx-501370081	AX-197944953	AX-197944953	AX-197944953	1	TRUE
Afix_04634	Affx-501370091	AX-198041853	AX-198041853	AX-198041853	1	TRUE
Afix_04639	Affx-501370096	AX-197944975	AX-197944975	AX-197944975	1	TRUE
Afix_04644	Affx-501370101	AX-197944984	AX-197944984	AX-197944984	1	TRUE
Afix_04679	Affx-501370136	AX-197945036	AX-197945036	AX-197945036	1	TRUE
Afix_04708	Affx-501370165	AX-197945080	AX-197945080	AX-197945080	1	TRUE
Afix_04731	Affx-501370188	AX-197945115	AX-197945115	AX-197945115	1	TRUE
Afix_04745	Affx-501370202	AX-197945135	AX-197945135	AX-197945135	1	TRUE
Afix_04751	Affx-501370208	AX-198042050	AX-198042050	AX-198042050	1	TRUE
Afix_04767	Affx-501370224	AX-197945168	AX-197945168	AX-197945168	1	TRUE
Afix_04779	Affx-501370236	AX-197945185	AX-197945185	AX-197945185	1	TRUE
Afix_04784	Affx-501370241	AX-198042105	AX-198042105	AX-198042105	1	TRUE
Afix_04787	Affx-501370244	AX-198042111	AX-198042111	AX-198042111	1	TRUE
Afix_04795	Affx-501370252	AX-197945208	AX-197945208	AX-197945208	1	TRUE
Afix_04805	Affx-501370262	AX-198042141	AX-198042141	AX-198042141	1	TRUE
Afix_04811	Affx-501370268	AX-198042148	AX-198042148	AX-198042148	1	TRUE
Afix_04812	Affx-501370269	AX-197945236	AX-197945236	AX-197945236	1	TRUE
Afix_04831	Affx-501370288	AX-197945265	AX-197945265	AX-197945265	1	TRUE
Afix_04834	Affx-501370291	AX-198042177	AX-198042177	AX-198042177	1	TRUE
Afix_04841	Affx-501370298	AX-198042187	AX-198042187	AX-198042187	1	TRUE
Afix_04849	Affx-501370306	AX-198042201	AX-198042201	AX-198042201	1	TRUE
Afix_04882	Affx-501370339	AX-198042259	AX-198042259	AX-198042259	1	TRUE
Afix_04898	Affx-501370355	AX-198042287	AX-198042287	AX-198042287	1	TRUE
Afix_04900	Affx-501370357	AX-197945365	AX-197945365	AX-197945365	1	TRUE
Afix_04911	Affx-501370368	AX-198042308	AX-198042308	AX-198042308	1	TRUE
Afix_04922	Affx-501370379	AX-197945397	AX-197945397	AX-197945397	1	TRUE
Afix_04925	Affx-501370382	AX-198042330	AX-198042330	AX-198042330	1	TRUE
Afix_04926	Affx-501370383	AX-198042332	AX-198042332	AX-198042332	1	TRUE
Afix_04973	Affx-501370430	AX-197945477	AX-197945477	AX-197945477	1	TRUE
Afix_04982	Affx-501370439	AX-198042418	AX-198042418	AX-198042418	1	TRUE
Afix_05006	Affx-501370462	AX-197945529	AX-197945529	AX-197945529	1	TRUE
Afix_05020	Affx-501370476	AX-197945550	AX-197945550	AX-197945550	1	TRUE
Afix_05047	Affx-501370503	AX-197945593	AX-197945593	AX-197945593	1	TRUE
Afix_05048	Affx-501370504	AX-197945595	AX-197945595	AX-197945595	1	TRUE
Afix_05086	Affx-501370542	AX-197945659	AX-197945659	AX-197945659	1	TRUE
Afix_05123	Affx-501370579	AX-198042642	AX-198042642	AX-198042642	1	TRUE
Afix_05144	Affx-501370600	AX-198042673	AX-198042673	AX-198042673	1	TRUE
Afix_05158	Affx-501370614	AX-198042690	AX-198042690	AX-198042690	1	TRUE
Afix_05172	Affx-501370628	AX-197945793	AX-197945793	AX-197945793	1	TRUE
Afix_05179	Affx-501370635	AX-197945805	AX-197945805	AX-197945805	1	TRUE
[truncated: 31,768 more rows]
