# Supplementary material for: STAGdb: a 30K SNP genotyping array and Science Gateway for Acropora corals and their dinoflagellate symbionts
Source: Sci Rep. 2020 Jul 27;10:12488. doi: 10.1038/s41598-020-69101-z (PMC7385180; doi:10.1038/s41598-020-69101-z)
Supplement: Supplementary file 5 — Supplementary Information 5. [file 41598_2020_69101_MOESM5_ESM.xlsx]

## Sheet: Table_S5
Table S5. Sample information for the five plates.
user_specimen_id	field_call	baums_coral_genet_id	baums_sym_genet_id	reef	region	latitude	longitude	geographic_origin	colony_location	depth	spawning	collector_last_name	collector_first_name	organization	collection_date	email	preservative	dna_extraction_method	extraction_lab	dna_concentration	seq_facility	array_version	public	coral_mlg_clonal_id	genetic_coral_species_call	percent_missing_data_coral	percent_missing_data_fixed	percent_heterozygous_coral	percent_acerv_coral	percent_apalm_coral	symbio_mlg_clonal_id	percent_agreement_multiple	Pre-analysis assignment	symbiont_genera_LDA	symbiont_genera_decisionTree	symbiont_genera_randomForest	affy_id	coral_mlg_rep_sample_id	plate_barcode
16065(441)	palmata			Spanish Waters	Curacao	12.0642	-68.8531	Reef	unknown		No	Vasquez	Katia	Penn State	2018-01-04	klv9@psu.edu	Ethanol	Qiagen DNeasy	Baums	52.953	Affymetrix	1	Yes	HG0432	A.palmata	1.44	1.83	2.73	0.28	95.17	SG0171	20	sfitti	S.fitti	sfitti	sfitti	a550962-4393310-052921-062_A01.CEL	a550962-4393310-052921-062_A01.CEL	9SR22843
16073(449)	palmata			Spanish Waters	Curacao	12.0642	-68.8531	Reef	unknown		No	Vasquez	Katia	Penn State	2018-01-04	klv9@psu.edu	Ethanol	Qiagen DNeasy	Baums	14.191	Affymetrix	1	Yes	HG0432	A.palmata	1.13	1.43	3.3	0.26	95	SG0171	20	sfitti	S.fitti	sfitti	sfitti	a550962-4393310-052921-062_A03.CEL		9SR22843
SWSA-105	palmata			Spanish Waters	Curacao	12.0642	-68.8531	Reef	polyp		No	Vasquez	Katia	Penn State	2018-01-04	klv9@psu.edu	Ethanol	Qiagen DNeasy	Baums	1.452	Affymetrix	1	Yes	HG0452	A.palmata	1.49	1.78	3.94	0.28	94.01	failed	---	cladeD	cladeD (100%)	cladeD	cladeD	a550962-4393310-052921-062_A05.CEL	a550962-4393310-052921-062_A05.CEL	9SR22843
SWSA-122	palmata			Spanish Waters	Curacao	12.0642	-68.8531	Reef	polyp		No	Vasquez	Katia	Penn State	2018-01-04	klv9@psu.edu	Ethanol	Qiagen DNeasy	Baums	1.622	Affymetrix	1	Yes	HG0463	A.palmata	0.97	1.21	2.98	0.35	95.45	failed	---	cladeD	cladeD (100%)	cladeD	cladeD	a550962-4393310-052921-062_A07.CEL	a550962-4393310-052921-062_A07.CEL	9SR22843
SWSA-136	palmata			Spanish Waters	Curacao	12.0642	-68.8531	Reef	polyp		No	Vasquez	Katia	Penn State	2018-01-04	klv9@psu.edu	Ethanol	Qiagen DNeasy	Baums	2.255	Affymetrix	1	Yes	HG0447	A.palmata	1.3	1.65	2.99	0.28	95.08	failed	---	cladeD	cladeD (100%)	cladeD	cladeD	a550962-4393310-052921-062_A09.CEL	a550962-4393310-052921-062_A09.CEL	9SR22843
SWSA-149_E2	palmata			Spanish Waters	Curacao	12.0642	-68.8531	Reef	polyp		No	Vasquez	Katia	Penn State	2018-01-04	klv9@psu.edu	Ethanol	Qiagen DNeasy	Baums	0.41	Affymetrix	1	Yes	HG0464	A.palmata	1.08	1.43	3.14	0.3	95.12	failed	---	cladeD	cladeD (100%)	cladeD	cladeD	a550962-4393310-052921-062_A11.CEL	a550962-4393310-052921-062_A11.CEL	9SR22843
SWSA-163	palmata			Spanish Waters	Curacao	12.0642	-68.8531	Reef	polyp		No	Vasquez	Katia	Penn State	2018-01-04	klv9@psu.edu	Ethanol	Qiagen DNeasy	Baums	2.058	Affymetrix	1	Yes	HG0430	A.palmata	1.72	1.7	2.12	0.68	95.5	failed	---	cladeD	cladeD (100%)	cladeD	cladeD	a550962-4393310-052921-062_A13.CEL	a550962-4393310-052921-062_A13.CEL	9SR22843
SI-1.1	palmata			Sand Island	Florida	25.0179	-80.3686	Reef	unknown		No	Baums	Iliana	Penn State	2002-07-22	ibb3@psu.edu		Qiagen DNeasy	Baums	31.791	Affymetrix	1	Yes	HG0197	A.palmata	0.76	0.87	1.18	0.3	97.65	SG0007	20	sfitti	S.fitti	sfitti	sfitti	a550962-4393310-052921-062_A15.CEL		9SR22843
27	digitifera			Palau	Pacific	6.09737	133.314	Reef	unknown		No	Palumbi	Steve	Stanford	2019-06-20	spalumbi@stanford.edu			Palumbi	89.137	Affymetrix	1	Yes	failed							failed	---	cladeC	cladeC (100%)	cladeC	cladeC	a550962-4393310-052921-062_A17.CEL		9SR22843
340	digitifera			Palau	Pacific	6.09737	133.314	Reef	unknown		No	Palumbi	Steve	Stanford	2019-06-20	spalumbi@stanford.edu			Palumbi	45.487	Affymetrix	1	Yes	failed							failed	---	cladeC	cladeC (100%)	cladeC	cladeC	a550962-4393310-052921-062_A19.CEL		9SR22843
ACM-O-5	muricata			Palau	Palau	7.25	134.233	Reef	unknown		No	LaJeunesse	Todd	Penn State	2019-05-16	tcl3@psu.edu	Ethanol	Qiagen DNeasy	LaJeunesse	2.288	Affymetrix	1	Yes	failed							failed	---	cladeC_2	cladeC_2 (100%)	cladeC_2	cladeC_2	a550962-4393310-052921-062_A21.CEL		9SR22843
1151_NF	palmata	P1020		RockKey	Florida	24.456	-81.8596	Reef	unknown		No	Fogarty	Nicole	UNCW	2019-02-28	fogartyn@uncw.edu	Ethanol	CHAOS	Fogarty	8.154	Affymetrix	1	Yes	HG0171	A.palmata	1.42	1.74	3.32	0.3	94.64	failed	---	sfitti	S.fitti	sfitti	sfitti	a550962-4393310-052921-062_A23.CEL		9SR22843
16066(442)	palmata			Spanish Waters	Curacao	12.0642	-68.8531	Reef	unknown		No	Vasquez	Katia	Penn State	2018-01-04	klv9@psu.edu	Ethanol	Qiagen DNeasy	Baums	9.32	Affymetrix	1	Yes	HG0432	A.palmata	1.08	1.45	2.23	0.26	96.06	SG0171	60	sfitti	S.fitti	sfitti	sfitti	a550962-4393310-052921-062_C01.CEL		9SR22843
16074(450)	palmata			Spanish Waters	Curacao	12.0642	-68.8531	Reef	unknown		No	Vasquez	Katia	Penn State	2018-01-04	klv9@psu.edu	Ethanol	Qiagen DNeasy	Baums	8.361	Affymetrix	1	Yes	HG0432	A.palmata	1.33	1.56	4.09	0.3	94.05	SG0171	20	sfitti	S.fitti	sfitti	sfitti	a550962-4393310-052921-062_C03.CEL		9SR22843
SWSA-109	palmata			Spanish Waters	Curacao	12.0642	-68.8531	Reef	polyp		No	Vasquez	Katia	Penn State	2018-01-04	klv9@psu.edu	Ethanol	Qiagen DNeasy	Baums	2.799	Affymetrix	1	Yes	HG0456	A.palmata	1.8	2.24	3.42	0.3	94.04	failed	---	cladeD	cladeD (100%)	cladeD	cladeD	a550962-4393310-052921-062_C05.CEL	a550962-4393310-052921-062_C05.CEL	9SR22843
SWSA-123	palmata			Spanish Waters	Curacao	12.0642	-68.8531	Reef	polyp		No	Vasquez	Katia	Penn State	2018-01-04	klv9@psu.edu	Ethanol	Qiagen DNeasy	Baums	4.394	Affymetrix	1	Yes	HG0425	A.palmata	1.19	1.27	2.02	0.29	96.43	failed	---	cladeD	cladeD (100%)	cladeD	cladeD	a550962-4393310-052921-062_C07.CEL	a550962-4393310-052921-062_C07.CEL	9SR22843
SWSA-138	palmata			Spanish Waters	Curacao	12.0642	-68.8531	Reef	polyp		No	Vasquez	Katia	Penn State	2018-01-04	klv9@psu.edu	Ethanol	Qiagen DNeasy	Baums	2.119	Affymetrix	1	Yes	HG0457	A.palmata	1.45	1.82	3.31	0.46	94.41	failed	---	cladeD	cladeD (100%)	cladeD	cladeD	a550962-4393310-052921-062_C09.CEL	a550962-4393310-052921-062_C09.CEL	9SR22843
SWSA-150	palmata			Spanish Waters	Curacao	12.0642	-68.8531	Reef	polyp		No	Vasquez	Katia	Penn State	2018-01-04	klv9@psu.edu	Ethanol	Qiagen DNeasy	Baums	0.382	Affymetrix	1	Yes	HG0448	A.palmata	1.27	1.54	1.69	0.68	96.08	failed	---	cladeD	cladeD (100%)	not-infected	cladeD	a550962-4393310-052921-062_C11.CEL	a550962-4393310-052921-062_C11.CEL	9SR22843
SWSA-164	palmata			Spanish Waters	Curacao	12.0642	-68.8531	Reef	polyp		No	Vasquez	Katia	Penn State	2018-01-04	klv9@psu.edu	Ethanol	Qiagen DNeasy	Baums	1.547	Affymetrix	1	Yes	HG0441	A.palmata	1.03	1.47	2.13	0.47	95.93	failed	---	cladeD	cladeD (100%)	cladeD	cladeD	a550962-4393310-052921-062_C13.CEL	a550962-4393310-052921-062_C13.CEL	9SR22843
SI-1.2	palmata			Sand Island	Florida	25.0179	-80.3686	Reef	unknown		No	Baums	Iliana	Penn State	2002-07-22	ibb3@psu.edu		Qiagen DNeasy	Baums	24.096	Affymetrix	1	Yes	HG0197	A.palmata	1.37	1.58	2.06	0.3	96.06	SG0007	0	sfitti	S.fitti	sfitti	sfitti	a550962-4393310-052921-062_C15.CEL		9SR22843
52	digitifera			Palau	Pacific	6.09737	133.314	Reef	unknown		No	Palumbi	Steve	Stanford	2019-06-20	spalumbi@stanford.edu			Palumbi	5.733	Affymetrix	1	Yes	failed							failed	---	cladeC	S.fitti	sfitti	cladeC	a550962-4393310-052921-062_C17.CEL		9SR22843
19_1004(NEO3)	millepora			NorthEast Orpheus Island	Australia	-18.5896	146.498	Reef	unknown		No	Matz	Mikhail	UT Austin	2019-06-11	matz@utexas.edu			Matz	16.112	Affymetrix	1	Yes	failed							failed	---	cladeC	cladeC (100%)	cladeC	cladeC	a550962-4393310-052921-062_C19.CEL		9SR22843
ACM-O-7	muricata			Palau	Palau	7.25	134.233	Reef	unknown		No	LaJeunesse	Todd	Penn State	2019-05-16	tcl3@psu.edu	Ethanol	Qiagen DNeasy	LaJeunesse	7.274	Affymetrix	1	Yes	failed							failed	---	cladeC_2	cladeC_2 (100%)	cladeC_2	cladeC_2	a550962-4393310-052921-062_C21.CEL		9SR22843
3845_NF	cervicornis	C1548		Flat Cay	USVI	18.3617	-64.7743	Colony	unknown	2.31	No	Fogarty	Nicole	UNCW	2019-02-28	fogartyn@uncw.edu	Ethanol	CHAOS	Fogarty	1.894	Affymetrix	1	Yes	HG0003	A.cervicornis	1.49	2.11	5.71	91.96	0.22	failed	---	sfitti	S.fitti	sfitti	sfitti	a550962-4393310-052921-062_C23.CEL		9SR22843
16067(443)	palmata			Spanish Waters	Curacao	12.0642	-68.8531	Reef	unknown		No	Vasquez	Katia	Penn State	2018-01-04	klv9@psu.edu	Ethanol	Qiagen DNeasy	Baums	10.118	Affymetrix	1	Yes	HG0432	A.palmata	1.11	1.49	2.84	0.26	95.41	SG0171	40	sfitti	S.fitti	sfitti	sfitti	a550962-4393310-052921-062_E01.CEL		9SR22843
16075(451)	palmata			Spanish Waters	Curacao	12.0642	-68.8531	Reef	unknown		No	Vasquez	Katia	Penn State	2018-01-04	klv9@psu.edu	Ethanol	Qiagen DNeasy	Baums	8.777	Affymetrix	1	Yes	HG0432	A.palmata	1.17	1.52	3.35	0.28	94.85	SG0171	20	sfitti	S.fitti	sfitti	sfitti	a550962-4393310-052921-062_E03.CEL		9SR22843
SWSA-113	palmata			Spanish Waters	Curacao	12.0642	-68.8531	Reef	polyp		No	Vasquez	Katia	Penn State	2018-01-04	klv9@psu.edu	Ethanol	Qiagen DNeasy	Baums	1.884	Affymetrix	1	Yes	HG0462	A.palmata	1.14	1.6	2.73	0.35	95.32	failed	---	cladeD	cladeD (100%)	cladeD	cladeD	a550962-4393310-052921-062_E05.CEL	a550962-4393310-052921-062_E05.CEL	9SR22843
SWSA-124	palmata			Spanish Waters	Curacao	12.0642	-68.8531	Reef	polyp		No	Vasquez	Katia	Penn State	2018-01-04	klv9@psu.edu	Ethanol	Qiagen DNeasy	Baums	1.766	Affymetrix	1	Yes	HG0451	A.palmata	0.96	1.16	2.2	0.29	96.36	failed	---	cladeD	cladeD (100%)	cladeD	cladeD	a550962-4393310-052921-062_E07.CEL	a550962-4393310-052921-062_E07.CEL	9SR22843
SWSA-139	palmata			Spanish Waters	Curacao	12.0642	-68.8531	Reef	polyp		No	Vasquez	Katia	Penn State	2018-01-04	klv9@psu.edu	Ethanol	Qiagen DNeasy	Baums	7.603	Affymetrix	1	Yes	HG0423	A.palmata	0.92	1.15	0.82	0.3	97.74	failed	---	cladeD	cladeD (100%)	cladeD	cladeD	a550962-4393310-052921-062_E09.CEL	a550962-4393310-052921-062_E09.CEL	9SR22843
SWSA-152	palmata			Spanish Waters	Curacao	12.0642	-68.8531	Reef	polyp		No	Vasquez	Katia	Penn State	2018-01-04	klv9@psu.edu	Ethanol	Qiagen DNeasy	Baums	1.049	Affymetrix	1	Yes	HG0439	A.palmata	0.91	1.24	1.97	1.03	95.76	failed	---	cladeD	cladeD (100%)	cladeD	cladeD	a550962-4393310-052921-062_E11.CEL	a550962-4393310-052921-062_E11.CEL	9SR22843
SWSA-167	palmata			Spanish Waters	Curacao	12.0642	-68.8531	Reef	polyp		No	Vasquez	Katia	Penn State	2018-01-04	klv9@psu.edu	Ethanol	Qiagen DNeasy	Baums	0.2	Affymetrix	1	Yes	HG0434	A.palmata	1.24	1.45	2.28	0.81	95.47	failed	---	cladeD	cladeD (100%)	cladeD	cladeD	a550962-4393310-052921-062_E13.CEL	a550962-4393310-052921-062_E13.CEL	9SR22843
SI-1.3	palmata			Sand Island	Florida	25.0179	-80.3686	Reef	unknown		No	Baums	Iliana	Penn State	2002-07-22	ibb3@psu.edu		Qiagen DNeasy	Baums	2.217	Affymetrix	1	Yes	HG0197	A.palmata	1.62	1.84	1.95	0.28	95.93	SG0007	0	sfitti	S.fitti	sfitti	sfitti	a550962-4393310-052921-062_E15.CEL	a550962-4368120-060520-252_E15.CEL	9SR22843
124	digitifera			Palau	Pacific	6.09737	133.314	Reef	unknown		No	Palumbi	Steve	Stanford	2019-06-20	spalumbi@stanford.edu			Palumbi	26.144	Affymetrix	1	Yes	failed							failed	---	cladeC	cladeC (100%)	cladeC	cladeC	a550962-4393310-052921-062_E17.CEL		9SR22843
19_1003_1(NEO6)	millepora			NorthEast Orpheus Island	Australia	-18.5896	146.498	Reef	unknown		No	Matz	Mikhail	UT Austin	2019-06-11	matz@utexas.edu			Matz	40.929	Affymetrix	1	Yes	failed							failed	---	cladeC	cladeC (100%)	cladeC	cladeC	a550962-4393310-052921-062_E19.CEL		9SR22843
ACM-O-8	muricata			Palau	Palau	7.25	134.233	Reef	unknown		No	LaJeunesse	Todd	Penn State	2019-05-16	tcl3@psu.edu	Ethanol	Qiagen DNeasy	LaJeunesse	1.765	Affymetrix	1	Yes	failed							failed	---	cladeC_2	cladeC_2 (100%)	cladeC_2	cladeC_2	a550962-4393310-052921-062_E21.CEL		9SR22843
166_NF	cervicornis	C1343		FlatKey	USVI	18.3164	-64.9886	Colony	unknown	5.18	No	Fogarty	Nicole	UNCW	2019-02-28	fogartyn@uncw.edu	Ethanol	CHAOS	Fogarty	4.951	Affymetrix	1	Yes	HG0144	A.cervicornis	1.78	2.55	6.28	90.89	0.29	failed	---	sfitti	S.fitti	sfitti	sfitti	a550962-4393310-052921-062_E23.CEL		9SR22843
16068(444)	palmata			Spanish Waters	Curacao	12.0642	-68.8531	Reef	unknown		No	Vasquez	Katia	Penn State	2018-01-04	klv9@psu.edu	Ethanol	Qiagen DNeasy	Baums	34.209	Affymetrix	1	Yes	HG0432	A.palmata	1.09	1.26	3.62	0.28	94.85	SG0168	20	sfitti	S.fitti	sfitti	sfitti	a550962-4393310-052921-062_G01.CEL		9SR22843
16076(452)	palmata			Spanish Waters	Curacao	12.0642	-68.8531	Reef	unknown		No	Vasquez	Katia	Penn State	2018-01-04	klv9@psu.edu	Ethanol	Qiagen DNeasy	Baums	1.274	Affymetrix	1	Yes	HG0432	A.palmata	1.28	1.67	3.29	0.3	94.75	SG0154	60	sfitti	S.fitti	sfitti	sfitti	a550962-4393310-052921-062_G03.CEL		9SR22843
SWSA-114	palmata			Spanish Waters	Curacao	12.0642	-68.8531	Reef	polyp		No	Vasquez	Katia	Penn State	2018-01-04	klv9@psu.edu	Ethanol	Qiagen DNeasy	Baums	2.796	Affymetrix	1	Yes	HG0455	A.palmata	1.37	1.67	2.58	0.3	95.45	failed	---	cladeD	cladeD (100%)	cladeD	cladeD	a550962-4393310-052921-062_G05.CEL	a550962-4393310-052921-062_G05.CEL	9SR22843
SWSA-126	palmata			Spanish Waters	Curacao	12.0642	-68.8531	Reef	polyp		No	Vasquez	Katia	Penn State	2018-01-04	klv9@psu.edu	Ethanol	Qiagen DNeasy	Baums	1.249	Affymetrix	1	Yes	HG0454	A.palmata	2.87	3.13	4.4	0.38	92.09	failed	---	cladeD	cladeD (100%)	cladeD	cladeD	a550962-4393310-052921-062_G07.CEL	a550962-4393310-052921-062_G07.CEL	9SR22843
SWSA-140	palmata			Spanish Waters	Curacao	12.0642	-68.8531	Reef	polyp		No	Vasquez	Katia	Penn State	2018-01-04	klv9@psu.edu	Ethanol	Qiagen DNeasy	Baums	4.978	Affymetrix	1	Yes	HG0450	A.palmata	1.06	1.24	2.67	0.29	95.81	failed	---	cladeD	cladeD (100%)	cladeD	cladeD	a550962-4393310-052921-062_G09.CEL	a550962-4393310-052921-062_G09.CEL	9SR22843
SWSA-154	palmata			Spanish Waters	Curacao	12.0642	-68.8531	Reef	polyp		No	Vasquez	Katia	Penn State	2018-01-04	klv9@psu.edu	Ethanol	Qiagen DNeasy	Baums	1.436	Affymetrix	1	Yes	HG0461	A.palmata	1.1	1.56	2.75	0.28	95.42	failed	---	cladeD	cladeD (100%)	cladeD	cladeD	a550962-4393310-052921-062_G11.CEL	a550962-4393310-052921-062_G11.CEL	9SR22843
SWSA-168	palmata			Spanish Waters	Curacao	12.0642	-68.8531	Reef	polyp		No	Vasquez	Katia	Penn State	2018-01-04	klv9@psu.edu	Ethanol	Qiagen DNeasy	Baums	2.981	Affymetrix	1	Yes	HG0443	A.palmata	2.17	1.63	2.65	0.45	95.27	failed	---	cladeD	cladeD (100%)	cladeD	cladeD	a550962-4393310-052921-062_G13.CEL	a550962-4393310-052921-062_G13.CEL	9SR22843
SI-10.1	palmata			Sand Island	Florida	25.0179	-80.3686	Reef	unknown		No	Baums	Iliana	Penn State	2002-07-22	ibb3@psu.edu		Qiagen DNeasy	Baums	16.943	Affymetrix	1	Yes	HG0197	A.palmata	0.89	1.03	1.43	0.29	97.25	SG0007	0	sfitti	S.fitti	sfitti	sfitti	a550962-4393310-052921-062_G15.CEL		9SR22843
133	digitifera			Palau	Pacific	6.09737	133.314	Reef	unknown		No	Palumbi	Steve	Stanford	2019-06-20	spalumbi@stanford.edu			Palumbi	6.827	Affymetrix	1	Yes	failed							failed	---	cladeC	cladeC (100%)	cladeC	cladeC	a550962-4393310-052921-062_G17.CEL		9SR22843
19_1003_2(NEO6)	millepora			NorthEast Orpheus Island	Australia	-18.5896	146.498	Reef	unknown		No	Matz	Mikhail	UT Austin	2019-06-11	matz@utexas.edu			Matz	36.574	Affymetrix	1	Yes	failed							failed	---	cladeC	cladeC (100%)	cladeC	cladeC	a550962-4393310-052921-062_G19.CEL		9SR22843
Pal13 Nikko 035	muricata			NikkoBay	Palau	7.53333	134.817	Reef	unknown		No	LaJeunesse	Todd	Penn State	2019-05-16	tcl3@psu.edu	Ethanol	Qiagen DNeasy	LaJeunesse	8.074	Affymetrix	1	Yes	failed							failed	---	cladeD	cladeD (100%)	cladeD	cladeD	a550962-4393310-052921-062_G21.CEL		9SR22843
13935_NF	cervicornis	C1522		WaterFactory	Curacao	12.1093	-68.9549	Colony	unknown	4.87	No	Fogarty	Nicole	UNCW	2019-02-28	fogartyn@uncw.edu	Ethanol	CHAOS	Fogarty	0.064	Affymetrix	1	Yes	HG0136	A.cervicornis	1.96	2.78	6.01	91	0.21	failed	---	sfitti	S.fitti	sfitti	sfitti	a550962-4393310-052921-062_G23.CEL		9SR22843
16069(445)	palmata			Spanish Waters	Curacao	12.0642	-68.8531	Reef	unknown		No	Vasquez	Katia	Penn State	2018-01-04	klv9@psu.edu	Ethanol	Qiagen DNeasy	Baums	41.305	Affymetrix	1	Yes	HG0432	A.palmata	1.12	1.32	4.24	0.29	94.15	SG0171	60	sfitti	S.fitti	sfitti	sfitti	a550962-4393310-052921-062_I01.CEL		9SR22843
16077(453)	palmata			Spanish Waters	Curacao	12.0642	-68.8531	Reef	unknown		No	Vasquez	Katia	Penn State	2018-01-04	klv9@psu.edu	Ethanol	Qiagen DNeasy	Baums	17.168	Affymetrix	1	Yes	HG0432	A.palmata	2.34	2.25	5.96	0.3	91.49	SG0100	20	sfitti	S.fitti	sfitti	sfitti	a550962-4393310-052921-062_I03.CEL		9SR22843
SWSA-115	palmata			Spanish Waters	Curacao	12.0642	-68.8531	Reef	polyp		No	Vasquez	Katia	Penn State	2018-01-04	klv9@psu.edu	Ethanol	Qiagen DNeasy	Baums	0.961	Affymetrix	1	Yes	HG0449	A.palmata	1.68	1.82	4.55	0.45	93.18	failed	---	cladeD	cladeD (100%)	cladeD	cladeD	a550962-4393310-052921-062_I05.CEL	a550962-4393310-052921-062_I05.CEL	9SR22843
SWSA-127	palmata			Spanish Waters	Curacao	12.0642	-68.8531	Reef	polyp		No	Vasquez	Katia	Penn State	2018-01-04	klv9@psu.edu	Ethanol	Qiagen DNeasy	Baums	1.587	Affymetrix	1	Yes	HG0444	A.palmata	2.07	2.09	5.2	0.36	92.35	failed	---	cladeD	cladeD (100%)	cladeD	cladeD	a550962-4393310-052921-062_I07.CEL	a550962-4393310-052921-062_I07.CEL	9SR22843
SWSA-142	palmata			Spanish Waters	Curacao	12.0642	-68.8531	Reef	polyp		No	Vasquez	Katia	Penn State	2018-01-04	klv9@psu.edu	Ethanol	Qiagen DNeasy	Baums	1.986	Affymetrix	1	Yes	HG0435	A.palmata	0.83	1.15	1.84	0.34	96.67	failed	---	cladeD	cladeD (100%)	cladeD	cladeD	a550962-4393310-052921-062_I09.CEL	a550962-4393310-052921-062_I09.CEL	9SR22843
SWSA-157	palmata			Spanish Waters	Curacao	12.0642	-68.8531	Reef	polyp		No	Vasquez	Katia	Penn State	2018-01-04	klv9@psu.edu	Ethanol	Qiagen DNeasy	Baums	0.458	Affymetrix	1	Yes	HG0453	A.palmata	1.22	1.53	3.39	0.29	94.79	failed	---	cladeD	cladeD (100%)	cladeD	cladeD	a550962-4393310-052921-062_I11.CEL	a550962-4393310-052921-062_I11.CEL	9SR22843
SWSA-174	palmata			Spanish Waters	Curacao	12.0642	-68.8531	Reef	polyp		No	Vasquez	Katia	Penn State	2018-01-04	klv9@psu.edu	Ethanol	Qiagen DNeasy	Baums	1.334	Affymetrix	1	Yes	HG0460	A.palmata	1.28	1.56	2.92	0.28	95.24	failed	---	cladeD	cladeD (100%)	cladeD	cladeD	a550962-4393310-052921-062_I13.CEL	a550962-4393310-052921-062_I13.CEL	9SR22843
SI-10.2	palmata			Sand Island	Florida	25.0179	-80.3686	Reef	unknown		No	Baums	Iliana	Penn State	2002-07-22	ibb3@psu.edu		Qiagen DNeasy	Baums	18.459	Affymetrix	1	Yes	HG0197	A.palmata	1.36	1.77	2.78	0.28	95.18	SG0007	0	sfitti	S.fitti	sfitti	sfitti	a550962-4393310-052921-062_I15.CEL		9SR22843
142	digitifera			Palau	Pacific	6.09737	133.314	Reef	unknown		No	Palumbi	Steve	Stanford	2019-06-20	spalumbi@stanford.edu			Palumbi	88.4	Affymetrix	1	Yes	failed							failed	---	cladeC	cladeC (100%)	cladeC	cladeC	a550962-4393310-052921-062_I17.CEL		9SR22843
19_1002(LPB6)	millepora			Little Pioner Bay	Australia	-18.6024	146.485	Reef	unknown		No	Matz	Mikhail	UT Austin	2019-06-11	matz@utexas.edu			Matz	117.07	Affymetrix	1	Yes	failed							failed	---	cladeC	cladeC (100%)	cladeC	cladeC	a550962-4393310-052921-062_I19.CEL		9SR22843
Pal13 Nikko 050	muricata			NikkoBay	Palau	7.53333	134.817	Reef	unknown		No	LaJeunesse	Todd	Penn State	2019-05-16	tcl3@psu.edu	Ethanol	Qiagen DNeasy	LaJeunesse	7.355	Affymetrix	1	Yes	failed							failed	---	cladeD	cladeD (100%)	cladeD	cladeD	a550962-4393310-052921-062_I21.CEL		9SR22843
126_NF	cervicornis	C1639		HansLollik	USVI	18.4057	-64.9044	Reef	unknown		No	Fogarty	Nicole	UNCW	2019-02-28	fogartyn@uncw.edu	Ethanol	CHAOS	Fogarty	4.669	Affymetrix	1	Yes	HG0006	A.cervicornis	2.28	3.59	7.45	88.75	0.22	SG0172	100	sfitti	S.fitti	sfitti	sfitti	a550962-4393310-052921-062_I23.CEL		9SR22843
16070(446)	palmata			Spanish Waters	Curacao	12.0642	-68.8531	Reef	unknown		No	Vasquez	Katia	Penn State	2018-01-04	klv9@psu.edu	Ethanol	Qiagen DNeasy	Baums	17.063	Affymetrix	1	Yes	HG0432	A.palmata	1.55	1.96	3.34	0.28	94.42	SG0171	60	sfitti	S.fitti	sfitti	sfitti	a550962-4393310-052921-062_K01.CEL		9SR22843
16078(454)	palmata			Spanish Waters	Curacao	12.0642	-68.8531	Reef	unknown		No	Vasquez	Katia	Penn State	2018-01-04	klv9@psu.edu	Ethanol	Qiagen DNeasy	Baums	6.643	Affymetrix	1	Yes	HG0432	A.palmata	0.98	1.21	2.05	0.28	96.46	SG0171	40	sfitti	S.fitti	sfitti	sfitti	a550962-4393310-052921-062_K03.CEL		9SR22843
SWSA-117	palmata			Spanish Waters	Curacao	12.0642	-68.8531	Reef	polyp		No	Vasquez	Katia	Penn State	2018-01-04	klv9@psu.edu	Ethanol	Qiagen DNeasy	Baums	0.996	Affymetrix	1	Yes	HG0437	A.palmata	1.15	1.52	2.48	0.82	95.18	failed	---	cladeD	cladeD (100%)	cladeD	cladeD	a550962-4393310-052921-062_K05.CEL	a550962-4393310-052921-062_K05.CEL	9SR22843
SWSA-128	palmata			Spanish Waters	Curacao	12.0642	-68.8531	Reef	polyp		No	Vasquez	Katia	Penn State	2018-01-04	klv9@psu.edu	Ethanol	Qiagen DNeasy	Baums	1.77	Affymetrix	1	Yes	HG0446	A.palmata	0.96	1.16	1.88	0.28	96.69	failed	---	cladeD	cladeD (100%)	cladeD	cladeD	a550962-4393310-052921-062_K07.CEL	a550962-4393310-052921-062_K07.CEL	9SR22843
SWSA-144	palmata			Spanish Waters	Curacao	12.0642	-68.8531	Reef	polyp		No	Vasquez	Katia	Penn State	2018-01-04	klv9@psu.edu	Ethanol	Qiagen DNeasy	Baums	2.443	Affymetrix	1	Yes	HG0432	A.palmata	2.24	1.8	2.75	0.64	94.81	failed	---	cladeD	cladeD (100%)	cladeD	cladeD	a550962-4393310-052921-062_K09.CEL		9SR22843
SWSA-158	palmata			Spanish Waters	Curacao	12.0642	-68.8531	Reef	polyp		No	Vasquez	Katia	Penn State	2018-01-04	klv9@psu.edu	Ethanol	Qiagen DNeasy	Baums	0.415	Affymetrix	1	Yes	HG0424	A.palmata	1.09	1.49	1.93	0.77	95.81	failed	---	cladeD	cladeD (100%)	cladeD	cladeD	a550962-4393310-052921-062_K11.CEL	a550962-4393310-052921-062_K11.CEL	9SR22843
SWSA-179	palmata			Spanish Waters	Curacao	12.0642	-68.8531	Reef	polyp		No	Vasquez	Katia	Penn State	2018-01-04	klv9@psu.edu	Ethanol	Qiagen DNeasy	Baums	1.094	Affymetrix	1	Yes	HG0465	A.palmata	1.17	1.4	2.86	0.62	95.12	failed	---	cladeD	cladeD (100%)	cladeD	cladeD	a550962-4393310-052921-062_K13.CEL	a550962-4393310-052921-062_K13.CEL	9SR22843
SI-10.3	palmata			Sand Island	Florida	25.0179	-80.3686	Reef	unknown		No	Baums	Iliana	Penn State	2002-07-22	ibb3@psu.edu		Qiagen DNeasy	Baums	18.785	Affymetrix	1	Yes	HG0197	A.palmata	0.64	0.72	1.2	0.31	97.77	SG0007	0	sfitti	S.fitti	sfitti	sfitti	a550962-4393310-052921-062_K15.CEL		9SR22843
198	digitifera			Palau	Pacific	6.09737	133.314	Reef	unknown		No	Palumbi	Steve	Stanford	2019-06-20	spalumbi@stanford.edu			Palumbi	33.653	Affymetrix	1	Yes	failed							failed	---	cladeC	cladeC (100%)	cladeC	cladeC	a550962-4393310-052921-062_K17.CEL		9SR22843
19_1001(LPB4)	millepora			Little Pioner Bay	Australia	-18.6024	146.485	Reef	unknown		No	Matz	Mikhail	UT Austin	2019-06-11	matz@utexas.edu			Matz	147.414	Affymetrix	1	Yes	failed							failed	---	cladeC	cladeC (100%)	cladeC	cladeC	a550962-4393310-052921-062_K19.CEL		9SR22843
Pal13 Nikko 043	muricata			NikkoBay	Palau	7.53333	134.817	Reef	unknown		No	LaJeunesse	Todd	Penn State	2019-05-16	tcl3@psu.edu	Ethanol	Qiagen DNeasy	LaJeunesse	34.982	Affymetrix	1	Yes	failed							failed	---	cladeD	cladeD (100%)	cladeD	cladeD	a550962-4393310-052921-062_K21.CEL		9SR22843
13829_NF	cervicornis	C1643		GloversAtoll	Belize	16.8881	-87.7597	Reef	unknown		No	Fogarty	Nicole	UNCW	2019-02-28	fogartyn@uncw.edu	Ethanol	CHAOS	Fogarty	8.975	Affymetrix	1	Yes	HG0029	A.cervicornis	1.41	1.95	5.99	91.77	0.29	failed	---	sfitti	S.fitti	sfitti	sfitti	a550962-4393310-052921-062_K23.CEL		9SR22843
16071(447)	palmata			Spanish Waters	Curacao	12.0642	-68.8531	Reef	unknown		No	Vasquez	Katia	Penn State	2018-01-04	klv9@psu.edu	Ethanol	Qiagen DNeasy	Baums	20.822	Affymetrix	1	Yes	HG0432	A.palmata	1.22	1.5	3.75	0.28	94.47	SG0171	60	sfitti	S.fitti	sfitti	sfitti	a550962-4393310-052921-062_M01.CEL		9SR22843
16079(455)	palmata			Spanish Waters	Curacao	12.0642	-68.8531	Reef	polyp		No	Vasquez	Katia	Penn State	2018-01-04	klv9@psu.edu	Ethanol	Qiagen DNeasy	Baums	2.027	Affymetrix	1	Yes	HG0432	A.palmata	1.69	1.96	4.55	0.28	93.21	SG0171	40	sfitti	S.fitti	sfitti	sfitti	a550962-4393310-052921-062_M03.CEL		9SR22843
SWSA-118	palmata			Spanish Waters	Curacao	12.0642	-68.8531	Reef	polyp		No	Vasquez	Katia	Penn State	2018-01-04	klv9@psu.edu	Ethanol	Qiagen DNeasy	Baums	0.499	Affymetrix	1	Yes	HG0433	A.palmata	1.43	1.82	2.64	0.42	95.12	failed	---	cladeD	cladeD (100%)	cladeD	cladeD	a550962-4393310-052921-062_M05.CEL	a550962-4393310-052921-062_M05.CEL	9SR22843
SWSA-133	palmata			Spanish Waters	Curacao	12.0642	-68.8531	Reef	polyp		No	Vasquez	Katia	Penn State	2018-01-04	klv9@psu.edu	Ethanol	Qiagen DNeasy	Baums	5.516	Affymetrix	1	Yes	HG0428	A.palmata	1.07	1.48	2.2	0.28	96.05	failed	---	cladeD	cladeD (100%)	cladeD	cladeD	a550962-4393310-052921-062_M07.CEL	a550962-4393310-052921-062_M07.CEL	9SR22843
SWSA-145	palmata			Spanish Waters	Curacao	12.0642	-68.8531	Reef	polyp		No	Vasquez	Katia	Penn State	2018-01-04	klv9@psu.edu	Ethanol	Qiagen DNeasy	Baums	0.512	Affymetrix	1	Yes	HG0429	A.palmata	0.85	1.21	1.64	0.35	96.79	failed	---	cladeD	cladeD (100%)	cladeD	cladeD	a550962-4393310-052921-062_M09.CEL	a550962-4393310-052921-062_M09.CEL	9SR22843
SWSA-159	palmata			Spanish Waters	Curacao	12.0642	-68.8531	Reef	polyp		No	Vasquez	Katia	Penn State	2018-01-04	klv9@psu.edu	Ethanol	Qiagen DNeasy	Baums	2.919	Affymetrix	1	Yes	HG0421	A.palmata	0.87	1.21	1.1	0.64	97.04	failed	---	cladeD	cladeD (100%)	cladeD	cladeD	a550962-4393310-052921-062_M11.CEL	a550962-4393310-052921-062_M11.CEL	9SR22843
SWSA-180	palmata			Spanish Waters	Curacao	12.0642	-68.8531	Reef	polyp		No	Vasquez	Katia	Penn State	2018-01-04	klv9@psu.edu	Ethanol	Qiagen DNeasy	Baums	2.381	Affymetrix	1	Yes	HG0432	A.palmata	1.97	1.56	1.79	0.43	96.23	failed	---	cladeD	cladeD (100%)	cladeD	cladeD	a550962-4393310-052921-062_M13.CEL		9SR22843
SI-12.1	palmata			Sand Island	Florida	25.0179	-80.3686	Reef	unknown		No	Baums	Iliana	Penn State	2002-07-22	ibb3@psu.edu		Qiagen DNeasy	Baums	21.34	Affymetrix	1	Yes	HG0197	A.palmata	1.25	1.59	2.16	0.3	95.95	SG0007	0	sfitti	S.fitti	sfitti	sfitti	a550962-4393310-052921-062_M15.CEL		9SR22843
209	digitifera			Palau	Pacific	6.09737	133.314	Reef	unknown		No	Palumbi	Steve	Stanford	2019-06-20	spalumbi@stanford.edu			Palumbi	62.424	Affymetrix	1	Yes	failed							failed	---	cladeC	cladeC (100%)	cladeC	cladeC	a550962-4393310-052921-062_M17.CEL		9SR22843
ACM-O-1	muricata			Palau	Palau	7.25	134.233	Reef	unknown		No	LaJeunesse	Todd	Penn State	2019-05-16	tcl3@psu.edu	Ethanol	Qiagen DNeasy	LaJeunesse	2.993	Affymetrix	1	Yes	failed							failed	---	cladeC_2	cladeC_2 (100%)	cladeC_2	cladeC_2	a550962-4393310-052921-062_M19.CEL		9SR22843
Pal13 Nikko 044	muricata			NikkoBay	Palau	7.53333	134.817	Reef	unknown		No	LaJeunesse	Todd	Penn State	2019-05-16	tcl3@psu.edu	Ethanol	Qiagen DNeasy	LaJeunesse	15.293	Affymetrix	1	Yes	failed							failed	---	cladeD	cladeD (100%)	cladeD	cladeD	a550962-4393310-052921-062_M21.CEL		9SR22843
13839_NF	cervicornis	C1645		GloversAtoll	Belize	16.8881	-87.7597	Reef	unknown		No	Fogarty	Nicole	UNCW	2019-02-28	fogartyn@uncw.edu	Ethanol	CHAOS	Fogarty	1.762	Affymetrix	1	Yes	HG0059	A.cervicornis	1.37	1.9	5.8	91.59	0.71	failed	---	sfitti	S.fitti	sfitti	sfitti	a550962-4393310-052921-062_M23.CEL		9SR22843
16072(448)	palmata			Spanish Waters	Curacao	12.0642	-68.8531	Reef	unknown		No	Vasquez	Katia	Penn State	2018-01-04	klv9@psu.edu	Ethanol	Qiagen DNeasy	Baums	2.076	Affymetrix	1	Yes	HG0432	A.palmata	1.89	2.18	3.54	0.29	93.99	SG0171	20	sfitti	S.fitti	sfitti	sfitti	a550962-4393310-052921-062_O01.CEL		9SR22843
SWSA-102	palmata			Spanish Waters	Curacao	12.0642	-68.8531	Reef	polyp		No	Vasquez	Katia	Penn State	2018-01-04	klv9@psu.edu	Ethanol	Qiagen DNeasy	Baums	1.068	Affymetrix	1	Yes	HG0436	A.palmata	1.34	1.79	3.13	0.35	94.73	failed	---	cladeD	cladeD (100%)	cladeD	cladeD	a550962-4393310-052921-062_O03.CEL	a550962-4393310-052921-062_O03.CEL	9SR22843
SWSA-119	palmata			Spanish Waters	Curacao	12.0642	-68.8531	Reef	polyp		No	Vasquez	Katia	Penn State	2018-01-04	klv9@psu.edu	Ethanol	Qiagen DNeasy	Baums	1.091	Affymetrix	1	Yes	HG0438	A.palmata	1.23	1.61	2.36	0.76	95.27	failed	---	cladeD	cladeD (100%)	cladeD	cladeD	a550962-4393310-052921-062_O05.CEL	a550962-4393310-052921-062_O05.CEL	9SR22843
SWSA-135	palmata			Spanish Waters	Curacao	12.0642	-68.8531	Reef	polyp		No	Vasquez	Katia	Penn State	2018-01-04	klv9@psu.edu	Ethanol	Qiagen DNeasy	Baums	1.96	Affymetrix	1	Yes	HG0445	A.palmata	1.35	1.68	2.11	0.26	95.95	failed	---	cladeD	cladeD (100%)	cladeD	cladeD	a550962-4393310-052921-062_O07.CEL	a550962-4393310-052921-062_O07.CEL	9SR22843
SWSA-147	palmata			Spanish Waters	Curacao	12.0642	-68.8531	Reef	polyp		No	Vasquez	Katia	Penn State	2018-01-04	klv9@psu.edu	Ethanol	Qiagen DNeasy	Baums	0.75	Affymetrix	1	Yes	HG0422	A.palmata	1.23	1.6	2.61	0.36	95.42	failed	---	cladeD	cladeD (100%)	cladeD	cladeD	a550962-4393310-052921-062_O09.CEL	a550962-4393310-052921-062_O09.CEL	9SR22843
SWSA-160	palmata			Spanish Waters	Curacao	12.0642	-68.8531	Reef	polyp		No	Vasquez	Katia	Penn State	2018-01-04	klv9@psu.edu	Ethanol	Qiagen DNeasy	Baums	0.546	Affymetrix	1	Yes	HG0427	A.palmata	1.23	1.49	3.56	0.41	94.54	failed	---	cladeD	cladeD (100%)	cladeD	cladeD	a550962-4393310-052921-062_O11.CEL	a550962-4393310-052921-062_O11.CEL	9SR22843
SWSA-181	palmata			Spanish Waters	Curacao	12.0642	-68.8531	Reef	polyp		No	Vasquez	Katia	Penn State	2018-01-04	klv9@psu.edu	Ethanol	Qiagen DNeasy	Baums	0.398	Affymetrix	1	Yes	HG0442	A.palmata	1.16	1.42	3.75	0.45	94.37	failed	---	cladeD	cladeD (100%)	cladeD	cladeD	a550962-4393310-052921-062_O13.CEL	a550962-4393310-052921-062_O13.CEL	9SR22843
SI-12.2	palmata			Sand Island	Florida	25.0179	-80.3686	Reef	unknown		No	Baums	Iliana	Penn State	2002-07-22	ibb3@psu.edu		Qiagen DNeasy	Baums	18.262	Affymetrix	1	Yes	HG0197	A.palmata	1.72	2.07	3.25	0.29	94.38	failed	---	sfitti	S.fitti	sfitti	sfitti	a550962-4393310-052921-062_O15.CEL		9SR22843
223	digitifera			Palau	Pacific	6.09737	133.314	Reef	unknown		No	Palumbi	Steve	Stanford	2019-06-20	spalumbi@stanford.edu			Palumbi	53.727	Affymetrix	1	Yes	failed							failed	---	cladeC	cladeC (100%)	cladeC	cladeC	a550962-4393310-052921-062_O17.CEL		9SR22843
ACM-O-3	muricata			Palau	Palau	7.25	134.233	Reef	unknown		No	LaJeunesse	Todd	Penn State	2019-05-16	tcl3@psu.edu	Ethanol	Qiagen DNeasy	LaJeunesse	5.394	Affymetrix	1	Yes	failed							failed	---	cladeC_2	cladeC_2 (100%)	cladeC_2	cladeC_2	a550962-4393310-052921-062_O19.CEL		9SR22843
Pal09 Rock Island 425	muricata			RockIsland	Palau	7.25579	134.392	Reef	unknown		No	LaJeunesse	Todd	Penn State	2019-05-16	tcl3@psu.edu	Ethanol	Qiagen DNeasy	LaJeunesse	17.968	Affymetrix	1	Yes	failed							failed	---	cladeD	cladeD (100%)	cladeD	cladeD	a550962-4393310-052921-062_O21.CEL		9SR22843
13923_NF	cervicornis	C1652		East Point	Curacao	12.0431	-68.7624	Colony	unknown	5.48	No	Fogarty	Nicole	UNCW	2019-02-28	fogartyn@uncw.edu	Ethanol	CHAOS	Fogarty	6.951	Affymetrix	1	Yes	HG0137	A.cervicornis	2.55	2.97	7.69	89.01	0.33	failed	---	sfitti	cladeB (19.1%), S.fitti (80.9%)	sfitti	sfitti	a550962-4393310-052921-062_O23.CEL		9SR22843
16106	cervicornis			Nursery location	Puerto Rico	18.3102	-65.3169	Reef	unknown		No	Griffin	Sean	NOAA	2018-10-15	sean.griffin@noaa.gov	Ethanol	Qiagen DNeasy	Baums	53.329	Affymetrix	1	Yes	failed							SG0150	80	sfitti	S.fitti	sfitti	sfitti	a550962-4368120-060520-255_A01.CEL		9SR22844
16123_E2	cervicornis			Nursery location	Puerto Rico	18.3102	-65.3169	Reef	unknown		No	Griffin	Sean	NOAA	2018-10-15	sean.griffin@noaa.gov	Ethanol	Qiagen DNeasy	Baums	3.607	Affymetrix	1	Yes	HG0482	A.cervicornis	1.57	2.22	6.15	91.43	0.21	SG0150	60	sfitti	S.fitti	sfitti	sfitti	a550962-4368120-060520-255_A03.CEL	a550962-4368120-060520-255_A03.CEL	9SR22844
16143	palmata			Berberia Bank	Puerto Rico	17.9022	-66.453	Reef	unknown		No	Griffin	Sean	NOAA	2018-10-15	sean.griffin@noaa.gov	Ethanol	Qiagen DNeasy	Baums	84.829	Affymetrix	1	Yes	HG0411	A.palmata	0.93	1.02	1.96	0.31	96.71	SG0094	100	sfitti	S.fitti	sfitti	sfitti	a550962-4368120-060520-255_A05.CEL	a550962-4368120-060520-255_A05.CEL	9SR22844
16147_E2	palmata			Berberia Bank	Puerto Rico	17.9022	-66.453	Reef	unknown		No	Griffin	Sean	NOAA	2018-10-15	sean.griffin@noaa.gov	Ethanol	Qiagen DNeasy	Baums	8.49	Affymetrix	1	Yes	HG0419	A.palmata	1.25	1.49	1.62	0.29	96.6	SG0127	80	sfitti	S.fitti	sfitti	sfitti	a550962-4368120-060520-255_A07.CEL	a550962-4368120-060520-255_A07.CEL	9SR22844
16175_E2	palmata			Cayo Largo North	Puerto Rico	18.3145	-65.5792	Reef	unknown		No	Griffin	Sean	NOAA	2018-10-15	sean.griffin@noaa.gov	Ethanol	Qiagen DNeasy	Baums	35.715	Affymetrix	1	Yes	HG0467	A.palmata	0.68	0.88	1.2	0.28	97.64	SG0083	100	sfitti	S.fitti	sfitti	sfitti	a550962-4368120-060520-255_A09.CEL		9SR22844
16183_E2	palmata			Cayo Largo North	Puerto Rico	18.3145	-65.5792	Reef	unknown		No	Griffin	Sean	NOAA	2018-10-15	sean.griffin@noaa.gov	Ethanol	Qiagen DNeasy	Baums	34.973	Affymetrix	1	Yes	HG0467	A.palmata	0.85	0.92	1.53	0.3	97.25	SG0080	80	sfitti	S.fitti	sfitti	sfitti	a550962-4368120-060520-255_A11.CEL	a550962-4368120-060520-255_A11.CEL	9SR22844
16209(P29_E2)	palmata			Noemi	Puerto Rico	18.3526	-65.574	Reef	unknown		No	Griffin	Sean	NOAA	2018-10-15	sean.griffin@noaa.gov	Ethanol	Qiagen DNeasy	Baums	8.489	Affymetrix	1	Yes	HG0221	A.palmata	0.96	0.92	2.29	0.3	96.49	failed	---	sfitti	S.fitti	sfitti	sfitti	a550962-4368120-060520-255_A13.CEL		9SR22844
16228(W12_E2)	palmata			Dominos East	Puerto Rico	18.4617	-66.0513	Reef	unknown		No	Griffin	Sean	NOAA	2018-10-15	sean.griffin@noaa.gov	Ethanol	Qiagen DNeasy	Baums	10.733	Affymetrix	1	Yes	HG0394	A.palmata	1.11	1.41	3.14	0.44	95	failed	---	sfitti	S.fitti	sfitti	sfitti	a550962-4368120-060520-255_A15.CEL	a550962-4368120-060520-255_A15.CEL	9SR22844
16162(BE13_E2)	cervicornis			Berberia Bank	Puerto Rico	17.9022	-66.453	Reef	unknown		No	Griffin	Sean	NOAA	2018-10-15	sean.griffin@noaa.gov	Ethanol	Qiagen DNeasy	Baums	2.406	Affymetrix	1	Yes	HG0474	A.cervicornis	3.22	4.45	9.18	86.2	0.18	SG0131	20	sfitti	S.fitti	sfitti	sfitti	a550962-4368120-060520-255_A17.CEL	a550962-4368120-060520-255_A17.CEL	9SR22844
15882	palmata			Cayo Coral West Nursery	Puerto Rico	17.939	-66.8922	Reef	unknown		No	Griffin	Sean	NOAA	2018-10-15	sean.griffin@noaa.gov	Ethanol	Qiagen DNeasy	Baums	38.741	Affymetrix	1	Yes	HG0241	A.palmata	1.15	1.57	1.73	0.3	96.4	SG0081	80	sfitti	S.fitti	sfitti	sfitti	a550962-4368120-060520-255_A19.CEL		9SR22844
15899	cervicornis			Margarita East Nursery	Puerto Rico	17.9243	-67.0999	Reef	unknown		No	Griffin	Sean	NOAA	2018-10-15	sean.griffin@noaa.gov	Ethanol	Qiagen DNeasy	Baums	1.081	Affymetrix	1	Yes	failed							SG0162	20	sfitti	cladeB (0.2%), S.fitti (99.8%)	sfitti	sfitti	a550962-4368120-060520-255_A21.CEL		9SR22844
15910	cervicornis			Margarita West Nursery	Puerto Rico	18.0047	-67.3308	Reef	unknown		No	Griffin	Sean	NOAA	2018-10-15	sean.griffin@noaa.gov	Ethanol	Qiagen DNeasy	Baums	44.808	Affymetrix	1	Yes	HG0480	A.cervicornis	1.15	1.65	5.3	92.82	0.23	SG0130	80	sfitti	S.fitti	sfitti	sfitti	a550962-4368120-060520-255_A23.CEL	a550962-4368120-060520-255_A23.CEL	9SR22844
16114	cervicornis			Nursery location	Puerto Rico	18.3102	-65.3169	Reef	unknown		No	Griffin	Sean	NOAA	2018-10-15	sean.griffin@noaa.gov	Ethanol	Qiagen DNeasy	Baums	31.639	Affymetrix	1	Yes	HG0483	A.cervicornis	1.28	1.92	5.16	92.7	0.22	SG0150	80	sfitti	S.fitti	sfitti	sfitti	a550962-4368120-060520-255_C01.CEL		9SR22844
16131	palmata			Pta. Soldado-Ahoga	Puerto Rico	18.2828	-65.2896	Reef	unknown		No	Griffin	Sean	NOAA	2018-10-15	sean.griffin@noaa.gov	Ethanol	Qiagen DNeasy	Baums	63.318	Affymetrix	1	Yes	HG0407	A.palmata	0.88	1.15	1.27	0.33	97.25	SG0033	100	sfitti	S.fitti	sfitti	sfitti	a550962-4368120-060520-255_C03.CEL		9SR22844
16136_E2	palmata			Pta. Soldado-Ahoga	Puerto Rico	18.2828	-65.2896	Reef	unknown		No	Griffin	Sean	NOAA	2018-10-15	sean.griffin@noaa.gov	Ethanol	Qiagen DNeasy	Baums	4.44	Affymetrix	1	Yes	HG0410	A.palmata	1.3	1.67	2.44	0.28	95.62	SG0115	80	sfitti	S.fitti	sfitti	sfitti	a550962-4368120-060520-255_C05.CEL		9SR22844
16148_E2	palmata			Berberia Bank	Puerto Rico	17.9022	-66.453	Reef	unknown		No	Griffin	Sean	NOAA	2018-10-15	sean.griffin@noaa.gov	Ethanol	Qiagen DNeasy	Baums	8.641	Affymetrix	1	Yes	HG0399	A.palmata	1.38	1.79	2.06	0.29	95.86	SG0128	20	sfitti	S.fitti	sfitti	sfitti	a550962-4368120-060520-255_C07.CEL	a550962-4368120-060520-255_C07.CEL	9SR22844
16168_E2	palmata			Cayo Largo North	Puerto Rico	18.3145	-65.5792	Reef	unknown		No	Griffin	Sean	NOAA	2018-10-15	sean.griffin@noaa.gov	Ethanol	Qiagen DNeasy	Baums	17.461	Affymetrix	1	Yes	HG0466	A.palmata	0.99	1.16	1.69	0.28	96.88	SG0084	100	sfitti	S.fitti	sfitti	sfitti	a550962-4368120-060520-255_C09.CEL	a550962-4368120-060520-255_C09.CEL	9SR22844
16185_E2	palmata			Cayo Largo South	Puerto Rico	18.3745	-65.5704	Reef	unknown		No	Griffin	Sean	NOAA	2018-10-15	sean.griffin@noaa.gov	Ethanol	Qiagen DNeasy	Baums	20.211	Affymetrix	1	Yes	HG0412	A.palmata	1.01	1.22	1.82	0.34	96.61	failed	---	sfitti	S.fitti	sfitti	sfitti	a550962-4368120-060520-255_C11.CEL	a550962-4368120-060520-255_C11.CEL	9SR22844
16213(PA34_E2)	palmata			Cayo Largo South	Puerto Rico	18.3745	-65.5704	Reef	unknown		No	Griffin	Sean	NOAA	2018-10-15	sean.griffin@noaa.gov	Ethanol	Qiagen DNeasy	Baums	17.643	Affymetrix	1	Yes	HG0404	A.palmata	0.77	0.86	1.2	0.29	97.65	failed	---	sfitti	S.fitti	sfitti	sfitti	a550962-4368120-060520-255_C13.CEL	a550962-4368120-060520-255_C13.CEL	9SR22844
16212(PA33_E2)	cervicornis			Cayo Largo South	Puerto Rico	18.3745	-65.5704	Reef	unknown		No	Griffin	Sean	NOAA	2018-10-15	sean.griffin@noaa.gov	Ethanol	Qiagen DNeasy	Baums	8.542	Affymetrix	1	Yes	HG0151	A.cervicornis	1.2	1.72	4.98	93.06	0.24	SG0132	80	sfitti	S.fitti	sfitti	sfitti	a550962-4368120-060520-255_C15.CEL		9SR22844
16223(S10_E2)	cervicornis			Sea Bass	Puerto Rico	18.3551	-65.5733	Reef	unknown		No	Griffin	Sean	NOAA	2018-10-15	sean.griffin@noaa.gov	Ethanol	Qiagen DNeasy	Baums	2.385	Affymetrix	1	Yes	HG0472	A.cervicornis	3.09	3.96	10.3	85.54	0.2	SG0131	20	sfitti	S.fitti	sfitti	sfitti	a550962-4368120-060520-255_C17.CEL	a550962-4368120-060520-255_C17.CEL	9SR22844
15883	palmata			Cayo Coral West Nursery	Puerto Rico	17.939	-66.8922	Reef	unknown		No	Griffin	Sean	NOAA	2018-10-15	sean.griffin@noaa.gov	Ethanol	Qiagen DNeasy	Baums	42.809	Affymetrix	1	Yes	HG0408	A.palmata	1.24	1.57	1.84	0.29	96.3	failed	---	sfitti	S.fitti	sfitti	sfitti	a550962-4368120-060520-255_C19.CEL	a550962-4368120-060520-255_C19.CEL	9SR22844
15901	cervicornis			Margarita East Nursery	Puerto Rico	17.9243	-67.0999	Reef	unknown		No	Griffin	Sean	NOAA	2018-10-15	sean.griffin@noaa.gov	Ethanol	Qiagen DNeasy	Baums	29.624	Affymetrix	1	Yes	HG0478	A.cervicornis	2.32	2.8	6.96	90	0.23	SG0162	20	sfitti	S.fitti	sfitti	sfitti	a550962-4368120-060520-255_C21.CEL	a550962-4368120-060520-255_C21.CEL	9SR22844
15912	cervicornis			Margarita West Nursery	Puerto Rico	18.0047	-67.3308	Reef	unknown		No	Griffin	Sean	NOAA	2018-10-15	sean.griffin@noaa.gov	Ethanol	Qiagen DNeasy	Baums	8.943	Affymetrix	1	Yes	HG0476	A.cervicornis	1.68	2.43	5.71	91.64	0.22	SG0131	20	sfitti	S.fitti	sfitti	sfitti	a550962-4368120-060520-255_C23.CEL	a550962-4368120-060520-255_C23.CEL	9SR22844
16108	cervicornis			Nursery location	Puerto Rico	18.3102	-65.3169	Reef	unknown		No	Griffin	Sean	NOAA	2018-10-15	sean.griffin@noaa.gov	Ethanol	Qiagen DNeasy	Baums	33.724	Affymetrix	1	Yes	HG0483	A.cervicornis	1.26	1.78	5.26	92.74	0.22	SG0150	40	sfitti	S.fitti	sfitti	sfitti	a550962-4368120-060520-255_E01.CEL	a550962-4368120-060520-255_E01.CEL	9SR22844
16124_E2	palmata			Pta. Soldado-Ahoga	Puerto Rico	18.2828	-65.2896	Reef	unknown		No	Griffin	Sean	NOAA	2018-10-15	sean.griffin@noaa.gov	Ethanol	Qiagen DNeasy	Baums	15.645	Affymetrix	1	Yes	HG0392	A.palmata	0.71	0.95	0.99	0.29	97.77	SG0095	100	sfitti	S.fitti	sfitti	sfitti	a550962-4368120-060520-255_E03.CEL	a550962-4368120-060520-255_E03.CEL	9SR22844
16144	palmata			Berberia Bank	Puerto Rico	17.9022	-66.453	Reef	unknown		No	Griffin	Sean	NOAA	2018-10-15	sean.griffin@noaa.gov	Ethanol	Qiagen DNeasy	Baums	78.47	Affymetrix	1	Yes	HG0397	A.palmata	0.98	1.19	1.22	0.28	97.31	failed	---	sfitti	S.fitti	sfitti	sfitti	a550962-4368120-060520-255_E05.CEL	a550962-4368120-060520-255_E05.CEL	9SR22844
16149	palmata			Berberia Bank	Puerto Rico	17.9022	-66.453	Reef	unknown		No	Griffin	Sean	NOAA	2018-10-15	sean.griffin@noaa.gov	Ethanol	Qiagen DNeasy	Baums	102.695	Affymetrix	1	Yes	HG0406	A.palmata	0.92	1.1	1.43	0.3	97.16	SG0093	100	sfitti	S.fitti	sfitti	sfitti	a550962-4368120-060520-255_E07.CEL	a550962-4368120-060520-255_E07.CEL	9SR22844
16176_E2	palmata			Cayo Largo North	Puerto Rico	18.3145	-65.5792	Reef	unknown		No	Griffin	Sean	NOAA	2018-10-15	sean.griffin@noaa.gov	Ethanol	Qiagen DNeasy	Baums	7.482	Affymetrix	1	Yes	HG0467	A.palmata	1.57	1.86	2.52	0.26	95.36	SG0186	100	sfitti	S.fitti	sfitti	sfitti	a550962-4368120-060520-255_E09.CEL		9SR22844
16193_E2	palmata			Lobos	Puerto Rico	18.3745	-65.5704	Reef	unknown		No	Griffin	Sean	NOAA	2018-10-15	sean.griffin@noaa.gov	Ethanol	Qiagen DNeasy	Baums	21.5	Affymetrix	1	Yes	HG0400	A.palmata	1.17	1.37	2.56	0.3	95.77	failed	---	sfitti	S.fitti	sfitti	sfitti	a550962-4368120-060520-255_E11.CEL	a550962-4368120-060520-255_E11.CEL	9SR22844
16206(P24_E2)	cervicornis			Margara Yellow	Puerto Rico	17.9524	-66.7306	Reef	unknown		No	Griffin	Sean	NOAA	2018-10-15	sean.griffin@noaa.gov	Ethanol	Qiagen DNeasy	Baums	7.173	Affymetrix	1	Yes	HG0151	A.cervicornis	1.8	2.49	5.68	91.58	0.24	SG0132	20	sfitti	S.fitti	sfitti	sfitti	a550962-4368120-060520-255_E13.CEL		9SR22844
16199(P05_E2)	cervicornis			Margara Black	Puerto Rico	17.9524	-66.7306	Reef	unknown		No	Griffin	Sean	NOAA	2018-10-15	sean.griffin@noaa.gov	Ethanol	Qiagen DNeasy	Baums	1.54	Affymetrix	1	Yes	HG0479	A.cervicornis	1.37	2.13	5.12	92.49	0.26	SG0133	20	sfitti	S.fitti	sfitti	sfitti	a550962-4368120-060520-255_E15.CEL	a550962-4368120-060520-255_E15.CEL	9SR22844
16239(W9)	palmata			Dominos East	Puerto Rico	18.4617	-66.0513	Reef	unknown		No	Griffin	Sean	NOAA	2018-10-15	sean.griffin@noaa.gov	Ethanol	Qiagen DNeasy	Baums	34.333	Affymetrix	1	Yes	HG0396	A.palmata	1.14	1.31	2.02	0.29	96.38	failed	---	sfitti	S.fitti	sfitti	sfitti	a550962-4368120-060520-255_E17.CEL	a550962-4368120-060520-255_E17.CEL	9SR22844
15886	palmata			Cayo Coral West Nursery	Puerto Rico	17.9411	-66.8686	Reef	unknown		No	Griffin	Sean	NOAA	2018-10-15	sean.griffin@noaa.gov	Ethanol	Qiagen DNeasy	Baums	62.848	Affymetrix	1	Yes	HG0405	A.palmata	0.77	0.95	1.07	0.29	97.69	failed	---	sfitti	S.fitti	sfitti	sfitti	a550962-4368120-060520-255_E19.CEL	a550962-4368120-060520-255_E19.CEL	9SR22844
15902	cervicornis			Margarita East Nursery	Puerto Rico	17.9243	-67.0999	Reef	unknown		No	Griffin	Sean	NOAA	2018-10-15	sean.griffin@noaa.gov	Ethanol	Qiagen DNeasy	Baums	10.814	Affymetrix	1	Yes	HG0478	A.cervicornis	1.82	2.77	6.13	90.88	0.22	SG0162	20	sfitti	S.fitti	sfitti	sfitti	a550962-4368120-060520-255_E21.CEL		9SR22844
15919	cervicornis			Margarita West Nursery	Puerto Rico	18.0047	-67.3308	Reef	unknown		No	Griffin	Sean	NOAA	2018-10-15	sean.griffin@noaa.gov	Ethanol	Qiagen DNeasy	Baums	11.7	Affymetrix	1	Yes	HG0151	A.cervicornis	1.49	2.13	5.68	91.96	0.23	SG0169	100	sfitti	S.fitti	sfitti	sfitti	a550962-4368120-060520-255_E23.CEL		9SR22844
16126	palmata			Pta. Soldado-Ahoga	Puerto Rico	18.2828	-65.2896	Reef	unknown		No	Griffin	Sean	NOAA	2018-10-15	sean.griffin@noaa.gov	Ethanol	Qiagen DNeasy	Baums	67.264	Affymetrix	1	Yes	HG0410	A.palmata	1.09	1.26	2.34	0.29	96.12	SG0137	80	sfitti	S.fitti	sfitti	sfitti	a550962-4368120-060520-255_G01.CEL	a550962-4368120-060520-255_G01.CEL	9SR22844
16132	palmata			Pta. Soldado-Ahoga	Puerto Rico	18.2828	-65.2896	Reef	unknown		No	Griffin	Sean	NOAA	2018-10-15	sean.griffin@noaa.gov	Ethanol	Qiagen DNeasy	Baums	60.252	Affymetrix	1	Yes	HG0392	A.palmata	1.19	1.35	1.63	0.28	96.75	failed	---	sfitti	S.fitti	sfitti	sfitti	a550962-4368120-060520-255_G03.CEL		9SR22844
16137_E2	palmata			Pta. Soldado-Ahoga	Puerto Rico	18.2828	-65.2896	Reef	unknown		No	Griffin	Sean	NOAA	2018-10-15	sean.griffin@noaa.gov	Ethanol	Qiagen DNeasy	Baums	2.787	Affymetrix	1	Yes	HG0402	A.palmata	0.9	0.96	2.44	0.26	96.34	SG0138	0	sfitti	S.fitti	sfitti	sfitti	a550962-4368120-060520-255_G05.CEL	a550962-4368120-060520-255_G05.CEL	9SR22844
16151	palmata			Berberia Bank	Puerto Rico	17.9022	-66.453	Reef	unknown		No	Griffin	Sean	NOAA	2018-10-15	sean.griffin@noaa.gov	Ethanol	Qiagen DNeasy	Baums	74.349	Affymetrix	1	Yes	HG0420	A.palmata	1.04	1.29	2.64	0.29	95.79	SG0182	100	sfitti	S.fitti	sfitti	sfitti	a550962-4368120-060520-255_G07.CEL	a550962-4368120-060520-255_G07.CEL	9SR22844
16177_E2	palmata			Cayo Largo North	Puerto Rico	18.3145	-65.5792	Reef	unknown		No	Griffin	Sean	NOAA	2018-10-15	sean.griffin@noaa.gov	Ethanol	Qiagen DNeasy	Baums	3.22	Affymetrix	1	Yes	HG0467	A.palmata	0.98	1.19	1.56	0.28	96.98	SG0094	100	sfitti	S.fitti	sfitti	sfitti	a550962-4368120-060520-255_G09.CEL		9SR22844
16194_E2	palmata			Noemi	Puerto Rico	18.3526	-65.574	Reef	unknown		No	Griffin	Sean	NOAA	2018-10-15	sean.griffin@noaa.gov	Ethanol	Qiagen DNeasy	Baums	14.192	Affymetrix	1	Yes	HG0221	A.palmata	1.02	1.09	2.41	0.3	96.2	SG0095	100	sfitti	S.fitti	sfitti	sfitti	a550962-4368120-060520-255_G11.CEL		9SR22844
16205(P22_E2)	cervicornis			Margara Pink	Puerto Rico	17.9524	-66.7306	Reef	unknown		No	Griffin	Sean	NOAA	2018-10-15	sean.griffin@noaa.gov	Ethanol	Qiagen DNeasy	Baums	12.888	Affymetrix	1	Yes	HG0473	A.cervicornis	0.96	1.3	4.36	94.09	0.25	SG0170	100	sfitti	S.fitti	sfitti	sfitti	a550962-4368120-060520-255_G13.CEL	a550962-4368120-060520-255_G13.CEL	9SR22844
16229(W13_E2)	palmata			Dominos East	Puerto Rico	18.4617	-66.0513	Reef	unknown		No	Griffin	Sean	NOAA	2018-10-15	sean.griffin@noaa.gov	Ethanol	Qiagen DNeasy	Baums	4.722	Affymetrix	1	Yes	HG0394	A.palmata	1.29	1.58	3.28	0.41	94.74	SG0082	0	sfitti	S.fitti	sfitti	sfitti	a550962-4368120-060520-255_G15.CEL		9SR22844
16235(W5)	palmata			Dominos East	Puerto Rico	18.4617	-66.0513	Reef	unknown		No	Griffin	Sean	NOAA	2018-10-15	sean.griffin@noaa.gov	Ethanol	Qiagen DNeasy	Baums	31.178	Affymetrix	1	Yes	HG0459	A.palmata	0.99	1.21	1.46	0.3	97.03	failed	---	sfitti	S.fitti	sfitti	sfitti	a550962-4368120-060520-255_G17.CEL		9SR22844
15889	palmata			Cayo Coral West Nursery	Puerto Rico	17.9411	-66.8686	Reef	unknown		No	Griffin	Sean	NOAA	2018-10-15	sean.griffin@noaa.gov	Ethanol	Qiagen DNeasy	Baums	58.258	Affymetrix	1	Yes	HG0418	A.palmata	0.55	0.67	0.86	0.29	98.18	failed	---	sfitti	S.fitti	sfitti	sfitti	a550962-4368120-060520-255_G19.CEL	a550962-4368120-060520-255_G19.CEL	9SR22844
15904	cervicornis			Margarita East Nursery	Puerto Rico	17.9243	-67.0999	Reef	unknown		No	Griffin	Sean	NOAA	2018-10-15	sean.griffin@noaa.gov	Ethanol	Qiagen DNeasy	Baums	4.952	Affymetrix	1	Yes	failed							SG0162	20	sfitti	S.fitti	sfitti	sfitti	a550962-4368120-060520-255_G21.CEL		9SR22844
15920	cervicornis			Margarita West Nursery	Puerto Rico	18.0047	-67.3308	Reef	unknown		No	Griffin	Sean	NOAA	2018-10-15	sean.griffin@noaa.gov	Ethanol	Qiagen DNeasy	Baums	7.652	Affymetrix	1	Yes	HG0210	A.cervicornis	1.36	1.89	4.85	93.02	0.24	SG0135	80	sfitti	S.fitti	sfitti	sfitti	a550962-4368120-060520-255_G23.CEL		9SR22844
16119_E2	cervicornis			Nursery location	Puerto Rico	18.3102	-65.3169	Reef	unknown		No	Griffin	Sean	NOAA	2018-10-15	sean.griffin@noaa.gov	Ethanol	Qiagen DNeasy	Baums	7.863	Affymetrix	1	Yes	HG0484	A.cervicornis	1.73	2.33	6.31	91.07	0.29	SG0181	80	sfitti	S.fitti	sfitti	sfitti	a550962-4368120-060520-255_I01.CEL	a550962-4368120-060520-255_I01.CEL	9SR22844
16133_E2	palmata			Pta. Soldado-Ahoga	Puerto Rico	18.2828	-65.2896	Reef	unknown		No	Griffin	Sean	NOAA	2018-10-15	sean.griffin@noaa.gov	Ethanol	Qiagen DNeasy	Baums	22.744	Affymetrix	1	Yes	HG0403	A.palmata	0.68	0.88	1.13	0.3	97.69	SG0143	100	sfitti	S.fitti	sfitti	sfitti	a550962-4368120-060520-255_I03.CEL	a550962-4368120-060520-255_I03.CEL	9SR22844
16145	palmata			Berberia Bank	Puerto Rico	17.9022	-66.453	Reef	unknown		No	Griffin	Sean	NOAA	2018-10-15	sean.griffin@noaa.gov	Ethanol	Qiagen DNeasy	Baums	83.533	Affymetrix	1	Yes	HG0415	A.palmata	0.9	1.15	1.88	0.28	96.7	SG0127	100	sfitti	S.fitti	sfitti	sfitti	a550962-4368120-060520-255_I05.CEL	a550962-4368120-060520-255_I05.CEL	9SR22844
16153_E2	cervicornis			Berberia Bank	Puerto Rico	17.9022	-66.453	Reef	unknown		No	Griffin	Sean	NOAA	2018-10-15	sean.griffin@noaa.gov	Ethanol	Qiagen DNeasy	Baums	42.344	Affymetrix	1	Yes	HG0469	A.cervicornis	1.43	2.12	5.31	92.32	0.25	failed	---	sfitti	S.fitti	sfitti	sfitti	a550962-4368120-060520-255_I07.CEL	a550962-4368120-060520-255_I07.CEL	9SR22844
16170_E2	palmata			Cayo Largo North	Puerto Rico	18.3145	-65.5792	Reef	unknown		No	Griffin	Sean	NOAA	2018-10-15	sean.griffin@noaa.gov	Ethanol	Qiagen DNeasy	Baums	21.281	Affymetrix	1	Yes	HG0467	A.palmata	0.82	0.96	1.49	0.29	97.26	failed	---	sfitti	S.fitti	sfitti	sfitti	a550962-4368120-060520-255_I09.CEL		9SR22844
16227(W11 E2)	palmata			Dominos East	Puerto Rico	18.4617	-66.0513	Reef	unknown		No	Griffin	Sean	NOAA	2018-10-15	sean.griffin@noaa.gov	Ethanol	Qiagen DNeasy	Baums	9.994	Affymetrix	1	Yes	HG0431	A.palmata	0.72	0.88	1.61	0.28	97.23	failed	---	sfitti	S.fitti	sfitti	sfitti	a550962-4368120-060520-255_I11.CEL	a550962-4368120-060520-255_I11.CEL	9SR22844
16220(S06_E2)	cervicornis			Sea Bass	Puerto Rico	18.3551	-65.5733	Reef	unknown		No	Griffin	Sean	NOAA	2018-10-15	sean.griffin@noaa.gov	Ethanol	Qiagen DNeasy	Baums	2.054	Affymetrix	1	Yes	HG0471	A.cervicornis	2.95	4.07	9.36	86.39	0.19	SG0134	20	sfitti	S.fitti	sfitti	sfitti	a550962-4368120-060520-255_I13.CEL	a550962-4368120-060520-255_I13.CEL	9SR22844
16216(S02_E2)	cervicornis			Sea Bass	Puerto Rico	18.3551	-65.5733	Reef	unknown		No	Griffin	Sean	NOAA	2018-10-15	sean.griffin@noaa.gov	Ethanol	Qiagen DNeasy	Baums	2.003	Affymetrix	1	Yes	HG0475	A.cervicornis	2.45	3.42	7.4	88.98	0.2	SG0148	20	sfitti	S.fitti	sfitti	sfitti	a550962-4368120-060520-255_I15.CEL	a550962-4368120-060520-255_I15.CEL	9SR22844
16226(W10)	palmata			Waimea	Puerto Rico	18.4605	-66.0461	Reef	unknown		No	Griffin	Sean	NOAA	2018-10-15	sean.griffin@noaa.gov	Ethanol	Qiagen DNeasy	Baums	28.705	Affymetrix	1	Yes	HG0426	A.palmata	0.63	0.7	1.1	0.3	97.9	failed	---	sfitti	S.fitti	sfitti	sfitti	a550962-4368120-060520-255_I17.CEL	a550962-4368120-060520-255_I17.CEL	9SR22844
15890	palmata			Cayo Coral West Nursery	Puerto Rico	17.9411	-66.8686	Reef	unknown		No	Griffin	Sean	NOAA	2018-10-15	sean.griffin@noaa.gov	Ethanol	Qiagen DNeasy	Baums	113.688	Affymetrix	1	Yes	HG0414	A.palmata	1.12	1.3	1.45	0.3	96.95	failed	---	sfitti	S.fitti	sfitti	sfitti	a550962-4368120-060520-255_I19.CEL	a550962-4368120-060520-255_I19.CEL	9SR22844
15906	cervicornis			Margarita East Nursery	Puerto Rico	17.9243	-67.0999	Reef	unknown		No	Griffin	Sean	NOAA	2018-10-15	sean.griffin@noaa.gov	Ethanol	Qiagen DNeasy	Baums	3.788	Affymetrix	1	Yes	failed							SG0148	20	sfitti	S.fitti	sfitti	sfitti	a550962-4368120-060520-255_I21.CEL		9SR22844
15923	cervicornis			Margarita West Nursery	Puerto Rico	18.0047	-67.3308	Reef	unknown		No	Griffin	Sean	NOAA	2018-10-15	sean.griffin@noaa.gov	Ethanol	Qiagen DNeasy	Baums	3.476	Affymetrix	1	Yes	HG0150	A.cervicornis	2.95	3.7	8.96	87.14	0.21	SG0151	40	sfitti	S.fitti	sfitti	sfitti	a550962-4368120-060520-255_I23.CEL		9SR22844
16127	palmata			Pta. Soldado-Ahoga	Puerto Rico	18.2828	-65.2896	Reef	unknown		No	Griffin	Sean	NOAA	2018-10-15	sean.griffin@noaa.gov	Ethanol	Qiagen DNeasy	Baums	85.397	Affymetrix	1	Yes	HG0395	A.palmata	0.83	1.07	1.56	0.3	97.08	failed	---	sfitti	S.fitti	sfitti	sfitti	a550962-4368120-060520-255_K01.CEL	a550962-4368120-060520-255_K01.CEL	9SR22844
16141	palmata			Pta. Soldado-Ahoga	Puerto Rico	18.2828	-65.2896	Reef	unknown		No	Griffin	Sean	NOAA	2018-10-15	sean.griffin@noaa.gov	Ethanol	Qiagen DNeasy	Baums	66.261	Affymetrix	1	Yes	HG0407	A.palmata	0.97	1.26	1.6	0.33	96.81	SG0033	100	sfitti	S.fitti	sfitti	sfitti	a550962-4368120-060520-255_K03.CEL	a550962-4368120-060520-255_K03.CEL	9SR22844
16138	palmata			Pta. Soldado-Ahoga	Puerto Rico	18.2828	-65.2896	Reef	unknown		No	Griffin	Sean	NOAA	2018-10-15	sean.griffin@noaa.gov	Ethanol	Qiagen DNeasy	Baums	75.026	Affymetrix	1	Yes	HG0403	A.palmata	0.97	1.22	1.48	0.3	97	SG0143	100	sfitti	S.fitti	sfitti	sfitti	a550962-4368120-060520-255_K05.CEL		9SR22844
16154_E2	cervicornis			Berberia Bank	Puerto Rico	17.9022	-66.453	Reef	unknown		No	Griffin	Sean	NOAA	2018-10-15	sean.griffin@noaa.gov	Ethanol	Qiagen DNeasy	Baums	17.579	Affymetrix	1	Yes	HG0468	A.cervicornis	1.67	2.24	5.69	91.81	0.25	failed	---	sfitti	S.fitti	sfitti	sfitti	a550962-4368120-060520-255_K07.CEL	a550962-4368120-060520-255_K07.CEL	9SR22844
16171_E2	palmata			Cayo Largo North	Puerto Rico	18.3145	-65.5792	Reef	unknown		No	Griffin	Sean	NOAA	2018-10-15	sean.griffin@noaa.gov	Ethanol	Qiagen DNeasy	Baums	11.066	Affymetrix	1	Yes	HG0467	A.palmata	0.8	0.98	1.24	0.29	97.5	SG0104	100	sfitti	S.fitti	sfitti	sfitti	a550962-4368120-060520-255_K09.CEL		9SR22844
16200(PO6_E2)	palmata			Noemi	Puerto Rico	18.3526	-65.574	Reef	unknown		No	Griffin	Sean	NOAA	2018-10-15	sean.griffin@noaa.gov	Ethanol	Qiagen DNeasy	Baums	13.782	Affymetrix	1	Yes	HG0221	A.palmata	0.58	0.66	1.79	0.31	97.24	SG0090	100	sfitti	S.fitti	sfitti	sfitti	a550962-4368120-060520-255_K11.CEL		9SR22844
16236(W6_E2)	palmata			Dominos East	Puerto Rico	18.4617	-66.0513	Reef	unknown		No	Griffin	Sean	NOAA	2018-10-15	sean.griffin@noaa.gov	Ethanol	Qiagen DNeasy	Baums	33.249	Affymetrix	1	Yes	HG0394	A.palmata	1.13	1.33	3.33	0.43	94.9	SG0085	100	sfitti	S.fitti	sfitti	sfitti	a550962-4368120-060520-255_K13.CEL		9SR22844
16219(S05_E2)	cervicornis			Sea Bass	Puerto Rico	18.3551	-65.5733	Reef	unknown		No	Griffin	Sean	NOAA	2018-10-15	sean.griffin@noaa.gov	Ethanol	Qiagen DNeasy	Baums	2.545	Affymetrix	1	Yes	HG0477	A.cervicornis	2.54	3.32	8.2	88.24	0.24	SG0148	20	sfitti	S.fitti	sfitti	sfitti	a550962-4368120-060520-255_K15.CEL	a550962-4368120-060520-255_K15.CEL	9SR22844
16224(S11_E2)	cervicornis			Sea Bass	Puerto Rico	18.3551	-65.5733	Reef	unknown		No	Griffin	Sean	NOAA	2018-10-15	sean.griffin@noaa.gov	Ethanol	Qiagen DNeasy	Baums	2.396	Affymetrix	1	Yes	HG0471	A.cervicornis	2.09	3.2	6.5	90.09	0.21	SG0134	20	sfitti	S.fitti	sfitti	sfitti	a550962-4368120-060520-255_K17.CEL		9SR22844
15896	cervicornis			Margarita East Nursery	Puerto Rico	17.9243	-67.0999	Reef	unknown		No	Griffin	Sean	NOAA	2018-10-15	sean.griffin@noaa.gov	Ethanol	Qiagen DNeasy	Baums	24.608	Affymetrix	1	Yes	HG0478	A.cervicornis	1.66	2.5	5.97	91.28	0.24	SG0162	20	sfitti	S.fitti	sfitti	sfitti	a550962-4368120-060520-255_K19.CEL		9SR22844
15907	cervicornis			Margarita East Nursery	Puerto Rico	17.9243	-67.0999	Reef	unknown		No	Griffin	Sean	NOAA	2018-10-15	sean.griffin@noaa.gov	Ethanol	Qiagen DNeasy	Baums	10.781	Affymetrix	1	Yes	HG0478	A.cervicornis	1.49	2.29	5.73	91.74	0.24	SG0162	80	sfitti	S.fitti	sfitti	sfitti	a550962-4368120-060520-255_K21.CEL		9SR22844
15941	palmata			San Cristobal Nursery	Puerto Rico	17.9441	-67.0779	Reef	unknown		No	Griffin	Sean	NOAA	2018-10-15	sean.griffin@noaa.gov	Ethanol	Qiagen DNeasy	Baums	5.963	Affymetrix	1	Yes	HG0230	A.palmata	0.81	0.95	1.07	0.3	97.68	failed	---	sfitti	S.fitti	sfitti	sfitti	a550962-4368120-060520-255_K23.CEL		9SR22844
16128	palmata			Pta. Soldado-Ahoga	Puerto Rico	18.2828	-65.2896	Reef	unknown		No	Griffin	Sean	NOAA	2018-10-15	sean.griffin@noaa.gov	Ethanol	Qiagen DNeasy	Baums	86.217	Affymetrix	1	Yes	HG0398	A.palmata	1.09	1.45	2.53	0.29	95.74	SG0095	80	sfitti	S.fitti	sfitti	sfitti	a550962-4368120-060520-255_M01.CEL	a550962-4368120-060520-255_M01.CEL	9SR22844
16134	palmata			Pta. Soldado-Ahoga	Puerto Rico	18.2828	-65.2896	Reef	unknown		No	Griffin	Sean	NOAA	2018-10-15	sean.griffin@noaa.gov	Ethanol	Qiagen DNeasy	Baums	68.471	Affymetrix	1	Yes	HG0417	A.palmata	0.95	1.3	1.49	0.29	96.92	SG0179	100	sfitti	S.fitti	sfitti	sfitti	a550962-4368120-060520-255_M03.CEL	a550962-4368120-060520-255_M03.CEL	9SR22844
16146_E2	palmata			Berberia Bank	Puerto Rico	17.9022	-66.453	Reef	unknown		No	Griffin	Sean	NOAA	2018-10-15	sean.griffin@noaa.gov	Ethanol	Qiagen DNeasy	Baums	62.737	Affymetrix	1	Yes	HG0416	A.palmata	0.9	1.16	1.1	0.29	97.45	SG0095	100	sfitti	S.fitti	sfitti	sfitti	a550962-4368120-060520-255_M05.CEL	a550962-4368120-060520-255_M05.CEL	9SR22844
16164_E2	palmata			Cayo Largo North	Puerto Rico	18.3145	-65.5792	Reef	unknown		No	Griffin	Sean	NOAA	2018-10-15	sean.griffin@noaa.gov	Ethanol	Qiagen DNeasy	Baums	9.62	Affymetrix	1	Yes	HG0467	A.palmata	1.26	1.51	2.05	0.28	96.16	SG0094	20	sfitti	S.fitti	sfitti	sfitti	a550962-4368120-060520-255_M07.CEL		9SR22844
16180_E2	palmata			Cayo Largo North	Puerto Rico	18.3145	-65.5792	Reef	unknown		No	Griffin	Sean	NOAA	2018-10-15	sean.griffin@noaa.gov	Ethanol	Qiagen DNeasy	Baums	5.665	Affymetrix	1	Yes	HG0467	A.palmata	0.74	0.99	1.18	0.3	97.53	SG0104	100	sfitti	S.fitti	sfitti	sfitti	a550962-4368120-060520-255_M09.CEL		9SR22844
16214(PA35_E2)	palmata			Cayo Largo South	Puerto Rico	18.3745	-65.5704	Reef	unknown		No	Griffin	Sean	NOAA	2018-10-15	sean.griffin@noaa.gov	Ethanol	Qiagen DNeasy	Baums	22.747	Affymetrix	1	Yes	HG0404	A.palmata	0.86	1.07	1.29	0.29	97.35	failed	---	sfitti	S.fitti	sfitti	sfitti	a550962-4368120-060520-255_M11.CEL		9SR22844
16232(W2_E2)	palmata			Dominos East	Puerto Rico	18.4617	-66.0513	Reef	unknown		No	Griffin	Sean	NOAA	2018-10-15	sean.griffin@noaa.gov	Ethanol	Qiagen DNeasy	Baums	14.764	Affymetrix	1	Yes	HG0459	A.palmata	1.33	1.52	1.86	0.31	96.3	failed	---	sfitti	S.fitti	sfitti	sfitti	a550962-4368120-060520-255_M13.CEL	a550962-4368120-060520-255_M13.CEL	9SR22844
16178(LB15_E2)	palmata			Cayo Largo North	Puerto Rico	18.3145	-65.5792	Reef	unknown		No	Griffin	Sean	NOAA	2018-10-15	sean.griffin@noaa.gov	Ethanol	Qiagen DNeasy	Baums	18.885	Affymetrix	1	Yes	HG0467	A.palmata	0.84	1.11	1.17	0.3	97.42	SG0095	100	sfitti	S.fitti	sfitti	sfitti	a550962-4368120-060520-255_M15.CEL		9SR22844
16166(LB03_E2)	palmata			Cayo Largo South	Puerto Rico	18.3745	-65.5704	Reef	unknown		No	Griffin	Sean	NOAA	2018-10-15	sean.griffin@noaa.gov	Ethanol	Qiagen DNeasy	Baums	39.922	Affymetrix	1	Yes	HG0409	A.palmata	0.84	0.85	1.67	0.29	97.2	SG0095	80	sfitti	S.fitti	sfitti	sfitti	a550962-4368120-060520-255_M17.CEL	a550962-4368120-060520-255_M17.CEL	9SR22844
15897	cervicornis			Margarita East Nursery	Puerto Rico	17.9243	-67.0999	Reef	unknown		No	Griffin	Sean	NOAA	2018-10-15	sean.griffin@noaa.gov	Ethanol	Qiagen DNeasy	Baums	28.601	Affymetrix	1	Yes	HG0481	A.cervicornis	1.7	2.42	5.83	91.53	0.23	SG0148	40	sfitti	S.fitti	sfitti	sfitti	a550962-4368120-060520-255_M19.CEL	a550962-4368120-060520-255_M19.CEL	9SR22844
15908	cervicornis			Margarita East Nursery	Puerto Rico	17.9243	-67.0999	Reef	unknown		No	Griffin	Sean	NOAA	2018-10-15	sean.griffin@noaa.gov	Ethanol	Qiagen DNeasy	Baums	2.948	Affymetrix	1	Yes	failed							SG0162	20	sfitti	S.fitti	sfitti	sfitti	a550962-4368120-060520-255_M21.CEL		9SR22844
15947	palmata			San Cristobal Nursery	Puerto Rico	17.9411	-66.8686	Reef	unknown		No	Griffin	Sean	NOAA	2018-10-15	sean.griffin@noaa.gov	Ethanol	Qiagen DNeasy	Baums	1.861	Affymetrix	1	Yes	failed							failed	---	sfitti	S.fitti	sfitti	sfitti	a550962-4368120-060520-255_M23.CEL		9SR22844
16129	palmata			Pta. Soldado-Ahoga	Puerto Rico	18.2828	-65.2896	Reef	unknown		No	Griffin	Sean	NOAA	2018-10-15	sean.griffin@noaa.gov	Ethanol	Qiagen DNeasy	Baums	66.976	Affymetrix	1	Yes	HG0407	A.palmata	0.94	1.22	1.41	0.35	97.01	SG0092	100	sfitti	S.fitti	sfitti	sfitti	a550962-4368120-060520-255_O01.CEL		9SR22844
16142_E2	palmata			Berberia Bank	Puerto Rico	17.9022	-66.453	Reef	unknown		No	Griffin	Sean	NOAA	2018-10-15	sean.griffin@noaa.gov	Ethanol	Qiagen DNeasy	Baums	9.012	Affymetrix	1	Yes	HG0458	A.palmata	1.3	1.33	2.23	0.29	96.15	failed	---	sfitti	S.fitti	sfitti	sfitti	a550962-4368120-060520-255_O03.CEL	a550962-4368120-060520-255_O03.CEL	9SR22844
16139_E2	palmata			Pta. Soldado-Ahoga	Puerto Rico	18.2828	-65.2896	Reef	unknown		No	Griffin	Sean	NOAA	2018-10-15	sean.griffin@noaa.gov	Ethanol	Qiagen DNeasy	Baums	3.119	Affymetrix	1	Yes	HG0413	A.palmata	1.18	1.38	1.68	0.3	96.65	SG0138	40	sfitti	S.fitti	sfitti	sfitti	a550962-4368120-060520-255_O05.CEL	a550962-4368120-060520-255_O05.CEL	9SR22844
16174_E2	palmata			Cayo Largo North	Puerto Rico	18.3145	-65.5792	Reef	unknown		No	Griffin	Sean	NOAA	2018-10-15	sean.griffin@noaa.gov	Ethanol	Qiagen DNeasy	Baums	18.307	Affymetrix	1	Yes	HG0467	A.palmata	1.18	1.4	1.93	0.29	96.38	SG0094	100	sfitti	S.fitti	sfitti	sfitti	a550962-4368120-060520-255_O07.CEL		9SR22844
16182_E2	palmata			Cayo Largo South	Puerto Rico	18.3745	-65.5704	Reef	unknown		No	Griffin	Sean	NOAA	2018-10-15	sean.griffin@noaa.gov	Ethanol	Qiagen DNeasy	Baums	6.622	Affymetrix	1	Yes	HG0467	A.palmata	0.75	0.94	1.18	0.29	97.59	SG0125	80	sfitti	S.fitti	sfitti	sfitti	a550962-4368120-060520-255_O09.CEL		9SR22844
16208(P28_E2)	palmata			Noemi	Puerto Rico	18.3526	-65.574	Reef	unknown		No	Griffin	Sean	NOAA	2018-10-15	sean.griffin@noaa.gov	Ethanol	Qiagen DNeasy	Baums	7.145	Affymetrix	1	Yes	HG0221	A.palmata	1.12	1.3	2.33	0.31	96.06	failed	---	sfitti	S.fitti	sfitti	sfitti	a550962-4368120-060520-255_O11.CEL		9SR22844
16231(W17_E2)	palmata			Waimea	Puerto Rico	18.4605	-66.0461	Reef	unknown		No	Griffin	Sean	NOAA	2018-10-15	sean.griffin@noaa.gov	Ethanol	Qiagen DNeasy	Baums	10.71	Affymetrix	1	Yes	HG0401	A.palmata	0.95	1.04	2.17	0.31	96.48	SG0091	100	sfitti	S.fitti	sfitti	sfitti	a550962-4368120-060520-255_O13.CEL	a550962-4368120-060520-255_O13.CEL	9SR22844
16222(S09_E2)	cervicornis			Sea Bass	Puerto Rico	18.3551	-65.5733	Reef	unknown		No	Griffin	Sean	NOAA	2018-10-15	sean.griffin@noaa.gov	Ethanol	Qiagen DNeasy	Baums	2.944	Affymetrix	1	Yes	HG0472	A.cervicornis	2.99	4.21	9.39	86.21	0.19	SG0148	20	sfitti	S.fitti	sfitti	sfitti	a550962-4368120-060520-255_O15.CEL		9SR22844
15881	cervicornis			Cayo Coral West Nursery	Puerto Rico	17.938	-66.8713	Reef	unknown		No	Griffin	Sean	NOAA	2018-10-15	sean.griffin@noaa.gov	Ethanol	Qiagen DNeasy	Baums	80.542	Affymetrix	1	Yes	HG0470	A.cervicornis	1.47	2.21	5.64	91.91	0.24	SG0114	80	sfitti	S.fitti	sfitti	sfitti	a550962-4368120-060520-255_O17.CEL	a550962-4368120-060520-255_O17.CEL	9SR22844
15898	cervicornis			Margarita East Nursery	Puerto Rico	17.9243	-67.0999	Reef	unknown		No	Griffin	Sean	NOAA	2018-10-15	sean.griffin@noaa.gov	Ethanol	Qiagen DNeasy	Baums	21.466	Affymetrix	1	Yes	HG0478	A.cervicornis	1.39	2.12	5.85	91.82	0.21	SG0162	40	sfitti	S.fitti	sfitti	sfitti	a550962-4368120-060520-255_O19.CEL		9SR22844
15909	palmata			Margarita East Nursery	Puerto Rico	17.9199	-67.1282	Reef	unknown		No	Griffin	Sean	NOAA	2018-10-15	sean.griffin@noaa.gov	Ethanol	Qiagen DNeasy	Baums	15.832	Affymetrix	1	Yes	HG0393	A.palmata	1.45	1.59	1.99	0.28	96.15	failed	---	sfitti	S.fitti	sfitti	sfitti	a550962-4368120-060520-255_O21.CEL	a550962-4368120-060520-255_O21.CEL	9SR22844
15952	palmata			San Cristobal Nursery	Puerto Rico	17.9411	-66.8686	Reef	unknown		No	Griffin	Sean	NOAA	2018-10-15	sean.griffin@noaa.gov	Ethanol	Qiagen DNeasy	Baums	12.545	Affymetrix	1	Yes	HG0440	A.palmata	0.87	1.04	2.05	0.29	96.62	SG0095	80	sfitti	S.fitti	sfitti	sfitti	a550962-4368120-060520-255_O23.CEL	a550962-4368120-060520-255_O23.CEL	9SR22844
292_Stridac	S.tridacnidorum			Indo-Pacific	Indo-Pacific	40.7993	-77.8643	NA	symbiont		NA	LaJeunesse	Todd	Penn State	NA	tcl3@psu.edu	Fresh	Wizard Genomic Kit	LaJeunesse	119.435	Affymetrix	1	Yes	failed							failed	---					a550962-4368120-060520-256_A01.CEL		P9SR10073
1127_Mixed	palmata	P1017		RockKey	Florida	24.456	-81.8596	Reef	unknown		no	Baums	Iliana	Penn State	2002-07-16	ibb3@psu.edu	Ethanol	Qiagen DNeasy	Baums	12.406	Affymetrix	1	Yes	HG0079	A.palmata	0.25	0.24	1.56	0.26	97.94	SG0140	20	sfitti	S.fitti	sfitti	sfitti	a550962-4368120-060520-256_A03.CEL	a550962-4368120-060520-256_A03.CEL	P9SR10073
2724	palmata	P2151		ML3	Florida	25.0102	-80.3733	Colony	unknown		no	Williams	Dana	NOAA	2010-05-20	dana.williams@noaa.gov	Ethanol	Qiagen DNeasy	Baums	97.79	Affymetrix	1	Yes	HG0123	A.palmata	0.39	0.26	0.96	0.26	98.51	failed	---	sfitti	S.fitti	sfitti	sfitti	a550962-4368120-060520-256_A05.CEL	a550962-4368120-060520-256_A05.CEL	P9SR10073
4908	cervicornis	C1490		Patch Reef	Florida	24.9969	-80.4517	Colony	unknown		no	Nedimyer	Ken	CRF	2011-11-22	info@coralrestoration.org	Ethanol	Qiagen DNeasy	Baums	8.32	Affymetrix	1	Yes	failed							failed	---	cladeB	cladeB (100%)	cladeB	cladeB	a550962-4368120-060520-256_A07.CEL		P9SR10073
4936	cervicornis	C1473		Lower Matecumbe	Florida	24.8129	-80.6696	Colony	unknown		yes	Nedimyer	Ken	CRF	2011-11-22	info@coralrestoration.org	Ethanol	Qiagen DNeasy	Baums	19.945	Affymetrix	1	Yes	HG0026	A.cervicornis	0.23	0.24	1.45	97.95	0.36	SG0026	80	sfitti	S.fitti	sfitti	sfitti	a550962-4368120-060520-256_A09.CEL	a550962-4368120-060520-256_A09.CEL	P9SR10073
4955	cervicornis	C1489		CRF	Florida	25.1398	-80.2946	Colony	unknown		yes	Nedimyer	Ken	CRF	2011-11-22	info@coralrestoration.org	Ethanol	Qiagen DNeasy	Baums	5.33	Affymetrix	1	Yes	HG0042	A.cervicornis	0.56	0.62	1.18	97.91	0.29	SG0078	80	sfitti	S.fitti	sfitti	sfitti	a550962-4368120-060520-256_A11.CEL	a550962-4368120-060520-256_A11.CEL	P9SR10073
6649	cervicornis	C1015		CRF	Florida	24.6923	-80.9758	Reef	unknown		no	Nedimyer	Ken	CRF	2009-07-09	info@coralrestoration.org	Ethanol	Qiagen DNeasy	Baums	26.58	Affymetrix	1	Yes	HG0002	A.cervicornis	0.56	0.58	1.52	97.58	0.31	SG0015	40	sfitti	S.fitti	sfitti	sfitti	a550962-4368120-060520-256_A13.CEL	a550962-4368120-060520-256_A13.CEL	P9SR10073
9719	cervicornis	C1222		Margara	Puerto Rico	17.9496	-66.7274	Reef	unknown		no	Baums	Iliana	Penn State	2008-08-25	ibb3@psu.edu	Ethanol	Qiagen DNeasy	Baums	6.437	Affymetrix	1	Yes	HG0030	A.cervicornis	0.75	0.71	1.95	97.05	0.29	SG0132	40	sfitti	S.fitti	sfitti	sfitti	a550962-4368120-060520-256_A15.CEL	a550962-4368120-060520-256_A15.CEL	P9SR10073
12405	prolifera	H84		Rocky Point	Belize	17.6716	-88.2522	Reef	unknown		no	Greer	Lisa	Washington and Lee U	2014-07-04	GreerL@wlu.edu	Ethanol	Qiagen DNeasy	Baums	27.936	Affymetrix	1	Yes	failed							failed	---	cladeB	cladeB (99.2%)	cladeB	cladeB	a550962-4368120-060520-256_A17.CEL		P9SR10073
13716	cervicornis	C1639		HansLollik	USVI	18.4057	-64.9044	Reef	unknown		no	Baums	Iliana	Penn State	2015-10-29	ibb3@psu.edu	Ethanol	Qiagen DNeasy	Baums	16.966	Affymetrix	1	Yes	HG0006	A.cervicornis	1.23	1.16	2.04	96.51	0.29	SG0172	100	sfitti	S.fitti	sfitti	sfitti	a550962-4368120-060520-256_A19.CEL	a550962-4368120-060520-256_A19.CEL	P9SR10073
14391	palmata	P3024	MA85	Carne Nursery	Belize	17.2686	-87.8169	Reef	unknown		no	Carne	Lisa	Fragments of Hope	2016-12-11	info@fragmentsofhope.org	Ethanol	Qiagen DNeasy	Baums	15.163	Affymetrix	1	Yes	HG0127	A.palmata	0.7	0.67	2.13	0.26	96.93	SG0106	80	sfitti	S.fitti	sfitti	sfitti	a550962-4368120-060520-256_A21.CEL	a550962-4368120-060520-256_A21.CEL	P9SR10073
4915	cervicornis	C1487		Conch Reef	Florida	24.9519	-80.4511	Reef	unknown		no	Nedimyer	Ken	CRF	2011-11-22	info@coralrestoration.org	Ethanol	Qiagen DNeasy	Baums	5.59	Affymetrix	1	Yes	HG0057	A.cervicornis	0.22	0.23	0.67	98.81	0.29	SG0031	80	sfitti	S.fitti	sfitti	sfitti	a550962-4368120-060520-256_A23.CEL	a550962-4368120-060520-256_A23.CEL	P9SR10073
1087	palmata	P1010		Western Sambo	Florida	24.4799	-81.7187	Reef	unknown		no	Baums	Iliana	Penn State	2002-04-05	ibb3@psu.edu	DMSO	Qiagen DNeasy	Baums	18.289	Affymetrix	1	Yes	HG0108	A.palmata	0.32	0.32	4.73	0.31	94.64	SG0140	40	sfitti	S.fitti	sfitti	sfitti	a550962-4368120-060520-256_C01.CEL	a550962-4368120-060520-256_C01.CEL	P9SR10073
1132_Symbiont	palmata	P1018		RockKey	Florida	24.456	-81.8596	Reef	unknown		no	Baums	Iliana	Penn State	2002-04-22	ibb3@psu.edu	Ethanol	Waynes Method	Baums	11.375	Affymetrix	1	Yes	HG0129	A.palmata	0.4	0.42	1.91	0.26	97.41	SG0140	20	sfitti	S.fitti	sfitti	sfitti	a550962-4368120-060520-256_C03.CEL	a550962-4368120-060520-256_C03.CEL	P9SR10073
2870	palmata	P2582		GR1	Florida	25.109	-80.3053	Colony	unknown		no	Williams	Dana	NOAA	2010-08-17	dana.williams@noaa.gov	Ethanol	Qiagen DNeasy	Baums	11.148	Affymetrix	1	Yes	HG0130	A.palmata	0.31	0.28	1.21	0.3	98.21	SG0180	100	sfitti	S.fitti	sfitti	sfitti	a550962-4368120-060520-256_C05.CEL	a550962-4368120-060520-256_C05.CEL	P9SR10073
4909	cervicornis	C1491		Patch Reef	Florida	25.0036	-80.4509	Colony	unknown		no	Nedimyer	Ken	CRF	2011-11-22	info@coralrestoration.org	Ethanol	Qiagen DNeasy	Baums	17.733	Affymetrix	1	Yes	HG0037	A.cervicornis	0.64	0.72	2.35	96.67	0.26	SG0027	0	sfitti	S.fitti	sfitti	sfitti	a550962-4368120-060520-256_C07.CEL	a550962-4368120-060520-256_C07.CEL	P9SR10073
4943	cervicornis	C1488		Lower Matecumbe	Florida	24.8021	-80.6674	Colony	unknown		no	Nedimyer	Ken	CRF	2011-11-22	info@coralrestoration.org	Ethanol	Qiagen DNeasy	Baums	6.315	Affymetrix	1	Yes	HG0047	A.cervicornis	0.22	0.24	0.77	98.71	0.28	SG0077	100	sfitti	S.fitti	sfitti	sfitti	a550962-4368120-060520-256_C09.CEL	a550962-4368120-060520-256_C09.CEL	P9SR10073
4956	cervicornis	C1503		CRF	Florida	25.0208	-80.4009	Colony	unknown		no	Nedimyer	Ken	CRF	2011-11-22	info@coralrestoration.org	Ethanol	Qiagen DNeasy	Baums	10.785	Affymetrix	1	Yes	HG0054	A.cervicornis	0.37	0.3	0.55	98.86	0.29	SG0020	20	sfitti	S.fitti	sfitti	sfitti	a550962-4368120-060520-256_C11.CEL	a550962-4368120-060520-256_C11.CEL	P9SR10073
6653	cervicornis	C1017		CRF	Florida	24.6923	-80.9758	Reef	unknown		no	Nedimyer	Ken	CRF	2009-07-09	info@coralrestoration.org	Ethanol	Qiagen DNeasy	Baums	15.814	Affymetrix	1	Yes	HG0028	A.cervicornis	0.52	0.45	1.25	98.05	0.25	SG0028	0	sfitti	S.fitti	sfitti	sfitti	a550962-4368120-060520-256_C13.CEL	a550962-4368120-060520-256_C13.CEL	P9SR10073
11293	prolifera	P2659		Coral Gardens	Belize	17.8334	-87.9923	Reef	unknown		no	Greer	Lisa	Washington and Lee U	2013-05-29	GreerL@wlu.edu	Ethanol	Qiagen DNeasy	Baums	17.35	Affymetrix	1	Yes	HG0109	A.palmata	0.27	0.26	0.47	0.25	99.01	SG0111	100	sfitti	S.fitti	sfitti	sfitti	a550962-4368120-060520-256_C15.CEL	a550962-4368120-060520-256_C15.CEL	P9SR10073
12412	prolifera	H88		Rocky Point	Belize	17.6716	-88.2522	Reef	unknown		no	Greer	Lisa	Washington and Lee U	2014-07-04	GreerL@wlu.edu	Ethanol	Qiagen DNeasy	Baums	19.354	Affymetrix	1	Yes	HG0064	A.prolifera	0.44	0.56	95.69	1.77	1.99	SG0149	100	sfitti	S.fitti	sfitti	sfitti	a550962-4368120-060520-256_C17.CEL	a550962-4368120-060520-256_C17.CEL	P9SR10073
13780	cervicornis	C1569		SouthCarrieBow	Belize	16.8013	-88.0825	Reef	unknown		no	Baums	Iliana	Penn State	2015-11-05	ibb3@psu.edu	Ethanol	Qiagen DNeasy	Baums	12.358	Affymetrix	1	Yes	HG0001	A.cervicornis	0.24	0.21	0.28	99.23	0.29	SG0174	20	sfitti	S.fitti	sfitti	sfitti	a550962-4368120-060520-256_C19.CEL		P9SR10073
14392	palmata	P3024	MA84	Carne Nursery	Belize	17.2686	-87.8169	Reef	unknown		no	Carne	Lisa	Fragments of Hope	2016-12-11	info@fragmentsofhope.org	Ethanol	Qiagen DNeasy	Baums	8.587	Affymetrix	1	Yes	HG0127	A.palmata	0.61	0.63	2.02	0.25	97.1	SG0107	100	sfitti	S.fitti	sfitti	sfitti	a550962-4368120-060520-256_C21.CEL		P9SR10073
KL246_Sperm	palmata	P1000		Horseshoe	Florida	25.1395	-80.2943	Reef	sperm		no	Kitchen	Sheila	Penn State	2017-08-16	ibb3@psu.edu	Ethanol	Nucleon Phytopure	Baums	13.436	Affymetrix	1	Yes	HG0004	A.palmata	0.69	0.78	0.99	0.26	97.96	failed	---	none	not-infected	not-infected	not-infected	a550962-4368120-060520-256_C23.CEL		P9SR10073
1100	palmata			Western Sambo	Florida	24.4799	-81.7187	Reef	unknown		no	Baums	Iliana	Penn State	2002-04-05	ibb3@psu.edu	DMSO	Qiagen DNeasy	Baums	24.344	Affymetrix	1	Yes	HG0108	A.palmata	0.14	0.09	4.62	0.3	94.99	SG0140	80	sfitti	S.fitti	sfitti	sfitti	a550962-4368120-060520-256_E01.CEL		P9SR10073
1132_Mixed	palmata	P1018		RockKey	Florida	24.456	-81.8596	Reef	unknown		no	Baums	Iliana	Penn State	2002-04-22	ibb3@psu.edu	Ethanol	Qiagen DNeasy	Baums	15.178	Affymetrix	1	Yes	HG0129	A.palmata	0.11	0.06	1.43	0.28	98.23	SG0140	40	sfitti	S.fitti	sfitti	sfitti	a550962-4368120-060520-256_E03.CEL		P9SR10073
2887	palmata	P2582		GR1	Florida	25.109	-80.3052	Colony	unknown		no	Williams	Dana	NOAA	2010-08-17	dana.williams@noaa.gov	Ethanol	Qiagen DNeasy	Baums	203.341	Affymetrix	1	Yes	HG0130	A.palmata	0.24	0.25	1.19	0.31	98.25	SG0086	100	sfitti	S.fitti	sfitti	sfitti	a550962-4368120-060520-256_E05.CEL		P9SR10073
4911	cervicornis	C1480		Patch Reef	Florida	25.0095	-80.4514	Colony	unknown		no	Nedimyer	Ken	CRF	2011-11-22	info@coralrestoration.org	Ethanol	Qiagen DNeasy	Baums	9.763	Affymetrix	1	Yes	HG0050	A.cervicornis	0.19	0.14	0.63	98.95	0.28	SG0021	0	sfitti	S.fitti	sfitti	sfitti	a550962-4368120-060520-256_E07.CEL	a550962-4368120-060520-256_E07.CEL	P9SR10073
4944	cervicornis	C1502		CRF	Florida	24.8179	-80.6518	Colony	unknown		no	Nedimyer	Ken	CRF	2011-11-22	info@coralrestoration.org	Ethanol	Qiagen DNeasy	Baums	6.176	Affymetrix	1	Yes	HG0041	A.cervicornis	0.17	0.19	1.08	98.43	0.3	SG0011	60	sfitti	S.fitti	sfitti	sfitti	a550962-4368120-060520-256_E09.CEL	a550962-4368120-060520-256_E09.CEL	P9SR10073
4958	cervicornis	C1475		Grassy Key	Florida	24.7202	-80.9287	Colony	unknown		no	Nedimyer	Ken	CRF	2011-11-22	info@coralrestoration.org	Ethanol	Qiagen DNeasy	Baums	12.832	Affymetrix	1	Yes	HG0043	A.cervicornis	0.1	0.08	0.29	99.28	0.35	SG0016	60	sfitti	S.fitti	sfitti	sfitti	a550962-4368120-060520-256_E11.CEL	a550962-4368120-060520-256_E11.CEL	P9SR10073
6655	cervicornis	C1015		CRF	Florida	24.6923	-80.9758	Reef	unknown		no	Nedimyer	Ken	CRF	2009-07-09	info@coralrestoration.org	Ethanol	Qiagen DNeasy	Baums	8.663	Affymetrix	1	Yes	HG0002	A.cervicornis	0.39	0.44	1.28	97.97	0.31	SG0015	0	sfitti	S.fitti	sfitti	sfitti	a550962-4368120-060520-256_E13.CEL		P9SR10073
11328	prolifera	H80		Coral Gardens	Belize	17.8334	-87.9923	Reef	unknown		no	Greer	Lisa	Washington and Lee U	2013-05-30	GreerL@wlu.edu	Ethanol	Qiagen DNeasy	Baums	8.368	Affymetrix	1	Yes	HG0068	A.prolifera	0.36	0.43	96.03	1.81	1.73	SG0174	100	sfitti	S.fitti	sfitti	sfitti	a550962-4368120-060520-256_E15.CEL	a550962-4368120-060520-256_E15.CEL	P9SR10073
12425	prolifera	H77		Coral Gardens	Belize	17.8334	-87.9923	Reef	unknown		no	Greer	Lisa	Washington and Lee U	2014-07-04	GreerL@wlu.edu	Ethanol	Qiagen DNeasy	Baums	16.361	Affymetrix	1	Yes	HG0090	A.prolifera	0.7	0.83	95.98	1.65	1.53	SG0152	80	sfitti	S.fitti	sfitti	sfitti	a550962-4368120-060520-256_E17.CEL	a550962-4368120-060520-256_E17.CEL	P9SR10073
13788	cervicornis	C1569		SouthCarrieBow	Belize	16.8013	-88.0825	Reef	unknown		no	Baums	Iliana	Penn State	2015-11-06	ibb3@psu.edu	Ethanol	Qiagen DNeasy	Baums	14.152	Affymetrix	1	Yes	HG0001	A.cervicornis	0.2	0.2	0.33	99.19	0.28	SG0174	20	sfitti	S.fitti	sfitti	sfitti	a550962-4368120-060520-256_E19.CEL		P9SR10073
14393	palmata	P3024	MA84	Carne Nursery	Belize	17.2686	-87.8169	Reef	unknown		no	Carne	Lisa	Fragments of Hope	2016-12-11	info@fragmentsofhope.org	Ethanol	Qiagen DNeasy	Baums	16.629	Affymetrix	1	Yes	HG0127	A.palmata	0.24	0.26	1.4	0.3	98.04	SG0108	100	sfitti	S.fitti	sfitti	sfitti	a550962-4368120-060520-256_E21.CEL		P9SR10073
SIBM13_3	prolifera			Sandisland Blue x M13	Florida	25.0179	-80.3686	Reef	larva		no	Kitchen	Sheila	Penn State	2017-08-16	ibb3@psu.edu	Ethanol	Omega Biotek lysis	Baums	2.762	Affymetrix	1	Yes	HG0027	A.cervicornis	1.09	1.2	1.97	96.57	0.25	failed	---	none	not-infected	not-infected	not-infected	a550962-4368120-060520-256_E23.CEL	a550962-4368120-060520-256_E23.CEL	P9SR10073
1101	palmata			Western Sambo	Florida	24.4799	-81.7187	Reef	unknown		no	Baums	Iliana	Penn State	NA	ibb3@psu.edu	DMSO	Qiagen DNeasy	Baums	61.109	Affymetrix	1	Yes	HG0108	A.palmata	0.33	0.23	4.7	0.29	94.78	SG0140	20	sfitti	S.fitti	sfitti	sfitti	a550962-4368120-060520-256_G01.CEL		P9SR10073
1301	palmata	P1038		DryTortugas2	Florida	24.6209	-82.8675	Reef	unknown		no	Baums	Iliana	Penn State	2003-07-29	ibb3@psu.edu	Ethanol	Qiagen DNeasy	Baums	24.9	Affymetrix	1	Yes	HG0107	A.palmata	0.37	0.4	5.65	0.33	93.62	failed	---	sfitti	S.fitti	sfitti	sfitti	a550962-4368120-060520-256_G03.CEL	a550962-4368120-060520-256_G03.CEL	P9SR10073
3844	cervicornis	C1548		Flat Cay	USVI	18.3182	-64.991	Reef	unknown	2.31	no	TNC_ARRA		TNC_ARRA	2011-11-11		Ethanol	Qiagen DNeasy	Baums	5.243	Affymetrix	1	Yes	HG0003	A.cervicornis	0.21	0.23	0.43	99.05	0.29	SG0117	80	sfitti	S.fitti	sfitti	sfitti	a550962-4368120-060520-256_G05.CEL	a550962-4368120-060520-256_G05.CEL	P9SR10073
4913	cervicornis	C1483		Pickles Reef	Florida	24.9886	-80.4026	Colony	unknown		yes	Nedimyer	Ken	CRF	2011-11-22	info@coralrestoration.org	Ethanol	Qiagen DNeasy	Baums	8.197	Affymetrix	1	Yes	HG0044	A.cervicornis	0.27	0.28	0.77	98.67	0.29	SG0012	40	sfitti	S.fitti	sfitti	sfitti	a550962-4368120-060520-256_G07.CEL	a550962-4368120-060520-256_G07.CEL	P9SR10073
4945	cervicornis	C1493		Lower Matecumbe	Florida	24.8026	-80.6524	Colony	unknown		no	Nedimyer	Ken	CRF	2011-11-22	info@coralrestoration.org	Ethanol	Qiagen DNeasy	Baums	9.923	Affymetrix	1	Yes	HG0014	A.cervicornis	0.35	0.32	1.53	97.85	0.3	SG0014	0	sfitti	S.fitti	sfitti	sfitti	a550962-4368120-060520-256_G09.CEL	a550962-4368120-060520-256_G09.CEL	P9SR10073
4963	cervicornis	C1477		Grassy Key	Florida	24.6923	-80.9758	Colony	unknown		no	Nedimyer	Ken	CRF	2011-11-22	info@coralrestoration.org	Ethanol	Qiagen DNeasy	Baums	5.888	Affymetrix	1	Yes	HG0023	A.cervicornis	1.04	1.2	1.7	96.81	0.29	SG0020	0	sfitti	S.fitti	sfitti	sfitti	a550962-4368120-060520-256_G11.CEL	a550962-4368120-060520-256_G11.CEL	P9SR10073
8844	cervicornis	C1569		SouthCarrieBow	Belize	16.8013	-88.0825	Reef	unknown	1.21	no	Fogarty	Nicole	NOVA Southeastern	2012-09-13	fogartyn@uncw.edu	Ethanol	Qiagen DNeasy	Baums	32.625	Affymetrix	1	Yes	HG0001	A.cervicornis	0.09	0.07	0.1	99.55	0.29	SG0174	100	sfitti	S.fitti	sfitti	sfitti	a550962-4368120-060520-256_G13.CEL		P9SR10073
11334	prolifera	H81		Coral Gardens	Belize	17.8334	-87.9923	Reef	unknown		no	Greer	Lisa	Washington and Lee U	2013-05-30	GreerL@wlu.edu	Ethanol	Qiagen DNeasy	Baums	10.706	Affymetrix	1	Yes	HG0069	A.prolifera	0.64	0.81	94.77	2.35	2.07	SG0174	60	sfitti	S.fitti	sfitti	sfitti	a550962-4368120-060520-256_G15.CEL	a550962-4368120-060520-256_G15.CEL	P9SR10073
12426	prolifera	H94		Coral Gardens	Belize	17.8334	-87.9923	Reef	unknown		no	Greer	Lisa	Washington and Lee U	2014-07-04	GreerL@wlu.edu	Ethanol	Qiagen DNeasy	Baums	28.227	Affymetrix	1	Yes	HG0066	A.prolifera	0.55	0.64	94.89	2.1	2.37	SG0113	60	sfitti	S.fitti	sfitti	sfitti	a550962-4368120-060520-256_G17.CEL	a550962-4368120-060520-256_G17.CEL	P9SR10073
13795	prolifera	H102		Sandbores2	Belize	16.7791	-88.1175	Reef	unknown		no	Baums	Iliana	Penn State	2015-11-07	ibb3@psu.edu	Ethanol	Qiagen DNeasy	Baums	17.324	Affymetrix	1	Yes	HG0065	A.prolifera	0.24	0.26	96.76	1.46	1.52	SG0156	100	sfitti	S.fitti	sfitti	sfitti	a550962-4368120-060520-256_G19.CEL	a550962-4368120-060520-256_G19.CEL	P9SR10073
14395	palmata	P3024	MA84	Carne Nursery	Belize	17.2686	-87.8169	Reef	unknown		no	Carne	Lisa	Fragments of Hope	2016-12-11	info@fragmentsofhope.org	Ethanol	Qiagen DNeasy	Baums	17.006	Affymetrix	1	Yes	HG0127	A.palmata	0.4	0.4	1.67	0.25	97.68	SG0108	100	sfitti	S.fitti	sfitti	sfitti	a550962-4368120-060520-256_G21.CEL		P9SR10073
SIBM13_4	prolifera			Sandisland Blue x M13	Florida	25.0179	-80.3686	Reef	larva		no	Kitchen	Sheila	Penn State	2017-08-16	ibb3@psu.edu	Ethanol	Omega Biotek lysis	Baums	1.399	Affymetrix	1	Yes	HG0051	A.cervicornis	0.36	0.29	0.45	98.98	0.28	failed	---	none	not-infected	not-infected	not-infected	a550962-4368120-060520-256_G23.CEL	a550962-4368120-060520-256_G23.CEL	P9SR10073
1104	palmata			Western Sambo	Florida	24.4799	-81.7187	Reef	unknown		no	Baums	Iliana	Penn State	2002-07-02	ibb3@psu.edu	DMSO	Qiagen DNeasy	Baums	6.705	Affymetrix	1	Yes	HG0120	A.palmata	0.3	0.25	0.83	0.26	98.65	SG0161	80	sfitti	S.fitti	sfitti	sfitti	a550962-4368120-060520-256_I01.CEL	a550962-4368120-060520-256_I01.CEL	P9SR10073
1372_Symbiont	cervicornis	C1001		Marker 3	Florida	25.3733	-80.1602	Reef	unknown		no	Baums	Iliana	Penn State	2004-10-06	ibb3@psu.edu	Ethanol	Waynes Method	Baums	1.44	Affymetrix	1	Yes	HG0024	A.cervicornis	0.26	0.2	0.47	99.05	0.28	SG0072	0	sfitti	S.fitti	sfitti	sfitti	a550962-4368120-060520-256_I03.CEL	a550962-4368120-060520-256_I03.CEL	P9SR10073
3845	cervicornis	C1548		Flat Cay	USVI	18.3182	-64.991	Reef	unknown	2.31	no	TNC_ARRA		TNC_ARRA	2011-11-11		Ethanol	Qiagen DNeasy	Baums	10.265	Affymetrix	1	Yes	HG0003	A.cervicornis	0.08	0.06	0.34	99.33	0.28	SG0129	20	sfitti	S.fitti	sfitti	sfitti	a550962-4368120-060520-256_I05.CEL		P9SR10073
4914	cervicornis	C1501		Pickles Reef	Florida	24.9862	-80.4171	Colony	unknown		no	Nedimyer	Ken	CRF	2011-11-22	info@coralrestoration.org	Ethanol	Qiagen DNeasy	Baums	6.466	Affymetrix	1	Yes	HG0040	A.cervicornis	0.13	0.09	1.2	98.41	0.3	failed	---	sfitti	S.fitti	sfitti	sfitti	a550962-4368120-060520-256_I07.CEL	a550962-4368120-060520-256_I07.CEL	P9SR10073
4949	cervicornis	C1496		CRF	Florida	25.0147	-80.4169	Colony	unknown		no	Nedimyer	Ken	CRF	2011-11-22	info@coralrestoration.org	Ethanol	Qiagen DNeasy	Baums	12.983	Affymetrix	1	Yes	HG0019	A.cervicornis	0.55	0.54	1.32	97.86	0.28	SG0032	60	sfitti	S.fitti	sfitti	sfitti	a550962-4368120-060520-256_I09.CEL	a550962-4368120-060520-256_I09.CEL	P9SR10073
4964	cervicornis	C1478		Grassy Key	Florida	24.6923	-80.9758	Colony	unknown		yes	Nedimyer	Ken	CRF	2011-11-22	info@coralrestoration.org	Ethanol	Qiagen DNeasy	Baums	5.925	Affymetrix	1	Yes	HG0016	A.cervicornis	0.12	0.08	1.24	98.41	0.28	SG0025	0	sfitti	S.fitti	sfitti	sfitti	a550962-4368120-060520-256_I11.CEL	a550962-4368120-060520-256_I11.CEL	P9SR10073
8847	cervicornis	C1569		SouthCarrieBow	Belize	16.8013	-88.0825	Reef	unknown	1.52	no	Fogarty	Nicole	NOVA Southeastern	2012-09-13	fogartyn@uncw.edu	Ethanol	Qiagen DNeasy	Baums	9.489	Affymetrix	1	Yes	HG0001	A.cervicornis	0.29	0.25	0.28	99.18	0.29	SG0165	80	sfitti	S.fitti	sfitti	sfitti	a550962-4368120-060520-256_I13.CEL		P9SR10073
11409	prolifera	H83		Coral Gardens	Belize	17.8334	-87.9923	Reef	unknown		no	Greer	Lisa	Washington and Lee U	2013-05-28	GreerL@wlu.edu	Ethanol	Qiagen DNeasy	Baums	7.502	Affymetrix	1	Yes	HG0039	A.cervicornis	0.23	0.19	1.26	98.22	0.33	SG0144	100	sfitti	S.fitti	sfitti	sfitti	a550962-4368120-060520-256_I15.CEL	a550962-4368120-060520-256_I15.CEL	P9SR10073
12427	prolifera	H82		Coral Gardens	Belize	17.8334	-87.9923	Reef	unknown		no	Greer	Lisa	Washington and Lee U	2014-07-04	GreerL@wlu.edu	Ethanol	Qiagen DNeasy	Baums	27.54	Affymetrix	1	Yes	HG0062	A.prolifera	0.34	0.32	96.69	1.45	1.54	SG0174	100	sfitti	S.fitti	sfitti	sfitti	a550962-4368120-060520-256_I17.CEL	a550962-4368120-060520-256_I17.CEL	P9SR10073
13829	cervicornis	C1643		GloversAtoll	Belize	16.8881	-87.7597	Reef	unknown		no	Baums	Iliana	Penn State	2015-11-08	ibb3@psu.edu	Ethanol	Qiagen DNeasy	Baums	9.266	Affymetrix	1	Yes	HG0029	A.cervicornis	0.63	0.66	1.54	97.51	0.29	SG0101	20	sfitti	S.fitti	sfitti	sfitti	a550962-4368120-060520-256_I19.CEL	a550962-4368120-060520-256_I19.CEL	P9SR10073
14464	palmata	P3024		Carne Nursery	Belize	17.2686	-87.8169	Reef	unknown		no	Carne	Lisa	Fragments of Hope	2016-12-13	info@fragmentsofhope.org	Ethanol	Qiagen DNeasy	Baums	11.842	Affymetrix	1	Yes	HG0127	A.palmata	0.32	0.39	1.41	0.3	97.9	SG0105	100	sfitti	S.fitti	sfitti	sfitti	a550962-4368120-060520-256_I21.CEL		P9SR10073
SIBM13_5	prolifera			Sandisland Blue x M13	Florida	25.0179	-80.3686	Reef	larva		no	Kitchen	Sheila	Penn State	2017-08-16	ibb3@psu.edu	Ethanol	Omega Biotek lysis	Baums	2.914	Affymetrix	1	Yes	HG0133	A.palmata	0.92	0.95	1.21	0.53	97.31	failed	---	none	not-infected	not-infected	not-infected	a550962-4368120-060520-256_I23.CEL	a550962-4368120-060520-256_I23.CEL	P9SR10073
1105	palmata			Western Sambo	Florida	24.4799	-81.7187	Reef	unknown		no	Baums	Iliana	Penn State	2002-04-05	ibb3@psu.edu	DMSO	Qiagen DNeasy	Baums	8.609	Affymetrix	1	Yes	HG0124	A.palmata	0.18	0.13	0.56	0.29	99.02	SG0139	60	sfitti	S.fitti	sfitti	sfitti	a550962-4368120-060520-256_K01.CEL	a550962-4368120-060520-256_K01.CEL	P9SR10073
1372_Mixed	cervicornis	C1001		Marker 3	Florida	25.3733	-80.1602	Reef	unknown		no	Baums	Iliana	Penn State	2004-10-06	ibb3@psu.edu	Ethanol	Qiagen DNeasy	Baums	9	Affymetrix	1	Yes	HG0024	A.cervicornis	0.06	0.04	0.4	99.29	0.26	SG0072	0	sfitti	S.fitti	sfitti	sfitti	a550962-4368120-060520-256_K03.CEL		P9SR10073
3848	cervicornis	C1548		Flat Cay	USVI	18.3617	-64.7743	Colony	unknown	2.31	no	TNC_ARRA		TNC_ARRA	2011-11-11		Ethanol	Qiagen DNeasy	Baums	22.759	Affymetrix	1	Yes	HG0003	A.cervicornis	0.36	0.32	0.57	98.81	0.3	SG0129	80	sfitti	S.fitti	sfitti	sfitti	a550962-4368120-060520-256_K05.CEL		P9SR10073
4919	cervicornis	C1495		Patch Reef	Florida	24.9519	-80.4916	Colony	unknown		no	Nedimyer	Ken	CRF	2011-11-22	info@coralrestoration.org	Ethanol	Qiagen DNeasy	Baums	11.771	Affymetrix	1	Yes	HG0060	A.cervicornis	0.4	0.35	0.72	98.65	0.28	SG0019	20	sfitti	S.fitti	sfitti	sfitti	a550962-4368120-060520-256_K07.CEL	a550962-4368120-060520-256_K07.CEL	P9SR10073
4951	cervicornis	C1482		Lower Matecumbe	Florida	24.8136	-80.667	Colony	unknown		no	Nedimyer	Ken	CRF	2011-11-22	info@coralrestoration.org	Ethanol	Qiagen DNeasy	Baums	13.653	Affymetrix	1	Yes	HG0052	A.cervicornis	0.47	0.43	1.41	97.87	0.29	SG0030	60	sfitti	S.fitti	sfitti	sfitti	a550962-4368120-060520-256_K09.CEL	a550962-4368120-060520-256_K09.CEL	P9SR10073
5735	palmata	P2151		ML3	Florida	25.0091	-80.3747	Colony	unknown		no	Williams	Dana	NOAA	2005-08-01	dana.williams@noaa.gov	Ethanol	Qiagen DNeasy	Baums	9.659	Affymetrix	1	Yes	HG0080	A.palmata	0.26	0.17	0.86	0.31	98.67	failed	---	sfitti	S.fitti	sfitti	sfitti	a550962-4368120-060520-256_K11.CEL	a550962-4368120-060520-256_K11.CEL	P9SR10073
9577	cervicornis	C1212		Biscayne National Park	Florida	25.3989	-80.1603	Reef	unknown		no	Johnson	Meaghan	NPS	2008-06-12	meaghan_johnson@nps.gov	Ethanol	Qiagen DNeasy	Baums	5.736	Affymetrix	1	Yes	HG0015	A.cervicornis	0.27	0.25	1.04	98.41	0.3	SG0073	0	sfitti	S.fitti	sfitti	sfitti	a550962-4368120-060520-256_K13.CEL	a550962-4368120-060520-256_K13.CEL	P9SR10073
11414	prolifera	H79		Coral Gardens	Belize	17.8334	-87.9923	Reef	unknown		no	Greer	Lisa	Washington and Lee U	2013-05-28	GreerL@wlu.edu	Ethanol	Qiagen DNeasy	Baums	8.039	Affymetrix	1	Yes	HG0067	A.prolifera	0.51	0.51	96.15	1.74	1.6	SG0174	100	sfitti	S.fitti	sfitti	sfitti	a550962-4368120-060520-256_K15.CEL	a550962-4368120-060520-256_K15.CEL	P9SR10073
12634	palmata	P2582		GR1	Florida	25.1089	-80.3053	Reef	unknown		no	Miller	Margaret	NOAA	2014-11-18	m.miller@secore.org	Ethanol	Qiagen DNeasy	Baums	8.387	Affymetrix	1	Yes	HG0130	A.palmata	0.14	0.17	0.89	0.28	98.67	SG0087	100	sfitti	S.fitti	sfitti	sfitti	a550962-4368120-060520-256_K17.CEL		P9SR10073
13839	cervicornis	C1645		GloversAtoll	Belize	16.8881	-87.7597	Reef	unknown		no	Baums	Iliana	Penn State	2015-11-08	ibb3@psu.edu	Ethanol	Qiagen DNeasy	Baums	19.208	Affymetrix	1	Yes	HG0059	A.cervicornis	0.2	0.13	0.79	98.32	0.75	SG0163	80	sfitti	S.fitti	sfitti	sfitti	a550962-4368120-060520-256_K19.CEL	a550962-4368120-060520-256_K19.CEL	P9SR10073
14743_Symbiont	palmata	P1000	F100	Horseshoe	Florida	25.1395	-80.2943	Reef	unknown		yes	Nedimyer	Ken	CRF	2018-01-23	info@coralrestoration.org	Flash Frozen	Waynes Method	Baums	9.224	Affymetrix	1	Yes	failed							SG0004	60	sfitti	S.fitti	sfitti	sfitti	a550962-4368120-060520-256_K21.CEL		P9SR10073
SIBM13_7	prolifera			Sandisland Blue x M13	Florida	25.0179	-80.3686	Reef	larva		no	Kitchen	Sheila	Penn State	2017-08-16	ibb3@psu.edu	Ethanol	Omega Biotek lysis	Baums	1.429	Affymetrix	1	Yes	HG0056	A.cervicornis	0.72	0.64	1.06	98.05	0.25	failed	---	none	not-infected	not-infected	not-infected	a550962-4368120-060520-256_K23.CEL	a550962-4368120-060520-256_K23.CEL	P9SR10073
1108	palmata	P1008		Western Sambo	Florida	24.4799	-81.7187	Reef	unknown		no	Baums	Iliana	Penn State	2002-04-05	ibb3@psu.edu	DMSO	Qiagen DNeasy	Baums	6.729	Affymetrix	1	Yes	HG0108	A.palmata	0.13	0.17	4.44	0.3	95.1	SG0140	60	sfitti	S.fitti	sfitti	sfitti	a550962-4368120-060520-256_M01.CEL		P9SR10073
1444	cervicornis	C1015		Key Largo	Florida	25.0223	-80.4024	Reef	unknown		no	Nedimyer	Ken	CRF	2005-05-07	info@coralrestoration.org	Ethanol	Qiagen DNeasy	Baums	8.586	Affymetrix	1	Yes	HG0002	A.cervicornis	0.21	0.19	1.06	98.46	0.3	SG0013	60	sfitti	S.fitti	sfitti	sfitti	a550962-4368120-060520-256_M03.CEL		P9SR10073
4878	cervicornis	C1479		Conch Reef	Florida	24.9471	-80.4659	Colony	unknown		no	Nedimyer	Ken	CRF	2011-11-22	info@coralrestoration.org	Ethanol	Qiagen DNeasy	Baums	7.998	Affymetrix	1	Yes	HG0007	A.cervicornis	0.15	0.12	1.25	98.35	0.29	SG0029	60	sfitti	S.fitti	sfitti	sfitti	a550962-4368120-060520-256_M05.CEL	a550962-4368120-060520-256_M05.CEL	P9SR10073
4922	cervicornis	C1498		Patch Reef	Florida	25.0137	-80.415	Colony	unknown		no	Nedimyer	Ken	CRF	2011-11-22	info@coralrestoration.org	Ethanol	Qiagen DNeasy	Baums	11.568	Affymetrix	1	Yes	HG0038	A.cervicornis	0.08	0.08	0.82	98.82	0.29	SG0017	60	sfitti	S.fitti	sfitti	sfitti	a550962-4368120-060520-256_M07.CEL	a550962-4368120-060520-256_M07.CEL	P9SR10073
4952	cervicornis	C1500		Lower Matecumbe	Florida	24.8216	-80.6557	Colony	unknown		yes	Nedimyer	Ken	CRF	2011-11-22	info@coralrestoration.org	Ethanol	Qiagen DNeasy	Baums	14.578	Affymetrix	1	Yes	HG0058	A.cervicornis	0.24	0.25	0.66	98.81	0.28	SG0018	60	sfitti	S.fitti	sfitti	sfitti	a550962-4368120-060520-256_M09.CEL	a550962-4368120-060520-256_M09.CEL	P9SR10073
5757	palmata	P2151		ML3	Florida	25.0102	-80.3733	Colony	unknown		no	Williams	Dana	NOAA	2005-08-01	dana.williams@noaa.gov	Ethanol	Qiagen DNeasy	Baums	11.772	Affymetrix	1	Yes	HG0123	A.palmata	0.23	0.15	0.72	0.26	98.86	failed	---	sfitti	S.fitti	sfitti	sfitti	a550962-4368120-060520-256_M11.CEL		P9SR10073
9607	cervicornis	C1217		Biscayne National Park	Florida	25.4262	-80.1418	Reef	unknown		no	Johnson	Meaghan	NPS	2008-06-12	meaghan_johnson@nps.gov	Ethanol	Qiagen DNeasy	Baums	2.587	Affymetrix	1	Yes	HG0045	A.cervicornis	0.09	0.07	0.26	99.38	0.29	SG0074	80	cladeB	cladeB (100%)	sfitti	cladeB	a550962-4368120-060520-256_M13.CEL	a550962-4368120-060520-256_M13.CEL	P9SR10073
12287	prolifera	H90		Manatee Channel	Belize	17.7995	-87.996	Reef	unknown		no	Greer	Lisa	Washington and Lee U	2014-07-05	GreerL@wlu.edu	Ethanol	Qiagen DNeasy	Baums	9.01	Affymetrix	1	Yes	HG0063	A.prolifera	0.74	1.05	95.47	2.13	1.36	SG0142	100	sfitti	S.fitti	sfitti	sfitti	a550962-4368120-060520-256_M15.CEL	a550962-4368120-060520-256_M15.CEL	P9SR10073
12641	palmata	P2582		GR1	Florida	25.1089	-80.3053	Reef	unknown		no	Miller	Margaret	NOAA	2014-11-18	m.miller@secore.org	Ethanol	Qiagen DNeasy	Baums	7.258	Affymetrix	1	Yes	HG0130	A.palmata	0.28	0.24	1.14	0.3	98.32	SG0087	0	sfitti	cladeB (0.9%), S.fitti (99.1%)	sfitti	sfitti	a550962-4368120-060520-256_M17.CEL		P9SR10073
14120_Symbiont	cervicornis	C1297	A3_109	CRF	Florida	24.7118	-80.9459	Colony	unknown		yes	Nedimyer	Ken	CRF	2016-03-01	info@coralrestoration.org	Ethanol	Waynes Method	Baums	2.922	Affymetrix	1	Yes	failed							SG0010	0	sfitti	S.fitti	sfitti	sfitti	a550962-4368120-060520-256_M19.CEL		P9SR10073
14743_Mixed	palmata	P1000	F100	Horseshoe	Florida	25.1395	-80.2943	Reef	unknown		yes	Nedimyer	Ken	CRF	2018-01-23	info@coralrestoration.org	Flash Frozen	Qiagen DNeasy	Baums	1.896	Affymetrix	1	Yes	HG0004	A.palmata	0.48	0.5	0.68	0.26	98.55	SG0004	40	sfitti	S.fitti	sfitti	sfitti	a550962-4368120-060520-256_M21.CEL		P9SR10073
SIBM13_8	prolifera			Sandisland Blue x M13	Florida	25.0179	-80.3686	Reef	larva		no	Kitchen	Sheila	Penn State	2017-08-16	ibb3@psu.edu	Ethanol	Omega Biotek lysis	Baums	1.368	Affymetrix	1	Yes	HG0031	A.cervicornis	0.19	0.11	0.25	99.35	0.29	failed	---	none	not-infected	not-infected	not-infected	a550962-4368120-060520-256_M23.CEL	a550962-4368120-060520-256_M23.CEL	P9SR10073
1127_Symbiont	palmata	P1017		RockKey	Florida	24.456	-81.8596	Reef	unknown		no	Baums	Iliana	Penn State	2002-07-16	ibb3@psu.edu	Ethanol	Waynes Method	Baums	7.793	Affymetrix	1	Yes	HG0079	A.palmata	0.22	0.21	1.36	0.26	98.17	SG0140	20	sfitti	S.fitti	sfitti	sfitti	a550962-4368120-060520-256_O01.CEL		P9SR10073
1445	cervicornis	C1015		Key Largo	Florida	25.0223	-80.4024	Reef	unknown		no	Nedimyer	Ken	CRF	2005-05-07	info@coralrestoration.org	Ethanol	Qiagen DNeasy	Baums	13.501	Affymetrix	1	Yes	HG0002	A.cervicornis	0.07	0.04	0.88	98.78	0.3	SG0015	60	sfitti	S.fitti	sfitti	sfitti	a550962-4368120-060520-256_O03.CEL		P9SR10073
4897	cervicornis	C1499		Molasses Reef	Florida	25.0027	-80.4229	Colony	unknown		no	Nedimyer	Ken	CRF	2011-11-22	info@coralrestoration.org	Ethanol	Qiagen DNeasy	Baums	5.829	Affymetrix	1	Yes	HG0018	A.cervicornis	0.26	0.3	0.9	98.49	0.31	SG0022	0	sfitti	S.fitti	sfitti	sfitti	a550962-4368120-060520-256_O05.CEL	a550962-4368120-060520-256_O05.CEL	P9SR10073
4932	cervicornis	C1472		Lower Matecumbe	Florida	24.8322	-80.6408	Colony	unknown		no	Nedimyer	Ken	CRF	2011-11-22	info@coralrestoration.org	Ethanol	Qiagen DNeasy	Baums	8.425	Affymetrix	1	Yes	HG0017	A.cervicornis	0.11	0.08	0.18	99.45	0.3	SG0075	100	sfitti	S.fitti	sfitti	sfitti	a550962-4368120-060520-256_O07.CEL	a550962-4368120-060520-256_O07.CEL	P9SR10073
4953	cervicornis	C1486		Conch Reef	Florida	24.9524	-80.4511	Colony	unknown		yes	Nedimyer	Ken	CRF	2011-11-22	info@coralrestoration.org	Ethanol	Qiagen DNeasy	Baums	10.931	Affymetrix	1	Yes	HG0053	A.cervicornis	0.14	0.15	0.87	98.69	0.29	SG0024	0	sfitti	S.fitti	sfitti	sfitti	a550962-4368120-060520-256_O09.CEL	a550962-4368120-060520-256_O09.CEL	P9SR10073
5774	palmata	P2151		ML3	Florida	25.0101	-80.3734	Colony	unknown		no	Williams	Dana	NOAA	2006-05-11	dana.williams@noaa.gov	Ethanol	Qiagen DNeasy	Baums	8.084	Affymetrix	1	Yes	HG0123	A.palmata	0.15	0.08	0.6	0.26	99.06	SG0006	0	sfitti	S.fitti	sfitti	sfitti	a550962-4368120-060520-256_O11.CEL		P9SR10073
9610	cervicornis	C1219		Biscayne National Park	Florida	25.4262	-80.1418	Reef	unknown		no	Johnson	Meaghan	NPS	2008-06-12	meaghan_johnson@nps.gov	Ethanol	Qiagen DNeasy	Baums	8.332	Affymetrix	1	Yes	HG0013	A.cervicornis	0.14	0.12	1.58	97.84	0.46	SG0073	20	sfitti	S.fitti	sfitti	sfitti	a550962-4368120-060520-256_O13.CEL	a550962-4368120-060520-256_O13.CEL	P9SR10073
12400	prolifera	H87		Coral Gardens	Belize	17.8334	-87.9923	Reef	unknown		no	Greer	Lisa	Washington and Lee U	2014-07-05	GreerL@wlu.edu	Ethanol	Qiagen DNeasy	Baums	8.919	Affymetrix	1	Yes	HG0089	A.prolifera	0.59	0.74	95.97	1.68	1.61	SG0174	60	sfitti	S.fitti	sfitti	sfitti	a550962-4368120-060520-256_O15.CEL	a550962-4368120-060520-256_O15.CEL	P9SR10073
12741	palmata	P2151		ML3	Florida	25.0101	-80.3733	Reef	unknown		no	Miller	Margaret	NOAA	2014-11-13	m.miller@secore.org	Flash Frozen	Qiagen DNeasy	Baums	6.249	Affymetrix	1	Yes	HG0123	A.palmata	0.84	0.83	1.96	0.25	96.95	SG0005	80	sfitti	S.fitti	sfitti	sfitti	a550962-4368120-060520-256_O17.CEL		P9SR10073
14120_Mixed	cervicornis	C1297	A3_109	CRF	Florida	24.7118	-80.9459	Colony	unknown		yes	Nedimyer	Ken	CRF	2016-03-01	info@coralrestoration.org	Ethanol	Qiagen DNeasy	Baums	7.517	Affymetrix	1	Yes	HG0005	A.cervicornis	0.92	0.96	1.03	97.75	0.26	SG0010	0	sfitti	S.fitti	sfitti	sfitti	a550962-4368120-060520-256_O19.CEL		P9SR10073
15718	prolifera			Black Buoy	Bahamas	23.8022	-76.146	Reef	unknown		no	Baums	Iliana	Penn State	2002-10-01	ibb3@psu.edu	Ethanol	Qiagen DNeasy	Baums	5.556	Affymetrix	1	Yes	HG0091	A.prolifera	0.41	0.58	96.59	1.75	1.07	SG0089	80	sfitti	S.fitti	sfitti	sfitti	a550962-4368120-060520-256_O21.CEL	a550962-4368120-060520-256_O21.CEL	P9SR10073
Amur_Strench	muricata			Palau	Indo-Pacific	40.7993	-77.8643	NA	unknown		no	LaJeunesse	Todd	Penn State	NA	tcl3@psu.edu		Wizard Genomic Kit	LaJeunesse	6.609	Affymetrix	1	Yes	failed							failed	---	cladeC	cladeC (100%)	cladeC	cladeC	a550962-4368120-060520-256_O23.CEL		P9SR10073
1090	palmata			Western Sambo	Florida	24.4799	-81.7187	Reef	unknown		No	Baums	Iliana	Penn State	2002-04-05	ibb3@psu.edu	DMSO	Qiagen DNeasy	Baums	7.636	Affymetrix	1	Yes	HG0120	A.palmata	0.79	0.32	0.63	0.29	98.76	SG0097	20	sfitti	S.fitti	sfitti	sfitti	a550962-4368120-060520-252_A01.CEL		P9SR10074
1091	palmata			Western Sambo	Florida	24.4799	-81.7187	Reef	unknown		No	Baums	Iliana	Penn State	2002-04-05	ibb3@psu.edu	DMSO	Qiagen DNeasy	Baums	24.082	Affymetrix	1	Yes	HG0108	A.palmata	1.38	1.09	4.96	0.33	93.61	SG0099	20	sfitti	S.fitti	sfitti	sfitti	a550962-4368120-060520-252_A03.CEL		P9SR10074
1092	palmata			Western Sambo	Florida	24.4799	-81.7187	Reef	unknown		No	Baums	Iliana	Penn State	2002-04-05	ibb3@psu.edu	DMSO	Qiagen DNeasy	Baums	43.933	Affymetrix	1	Yes	HG0124	A.palmata	1.09	0.74	0.83	0.3	98.14	SG0098	80	sfitti	S.fitti	sfitti	sfitti	a550962-4368120-060520-252_A05.CEL		P9SR10074
1096	palmata			Western Sambo	Florida	24.4799	-81.7187	Reef	unknown		No	Baums	Iliana	Penn State	2002-07-02	ibb3@psu.edu	DMSO	Qiagen DNeasy	Baums	10.16	Affymetrix	1	Yes	HG0108	A.palmata	0.68	0.2	4.27	0.33	95.2	SG0099	20	sfitti	S.fitti	sfitti	sfitti	a550962-4368120-060520-252_A07.CEL		P9SR10074
1099	palmata			Western Sambo	Florida	24.4799	-81.7187	Reef	unknown		No	Baums	Iliana	Penn State		ibb3@psu.edu	DMSO	Qiagen DNeasy	Baums	32.792	Affymetrix	1	Yes	HG0124	A.palmata	0.68	0.25	0.47	0.31	98.96	SG0098	100	sfitti	S.fitti	sfitti	sfitti	a550962-4368120-060520-252_A09.CEL		P9SR10074
1112	palmata	P1012		Western Sambo	Florida	24.4799	-81.7187	Reef	unknown		No	Baums	Iliana	Penn State	2002-04-05	ibb3@psu.edu	DMSO	Qiagen DNeasy	Baums	10.827	Affymetrix	1	Yes	HG0108	A.palmata	0.66	0.24	4.27	0.34	95.15	SG0099	80	sfitti	S.fitti	sfitti	sfitti	a550962-4368120-060520-252_A11.CEL		P9SR10074
1113	palmata	P1013		Western Sambo	Florida	24.4799	-81.7187	Reef	unknown		No	Baums	Iliana	Penn State	2002-04-05	ibb3@psu.edu	DMSO	Qiagen DNeasy	Baums	8.922	Affymetrix	1	Yes	HG0124	A.palmata	1.26	0.97	1.04	0.31	97.68	SG0098	20	sfitti	S.fitti	sfitti	sfitti	a550962-4368120-060520-252_A13.CEL		P9SR10074
1146	palmata	P1019		RockKey	Florida	24.456	-81.8596	Reef	unknown		No	Baums	Iliana	Penn State	2002-07-16	ibb3@psu.edu	Ethanol	Qiagen DNeasy	Baums	30.495	Affymetrix	1	Yes	HG0079	A.palmata	1.9	1.61	2.22	0.3	95.87	SG0099	20	sfitti	S.fitti	sfitti	sfitti	a550962-4368120-060520-252_A15.CEL		P9SR10074
1151	palmata	P1020		RockKey	Florida	24.456	-81.8596	Reef	unknown		No	Baums	Iliana	Penn State	2002-07-16	ibb3@psu.edu	Ethanol	Qiagen DNeasy	Baums	22.163	Affymetrix	1	Yes	HG0171	A.palmata	1.08	0.81	1.3	0.3	97.59	SG0175	100	sfitti	S.fitti	sfitti	sfitti	a550962-4368120-060520-252_A17.CEL	a550962-4368120-060520-252_A17.CEL	P9SR10074
1446	cervicornis	C1015		CRF	Florida	25.0223	-80.4024	Reef	unknown		No	Nedimyer	Ken	CRF	2005-05-07	info@coralrestoration.org	Ethanol	Qiagen DNeasy	Baums	6.277	Affymetrix	1	Yes	HG0002	A.cervicornis	1.05	0.71	1.18	97.84	0.28	SG0015	0	sfitti	S.fitti	sfitti	sfitti	a550962-4368120-060520-252_A19.CEL		P9SR10074
2869	palmata	P2582		GR1	Florida	25.1091	-80.3052	Colony	unknown		No	Williams	Dana	University of Miami	2010-08-17	d.williams5@miami.edu	Ethanol	Qiagen DNeasy	Baums	16.959	Affymetrix	1	Yes	HG0130	A.palmata	1.67	1.32	1.86	0.32	96.49	SG0079	40	sfitti	S.fitti	sfitti	sfitti	a550962-4368120-060520-252_A21.CEL		P9SR10074
2905	palmata	P2598		KL4NOAA	Florida	25.1243	-80.2988	Colony	unknown		No	Williams	Dana	University of Miami	2010-08-20	d.williams5@miami.edu	Ethanol	Qiagen DNeasy	Baums	9.667	Affymetrix	1	Yes	HG0166	A.palmata	0.76	0.4	0.45	0.29	98.86	SG0004	20	sfitti	S.fitti	sfitti	sfitti	a550962-4368120-060520-252_A23.CEL	a550962-4368120-060520-252_A23.CEL	P9SR10074
15624	prolifera			Sandbores	Belize	16.7791	-88.1175	Colony	unknown		No	Fogarty	Nicole	NOVA Southeastern	2018-05-31	fogartyn@uncw.edu	Ethanol	Qiagen DNeasy	Baums	2.473	Affymetrix	1	Yes	failed							SG0123	0	sfitti	S.fitti	sfitti	sfitti	a550962-4368120-060520-252_C01.CEL		P9SR10074
3846	cervicornis	C1548		Flat Cay	USVI	18.3182	-64.991	Reef	unknown		No	TNC	TNC	The Nature Conservancy	2011-11-11	ibb3@psu.edu	Ethanol	Qiagen DNeasy	Baums	2.008	Affymetrix	1	Yes	HG0003	A.cervicornis	0.81	0.44	0.46	98.84	0.25	SG0129	20	sfitti	S.fitti	sfitti	sfitti	a550962-4368120-060520-252_C03.CEL		P9SR10074
3847	cervicornis	C1548		Flat Cay	USVI	18.3182	-64.991	Reef	unknown		No	TNC	TNC	The Nature Conservancy	2011-11-11	ibb3@psu.edu	Ethanol	Qiagen DNeasy	Baums	3.641	Affymetrix	1	Yes	HG0003	A.cervicornis	0.91	0.56	0.55	98.61	0.28	SG0129	20	sfitti	S.fitti	sfitti	sfitti	a550962-4368120-060520-252_C05.CEL		P9SR10074
4917	cervicornis	C1492		Little Conch	Florida	24.9463	-80.4702	Colony	unknown		No	Nedimyer	Ken	CRF	2011-11-22	info@coralrestoration.org	Ethanol	Qiagen DNeasy	Baums	5.574	Affymetrix	1	Yes	HG0138	A.cervicornis	0.78	0.38	0.43	98.93	0.26	SG0020	0	sfitti	S.fitti	sfitti	sfitti	a550962-4368120-060520-252_C07.CEL	a550962-4368120-060520-252_C07.CEL	P9SR10074
4918	cervicornis	C1494		Plantation Key	Florida	24.9509	-80.4936	Colony	unknown		No	Nedimyer	Ken	CRF	2011-11-22	info@coralrestoration.org	Ethanol	Qiagen DNeasy	Baums	4.433	Affymetrix	1	Yes	HG0149	A.cervicornis	1.14	0.72	0.77	98.22	0.29	SG0023	0	sfitti	S.fitti	sfitti	sfitti	a550962-4368120-060520-252_C09.CEL	a550962-4368120-060520-252_C09.CEL	P9SR10074
5130	prolifera	P1872		San Cristobal	Puerto Rico	17.5649	-67.0452	Reef	unknown		No	Baums	Iliana	Penn State	2004-06-18	ibb3@psu.edu	Ethanol	Qiagen DNeasy	Baums	54.198	Affymetrix	1	Yes	HG0177	A.palmata	0.62	0.34	0.74	0.29	98.63	SG0126	80	sfitti	S.fitti	sfitti	sfitti	a550962-4368120-060520-252_C11.CEL	a550962-4368120-060520-252_C11.CEL	P9SR10074
6898	palmata	P2427		Looe Key	Florida	24.5459	-81.4051	Colony	unknown		No	Baums	Iliana	Penn State	2009-07-14	ibb3@psu.edu	Ethanol	Qiagen DNeasy	Baums	20.179	Affymetrix	1	Yes	HG0186	A.palmata	0.74	0.32	1.58	0.3	97.8	SG0099	100	sfitti	S.fitti	sfitti	sfitti	a550962-4368120-060520-252_C13.CEL	a550962-4368120-060520-252_C13.CEL	P9SR10074
15625	prolifera			Sandbores	Belize	16.7791	-88.1175	Colony	unknown		No	Fogarty	Nicole	NOVA Southeastern	2018-05-31	fogartyn@uncw.edu	Ethanol	Qiagen DNeasy	Baums	40.298	Affymetrix	1	Yes	HG0179	A.prolifera	1.22	1.03	96.02	1.7	1.26	SG0009	100	sfitti	S.fitti	sfitti	sfitti	a550962-4368120-060520-252_C15.CEL	a550962-4368120-060520-252_C15.CEL	P9SR10074
8952	prolifera	H59		Glovers	Belize	16.9088	-87.7735	Reef	unknown		No	Baums	Iliana	Penn State	2012-09-13	ibb3@psu.edu	Ethanol	Qiagen DNeasy	Baums	33.666	Affymetrix	1	Yes	HG0157	A.prolifera	1.07	0.66	95.64	2.21	1.49	SG0164	100	sfitti	S.fitti	sfitti	sfitti	a550962-4368120-060520-252_C17.CEL	a550962-4368120-060520-252_C17.CEL	P9SR10074
9003	prolifera	H8		JudyLang	Cuba	23.2206	-82.3467	Reef	unknown		No	Baums	Iliana	Penn State	2005-05-19	ibb3@psu.edu	Ethanol	Qiagen DNeasy	Baums	6.834	Affymetrix	1	Yes	HG0183	A.prolifera	1.58	1.43	95.05	1.72	1.8	SG0185	40	sfitti	S.fitti	sfitti	sfitti	a550962-4368120-060520-252_C19.CEL	a550962-4368120-060520-252_C19.CEL	P9SR10074
9005	prolifera	H9		JudyLang	Cuba	23.2206	-82.3467	Reef	unknown		No	Baums	Iliana	Penn State	2005-05-19	ibb3@psu.edu	Ethanol	Qiagen DNeasy	Baums	1.612	Affymetrix	1	Yes	HG0181	A.prolifera	2.45	2.41	93.04	1.32	3.23	SG0118	100	sfitti	S.fitti	sfitti	sfitti	a550962-4368120-060520-252_C21.CEL	a550962-4368120-060520-252_C21.CEL	P9SR10074
9372	prolifera	H10		Nain Cay	Bahamas	22.352	-75.7961	Reef	unknown		No	Miller	Margaret	SECORE	2008-01-16	m.miller@secore.org	Ethanol	Qiagen DNeasy	Baums	4.015	Affymetrix	1	Yes	HG0155	A.prolifera	2.1	1.69	95.69	1.18	1.45	SG0088	100	sfitti	S.fitti	sfitti	sfitti	a550962-4368120-060520-252_C23.CEL	a550962-4368120-060520-252_C23.CEL	P9SR10074
9395	cervicornis	C1170		LowerKeys	Florida	24.5177	-81.6213	Reef	unknown		No	TNC	TNC	The Nature Conservancy	2008-02-26		Ethanol	Qiagen DNeasy	Baums	2.197	Affymetrix	1	Yes	HG0152	A.cervicornis	1.13	0.83	0.43	98.44	0.3	SG0020	0	sfitti	S.fitti	sfitti	sfitti	a550962-4368120-060520-252_E01.CEL	a550962-4368120-060520-252_E01.CEL	P9SR10074
9585	cervicornis	C1213		Biscayne National Park	Florida	25.3989	-80.1603	Reef	unknown		No	Miller	Margaret	ACRRE	2008-06-12	m.miller@secore.org	Ethanol	Qiagen DNeasy	Baums	0.231	Affymetrix	1	Yes	failed							SG0071	0	sfitti	S.fitti	sfitti	sfitti	a550962-4368120-060520-252_E03.CEL		P9SR10074
9592	cervicornis	C1215		Biscayne National Park	Florida	25.3724	-80.1715	Reef	unknown		No	Miller	Margaret	ACRRE	2008-06-12	m.miller@secore.org	Ethanol	Qiagen DNeasy	Baums	25.613	Affymetrix	1	Yes	HG0146	A.cervicornis	0.78	0.29	0.32	99.11	0.29	SG0076	80	sfitti	S.fitti	sfitti	sfitti	a550962-4368120-060520-252_E05.CEL	a550962-4368120-060520-252_E05.CEL	P9SR10074
9609	cervicornis	C1218		Biscayne National Park	Florida	25.4262	-80.1418	Reef	unknown		No	Miller	Margaret	ACRRE	2008-06-12	m.miller@secore.org	Ethanol	Qiagen DNeasy	Baums	5.716	Affymetrix	1	Yes	HG0148	A.cervicornis	0.86	0.43	1.38	97.9	0.29	SG0076	80	cladeB	cladeB (100%)	sfitti	cladeB	a550962-4368120-060520-252_E07.CEL	a550962-4368120-060520-252_E07.CEL	P9SR10074
9749	cervicornis	C1224		Margara	Puerto Rico	17.9496	-66.7274	Reef	unknown		No	Miller	Margaret	SECORE	2008-08-25	m.miller@secore.org	Ethanol	Qiagen DNeasy	Baums	0.747	Affymetrix	1	Yes	HG0151	A.cervicornis	0.81	0.31	0.33	99.07	0.29	SG0132	20	sfitti	S.fitti	sfitti	sfitti	a550962-4368120-060520-252_E09.CEL	a550962-4368120-060520-252_E09.CEL	P9SR10074
9759	cervicornis	C1142		Margara	Puerto Rico	17.9496	-66.7274	Reef	unknown		No	Miller	Margaret	SECORE	2008-08-25	m.miller@secore.org	Ethanol	Qiagen DNeasy	Baums	4.315	Affymetrix	1	Yes	HG0150	A.cervicornis	0.87	0.44	0.31	98.97	0.28	SG0132	20	sfitti	S.fitti	sfitti	sfitti	a550962-4368120-060520-252_E11.CEL	a550962-4368120-060520-252_E11.CEL	P9SR10074
11954	palmata	P1007		CRF	Florida	24.7109	-80.948	Reef	unknown		No	Nedimyer	Ken	CRF	2014-04-21	info@coralrestoration.org	Ethanol	Qiagen DNeasy	Baums	18.468	Affymetrix	1	Yes	HG0201	A.palmata	0.9	0.55	0.71	0.34	98.4	SG0006	0	sfitti	S.fitti	sfitti	sfitti	a550962-4368120-060520-252_E13.CEL	a550962-4368120-060520-252_E13.CEL	P9SR10074
11956	palmata	P1002		CRF	Florida	24.7109	-80.948	Reef	unknown		No	Nedimyer	Ken	CRF	2014-04-21	info@coralrestoration.org	Ethanol	Qiagen DNeasy	Baums	5.338	Affymetrix	1	Yes	HG0197	A.palmata	0.69	0.32	0.74	0.28	98.67	SG0006	0	sfitti	S.fitti	sfitti	sfitti	a550962-4368120-060520-252_E15.CEL		P9SR10074
11955	palmata	P2819		CRF	Florida	24.7109	-80.948	Reef	unknown		No	Nedimyer	Ken	CRF	2014-04-21	info@coralrestoration.org	Ethanol	Qiagen DNeasy	Baums	41.167	Affymetrix	1	Yes	HG0204	A.palmata	0.91	0.63	1.1	0.3	97.97	SG0002	20	sfitti	S.fitti	sfitti	sfitti	a550962-4368120-060520-252_E17.CEL	a550962-4368120-060520-252_E17.CEL	P9SR10074
11957	palmata	P2817		CRF	Florida	24.7109	-80.948	Reef	unknown		No	Nedimyer	Ken	CRF	2014-04-21	info@coralrestoration.org	Ethanol	Qiagen DNeasy	Baums	22.121	Affymetrix	1	Yes	HG0174	A.palmata	0.74	0.32	0.95	0.28	98.46	SG0001	20	sfitti	S.fitti	sfitti	sfitti	a550962-4368120-060520-252_E19.CEL	a550962-4368120-060520-252_E19.CEL	P9SR10074
11958	palmata	P2816		CRF	Florida	24.7109	-80.948	Reef	unknown		No	Nedimyer	Ken	CRF	2014-04-21	info@coralrestoration.org	Ethanol	Qiagen DNeasy	Baums	12.93	Affymetrix	1	Yes	HG0205	A.palmata	0.74	0.54	0.88	0.28	98.3	SG0008	0	sfitti	S.fitti	sfitti	sfitti	a550962-4368120-060520-252_E21.CEL	a550962-4368120-060520-252_E21.CEL	P9SR10074
11962	palmata	P2818		CRF	Florida	24.7109	-80.948	Reef	unknown		No	Nedimyer	Ken	CRF	2014-04-21	info@coralrestoration.org	Ethanol	Qiagen DNeasy	Baums	17.122	Affymetrix	1	Yes	HG0185	A.palmata	1.08	0.67	0.58	0.28	98.47	failed	---	sfitti	S.fitti	sfitti	sfitti	a550962-4368120-060520-252_E23.CEL	a550962-4368120-060520-252_E23.CEL	P9SR10074
11963	palmata	P2815		CRF	Florida	24.7109	-80.948	Reef	unknown		No	Nedimyer	Ken	CRF	2014-04-21	info@coralrestoration.org	Ethanol	Qiagen DNeasy	Baums	20.695	Affymetrix	1	Yes	HG0202	A.palmata	0.89	0.53	0.99	0.28	98.2	SG0003	20	sfitti	S.fitti	sfitti	sfitti	a550962-4368120-060520-252_G01.CEL	a550962-4368120-060520-252_G01.CEL	P9SR10074
13692	prolifera	H110		Botany2	USVI	18.3579	-65.033	Colony	unknown	2.43	No	Baums	Iliana	Penn State	2015-10-27	ibb3@psu.edu	Ethanol	Qiagen DNeasy	Baums	5.582	Affymetrix	1	Yes	HG0182	A.prolifera	1.08	0.77	96.23	1.79	1.21	SG0129	100	sfitti	S.fitti	sfitti	sfitti	a550962-4368120-060520-252_G03.CEL	a550962-4368120-060520-252_G03.CEL	P9SR10074
13694	palmata	P2963		Botany2	USVI	18.3579	-65.033	Colony	unknown	2.43	No	Baums	Iliana	Penn State	2015-10-27	ibb3@psu.edu	Ethanol	Qiagen DNeasy	Baums	24.272	Affymetrix	1	Yes	HG0175	A.palmata	1.09	0.66	0.73	0.31	98.3	SG0167	100	sfitti	S.fitti	sfitti	sfitti	a550962-4368120-060520-252_G05.CEL	a550962-4368120-060520-252_G05.CEL	P9SR10074
13710	palmata	P2966		Botany2	USVI	18.359	-65.0328	Colony	unknown	0.61	No	Baums	Iliana	Penn State	2015-10-28	ibb3@psu.edu	Ethanol	Qiagen DNeasy	Baums	12.101	Affymetrix	1	Yes	HG0165	A.palmata	1.04	0.66	1.63	0.29	97.42	SG0096	100	sfitti	S.fitti	sfitti	sfitti	a550962-4368120-060520-252_G07.CEL	a550962-4368120-060520-252_G07.CEL	P9SR10074
13734	prolifera	H107		Sapphire	USVI	18.3349	-64.848	Colony	unknown	1.52	No	Baums	Iliana	Penn State	2015-10-30	ibb3@psu.edu	Ethanol	Qiagen DNeasy	Baums	9.935	Affymetrix	1	Yes	HG0099	A.prolifera	1.17	0.87	95.29	2.43	1.41	SG0136	80	sfitti	S.fitti	sfitti	sfitti	a550962-4368120-060520-252_G09.CEL	a550962-4368120-060520-252_G09.CEL	P9SR10074
13756	cervicornis	C1343		FlatKey	USVI	18.3164	-64.9886	Colony	unknown	5.18	No	Baums	Iliana	Penn State	2015-10-31	ibb3@psu.edu	Ethanol	Qiagen DNeasy	Baums	2.504	Affymetrix	1	Yes	HG0144	A.cervicornis	0.96	0.54	0.73	98.43	0.3	SG0109	100	sfitti	S.fitti	sfitti	sfitti	a550962-4368120-060520-252_G11.CEL	a550962-4368120-060520-252_G11.CEL	P9SR10074
13786	cervicornis	C1569	MA116	SouthCarrieBowCay	Belize	16.8014	-88.0828	Colony	unknown	1.21	No	Baums	Iliana	Penn State	2015-11-06	ibb3@psu.edu	Ethanol	Qiagen DNeasy	Baums	11.766	Affymetrix	1	Yes	HG0001	A.cervicornis	1.08	0.44	0.2	99.06	0.3	SG0159	100	sfitti	S.fitti	sfitti	sfitti	a550962-4368120-060520-252_G13.CEL		P9SR10074
13805	palmata	P2956		Sandbores2	Belize	16.7726	-88.1111	Colony	unknown	0.91	No	Baums	Iliana	Penn State	2015-11-07	ibb3@psu.edu	Ethanol	Qiagen DNeasy	Baums	16.571	Affymetrix	1	Yes	HG0170	A.palmata	1.25	0.85	0.83	0.29	98.04	SG0177	80	sfitti	S.fitti	sfitti	sfitti	a550962-4368120-060520-252_G15.CEL	a550962-4368120-060520-252_G15.CEL	P9SR10074
13809	palmata	P2958		SouthCarrieBowCay	Belize	16.8013	-88.0825	Reef	unknown	0.61	No	Baums	Iliana	Penn State	2015-11-06	ibb3@psu.edu	Ethanol	Qiagen DNeasy	Baums	47.491	Affymetrix	1	Yes	HG0199	A.palmata	0.97	0.67	0.67	0.28	98.38	SG0178	80	sfitti	S.fitti	sfitti	sfitti	a550962-4368120-060520-252_G17.CEL	a550962-4368120-060520-252_G17.CEL	P9SR10074
13811	palmata	P2948		GloversAtoll	Belize	16.92	-87.7672	Colony	unknown	0.31	No	Baums	Iliana	Penn State	2015-11-08	ibb3@psu.edu	Ethanol	Qiagen DNeasy	Baums	18.526	Affymetrix	1	Yes	HG0187	A.palmata	1.15	0.76	0.62	0.29	98.33	SG0160	100	sfitti	S.fitti	sfitti	sfitti	a550962-4368120-060520-252_G19.CEL	a550962-4368120-060520-252_G19.CEL	P9SR10074
13835	palmata	P2950		GloversAtoll	Belize	16.9084	-87.7672	Colony	unknown	0.31	No	Baums	Iliana	Penn State	2015-11-08	ibb3@psu.edu	Ethanol	Qiagen DNeasy	Baums	32.604	Affymetrix	1	Yes	HG0190	A.palmata	0.69	0.3	0.46	0.29	98.95	SG0158	100	sfitti	S.fitti	sfitti	sfitti	a550962-4368120-060520-252_G21.CEL	a550962-4368120-060520-252_G21.CEL	P9SR10074
13841	palmata	P2965		Sandbores2	Belize	16.7637	-88.114	Colony	unknown	1.21	No	Baums	Iliana	Penn State	2015-11-07	ibb3@psu.edu	Ethanol	Qiagen DNeasy	Baums	23.21	Affymetrix	1	Yes	HG0085	A.palmata	0.79	0.39	0.24	0.28	99.1	SG0158	100	sfitti	S.fitti	sfitti	sfitti	a550962-4368120-060520-252_G23.CEL		P9SR10074
13909	palmata	P2982		SeaAquarium2	Curacao	12.0831	-68.8956	Colony	unknown	2.43	No	Fogarty	Nicole	NOVA Southeastern	2016-02-03	fogartyn@uncw.edu	Ethanol	Qiagen DNeasy	Baums	17.442	Affymetrix	1	Yes	HG0191	A.palmata	1.24	0.76	1.14	0.26	97.84	SG0141	80	sfitti	S.fitti	sfitti	sfitti	a550962-4368120-060520-252_I01.CEL	a550962-4368120-060520-252_I01.CEL	P9SR10074
13921	palmata	P2973		DirectorsBay	Curacao	12.0633	-68.859	Colony	unknown	1.82	No	Fogarty	Nicole	NOVA Southeastern	2016-02-04	fogartyn@uncw.edu	Ethanol	Qiagen DNeasy	Baums	23.66	Affymetrix	1	Yes	HG0173	A.palmata	0.68	0.23	0.4	0.3	99.07	SG0110	100	sfitti	S.fitti	sfitti	sfitti	a550962-4368120-060520-252_I03.CEL	a550962-4368120-060520-252_I03.CEL	P9SR10074
13923	cervicornis	C1652		East Point	Curacao	12.0431	-68.7624	Colony	unknown	5.48	No	Fogarty	Nicole	NOVA Southeastern	2016-02-05	fogartyn@uncw.edu	Ethanol	Qiagen DNeasy	Baums	3.405	Affymetrix	1	Yes	HG0137	A.cervicornis	1.36	0.62	0.53	98.57	0.29	SG0116	80	sfitti	S.fitti	sfitti	sfitti	a550962-4368120-060520-252_I05.CEL	a550962-4368120-060520-252_I05.CEL	P9SR10074
13927	palmata	P2696		EastPoint2	Curacao	12.0434	-68.7625	Colony	unknown	2.13	No	Fogarty	Nicole	NOVA Southeastern	2016-02-05	fogartyn@uncw.edu	Ethanol	Qiagen DNeasy	Baums	62.191	Affymetrix	1	Yes	HG0193	A.palmata	1.53	1.16	0.96	0.28	97.61	failed	---	sfitti	S.fitti	sfitti	sfitti	a550962-4368120-060520-252_I07.CEL	a550962-4368120-060520-252_I07.CEL	P9SR10074
13929	palmata	P2971		EastPoint2	Curacao	12.0435	-68.7631	Colony	unknown	1.52	No	Fogarty	Nicole	NOVA Southeastern	2016-02-05	fogartyn@uncw.edu	Ethanol	Qiagen DNeasy	Baums	37.543	Affymetrix	1	Yes	HG0176	A.palmata	0.76	0.29	0.92	0.31	98.49	SG0145	80	sfitti	S.fitti	sfitti	sfitti	a550962-4368120-060520-252_I09.CEL	a550962-4368120-060520-252_I09.CEL	P9SR10074
13931	palmata	P2980		EastPoint2	Curacao	12.0433	-68.7635	Colony	unknown	5.18	No	Fogarty	Nicole	NOVA Southeastern	2016-02-05	fogartyn@uncw.edu	Ethanol	Qiagen DNeasy	Baums	29.898	Affymetrix	1	Yes	HG0194	A.palmata	0.59	0.19	1.05	0.28	98.49	SG0168	100	sfitti	S.fitti	sfitti	sfitti	a550962-4368120-060520-252_I11.CEL	a550962-4368120-060520-252_I11.CEL	P9SR10074
13935	cervicornis	C1522		WaterFactory	Curacao	12.1093	-68.9549	Colony	unknown	4.87	No	Fogarty	Nicole	NOVA Southeastern	2016-02-06	fogartyn@uncw.edu	Ethanol	Qiagen DNeasy	Baums	34.711	Affymetrix	1	Yes	HG0136	A.cervicornis	1.44	1.06	1.06	97.66	0.22	SG0103	60	sfitti	S.fitti	sfitti	sfitti	a550962-4368120-060520-252_I13.CEL	a550962-4368120-060520-252_I13.CEL	P9SR10074
13937	palmata	P2975		WaterFactory2	Curacao	12.1095	-68.9554	Colony	unknown	4.87	No	Fogarty	Nicole	NOVA Southeastern	2016-02-06	fogartyn@uncw.edu	Ethanol	Qiagen DNeasy	Baums	32.487	Affymetrix	1	Yes	HG0172	A.palmata	1.21	0.79	0.87	0.29	98.05	SG0168	100	sfitti	S.fitti	sfitti	sfitti	a550962-4368120-060520-252_I15.CEL	a550962-4368120-060520-252_I15.CEL	P9SR10074
13972	palmata	P2985		WaterFactory2	Curacao	12.1096	-68.9545	Colony	unknown	1.82	No	Baums	Iliana	Penn State	2016-02-06	ibb3@psu.edu	Ethanol	Qiagen DNeasy	Baums	42.685	Affymetrix	1	Yes	HG0168	A.palmata	0.81	0.32	1.13	0.29	98.27	SG0155	100	sfitti	S.fitti	sfitti	sfitti	a550962-4368120-060520-252_I17.CEL	a550962-4368120-060520-252_I17.CEL	P9SR10074
15364	cervicornis	C1333		site 12	Belize	16.1828	-88.6597	Reef	unknown		No	Carne	Lisa	Fragments of Hope	2018-04-20	info@fragmentsofhope.org	Ethanol	Qiagen DNeasy	Baums	1.784	Affymetrix	1	Yes	HG0154	A.cervicornis	0.57	0.19	1.63	97.83	0.35	SG0122	0	sfitti	S.fitti	sfitti	sfitti	a550962-4368120-060520-252_I19.CEL	a550962-4368120-060520-252_I19.CEL	P9SR10074
15371	cervicornis	C1671		Carne Nursery	Belize	16.1828	-88.6597	Reef	unknown		No	Carne	Lisa	Fragments of Hope	2018-04-20	info@fragmentsofhope.org	Ethanol	Qiagen DNeasy	Baums	4.363	Affymetrix	1	Yes	HG0142	A.cervicornis	1.3	0.83	2.34	96.58	0.25	SG0070	20	sfitti	S.fitti	sfitti	sfitti	a550962-4368120-060520-252_I21.CEL	a550962-4368120-060520-252_I21.CEL	P9SR10074
15372	cervicornis	C1674		dory channel	Belize	16.1828	-88.6597	Reef	unknown		No	Carne	Lisa	Fragments of Hope	2018-04-20	info@fragmentsofhope.org	Ethanol	Qiagen DNeasy	Baums	4.979	Affymetrix	1	Yes	HG0143	A.cervicornis	1.83	1.57	2.27	95.94	0.22	SG0124	20	sfitti	S.fitti	sfitti	sfitti	a550962-4368120-060520-252_I23.CEL	a550962-4368120-060520-252_I23.CEL	P9SR10074
15373	cervicornis	C1675		wypt 112	Belize	16.1828	-88.6597	Reef	unknown		No	Carne	Lisa	Fragments of Hope	2018-04-20	info@fragmentsofhope.org	Ethanol	Qiagen DNeasy	Baums	0.687	Affymetrix	1	Yes	failed							failed	---	sfitti	S.fitti	sfitti	sfitti	a550962-4368120-060520-252_K01.CEL		P9SR10074
15375	cervicornis	C1677		False Caye	Belize	16.1828	-88.6597	Reef	unknown		No	Carne	Lisa	Fragments of Hope	2018-04-20	info@fragmentsofhope.org	Ethanol	Qiagen DNeasy	Baums	8.068	Affymetrix	1	Yes	HG0139	A.cervicornis	1.71	1.61	2.34	95.75	0.3	failed	---	cladeD	cladeD (100%)	cladeD	cladeD	a550962-4368120-060520-252_K03.CEL	a550962-4368120-060520-252_K03.CEL	P9SR10074
15377	cervicornis	C1679		by_RHT1	Belize	16.1828	-88.6597	Reef	unknown		No	Carne	Lisa	Fragments of Hope	2018-04-20	info@fragmentsofhope.org	Ethanol	Qiagen DNeasy	Baums	14.315	Affymetrix	1	Yes	HG0145	A.cervicornis	0.87	0.52	0.94	98.25	0.3	SG0173	100	sfitti	S.fitti	sfitti	sfitti	a550962-4368120-060520-252_K05.CEL	a550962-4368120-060520-252_K05.CEL	P9SR10074
15378	cervicornis	C1680		BBC_patch	Belize	16.1828	-88.6597	Reef	unknown		No	Carne	Lisa	Fragments of Hope	2018-04-20	info@fragmentsofhope.org	Ethanol	Qiagen DNeasy	Baums	38.132	Affymetrix	1	Yes	HG0147	A.cervicornis	0.77	0.35	1.43	97.95	0.26	failed	---	sfitti	S.fitti	sfitti	sfitti	a550962-4368120-060520-252_K07.CEL	a550962-4368120-060520-252_K07.CEL	P9SR10074
15391	palmata	P2267		1D	Belize	16.1828	-88.6597	Reef	unknown		No	Carne	Lisa	Fragments of Hope	2018-04-20	info@fragmentsofhope.org	Ethanol	Qiagen DNeasy	Baums	18.102	Affymetrix	1	Yes	HG0169	A.palmata	1.07	0.74	0.74	0.3	98.22	failed	---	sfitti	S.fitti	sfitti	sfitti	a550962-4368120-060520-252_K09.CEL	a550962-4368120-060520-252_K09.CEL	P9SR10074
15395	palmata	P3053		CBC wypt 51	Belize	16.1828	-88.6597	Reef	unknown		No	Carne	Lisa	Fragments of Hope	2018-04-20	info@fragmentsofhope.org	Ethanol	Qiagen DNeasy	Baums	37.925	Affymetrix	1	Yes	HG0192	A.palmata	0.81	0.43	0.55	0.31	98.71	failed	---	sfitti	S.fitti	sfitti	sfitti	a550962-4368120-060520-252_K11.CEL	a550962-4368120-060520-252_K11.CEL	P9SR10074
15626	prolifera			Curlew	Belize	16.7909	-88.083	Colony	unknown		No	Fogarty	Nicole	NOVA Southeastern	2018-05-31	fogartyn@uncw.edu	Ethanol	Qiagen DNeasy	Baums	7.46	Affymetrix	1	Yes	HG0135	A.cervicornis	0.8	0.3	1.09	98.36	0.25	SG0121	20	sfitti	S.fitti	sfitti	sfitti	a550962-4368120-060520-252_K13.CEL	a550962-4368120-060520-252_K13.CEL	P9SR10074
15397	palmata	P3055		SWCB2	Belize	16.1828	-88.6597	Reef	unknown		No	Carne	Lisa	Fragments of Hope	2018-04-20	info@fragmentsofhope.org	Ethanol	Qiagen DNeasy	Baums	8.958	Affymetrix	1	Yes	HG0178	A.palmata	1.59	1.26	1.41	0.29	97.04	SG0112	60	sfitti	S.fitti	sfitti	sfitti	a550962-4368120-060520-252_K15.CEL	a550962-4368120-060520-252_K15.CEL	P9SR10074
15398	palmata	P3056		N of bath room	Belize	16.1828	-88.6597	Reef	unknown		No	Carne	Lisa	Fragments of Hope	2018-04-20	info@fragmentsofhope.org	Ethanol	Qiagen DNeasy	Baums	18.42	Affymetrix	1	Yes	HG0198	A.palmata	0.74	0.29	0.83	0.53	98.36	SG0178	100	sfitti	S.fitti	sfitti	sfitti	a550962-4368120-060520-252_K17.CEL	a550962-4368120-060520-252_K17.CEL	P9SR10074
15400	prolifera	H124		south dory	Belize	16.1828	-88.6597	Reef	unknown		No	Carne	Lisa	Fragments of Hope	2018-04-20	info@fragmentsofhope.org	Ethanol	Qiagen DNeasy	Baums	2.535	Affymetrix	1	Yes	HG0160	A.prolifera	2.35	2.33	93.49	2.14	2.04	SG0163	20	sfitti	S.fitti	sfitti	sfitti	a550962-4368120-060520-252_K19.CEL	a550962-4368120-060520-252_K19.CEL	P9SR10074
15610	palmata			SouthCarrieBow	Belize	16.8013	-88.0825	Colony	unknown		No	Fogarty	Nicole	NOVA Southeastern	2018-05-31	fogartyn@uncw.edu	Ethanol	Qiagen DNeasy	Baums	4.45	Affymetrix	1	Yes	HG0189	A.palmata	0.78	0.29	1.16	0.3	98.26	SG0119	40	sfitti	S.fitti	sfitti	sfitti	a550962-4368120-060520-252_K21.CEL	a550962-4368120-060520-252_K21.CEL	P9SR10074
15611	palmata			SouthCarrieBow	Belize	16.8013	-88.0825	Colony	unknown		No	Fogarty	Nicole	NOVA Southeastern	2018-05-31	fogartyn@uncw.edu	Ethanol	Qiagen DNeasy	Baums	3.718	Affymetrix	1	Yes	HG0196	A.palmata	1.33	1.07	2.99	0.29	95.65	failed	---	cladeB	cladeB (71.6%)	cladeB	cladeB	a550962-4368120-060520-252_K23.CEL	a550962-4368120-060520-252_K23.CEL	P9SR10074
15612	palmata			SouthCarrieBow	Belize	16.8013	-88.0825	Colony	unknown		No	Fogarty	Nicole	NOVA Southeastern	2018-05-31	fogartyn@uncw.edu	Ethanol	Qiagen DNeasy	Baums	23.437	Affymetrix	1	Yes	HG0195	A.palmata	0.67	0.35	1.18	0.32	98.15	failed	---	sfitti	S.fitti	sfitti	sfitti	a550962-4368120-060520-252_M01.CEL	a550962-4368120-060520-252_M01.CEL	P9SR10074
15613	palmata			SouthCarrieBowCaye	Belize	16.8014	-88.0827	Colony	unknown		No	Fogarty	Nicole	NOVA Southeastern	2018-05-31	fogartyn@uncw.edu	Ethanol	Qiagen DNeasy	Baums	32.171	Affymetrix	1	Yes	HG0119	A.palmata	0.58	0.12	0.9	0.3	98.68	failed	---	sfitti	S.fitti	sfitti	sfitti	a550962-4368120-060520-252_M03.CEL	a100000-4368120-060520-256_C13.CEL	P9SR10074
15614	palmata			Sandbores	Belize	16.7791	-88.1175	Reef	unknown		No	Fogarty	Nicole	NOVA Southeastern	2018-05-31	fogartyn@uncw.edu	Ethanol	Qiagen DNeasy	Baums	11.302	Affymetrix	1	Yes	HG0170	A.palmata	0.89	0.42	0.57	0.28	98.73	SG0146	100	sfitti	S.fitti	sfitti	sfitti	a550962-4368120-060520-252_M05.CEL		P9SR10074
15616	cervicornis			Glovers-118	Belize	16.1828	-88.6597	Colony	unknown		No	Fogarty	Nicole	NOVA Southeastern	2018-05-31	fogartyn@uncw.edu	Ethanol	Qiagen DNeasy	Baums	5.777	Affymetrix	1	Yes	HG0153	A.cervicornis	0.9	0.44	0.89	98.38	0.29	SG0163	0	sfitti	S.fitti	sfitti	sfitti	a550962-4368120-060520-252_M09.CEL	a550962-4368120-060520-252_M09.CEL	P9SR10074
15617	palmata			SouthCarrieBowCaye	Belize	16.8014	-88.0827	Colony	unknown		No	Fogarty	Nicole	NOVA Southeastern	2018-05-31	fogartyn@uncw.edu	Ethanol	Qiagen DNeasy	Baums	2.692	Affymetrix	1	Yes	HG0189	A.palmata	0.7	0.19	1.03	0.3	98.49	SG0153	60	sfitti	S.fitti	sfitti	sfitti	a550962-4368120-060520-252_M11.CEL		P9SR10074
15618	cervicornis			Glovers-118	Belize	16.1828	-88.6597	Colony	unknown		No	Fogarty	Nicole	NOVA Southeastern	2018-05-31	fogartyn@uncw.edu	Ethanol	Qiagen DNeasy	Baums	3.014	Affymetrix	1	Yes	HG0153	A.cervicornis	0.6	0.11	0.85	98.78	0.26	SG0163	20	sfitti	S.fitti	sfitti	sfitti	a550962-4368120-060520-252_M13.CEL		P9SR10074
15619	palmata			SouthCarrieBowCaye	Belize	16.8014	-88.0827	Colony	unknown		No	Fogarty	Nicole	NOVA Southeastern	2018-05-31	fogartyn@uncw.edu	Ethanol	Qiagen DNeasy	Baums	17.031	Affymetrix	1	Yes	HG0188	A.palmata	1.1	0.54	1.57	0.29	97.61	SG0147	100	sfitti	S.fitti	sfitti	sfitti	a550962-4368120-060520-252_M15.CEL	a550962-4368120-060520-252_M15.CEL	P9SR10074
15620	palmata			SouthCarrieBowCaye	Belize	16.8014	-88.0827	Colony	unknown		No	Fogarty	Nicole	NOVA Southeastern	2018-05-31	fogartyn@uncw.edu	Ethanol	Qiagen DNeasy	Baums	29.548	Affymetrix	1	Yes	HG0203	A.palmata	0.7	0.3	0.4	0.29	99.02	SG0176	100	sfitti	S.fitti	sfitti	sfitti	a550962-4368120-060520-252_M17.CEL	a550962-4368120-060520-252_M17.CEL	P9SR10074
15621	palmata			SouthCarrieBowCaye	Belize	16.8014	-88.0827	Reef	unknown		No	Fogarty	Nicole	NOVA Southeastern	2018-05-31	fogartyn@uncw.edu	Ethanol	Qiagen DNeasy	Baums	28.366	Affymetrix	1	Yes	HG0195	A.palmata	0.86	0.44	1.16	0.31	98.09	SG0166	100	sfitti	S.fitti	sfitti	sfitti	a550962-4368120-060520-252_M19.CEL		P9SR10074
15622	palmata			SouthCarrieBowCaye	Belize	16.8014	-88.0827	Colony	unknown		No	Fogarty	Nicole	NOVA Southeastern	2018-05-31	fogartyn@uncw.edu	Ethanol	Qiagen DNeasy	Baums	13.49	Affymetrix	1	Yes	HG0200	A.palmata	0.71	0.32	0.66	0.53	98.49	SG0183	100	sfitti	S.fitti	sfitti	sfitti	a550962-4368120-060520-252_M21.CEL	a550962-4368120-060520-252_M21.CEL	P9SR10074
15623	palmata			BigAcervPatch	Belize	16.7312	-88.0782	Colony	unknown		No	Fogarty	Nicole	NOVA Southeastern	2018-05-31	fogartyn@uncw.edu	Ethanol	Qiagen DNeasy	Baums	2.964	Affymetrix	1	Yes	HG0164	A.prolifera	1.86	1.64	95.1	1.5	1.75	SG0174	20	sfitti	S.fitti	sfitti	sfitti	a550962-4368120-060520-252_M23.CEL	a550962-4368120-060520-252_M23.CEL	P9SR10074
15719	cervicornis			Belize	Belize	16.1828	-88.6597	Reef	unknown		No	Fogarty	Nicole	NOVA Southeastern	2017-08-01	fogartyn@uncw.edu	Ethanol	Qiagen DNeasy	Baums	21.066	Affymetrix	1	Yes	HG0141	A.cervicornis	0.91	0.57	2.89	96.3	0.23	SG0156	80	sfitti	S.fitti	sfitti	sfitti	a550962-4368120-060520-252_O01.CEL	a550962-4368120-060520-252_O01.CEL	P9SR10074
15721	prolifera			E rocks	Antigua	17.0948	-61.4387	Reef	unknown	0.61	No	Fogarty	Nicole	NOVA Southeastern	2018-05-31	fogartyn@uncw.edu	CHAOS	CHAOS	Baums	24.012	Affymetrix	1	Yes	HG0159	A.prolifera	1	0.74	96.18	1.62	1.46	SG0184	100	sfitti	S.fitti	sfitti	sfitti	a550962-4368120-060520-252_O03.CEL	a550962-4368120-060520-252_O03.CEL	P9SR10074
15722	prolifera			E rocks	Antigua	17.0948	-61.4387	Reef	unknown	0.61	No	Fogarty	Nicole	NOVA Southeastern	2018-05-31	fogartyn@uncw.edu	CHAOS	CHAOS	Baums	62.918	Affymetrix	1	Yes	HG0158	A.prolifera	1.06	0.68	96.54	1.64	1.14	failed	---	sfitti	S.fitti	sfitti	sfitti	a550962-4368120-060520-252_O05.CEL	a550962-4368120-060520-252_O05.CEL	P9SR10074
15723	prolifera			E rocks	Antigua	17.0948	-61.4387	Reef	unknown	3.66	No	Fogarty	Nicole	NOVA Southeastern	2018-05-31	fogartyn@uncw.edu	CHAOS	CHAOS	Baums	53.169	Affymetrix	1	Yes	HG0161	A.prolifera	0.9	0.55	96	1.83	1.62	failed	---	sfitti	S.fitti	sfitti	sfitti	a550962-4368120-060520-252_O07.CEL	a550962-4368120-060520-252_O07.CEL	P9SR10074
15724	prolifera			E rocks	Antigua	17.0948	-61.4387	Reef	unknown	3.05	No	Fogarty	Nicole	NOVA Southeastern	2018-05-31	fogartyn@uncw.edu	CHAOS	CHAOS	Baums	43.791	Affymetrix	1	Yes	HG0162	A.prolifera	0.81	0.45	96.55	1.96	1.04	failed	---	sfitti	S.fitti	sfitti	sfitti	a550962-4368120-060520-252_O09.CEL	a550962-4368120-060520-252_O09.CEL	P9SR10074
15725	prolifera			E rocks	Antigua	17.0948	-61.4387	Reef	unknown	2.74	No	Fogarty	Nicole	NOVA Southeastern	2018-05-31	fogartyn@uncw.edu	CHAOS	CHAOS	Baums	48.219	Affymetrix	1	Yes	HG0156	A.prolifera	1.25	0.9	95.41	2.05	1.63	failed	---	sfitti	S.fitti	sfitti	sfitti	a550962-4368120-060520-252_O11.CEL	a550962-4368120-060520-252_O11.CEL	P9SR10074
15726	prolifera			N rocks	Antigua	17.0948	-61.4387	Reef	unknown		No	Fogarty	Nicole	NOVA Southeastern	2018-05-31	fogartyn@uncw.edu	CHAOS	CHAOS	Baums	34.925	Affymetrix	1	Yes	HG0180	A.prolifera	1.28	1.17	95.91	1.7	1.22	SG0157	100	sfitti	S.fitti	sfitti	sfitti	a550962-4368120-060520-252_O13.CEL	a550962-4368120-060520-252_O13.CEL	P9SR10074
15727	prolifera			N rocks	Antigua	17.0948	-61.4387	Reef	unknown		No	Fogarty	Nicole	NOVA Southeastern	2018-05-31	fogartyn@uncw.edu	CHAOS	CHAOS	Baums	107.991	Affymetrix	1	Yes	HG0184	A.prolifera	0.76	0.39	44.98	1.93	52.7	failed	---	sfitti	S.fitti	sfitti	sfitti	a550962-4368120-060520-252_O15.CEL	a550962-4368120-060520-252_O15.CEL	P9SR10074
15728	prolifera			N rocks	Antigua	17.0948	-61.4387	Reef	unknown	0.61	No	Fogarty	Nicole	NOVA Southeastern	2018-05-31	fogartyn@uncw.edu	CHAOS	CHAOS	Baums	31.269	Affymetrix	1	Yes	HG0163	A.prolifera	0.83	0.44	96.24	2.14	1.18	failed	---	sfitti	S.fitti	sfitti	sfitti	a550962-4368120-060520-252_O17.CEL	a550962-4368120-060520-252_O17.CEL	P9SR10074
15720	palmata			Belize	Belize	16.1828	-88.6597	Colony	unknown		No	Fogarty	Nicole	NOVA Southeastern	2017-08-01	fogartyn@uncw.edu	Ethanol	Qiagen DNeasy	Baums	17.184	Affymetrix	1	Yes	HG0167	A.palmata	0.72	0.31	0.57	0.29	98.83	SG0120	20	sfitti	S.fitti	sfitti	sfitti	a550962-4368120-060520-252_O19.CEL	a550962-4368120-060520-252_O19.CEL	P9SR10074
15729	prolifera			JudyLang	Cuba	23.2206	-82.3467	Reef	unknown		No	Baums	Iliana	Penn State	2005-05-19	ibb3@psu.edu	Ethanol	Qiagen DNeasy	Baums	7.878	Affymetrix	1	Yes	HG0140	A.cervicornis	1.23	0.9	1.5	97.32	0.28	SG0102	100	sfitti	S.fitti	sfitti	sfitti	a550962-4368120-060520-252_O21.CEL	a550962-4368120-060520-252_O21.CEL	P9SR10074
14225	palmata	P1000	F100	Horseshoe	Florida	25.1395	-80.2943	Reef	sperm		Yes	Kitchen	Sheila	Penn State	2016-08-20	ibb3@psu.edu	Ethanol	Nucleon Phytopure	Baums	11.469	Affymetrix	1	Yes	HG0004	A.palmata	1.34	1.05	0.46	0.29	98.2	failed	---	none	not-infected	not-infected	not-infected	a550962-4368120-060520-252_O23.CEL		P9SR10074
15615	palmata			SouthCarrieBowCaye	Belize	16.8014	-88.0827	Colony	unknown		No	Fogarty	Nicole	NOVA Southeastern	2018-05-31	fogartyn@uncw.edu	Ethanol	Qiagen DNeasy	Baums	14.209	Affymetrix	1	Yes	failed							not tested	---					NA		P9SR10074
15915	palmata			Margarita West Nursery	Puerto Rico	18.0047	-67.3308	Reef	unknown		No	Griffin	Sean	NOAA	2018-10-15	sean.griffin@noaa.gov	Ethanol	Qiagen DNeasy	Baums	13.316	Affymetrix	1	Yes	HG0262	A.palmata	0.36	0.17	0.94	0.83	98.07	failed	---	sfitti	cladeB (12.9%), S.fitti (87.1%)	sfitti	sfitti	a550962-4368120-060520-253_A01.CEL	a550962-4368120-060520-253_A01.CEL	P9SR10076
15629	palmata			SouthCarrieBowCaye	Belize	16.8014	-88.0827	Reef	unknown		No	Fogarty	Nicole	UNCW	2017-05-21	fogartyn@uncw.edu	Ethanol	Qiagen DNeasy	Baums	29.548	Affymetrix	1	Yes	HG0250	A.palmata	0.59	0.35	3.32	0.29	96.04	SG0059	100	sfitti	S.fitti	sfitti	sfitti	a550962-4368120-060520-253_A03.CEL	a550962-4368120-060520-253_A03.CEL	P9SR10076
15931	palmata			Palomino Nursery	Puerto Rico	18.3526	-65.574	Colony	unknown		No	Griffin	Sean	NOAA	2018-10-15	sean.griffin@noaa.gov	Ethanol	Qiagen DNeasy	Baums	15.78	Affymetrix	1	Yes	HG0221	A.palmata	0.57	0.39	1.45	0.3	97.87	SG0035	100	sfitti	S.fitti	sfitti	sfitti	a550962-4368120-060520-253_A05.CEL	a550962-4368120-060520-253_A05.CEL	P9SR10076
15939	palmata			San Cristobal Nursery	Puerto Rico	17.9411	-66.8686	Colony	unknown		No	Griffin	Sean	NOAA	2018-10-15	sean.griffin@noaa.gov	Ethanol	Qiagen DNeasy	Baums	17.041	Affymetrix	1	Yes	HG0226	A.palmata	0.42	0.12	0.38	0.3	99.21	failed	---	sfitti	S.fitti	sfitti	sfitti	a550962-4368120-060520-253_A07.CEL	a550962-4368120-060520-253_A07.CEL	P9SR10076
15631	prolifera			BigAcervPatch	Belize	16.7312	-88.0782	Reef	unknown		No	Fogarty	Nicole	UNCW	2017-05-21	fogartyn@uncw.edu	Ethanol	Qiagen DNeasy	Baums	28.244	Affymetrix	1	Yes	HG0233	A.prolifera	0.66	0.33	96.08	1.56	2.03	failed	---	sfitti	S.fitti	sfitti	sfitti	a550962-4368120-060520-253_A09.CEL	a550962-4368120-060520-253_A09.CEL	P9SR10076
15857	palmata			Cayo Coral East Nursery	Puerto Rico	17.938	-66.8713	Colony	unknown		No	Griffin	Sean	NOAA	2018-10-15	sean.griffin@noaa.gov	Ethanol	Qiagen DNeasy	Baums	25.16	Affymetrix	1	Yes	HG0220	A.palmata	0.29	0.11	0.52	0.31	99.06	SG0042	100	sfitti	S.fitti	sfitti	sfitti	a550962-4368120-060520-253_A11.CEL	a550962-4368120-060520-253_A11.CEL	P9SR10076
15865	palmata			Cayo Coral East Nursery	Puerto Rico	17.938	-66.8713	Colony	unknown		No	Griffin	Sean	NOAA	2018-10-15	sean.griffin@noaa.gov	Ethanol	Qiagen DNeasy	Baums	36.066	Affymetrix	1	Yes	HG0220	A.palmata	0.56	0.32	0.61	0.32	98.75	failed	---	sfitti	S.fitti	sfitti	sfitti	a550962-4368120-060520-253_A13.CEL		P9SR10076
15873	palmata			Cayo Coral West Nursery	Puerto Rico	17.939	-66.8922	Colony	unknown		No	Griffin	Sean	NOAA	2018-10-15	sean.griffin@noaa.gov	Ethanol	Qiagen DNeasy	Baums	8.306	Affymetrix	1	Yes	HG0223	A.palmata	0.65	0.29	0.79	0.25	98.67	failed	---	sfitti	S.fitti	sfitti	sfitti	a550962-4368120-060520-253_A15.CEL	a550962-4368120-060520-253_A15.CEL	P9SR10076
15884	palmata			Cayo Coral West Nursery	Puerto Rico	17.939	-66.8922	Colony	unknown		No	Griffin	Sean	NOAA	2018-10-15	sean.griffin@noaa.gov	Ethanol	Qiagen DNeasy	Baums	6.587	Affymetrix	1	Yes	HG0232	A.palmata	0.39	0.17	0.46	0.3	99.07	SG0058	80	sfitti	S.fitti	sfitti	sfitti	a550962-4368120-060520-253_A17.CEL	a550962-4368120-060520-253_A17.CEL	P9SR10076
15895	palmata			Margarita East Nursery	Puerto Rico	17.9243	-67.0999	Reef	unknown		No	Griffin	Sean	NOAA	2018-10-15	sean.griffin@noaa.gov	Ethanol	Qiagen DNeasy	Baums	11.821	Affymetrix	1	Yes	HG0235	A.palmata	0.36	0.09	0.25	0.31	99.35	failed	---	sfitti	S.fitti	sfitti	sfitti	a550962-4368120-060520-253_A19.CEL	a550962-4368120-060520-253_A19.CEL	P9SR10076
P199xC182_1	prolifera			LaughingBirdCaye	Belize	16.4367	-88.199	Reef	larva		No	Fogarty	Nicole	UNCW	2017-08-13	fogartyn@uncw.edu	Ethanol	Qiagen DNeasy	Baums	3.373	Affymetrix	1	Yes	HG0219	A.prolifera	0.58	0.31	96.38	1.57	1.74	failed	---	none	not-infected	not-infected	not-infected	a550962-4368120-060520-253_A21.CEL	a550962-4368120-060520-253_A21.CEL	P9SR10076
P1017xC43_3	prolifera			Sea Aquarium	Curacao	12.0838	-68.8958	Reef	polyp		No	Vasquez	Kate	Penn State	2018-09-04	ibb3@psu.edu	Ethanol	Qiagen DNeasy	Baums	4.737	Affymetrix	1	Yes	HG0213	A.prolifera	0.54	0.25	96.71	1.73	1.3	failed	---	none	not-infected	not-infected	not-infected	a550962-4368120-060520-253_A23.CEL	a550962-4368120-060520-253_A23.CEL	P9SR10076
15916	palmata			Margarita West Nursery	Puerto Rico	18.0047	-67.3308	Reef	unknown		No	Griffin	Sean	NOAA	2018-10-15	sean.griffin@noaa.gov	Ethanol	Qiagen DNeasy	Baums	6.565	Affymetrix	1	Yes	HG0262	A.palmata	0.47	0.17	0.9	0.82	98.11	failed	---	sfitti	S.fitti	sfitti	sfitti	a550962-4368120-060520-253_C01.CEL		P9SR10076
15924	palmata			Margarita West Nursery	Puerto Rico	18.0047	-67.3308	Reef	unknown		No	Griffin	Sean	NOAA	2018-10-15	sean.griffin@noaa.gov	Ethanol	Qiagen DNeasy	Baums	18.408	Affymetrix	1	Yes	HG0262	A.palmata	0.39	0.17	0.95	0.83	98.06	failed	---	sfitti	cladeB (87.9%)	sfitti	sfitti	a550962-4368120-060520-253_C03.CEL		P9SR10076
15932	palmata			Palomino Nursery	Puerto Rico	18.3526	-65.574	Colony	unknown		No	Griffin	Sean	NOAA	2018-10-15	sean.griffin@noaa.gov	Ethanol	Qiagen DNeasy	Baums	6.731	Affymetrix	1	Yes	HG0221	A.palmata	0.31	0.1	1.18	0.29	98.43	SG0039	80	sfitti	S.fitti	sfitti	sfitti	a550962-4368120-060520-253_C05.CEL		P9SR10076
15940	palmata			San Cristobal Nursery	Puerto Rico	17.9411	-66.8686	Colony	unknown		No	Griffin	Sean	NOAA	2018-10-15	sean.griffin@noaa.gov	Ethanol	Qiagen DNeasy	Baums	8.244	Affymetrix	1	Yes	HG0225	A.palmata	0.48	0.14	1.72	0.3	97.84	SG0054	100	sfitti	S.fitti	sfitti	sfitti	a550962-4368120-060520-253_C07.CEL	a550962-4368120-060520-253_C07.CEL	P9SR10076
15948	palmata			San Cristobal Nursery	Puerto Rico	17.9441	-67.0779	Colony	unknown		No	Griffin	Sean	NOAA	2018-10-15	sean.griffin@noaa.gov	Ethanol	Qiagen DNeasy	Baums	20.368	Affymetrix	1	Yes	HG0227	A.palmata	0.53	0.23	1.64	0.3	97.83	failed	---	sfitti	S.fitti	sfitti	sfitti	a550962-4368120-060520-253_C09.CEL	a550962-4368120-060520-253_C09.CEL	P9SR10076
15858	palmata			Cayo Coral East Nursery	Puerto Rico	17.938	-66.8713	Colony	unknown		No	Griffin	Sean	NOAA	2018-10-15	sean.griffin@noaa.gov	Ethanol	Qiagen DNeasy	Baums	7.06	Affymetrix	1	Yes	HG0242	A.palmata	0.41	0.09	0.58	0.3	99.03	SG0057	100	sfitti	S.fitti	sfitti	sfitti	a550962-4368120-060520-253_C11.CEL	a550962-4368120-060520-253_C11.CEL	P9SR10076
15866	palmata			Cayo Coral West Nursery	Puerto Rico	17.938	-66.8713	Colony	unknown		No	Griffin	Sean	NOAA	2018-10-15	sean.griffin@noaa.gov	Ethanol	Qiagen DNeasy	Baums	28.634	Affymetrix	1	Yes	HG0220	A.palmata	0.4	0.15	0.52	0.32	99.01	failed	---	sfitti	S.fitti	sfitti	sfitti	a550962-4368120-060520-253_C13.CEL		P9SR10076
15874	palmata			Cayo Coral West Nursery	Puerto Rico	18.0047	-67.3308	Colony	unknown		No	Griffin	Sean	NOAA	2018-10-15	sean.griffin@noaa.gov	Ethanol	Qiagen DNeasy	Baums	5.744	Affymetrix	1	Yes	HG0260	A.palmata	0.38	0.13	0.36	0.31	99.19	failed	---	sfitti	S.fitti	sfitti	sfitti	a550962-4368120-060520-253_C15.CEL	a550962-4368120-060520-253_C15.CEL	P9SR10076
15885	palmata			Cayo Coral West Nursery	Puerto Rico	17.939	-66.8922	Colony	unknown		No	Griffin	Sean	NOAA	2018-10-15	sean.griffin@noaa.gov	Ethanol	Qiagen DNeasy	Baums	11.222	Affymetrix	1	Yes	HG0241	A.palmata	0.53	0.3	0.86	0.31	98.53	SG0037	100	sfitti	S.fitti	sfitti	sfitti	a550962-4368120-060520-253_C17.CEL	a550962-4368120-060520-253_C17.CEL	P9SR10076
15900	palmata			Margarita East Nursery	Puerto Rico	17.9243	-67.0999	Reef	unknown		No	Griffin	Sean	NOAA	2018-10-15	sean.griffin@noaa.gov	Ethanol	Qiagen DNeasy	Baums	6.198	Affymetrix	1	Yes	HG0261	A.palmata	0.72	0.32	0.74	0.31	98.63	SG0046	80	sfitti	S.fitti	sfitti	sfitti	a550962-4368120-060520-253_C19.CEL	a550962-4368120-060520-253_C19.CEL	P9SR10076
P199xC182_2	prolifera			LaughingBirdCaye	Belize	16.4367	-88.199	Reef	larva		No	Fogarty	Nicole	UNCW	2017-08-13	fogartyn@uncw.edu	Ethanol	Qiagen DNeasy	Baums	3.915	Affymetrix	1	Yes	HG0218	A.prolifera	0.63	0.35	96.39	1.31	1.94	failed	---	none	not-infected	not-infected	not-infected	a550962-4368120-060520-253_C21.CEL	a550962-4368120-060520-253_C21.CEL	P9SR10076
P1017xC43_4	prolifera			Sea Aquarium	Curacao	12.0838	-68.8958	Reef	polyp		No	Vasquez	Kate	Penn State	2018-09-04	ibb3@psu.edu	Ethanol	Qiagen DNeasy	Baums	1.311	Affymetrix	1	Yes	HG0216	A.prolifera	0.75	0.58	96.02	1.63	1.77	failed	---	none	not-infected	not-infected	not-infected	a550962-4368120-060520-253_C23.CEL	a550962-4368120-060520-253_C23.CEL	P9SR10076
15917	palmata			Margarita West Nursery	Puerto Rico	18.0047	-67.3308	Reef	unknown		No	Griffin	Sean	NOAA	2018-10-15	sean.griffin@noaa.gov	Ethanol	Qiagen DNeasy	Baums	12.732	Affymetrix	1	Yes	HG0237	A.palmata	0.54	0.15	0.52	0.28	99.05	failed	---	sfitti	cladeB (2.8%), S.fitti (97.2%)	sfitti	sfitti	a550962-4368120-060520-253_E01.CEL	a550962-4368120-060520-253_E01.CEL	P9SR10076
15925	palmata			Margarita West Nursery	Puerto Rico	18.0047	-67.3308	Reef	unknown		No	Griffin	Sean	NOAA	2018-10-15	sean.griffin@noaa.gov	Ethanol	Qiagen DNeasy	Baums	17.362	Affymetrix	1	Yes	HG0237	A.palmata	0.54	0.29	0.24	0.29	99.18	failed	---	sfitti	S.fitti	sfitti	sfitti	a550962-4368120-060520-253_E03.CEL		P9SR10076
15933	palmata			Palomino Nursery	Puerto Rico	18.3526	-65.574	Colony	unknown		No	Griffin	Sean	NOAA	2018-10-15	sean.griffin@noaa.gov	Ethanol	Qiagen DNeasy	Baums	19.269	Affymetrix	1	Yes	HG0221	A.palmata	0.37	0.13	1.19	0.3	98.38	failed	---	sfitti	S.fitti	sfitti	sfitti	a550962-4368120-060520-253_E05.CEL		P9SR10076
15630	palmata			SouthCarrieBowCaye	Belize	16.8014	-88.0827	Reef	unknown		No	Fogarty	Nicole	UNCW	2017-05-21	fogartyn@uncw.edu	Ethanol	Qiagen DNeasy	Baums	15.731	Affymetrix	1	Yes	HG0222	A.palmata	0.5	0.2	0.52	0.38	98.91	SG0056	100	sfitti	S.fitti	sfitti	sfitti	a550962-4368120-060520-253_E07.CEL	a550962-4368120-060520-253_E07.CEL	P9SR10076
15949	palmata			San Cristobal Nursery	Puerto Rico	17.9411	-66.8686	Colony	unknown		No	Griffin	Sean	NOAA	2018-10-15	sean.griffin@noaa.gov	Ethanol	Qiagen DNeasy	Baums	9.482	Affymetrix	1	Yes	HG0259	A.palmata	0.43	0.17	0.18	0.3	99.36	failed	---	sfitti	S.fitti	sfitti	sfitti	a550962-4368120-060520-253_E09.CEL	a550962-4368120-060520-253_E09.CEL	P9SR10076
15859	palmata			Cayo Coral East Nursery	Puerto Rico	17.938	-66.8713	Colony	unknown		No	Griffin	Sean	NOAA	2018-10-15	sean.griffin@noaa.gov	Ethanol	Qiagen DNeasy	Baums	15.787	Affymetrix	1	Yes	HG0220	A.palmata	0.3	0.09	0.45	0.32	99.14	SG0064	100	sfitti	S.fitti	sfitti	sfitti	a550962-4368120-060520-253_E11.CEL		P9SR10076
15867	palmata			Cayo Coral West Nursery	Puerto Rico	17.9411	-66.8686	Colony	unknown		No	Griffin	Sean	NOAA	2018-10-15	sean.griffin@noaa.gov	Ethanol	Qiagen DNeasy	Baums	21.061	Affymetrix	1	Yes	HG0228	A.palmata	0.39	0.21	0.56	0.29	98.94	failed	---	sfitti	S.fitti	sfitti	sfitti	a550962-4368120-060520-253_E13.CEL	a550962-4368120-060520-253_E13.CEL	P9SR10076
15875	palmata			Cayo Coral West Nursery	Puerto Rico	18.0047	-67.3308	Colony	unknown		No	Griffin	Sean	NOAA	2018-10-15	sean.griffin@noaa.gov	Ethanol	Qiagen DNeasy	Baums	7.758	Affymetrix	1	Yes	HG0260	A.palmata	0.47	0.17	0.45	0.31	99.07	SG0052	100	sfitti	S.fitti	sfitti	sfitti	a550962-4368120-060520-253_E15.CEL		P9SR10076
15887	palmata			Cayo Coral West Nursery	Puerto Rico	17.9411	-66.8686	Colony	unknown		No	Griffin	Sean	NOAA	2018-10-15	sean.griffin@noaa.gov	Ethanol	Qiagen DNeasy	Baums	20.516	Affymetrix	1	Yes	HG0252	A.palmata	0.59	0.33	0.57	0.28	98.82	failed	---	sfitti	S.fitti	sfitti	sfitti	a550962-4368120-060520-253_E17.CEL	a550962-4368120-060520-253_E17.CEL	P9SR10076
15903	palmata			Margarita East Nursery	Puerto Rico	17.9243	-67.0999	Reef	unknown		No	Griffin	Sean	NOAA	2018-10-15	sean.griffin@noaa.gov	Ethanol	Qiagen DNeasy	Baums	7.404	Affymetrix	1	Yes	HG0262	A.palmata	0.33	0.11	0.88	0.83	98.18	SG0060	100	sfitti	S.fitti	sfitti	sfitti	a550962-4368120-060520-253_E19.CEL		P9SR10076
P199xC182_3	prolifera			LaughingBirdCaye	Belize	16.4367	-88.199	Reef	larva		No	Fogarty	Nicole	UNCW	2017-08-13	fogartyn@uncw.edu	Ethanol	Qiagen DNeasy	Baums	4.033	Affymetrix	1	Yes	HG0217	A.prolifera	0.63	0.3	96.5	1.56	1.64	failed	---	none	not-infected	not-infected	not-infected	a550962-4368120-060520-253_E21.CEL	a550962-4368120-060520-253_E21.CEL	P9SR10076
P1017xC43_5	prolifera			Sea Aquarium	Curacao	12.0838	-68.8958	Reef	polyp		No	Vasquez	Kate	Penn State	2018-09-04	ibb3@psu.edu	Ethanol	Qiagen DNeasy	Baums	4.938	Affymetrix	1	Yes	HG0215	A.prolifera	0.61	0.35	96.64	1.7	1.31	failed	---	none	not-infected	not-infected	not-infected	a550962-4368120-060520-253_E23.CEL	a550962-4368120-060520-253_E23.CEL	P9SR10076
15918	cervicornis			Margarita West Nursery	Puerto Rico	18.0047	-67.3308	Reef	unknown		No	Griffin	Sean	NOAA	2018-10-15	sean.griffin@noaa.gov	Ethanol	Qiagen DNeasy	Baums	5.217	Affymetrix	1	Yes	HG0210	A.cervicornis	1	0.76	0.55	98.46	0.23	SG0055	80	sfitti	S.fitti	sfitti	sfitti	a550962-4368120-060520-253_G01.CEL	a550962-4368120-060520-253_G01.CEL	P9SR10076
15926	palmata			Palomino Nursery	Puerto Rico	18.3526	-65.574	Colony	unknown		No	Griffin	Sean	NOAA	2018-10-15	sean.griffin@noaa.gov	Ethanol	Qiagen DNeasy	Baums	4.897	Affymetrix	1	Yes	HG0221	A.palmata	0.63	0.42	1.35	0.3	97.94	SG0041	20	sfitti	S.fitti	sfitti	sfitti	a550962-4368120-060520-253_G03.CEL		P9SR10076
15934	palmata			Palomino Nursery	Puerto Rico	18.3526	-65.574	Colony	unknown		No	Griffin	Sean	NOAA	2018-10-15	sean.griffin@noaa.gov	Ethanol	Qiagen DNeasy	Baums	12.573	Affymetrix	1	Yes	HG0221	A.palmata	0.34	0.08	1.1	0.31	98.51	SG0047	100	sfitti	S.fitti	sfitti	sfitti	a550962-4368120-060520-253_G05.CEL		P9SR10076
15942	palmata			San Cristobal Nursery	Puerto Rico	17.9441	-67.0779	Colony	unknown		No	Griffin	Sean	NOAA	2018-10-15	sean.griffin@noaa.gov	Ethanol	Qiagen DNeasy	Baums	7.116	Affymetrix	1	Yes	HG0261	A.palmata	0.54	0.21	0.77	0.31	98.71	SG0046	100	sfitti	S.fitti	sfitti	sfitti	a550962-4368120-060520-253_G07.CEL		P9SR10076
15950	palmata			San Cristobal Nursery	Puerto Rico	17.9441	-67.0779	Colony	unknown		No	Griffin	Sean	NOAA	2018-10-15	sean.griffin@noaa.gov	Ethanol	Qiagen DNeasy	Baums	4.988	Affymetrix	1	Yes	HG0249	A.palmata	0.53	0.15	0.51	0.28	99.06	SG0038	100	sfitti	S.fitti	sfitti	sfitti	a550962-4368120-060520-253_G09.CEL	a550962-4368120-060520-253_G09.CEL	P9SR10076
15860	palmata			Cayo Coral East Nursery	Puerto Rico	17.938	-66.8713	Colony	unknown		No	Griffin	Sean	NOAA	2018-10-15	sean.griffin@noaa.gov	Ethanol	Qiagen DNeasy	Baums	20.227	Affymetrix	1	Yes	HG0220	A.palmata	0.36	0.15	0.41	0.32	99.12	SG0050	100	sfitti	S.fitti	sfitti	sfitti	a550962-4368120-060520-253_G11.CEL		P9SR10076
15868	palmata			Cayo Coral West Nursery	Puerto Rico	18.0047	-67.3308	Colony	unknown		No	Griffin	Sean	NOAA	2018-10-15	sean.griffin@noaa.gov	Ethanol	Qiagen DNeasy	Baums	11.587	Affymetrix	1	Yes	HG0246	A.palmata	0.45	0.2	0.66	0.3	98.84	failed	---	sfitti	S.fitti	sfitti	sfitti	a550962-4368120-060520-253_G13.CEL	a550962-4368120-060520-253_G13.CEL	P9SR10076
15876	palmata			Cayo Coral West Nursery	Puerto Rico	17.939	-66.8922	Colony	unknown		No	Griffin	Sean	NOAA	2018-10-15	sean.griffin@noaa.gov	Ethanol	Qiagen DNeasy	Baums	13.218	Affymetrix	1	Yes	HG0223	A.palmata	0.32	0.03	0.43	0.28	99.26	SG0065	100	sfitti	S.fitti	sfitti	sfitti	a550962-4368120-060520-253_G15.CEL		P9SR10076
15888	palmata			Cayo Coral West Nursery	Puerto Rico	17.9411	-66.8686	Colony	unknown		No	Griffin	Sean	NOAA	2018-10-15	sean.griffin@noaa.gov	Ethanol	Qiagen DNeasy	Baums	37.614	Affymetrix	1	Yes	HG0239	A.palmata	0.5	0.18	0.35	0.3	99.17	SG0034	100	sfitti	S.fitti	sfitti	sfitti	a550962-4368120-060520-253_G17.CEL	a550962-4368120-060520-253_G17.CEL	P9SR10076
15905	palmata			Margarita East Nursery	Puerto Rico	17.9414	-67.077	Reef	unknown		No	Griffin	Sean	NOAA	2018-10-15	sean.griffin@noaa.gov	Ethanol	Qiagen DNeasy	Baums	15.464	Affymetrix	1	Yes	HG0258	A.palmata	0.47	0.17	0.24	0.3	99.29	failed	---	sfitti	S.fitti	sfitti	sfitti	a550962-4368120-060520-253_G19.CEL	a550962-4368120-060520-253_G19.CEL	P9SR10076
P199xC182_4	prolifera			LaughingBirdCaye	Belize	16.4367	-88.199	Reef	larva		No	Fogarty	Nicole	UNCW	2017-08-13	fogartyn@uncw.edu	Ethanol	Qiagen DNeasy	Baums	0.38	Affymetrix	1	Yes	HG0207	A.cervicornis	0.8	0.34	1.13	97.99	0.54	failed	---	none	not-infected	not-infected	not-infected	a550962-4368120-060520-253_G21.CEL	a550962-4368120-060520-253_G21.CEL	P9SR10076
P1017xC43_6	prolifera			Sea Aquarium	Curacao	12.0838	-68.8958	Reef	polyp		No	Vasquez	Kate	Penn State	2018-09-04	ibb3@psu.edu	Ethanol	Qiagen DNeasy	Baums	2.367	Affymetrix	1	Yes	HG0214	A.prolifera	0.7	0.33	96.65	1.56	1.47	failed	---	none	not-infected	not-infected	not-infected	a550962-4368120-060520-253_G23.CEL	a550962-4368120-060520-253_G23.CEL	P9SR10076
15627	palmata			SouthCarrieBowCaye	Belize	16.8014	-88.0827	Reef	unknown		No	Fogarty	Nicole	UNCW	2017-05-21	fogartyn@uncw.edu	Ethanol	Qiagen DNeasy	Baums	20.783	Affymetrix	1	Yes	HG0244	A.palmata	0.61	0.29	1.84	0.3	97.57	SG0067	100	sfitti	S.fitti	sfitti	sfitti	a550962-4368120-060520-253_I01.CEL	a550962-4368120-060520-253_I01.CEL	P9SR10076
15927	palmata			Palomino Nursery	Puerto Rico	18.3526	-65.574	Colony	unknown		No	Griffin	Sean	NOAA	2018-10-15	sean.griffin@noaa.gov	Ethanol	Qiagen DNeasy	Baums	14.823	Affymetrix	1	Yes	HG0221	A.palmata	0.29	0.08	1.15	0.31	98.47	failed	---	sfitti	S.fitti	sfitti	sfitti	a550962-4368120-060520-253_I03.CEL		P9SR10076
15935	palmata			San Cristobal Nursery	Puerto Rico	17.9411	-66.8686	Colony	unknown		No	Griffin	Sean	NOAA	2018-10-15	sean.griffin@noaa.gov	Ethanol	Qiagen DNeasy	Baums	14.874	Affymetrix	1	Yes	HG0256	A.palmata	0.63	0.31	0.56	0.32	98.81	SG0036	100	sfitti	S.fitti	sfitti	sfitti	a550962-4368120-060520-253_I05.CEL	a550962-4368120-060520-253_I05.CEL	P9SR10076
15943	palmata			San Cristobal Nursery	Puerto Rico	17.9411	-66.8686	Colony	unknown		No	Griffin	Sean	NOAA	2018-10-15	sean.griffin@noaa.gov	Ethanol	Qiagen DNeasy	Baums	22.86	Affymetrix	1	Yes	HG0249	A.palmata	0.44	0.22	0.5	0.29	99	failed	---	sfitti	S.fitti	sfitti	sfitti	a550962-4368120-060520-253_I07.CEL		P9SR10076
15951	palmata			San Cristobal Nursery	Puerto Rico	17.9441	-67.0779	Colony	unknown		No	Griffin	Sean	NOAA	2018-10-15	sean.griffin@noaa.gov	Ethanol	Qiagen DNeasy	Baums	17.013	Affymetrix	1	Yes	HG0249	A.palmata	0.8	0.51	0.76	0.29	98.44	SG0049	80	sfitti	S.fitti	sfitti	sfitti	a550962-4368120-060520-253_I09.CEL		P9SR10076
15861	palmata			Cayo Coral East Nursery	Puerto Rico	17.938	-66.8713	Colony	unknown		No	Griffin	Sean	NOAA	2018-10-15	sean.griffin@noaa.gov	Ethanol	Qiagen DNeasy	Baums	23.473	Affymetrix	1	Yes	HG0220	A.palmata	0.3	0.11	0.42	0.32	99.15	SG0040	100	sfitti	S.fitti	sfitti	sfitti	a550962-4368120-060520-253_I11.CEL		P9SR10076
15869	palmata			Cayo Coral West Nursery	Puerto Rico	17.9411	-66.8686	Colony	unknown		No	Griffin	Sean	NOAA	2018-10-15	sean.griffin@noaa.gov	Ethanol	Qiagen DNeasy	Baums	20.074	Affymetrix	1	Yes	HG0254	A.palmata	0.52	0.31	0.94	0.29	98.47	failed	---	sfitti	S.fitti	sfitti	sfitti	a550962-4368120-060520-253_I13.CEL	a550962-4368120-060520-253_I13.CEL	P9SR10076
15877	palmata			Cayo Coral West Nursery	Puerto Rico	17.9411	-66.8686	Colony	unknown		No	Griffin	Sean	NOAA	2018-10-15	sean.griffin@noaa.gov	Ethanol	Qiagen DNeasy	Baums	14.839	Affymetrix	1	Yes	HG0253	A.palmata	0.43	0.1	0.52	0.31	99.07	SG0058	100	sfitti	S.fitti	sfitti	sfitti	a550962-4368120-060520-253_I15.CEL	a550962-4368120-060520-253_I15.CEL	P9SR10076
15891	palmata			Cayo Coral West Nursery	Puerto Rico	17.9411	-66.8686	Colony	unknown		No	Griffin	Sean	NOAA	2018-10-15	sean.griffin@noaa.gov	Ethanol	Qiagen DNeasy	Baums	26.163	Affymetrix	1	Yes	HG0255	A.palmata	0.42	0.11	1.28	0.34	98.27	failed	---	sfitti	S.fitti	sfitti	sfitti	a550962-4368120-060520-253_I17.CEL	a550962-4368120-060520-253_I17.CEL	P9SR10076
15911	palmata			Margarita West Nursery	Puerto Rico	18.0047	-67.3308	Reef	unknown		No	Griffin	Sean	NOAA	2018-10-15	sean.griffin@noaa.gov	Ethanol	Qiagen DNeasy	Baums	13.917	Affymetrix	1	Yes	HG0262	A.palmata	0.61	0.28	1.11	0.83	97.78	failed	---	sfitti	S.fitti	sfitti	sfitti	a550962-4368120-060520-253_I19.CEL		P9SR10076
P199xC182_5	prolifera			LaughingBirdCaye	Belize	16.4367	-88.199	Reef	larva		No	Fogarty	Nicole	UNCW	2017-08-13	fogartyn@uncw.edu	Ethanol	Qiagen DNeasy	Baums	3.537	Affymetrix	1	Yes	HG0212	A.prolifera	0.55	0.29	96.54	1.62	1.56	failed	---	none	not-infected	not-infected	not-infected	a550962-4368120-060520-253_I21.CEL	a550962-4368120-060520-253_I21.CEL	P9SR10076
6298	cervicornis			LowerKeys	Florida	24.5177	-81.6213	Reef	unknown		No	Baums	Iliana	Penn State	2009-02-20	ibb3@psu.edu	Ethanol	Qiagen DNeasy	Baums	2.042	Affymetrix	1	Yes	HG0208	A.cervicornis	0.95	0.6	0.79	98.61	0	failed	---	cladeC	cladeC (100%)	cladeC	cladeC	a550962-4368120-060520-253_I23.CEL	a550962-4368120-060520-253_I23.CEL	P9SR10076
15628	palmata			Sandbores	Belize	16.7791	-88.1175	Reef	unknown		No	Fogarty	Nicole	UNCW	2017-05-21	fogartyn@uncw.edu	Ethanol	Qiagen DNeasy	Baums	4.582	Affymetrix	1	Yes	HG0170	A.palmata	0.58	0.26	0.66	0.29	98.79	SG0061	80	sfitti	S.fitti	sfitti	sfitti	a550962-4368120-060520-253_K01.CEL		P9SR10076
15928	palmata			Palomino Nursery	Puerto Rico	18.3526	-65.574	Colony	unknown		No	Griffin	Sean	NOAA	2018-10-15	sean.griffin@noaa.gov	Ethanol	Qiagen DNeasy	Baums	20.29	Affymetrix	1	Yes	HG0221	A.palmata	0.26	0.09	1.1	0.31	98.5	SG0047	100	sfitti	S.fitti	sfitti	sfitti	a550962-4368120-060520-253_K03.CEL		P9SR10076
15936	palmata			San Cristobal Nursery	Puerto Rico	17.9441	-67.0779	Colony	unknown		No	Griffin	Sean	NOAA	2018-10-15	sean.griffin@noaa.gov	Ethanol	Qiagen DNeasy	Baums	16.938	Affymetrix	1	Yes	HG0230	A.palmata	0.37	0.12	0.25	0.3	99.33	failed	---	sfitti	S.fitti	sfitti	sfitti	a550962-4368120-060520-253_K05.CEL	a550962-4368120-060520-253_K05.CEL	P9SR10076
15944	palmata			San Cristobal Nursery	Puerto Rico	17.9411	-66.8686	Colony	unknown		No	Griffin	Sean	NOAA	2018-10-15	sean.griffin@noaa.gov	Ethanol	Qiagen DNeasy	Baums	11.291	Affymetrix	1	Yes	HG0238	A.palmata	0.47	0.19	0.52	0.34	98.95	failed	---	sfitti	S.fitti	sfitti	sfitti	a550962-4368120-060520-253_K07.CEL	a550962-4368120-060520-253_K07.CEL	P9SR10076
15632	prolifera			wypt 67	Belize	16.7514	-88.0777	Colony	unknown		No	Fogarty	Nicole	UNCW	2017-05-21	fogartyn@uncw.edu	Ethanol	Qiagen DNeasy	Baums	15.737	Affymetrix	1	Yes	HG0234	A.prolifera	0.65	0.31	96.54	1.39	1.77	failed	---	sfitti	S.fitti	sfitti	sfitti	a550962-4368120-060520-253_K09.CEL	a550962-4368120-060520-253_K09.CEL	P9SR10076
15862	palmata			Cayo Coral East Nursery	Puerto Rico	17.938	-66.8713	Colony	unknown		No	Griffin	Sean	NOAA	2018-10-15	sean.griffin@noaa.gov	Ethanol	Qiagen DNeasy	Baums	20.537	Affymetrix	1	Yes	HG0220	A.palmata	0.43	0.14	0.42	0.32	99.12	SG0063	100	sfitti	S.fitti	sfitti	sfitti	a550962-4368120-060520-253_K11.CEL		P9SR10076
15870	palmata			Cayo Coral West Nursery	Puerto Rico	17.939	-66.8922	Colony	unknown		No	Griffin	Sean	NOAA	2018-10-15	sean.griffin@noaa.gov	Ethanol	Qiagen DNeasy	Baums	12.376	Affymetrix	1	Yes	HG0240	A.palmata	0.35	0.14	0.63	0.3	98.93	failed	---	sfitti	S.fitti	sfitti	sfitti	a550962-4368120-060520-253_K13.CEL	a550962-4368120-060520-253_K13.CEL	P9SR10076
15878	palmata			Cayo Coral West Nursery	Puerto Rico	17.939	-66.8922	Colony	unknown		No	Griffin	Sean	NOAA	2018-10-15	sean.griffin@noaa.gov	Ethanol	Qiagen DNeasy	Baums	5.034	Affymetrix	1	Yes	HG0223	A.palmata	1.98	0.12	0.43	0.28	99.17	failed	---	sfitti	S.fitti	sfitti	sfitti	a550962-4368120-060520-253_K15.CEL		P9SR10076
15892	palmata			Cayo Coral West Nursery	Puerto Rico	17.938	-66.8713	Colony	unknown		No	Griffin	Sean	NOAA	2018-10-15	sean.griffin@noaa.gov	Ethanol	Qiagen DNeasy	Baums	27.156	Affymetrix	1	Yes	HG0220	A.palmata	0.41	0.1	0.49	0.32	99.1	SG0045	100	sfitti	S.fitti	sfitti	sfitti	a550962-4368120-060520-253_K17.CEL		P9SR10076
15913	palmata			Margarita West Nursery	Puerto Rico	18.0047	-67.3308	Reef	unknown		No	Griffin	Sean	NOAA	2018-10-15	sean.griffin@noaa.gov	Ethanol	Qiagen DNeasy	Baums	22.106	Affymetrix	1	Yes	HG0262	A.palmata	0.97	0.73	1.32	0.83	97.12	failed	---	sfitti	S.fitti	sfitti	sfitti	a550962-4368120-060520-253_K19.CEL		P9SR10076
P199xC182_6	prolifera			LaughingBirdCaye	Belize	16.4367	-88.199	Reef	larva		No	Fogarty	Nicole	UNCW	2017-08-13	fogartyn@uncw.edu	Ethanol	Qiagen DNeasy	Baums	3.094	Affymetrix	1	Yes	HG0211	A.prolifera	0.53	0.28	96.32	1.49	1.92	failed	---	none	not-infected	not-infected	not-infected	a550962-4368120-060520-253_K21.CEL	a550962-4368120-060520-253_K21.CEL	P9SR10076
6299	cervicornis			LowerKeys	Florida	24.5177	-81.6213	Reef	unknown		No	Baums	Iliana	Penn State	2009-02-20	ibb3@psu.edu	Ethanol	Qiagen DNeasy	Baums	6.598	Affymetrix	1	Yes	HG0206	A.cervicornis	0.5	0.18	1.13	98.4	0.3	failed	---	cladeD	cladeD (100%)	cladeD	cladeD	a550962-4368120-060520-253_K23.CEL	a550962-4368120-060520-253_K23.CEL	P9SR10076
15921	cervicornis			Margarita West Nursery	Puerto Rico	18.004669	-67.330820000000003	Reef	unknown		No	Griffin	Sean	NOAA	2018-10-15	sean.griffin@noaa.gov	Ethanol	Qiagen DNeasy	Baums	2.172	Affymetrix	1	Yes	HG0030	A.cervicornis	0.53	0.22	1.06	98.44	0.28	SG0062	100	sfitti	S.fitti	sfitti	sfitti	a550962-4368120-060520-253_M01.CEL		P9SR10076
15929	palmata			Palomino Nursery	Puerto Rico	18.3526	-65.574	Colony	unknown		No	Griffin	Sean	NOAA	2018-10-15	sean.griffin@noaa.gov	Ethanol	Qiagen DNeasy	Baums	31.361	Affymetrix	1	Yes	HG0221	A.palmata	0.37	0.07	1.09	0.31	98.53	failed	---	sfitti	cladeB (100%)	sfitti	sfitti	a550962-4368120-060520-253_M03.CEL		P9SR10076
15937	palmata			San Cristobal Nursery	Puerto Rico	17.9411	-66.8686	Colony	unknown		No	Griffin	Sean	NOAA	2018-10-15	sean.griffin@noaa.gov	Ethanol	Qiagen DNeasy	Baums	11.627	Affymetrix	1	Yes	HG0245	A.palmata	0.64	0.36	1.59	0.28	97.77	failed	---	sfitti	S.fitti	sfitti	sfitti	a550962-4368120-060520-253_M05.CEL	a550962-4368120-060520-253_M05.CEL	P9SR10076
15945	palmata			San Cristobal Nursery	Puerto Rico	17.9411	-66.8686	Colony	unknown		No	Griffin	Sean	NOAA	2018-10-15	sean.griffin@noaa.gov	Ethanol	Qiagen DNeasy	Baums	2.734	Affymetrix	1	Yes	HG0248	A.palmata	0.96	0.62	0.74	0.3	98.35	failed	---	sfitti	S.fitti	sfitti	sfitti	a550962-4368120-060520-253_M07.CEL	a550962-4368120-060520-253_M07.CEL	P9SR10076
15953	palmata			Gilligan's Reef	Puerto Rico	17.9411	-66.8686	Reef	unknown		No	Griffin	Sean	NOAA	2018-10-15	sean.griffin@noaa.gov	Ethanol	Qiagen DNeasy	Baums	16.794	Affymetrix	1	Yes	HG0236	A.palmata	0.28	0.07	0.73	0.31	98.9	SG0044	100	sfitti	S.fitti	sfitti	sfitti	a550962-4368120-060520-253_M09.CEL	a550962-4368120-060520-253_M09.CEL	P9SR10076
15863	palmata			Cayo Coral East Nursery	Puerto Rico	17.938	-66.8713	Colony	unknown		No	Griffin	Sean	NOAA	2018-10-15	sean.griffin@noaa.gov	Ethanol	Qiagen DNeasy	Baums	15.431	Affymetrix	1	Yes	HG0220	A.palmata	0.35	0.13	0.41	0.32	99.14	SG0051	100	sfitti	S.fitti	sfitti	sfitti	a550962-4368120-060520-253_M11.CEL		P9SR10076
15871	palmata			Cayo Coral West Nursery	Puerto Rico	17.939	-66.8922	Colony	unknown		No	Griffin	Sean	NOAA	2018-10-15	sean.griffin@noaa.gov	Ethanol	Qiagen DNeasy	Baums	6.144	Affymetrix	1	Yes	HG0251	A.palmata	0.41	0.08	0.72	0.35	98.85	SG0064	100	sfitti	S.fitti	sfitti	sfitti	a550962-4368120-060520-253_M13.CEL	a550962-4368120-060520-253_M13.CEL	P9SR10076
15879	palmata			Cayo Coral West Nursery	Puerto Rico	18.0047	-67.3308	Colony	unknown		No	Griffin	Sean	NOAA	2018-10-15	sean.griffin@noaa.gov	Ethanol	Qiagen DNeasy	Baums	5.913	Affymetrix	1	Yes	HG0260	A.palmata	0.44	0.21	0.49	0.31	99	SG0066	100	sfitti	S.fitti	sfitti	sfitti	a550962-4368120-060520-253_M15.CEL		P9SR10076
15893	palmata			Cayo Coral West Nursery	Puerto Rico	17.9411	-66.8686	Colony	unknown		No	Griffin	Sean	NOAA	2018-10-15	sean.griffin@noaa.gov	Ethanol	Qiagen DNeasy	Baums	6.246	Affymetrix	1	Yes	HG0224	A.palmata	0.51	0.19	0.81	0.28	98.73	failed	---	sfitti	S.fitti	sfitti	sfitti	a550962-4368120-060520-253_M17.CEL	a550962-4368120-060520-253_M17.CEL	P9SR10076
15914	cervicornis			Margarita West Nursery	Puerto Rico	18.004669	-67.330820000000003	Reef	unknown		No	Griffin	Sean	NOAA	2018-10-15	sean.griffin@noaa.gov	Ethanol	Qiagen DNeasy	Baums	9.215	Affymetrix	1	Yes	HG0151	A.cervicornis	0.79	0.61	0.45	98.69	0.25	SG0068	100	sfitti	S.fitti	sfitti	sfitti	a550962-4368120-060520-253_M19.CEL		P9SR10076
P1017xC43_1	prolifera			Sea Aquarium	Curacao	12.0838	-68.8958	Reef	polyp		No	Vasquez	Kate	Penn State	2018-09-04	ibb3@psu.edu	Ethanol	Qiagen DNeasy	Baums	4.629	Affymetrix	1	Yes	failed							failed	---	none	not-infected	not-infected	not-infected	a550962-4368120-060520-253_M21.CEL		P9SR10076
6302	cervicornis			LowerKeys	Florida	24.5177	-81.6213	Reef	unknown		No	Baums	Iliana	Penn State	2009-02-20	ibb3@psu.edu	Ethanol	Qiagen DNeasy	Baums	4.194	Affymetrix	1	Yes	HG0208	A.cervicornis	0.45	0.2	0.24	99.33	0.23	failed	---	cladeC	cladeC (100%)	cladeC	cladeD	a550962-4368120-060520-253_M23.CEL		P9SR10076
15922	palmata			Margarita West Nursery	Puerto Rico	18.0047	-67.3308	Reef	unknown		No	Griffin	Sean	NOAA	2018-10-15	sean.griffin@noaa.gov	Ethanol	Qiagen DNeasy	Baums	11.32	Affymetrix	1	Yes	HG0262	A.palmata	0.37	0.18	0.85	0.83	98.15	failed	---	sfitti	cladeB (0.2%), S.fitti (99.8%)	sfitti	sfitti	a550962-4368120-060520-253_O01.CEL		P9SR10076
15930	palmata			Palomino Nursery	Puerto Rico	18.3526	-65.574	Colony	unknown		No	Griffin	Sean	NOAA	2018-10-15	sean.griffin@noaa.gov	Ethanol	Qiagen DNeasy	Baums	8.094	Affymetrix	1	Yes	HG0221	A.palmata	1.2	1.1	2.09	0.3	96.51	failed	---	sfitti	S.fitti	sfitti	sfitti	a550962-4368120-060520-253_O03.CEL		P9SR10076
15938	palmata			San Cristobal Nursery	Puerto Rico	17.9411	-66.8686	Colony	unknown		No	Griffin	Sean	NOAA	2018-10-15	sean.griffin@noaa.gov	Ethanol	Qiagen DNeasy	Baums	10.016	Affymetrix	1	Yes	HG0257	A.palmata	0.41	0.14	1.69	0.31	97.86	SG0048	100	sfitti	S.fitti	sfitti	sfitti	a550962-4368120-060520-253_O05.CEL	a550962-4368120-060520-253_O05.CEL	P9SR10076
15946	palmata			San Cristobal Nursery	Puerto Rico	17.9411	-66.8686	Colony	unknown		No	Griffin	Sean	NOAA	2018-10-15	sean.griffin@noaa.gov	Ethanol	Qiagen DNeasy	Baums	3.925	Affymetrix	1	Yes	HG0243	A.palmata	0.58	0.33	0.76	0.57	98.33	SG0043	20	sfitti	S.fitti	sfitti	sfitti	a550962-4368120-060520-253_O07.CEL	a550962-4368120-060520-253_O07.CEL	P9SR10076
15954	palmata			Gilligan's Reef	Puerto Rico	17.9411	-66.8686	Reef	unknown		No	Griffin	Sean	NOAA	2018-10-15	sean.griffin@noaa.gov	Ethanol	Qiagen DNeasy	Baums	9.549	Affymetrix	1	Yes	HG0247	A.palmata	0.34	0.13	1.09	0.26	98.51	SG0069	100	sfitti	S.fitti	sfitti	sfitti	a550962-4368120-060520-253_O09.CEL	a550962-4368120-060520-253_O09.CEL	P9SR10076
15864	palmata			Cayo Coral East Nursery	Puerto Rico	17.938	-66.8713	Colony	unknown		No	Griffin	Sean	NOAA	2018-10-15	sean.griffin@noaa.gov	Ethanol	Qiagen DNeasy	Baums	10.881	Affymetrix	1	Yes	HG0220	A.palmata	0.3	0.08	0.4	0.32	99.21	SG0063	100	sfitti	S.fitti	sfitti	sfitti	a550962-4368120-060520-253_O11.CEL		P9SR10076
15872	palmata			Cayo Coral West Nursery	Puerto Rico	17.9411	-66.8686	Colony	unknown		No	Griffin	Sean	NOAA	2018-10-15	sean.griffin@noaa.gov	Ethanol	Qiagen DNeasy	Baums	23.406	Affymetrix	1	Yes	HG0231	A.palmata	0.38	0.09	0.6	0.3	99.02	failed	---	sfitti	S.fitti	sfitti	sfitti	a550962-4368120-060520-253_O13.CEL	a550962-4368120-060520-253_O13.CEL	P9SR10076
15880	palmata			Cayo Coral West Nursery	Puerto Rico	17.939	-66.8922	Colony	unknown		No	Griffin	Sean	NOAA	2018-10-15	sean.griffin@noaa.gov	Ethanol	Qiagen DNeasy	Baums	5.964	Affymetrix	1	Yes	HG0223	A.palmata	0.26	0.07	0.4	0.28	99.26	failed	---	sfitti	S.fitti	sfitti	sfitti	a550962-4368120-060520-253_O15.CEL		P9SR10076
15894	palmata			Cayo Coral West Nursery	Puerto Rico	17.9411	-66.8686	Colony	unknown		No	Griffin	Sean	NOAA	2018-10-15	sean.griffin@noaa.gov	Ethanol	Qiagen DNeasy	Baums	20.93	Affymetrix	1	Yes	HG0229	A.palmata	0.47	0.22	0.79	0.35	98.63	SG0053	100	sfitti	S.fitti	sfitti	sfitti	a550962-4368120-060520-253_O17.CEL	a550962-4368120-060520-253_O17.CEL	P9SR10076
292_Stridac	S.tridacnidorum			Indo-Pacific	Indo-Pacific	40.7993	-77.8643	NA	symbiont		No	LaJeunesse	Todd	Penn State	2017-08-13	tcl3@psu.edu	Fresh	Wizard Genomic Kit	LaJeunesse	113.508	Affymetrix	1	Yes	failed							failed	---					a550962-4368120-060520-253_O19.CEL		P9SR10076
P1017xC43_2	prolifera			Sea Aquarium	Curacao	12.0838	-68.8958	Reef	polyp		No	Vasquez	Kate	Penn State	2018-09-04	ibb3@psu.edu	Ethanol	Qiagen DNeasy	Baums	2.418	Affymetrix	1	Yes	failed							failed	---	none	not-infected	not-infected	not-infected	a550962-4368120-060520-253_O21.CEL		P9SR10076
6303	cervicornis			LowerKeys	Florida	24.5177	-81.6213	Reef	unknown		No	Baums	Iliana	Penn State	2009-03-03	ibb3@psu.edu	Ethanol	Qiagen DNeasy	Baums	2.257	Affymetrix	1	Yes	HG0209	A.cervicornis	0.62	0.32	0.52	98.92	0.24	failed	---	cladeD	cladeD (100%)	cladeD	cladeD	a550962-4368120-060520-253_O23.CEL	a550962-4368120-060520-253_O23.CEL	P9SR10076
1012	palmata	P1000	F100	Horseshoe	Florida	25.1394	-80.2944	Colony	unknown		yes	Baums	Iliana	Penn State	2001-04-25	ibb3@psu.edu	Ethanol	Qiagen DNeasy	Baums	20	PSU_genomics_core	NA	Yes	HG0004	A.palmata	0.06	0	0	0.3	99.7	not tested	---					a100000-4368120-060520-256_A01.CEL	a100000-4368120-060520-256_A01.CEL
4928	cervicornis	C1485	MA122	CRF	Florida	25.0322	-80.5042	Colony	unknown		no	Nedimyer	Ken	CRF	2011-11-22	info@coralrestoration.org	Ethanol	Qiagen DNeasy	Baums	9.64	PSU_genomics_core	NA	Yes	HG0021	A.cervicornis	0.16	0	0	99.7	0.3	not tested	---					a100000-4368120-060520-256_A05.CEL	a100000-4368120-060520-256_A05.CEL
13714	cervicornis	C1644	A3_160	HansLollik2	USVI	18.4019	-64.9063	Reef	unknown	7.0104	no	Baums	Iliana	Penn State	2015-10-29	ibb3@psu.edu	Ethanol	Qiagen DNeasy	Baums	23	PSU_genomics_core	NA	Yes	HG0010	A.cervicornis	0.11	0	0	99.7	0.3	not tested	---					a100000-4368120-060520-256_A09.CEL	a100000-4368120-060520-256_A09.CEL
13758	cervicornis	C1456	A3_114	FlatKey2	USVI	18.317	-64.9892	Reef	unknown	5.1816	no	Baums	Iliana	Penn State	2015-10-31	ibb3@psu.edu	Ethanol	Qiagen DNeasy	Baums	14	PSU_genomics_core	NA	Yes	HG0033	A.cervicornis	0.04	0	0.01	99.69	0.3	not tested	---					a100000-4368120-060520-256_A11.CEL	a100000-4368120-060520-256_A11.CEL
13797	cervicornis	C1646	A3_117	Sandbores2	Belize	16.7791	-88.1175	Reef	unknown	1.524	no	Baums	Iliana	Penn State	2015-11-05	ibb3@psu.edu	Ethanol	Qiagen DNeasy	Baums	10.3	PSU_genomics_core	NA	Yes	HG0055	A.cervicornis	0.11	0	0.01	99.69	0.3	not tested	---					a100000-4368120-060520-256_A13.CEL
13907	palmata	P2212	MA118	SeaAquarium2	Curacao	12.0842	-68.8966	Reef	unknown	3.6576	no	Fogarty	Nicole	NOVA Southeastern	2016-02-03	fogartyn@uncw.edu	Ethanol	Qiagen DNeasy	Baums	16.6	PSU_genomics_core	NA	Yes	HG0128	A.palmata	0.07	0	0	0.3	99.7	not tested	---					a100000-4368120-060520-256_A17.CEL	a100000-4368120-060520-256_A17.CEL
14120	cervicornis	C1297	A3_109	Grassy Key	Florida	24.7118	-80.9459	Colony	unknown		yes	CRF		CRF	2016-03-01	info@coralrestoration.org	Ethanol	Qiagen DNeasy	Baums	20	PSU_genomics_core	NA	Yes	HG0005	A.cervicornis	0.04	0	0	99.7	0.3	not tested	---					a100000-4368120-060520-256_A19.CEL
1037	palmata	P1001	A3_100	LittleGrecian	Florida	25.1188	-80.3014	Colony	unknown		no	Baums	Iliana	Penn State	2002-07-02	ibb3@psu.edu	Ethanol	Qiagen DNeasy	Baums	44.4	PSU_genomics_core	NA	Yes	HG0104	A.palmata	0.11	0	0	0.3	99.7	not tested	---					a100000-4368120-060520-256_C01.CEL	a100000-4368120-060520-256_C01.CEL
2655	palmata	P1032	A3_150	EL2	Florida	25.1429	-80.2583	Colony	unknown		no	Miller	Margaret	NOAA	2010-06-03	m.miller@secore.org	Ethanol	Qiagen DNeasy	Baums	17	PSU_genomics_core	NA	Yes	HG0083	A.palmata	0.13	0	0	0.3	99.7	not tested	---					a100000-4368120-060520-256_C03.CEL	a100000-4368120-060520-256_C03.CEL
4959	cervicornis	C1476	A3_109	CRF	Florida	24.9225	-81.1242	Colony	unknown		no	Nedimyer	Ken	CRF	2011-11-22	info@coralrestoration.org	Ethanol	Qiagen DNeasy	Baums	17.4	PSU_genomics_core	NA	Yes	HG0012	A.cervicornis	0.04	0	0	99.7	0.3	not tested	---					a100000-4368120-060520-256_C05.CEL	a100000-4368120-060520-256_C05.CEL
13827	cervicornis	C1630	A3_120	GloversAtoll	Belize	16.8881	-87.7597	Reef	unknown	1.2192	no	Baums	Iliana	Penn State	2015-11-08	ibb3@psu.edu	Ethanol	Qiagen DNeasy	Baums	13.3	PSU_genomics_core	NA	Yes	HG0046	A.cervicornis	0.04	0	0	99.7	0.3	not tested	---					a100000-4368120-060520-256_C15.CEL	a100000-4368120-060520-256_C15.CEL
13911	palmata	P1232	MA119	SeaAquarium2	Curacao	12.0842	-68.8966	Reef	unknown	2.7432	no	Fogarty	Nicole	NOVA Southeastern	2016-02-03	fogartyn@uncw.edu	Ethanol	Qiagen DNeasy	Baums	13.8	PSU_genomics_core	NA	Yes	HG0105	A.palmata	0.13	0	0	0.3	99.7	not tested	---					a100000-4368120-060520-256_C17.CEL	a100000-4368120-060520-256_C17.CEL
2699	palmata	P2564	A3_151	FR2	Florida	25.0336	-80.3495	Colony	unknown		no	Miller	Margaret	NOAA	2010-05-28	m.miller@secore.org	Ethanol	Qiagen DNeasy	Baums	2.91	PSU_genomics_core	NA	Yes	HG0112	A.palmata	0.09	0	0	0.3	99.7	not tested	---					a100000-4368120-060520-256_E03.CEL	a100000-4368120-060520-256_E03.CEL
4960	cervicornis	C1297	A3_109	CRF	Florida	24.7118	-80.9459	Colony	unknown		yes	Nedimyer	Ken	CRF	2011-11-22	info@coralrestoration.org	Ethanol	Qiagen DNeasy	Baums	16.3	PSU_genomics_core	NA	Yes	HG0005	A.cervicornis	0.13	0	0.02	99.68	0.3	not tested	---					a100000-4368120-060520-256_E05.CEL	a100000-4368120-060520-256_E05.CEL
13696	cervicornis	C1638	A3_110	Botany2	USVI	18.3569	-65.0352	Reef	unknown	1.8288	no	Baums	Iliana	Penn State	2015-10-27	ibb3@psu.edu	Ethanol	Qiagen DNeasy	Baums	11	PSU_genomics_core	NA	Yes	HG0009	A.cervicornis	0.12	0.01	0	99.69	0.3	not tested	---					a100000-4368120-060520-256_E07.CEL	a100000-4368120-060520-256_E07.CEL
13738	cervicornis	C1628		Sapphire	USVI	18.3333	-64.8499	Reef	unknown	2.7432	no	Baums	Iliana	Penn State	2015-10-30	ibb3@psu.edu	Ethanol	Qiagen DNeasy	Baums	10.3	PSU_genomics_core	NA	Yes	HG0008	A.cervicornis	0.13	0	0.01	99.69	0.3	not tested	---					a100000-4368120-060520-256_E09.CEL	a100000-4368120-060520-256_E09.CEL
13801	palmata	P2964		Sandbores2	Belize	16.7791	-88.1175	Reef	unknown	1.2192	no	Baums	Iliana	Penn State	2015-11-07	ibb3@psu.edu	Ethanol	Qiagen DNeasy	Baums	19.4	PSU_genomics_core	NA	Yes	HG0085	A.palmata	0.07	0	0	0.3	99.7	not tested	---					a100000-4368120-060520-256_E13.CEL	a100000-4368120-060520-256_E13.CEL
5524	palmata	P2118	A3_154	CF2	Florida	25.2218	-80.2107	Colony	unknown		no	Miller	Margaret	NOAA	2005-08-01	m.miller@secore.org	Ethanol	Qiagen DNeasy	Baums	5.27	PSU_genomics_core	NA	Yes	HG0116	A.palmata	0.13	0	0	0.3	99.7	not tested	---					a100000-4368120-060520-256_G05.CEL	a100000-4368120-060520-256_G05.CEL
13702	palmata	P2957	MA111	Botany2	USVI	18.3569	-65.0352	Reef	unknown	1.8288	no	Baums	Iliana	Penn State	2015-10-27	ibb3@psu.edu	Ethanol	Qiagen DNeasy	Baums	10.8	PSU_genomics_core	NA	Yes	HG0103	A.palmata	0.12	0	0	0.3	99.7	not tested	---					a100000-4368120-060520-256_G07.CEL	a100000-4368120-060520-256_G07.CEL
13740	palmata	P2952	MA113	Sapphire	USVI	18.3333	-64.8499	Reef	unknown	1.8288	no	Baums	Iliana	Penn State	2015-10-30	ibb3@psu.edu	Ethanol	Qiagen DNeasy	Baums	37.5	PSU_genomics_core	NA	Yes	HG0110	A.palmata	0.07	0	0	0.3	99.7	not tested	---					a100000-4368120-060520-256_G09.CEL	a100000-4368120-060520-256_G09.CEL
13837	cervicornis	C1631	A3_161	GloversAtoll	Belize	16.8881	-87.7597	Reef	unknown	1.524	no	Baums	Iliana	Penn State	2015-11-08	ibb3@psu.edu	Ethanol	Qiagen DNeasy	Baums	17.7	PSU_genomics_core	NA	Yes	HG0011	A.cervicornis	0.08	0	0	99.7	0.3	not tested	---					a100000-4368120-060520-256_G15.CEL	a100000-4368120-060520-256_G15.CEL
13917	cervicornis	C1648	MA120	DirectorsBay	Curacao	12.066	-68.859977	Reef	unknown	4.8768	no	Fogarty	Nicole	NOVA Southeastern	2016-02-04	fogartyn@uncw.edu	Ethanol	Qiagen DNeasy	Baums	8.57	PSU_genomics_core	NA	Yes	HG0061	A.cervicornis	0.06	0	0	99.7	0.3	not tested	---					a100000-4368120-060520-256_G17.CEL	a100000-4368120-060520-256_G17.CEL
13744	palmata	P2953		HansLollik2	USVI	18.4019	-64.9063	Reef	unknown		no	Baums	Iliana	Penn State	2015-10-29	ibb3@psu.edu	Ethanol	Qiagen DNeasy	Baums	15.2	PSU_genomics_core	NA	Yes	HG0134	A.palmata	0.07	0	0	0.3	99.7	not tested	---					a100000-4368120-060520-256_I09.CEL	a100000-4368120-060520-256_I09.CEL
13813	palmata	P2947	MA117	GloversAtoll	Belize	16.8881	-87.7597	Reef	unknown	0.3048	no	Baums	Iliana	Penn State	2015-11-05	ibb3@psu.edu	Ethanol	Qiagen DNeasy	Baums	19.2	PSU_genomics_core	NA	Yes	HG0117	A.palmata	0.04	0	0.01	0.3	99.69	not tested	---					a100000-4368120-060520-256_I13.CEL	a100000-4368120-060520-256_I13.CEL
13919	palmata	P2970	A3_162	DirectorsBay	Curacao	12.066	-68.859978	Reef	unknown	0.9144	no	Fogarty	Nicole	NOVA Southeastern	2016-02-04	fogartyn@uncw.edu	Ethanol	Qiagen DNeasy	Baums	5.79	PSU_genomics_core	NA	Yes	HG0087	A.palmata	0.11	0	0	0.3	99.7	not tested	---					a100000-4368120-060520-256_I17.CEL	a100000-4368120-060520-256_I17.CEL
13784	palmata	P2945		SouthCarrieBowCay	Belize	16.8013	-88.0825	Reef	unknown	0.9144	no	Baums	Iliana	Penn State	2015-11-06	ibb3@psu.edu	Ethanol	Qiagen DNeasy	Baums	3.53	PSU_genomics_core	NA	Yes	HG0132	A.palmata	0.14	0	0	0.3	99.7	not tested	---					a100000-4368120-060520-256_K11.CEL	a100000-4368120-060520-256_K11.CEL
13815	palmata	P2951		SouthCarrieBowCay	Belize	16.8013	-88.0825	Reef	unknown	1.2192	no	Baums	Iliana	Penn State	2015-11-08	ibb3@psu.edu	Ethanol	Qiagen DNeasy	Baums	18.7	PSU_genomics_core	NA	Yes	HG0115	A.palmata	0.05	0	0	0.3	99.7	not tested	---					a100000-4368120-060520-256_K13.CEL	a100000-4368120-060520-256_K13.CEL
13901	cervicornis	C1647	A3_163	SeaAquarium2	Curacao	12.0842	-68.8966	Reef	unknown	8.2296	no	Fogarty	Nicole	NOVA Southeastern	2016-02-02	fogartyn@uncw.edu	Ethanol	Qiagen DNeasy	Baums	23.7	PSU_genomics_core	NA	Yes	HG0032	A.cervicornis	0.12	0	0.01	99.69	0.3	not tested	---					a100000-4368120-060520-256_K15.CEL	a100000-4368120-060520-256_K15.CEL
13925	cervicornis	C1649	A3_163	EastPoint2	Curacao	12.0407	-68.783	Reef	unknown	3.3528	no	Fogarty	Nicole	NOVA Southeastern	2016-02-05	fogartyn@uncw.edu	Ethanol	Qiagen DNeasy	Baums	4.11	PSU_genomics_core	NA	Yes	HG0035	A.cervicornis	0.14	0	0	99.7	0.3	not tested	---					a100000-4368120-060520-256_K17.CEL	a100000-4368120-060520-256_K17.CEL
4923	cervicornis	C1484	A3_109	CRF	Florida	25.1647	-80.5939	Colony	unknown		yes	Nedimyer	Ken	CRF	2011-11-22	info@coralrestoration.org	Ethanol	Qiagen DNeasy	Baums	8.16	PSU_genomics_core	NA	Yes	HG0036	A.cervicornis	0.06	0	0	99.7	0.3	not tested	---					a100000-4368120-060520-256_M03.CEL	a100000-4368120-060520-256_M03.CEL
13750	palmata	P2954		HansLollik2	USVI	18.4019	-64.9063	Reef	unknown	3.048	no	Baums	Iliana	Penn State	2015-10-29	ibb3@psu.edu	Ethanol	Qiagen DNeasy	Baums	2.72	PSU_genomics_core	NA	Yes	HG0088	A.palmata	0.1	0	0	0.3	99.7	not tested	---					a100000-4368120-060520-256_M09.CEL	a100000-4368120-060520-256_M09.CEL
13786	cervicornis	C1569	MA116	SouthCarrieBowCay	Belize	16.8013	-88.0825	Reef	unknown	1.2192	no	Baums	Iliana	Penn State	2015-11-06	ibb3@psu.edu	Ethanol	Qiagen DNeasy	Baums	37.2	PSU_genomics_core	NA	Yes	HG0001	A.cervicornis	0.05	0	0.01	99.69	0.3	not tested	---					a100000-4368120-060520-256_M11.CEL	a100000-4368120-060520-256_M11.CEL
13819	palmata	P2959	A3_119	GloversAtoll	Belize	16.8881	-87.7597	Reef	unknown	0.3048	no	Baums	Iliana	Penn State	2015-11-08	ibb3@psu.edu	Ethanol	Qiagen DNeasy	Baums	7.68	PSU_genomics_core	NA	Yes	HG0113	A.palmata	0.07	0	0	0.3	99.7	not tested	---					a100000-4368120-060520-256_M13.CEL	a100000-4368120-060520-256_M13.CEL
13903	cervicornis	C1650	A3_164	SeaAquarium2	Curacao	12.0842	-68.8966	Reef	unknown	7.62	no	Fogarty	Nicole	NOVA Southeastern	2016-02-02	fogartyn@uncw.edu	Ethanol	Qiagen DNeasy	Baums	4.32	PSU_genomics_core	NA	Yes	HG0049	A.cervicornis	0.1	0	0	99.7	0.3	not tested	---					a100000-4368120-060520-256_M15.CEL	a100000-4368120-060520-256_M15.CEL
13933	palmata	P2977	A3_123	EastPoint2	Curacao	12.0407	-68.783	Reef	unknown	0.9144	no	Fogarty	Nicole	NOVA Southeastern	2016-02-05	fogartyn@uncw.edu	Ethanol	Qiagen DNeasy	Baums	53.8	PSU_genomics_core	NA	Yes	HG0081	A.palmata	0.14	0	0	0.3	99.7	not tested	---					a100000-4368120-060520-256_M17.CEL	a100000-4368120-060520-256_M17.CEL
4927	cervicornis	C1471	A3_153	CRF	Florida	25.2156	-80.6078	Colony	unknown		no	Nedimyer	Ken	CRF	2011-11-22	info@coralrestoration.org	Ethanol	Qiagen DNeasy	Baums	14.5	PSU_genomics_core	NA	Yes	HG0025	A.cervicornis	0.06	0	0	99.7	0.3	not tested	---					a100000-4368120-060520-256_O03.CEL	a100000-4368120-060520-256_O03.CEL
6895	palmata	P1003	A3_157	SI3	Florida	25.0182	-80.3683	Colony	unknown		no	Miller	Margaret	NOAA	2009-09-17	m.miller@secore.org	Ethanol	Qiagen DNeasy	Baums	9.1	PSU_genomics_core	NA	Yes	HG0106	A.palmata	0.07	0	0	0.3	99.7	not tested	---					a100000-4368120-060520-256_O05.CEL	a100000-4368120-060520-256_O05.CEL
13712	cervicornis	C1633	A3_112	Botany2	USVI	18.3569	-65.0352	Reef	unknown	5.1816	no	Baums	Iliana	Penn State	2015-10-28	ibb3@psu.edu	Ethanol	Qiagen DNeasy	Baums	23.6	PSU_genomics_core	NA	Yes	HG0034	A.cervicornis	0.08	0	0	99.7	0.3	not tested	---					a100000-4368120-060520-256_O07.CEL	a100000-4368120-060520-256_O07.CEL
13752	palmata	P2946	MA115	FlatKey2	USVI	18.317	-64.9892	Reef	unknown	1.2192	no	Baums	Iliana	Penn State	2015-10-31	ibb3@psu.edu	Ethanol	Qiagen DNeasy	Baums	0.556	PSU_genomics_core	NA	Yes	HG0125	A.palmata	0.1	0	0	0.3	99.7	not tested	---					a100000-4368120-060520-256_O09.CEL	a100000-4368120-060520-256_O09.CEL
13792	cervicornis	C1632	A3_117	Sandbores2	Belize	16.7791	-88.1175	Reef	unknown	1.8288	no	Baums	Iliana	Penn State	2015-11-07	ibb3@psu.edu	Ethanol	Qiagen DNeasy	Baums	8.2	PSU_genomics_core	NA	Yes	HG0055	A.cervicornis	0.05	0	0	99.7	0.3	not tested	---					a100000-4368120-060520-256_O11.CEL	a100000-4368120-060520-256_O11.CEL
13905	cervicornis	C1651	A3_122	SeaAquarium2	Curacao	12.0842	-68.8966	Reef	unknown	3.9624	no	Fogarty	Nicole	NOVA Southeastern	2016-02-02	fogartyn@uncw.edu	Ethanol	Qiagen DNeasy	Baums	12.5	PSU_genomics_core	NA	Yes	HG0048	A.cervicornis	0.08	0	0	99.7	0.3	not tested	---					a100000-4368120-060520-256_O15.CEL	a100000-4368120-060520-256_O15.CEL
13939	palmata	P2976	MA121	WaterFactory2	Curacao	12.1085	-68.9528	Reef	unknown	1.524	no	Fogarty	Nicole	NOVA Southeastern	2016-02-06	fogartyn@uncw.edu	Ethanol	Qiagen DNeasy	Baums	5.25	PSU_genomics_core	NA	Yes	HG0082	A.palmata	0.1	0	0	0.3	99.7	not tested	---					a100000-4368120-060520-256_O17.CEL	a100000-4368120-060520-256_O17.CEL
